# Supplementary material for: Regulation of alternative splicing at the single‐cell level
Source: Mol Syst Biol. 2015 Dec 28;11(12):845. doi: 10.15252/msb.20156278 (PMC4704489; doi:10.15252/msb.20156278)
Supplement: Supplementary file 3 — Source Data for Expanded View and Appendix [file MSB-11-845-s003.zip]

Archive with 5 entries (4 files):
- SourceDataForAppendixAndExpandedView/
- SourceDataForAppendixAndExpandedView/MSB-15-6278_SourceDataForFigureS2.xlsx
- SourceDataForAppendixAndExpandedView/MSB-15-6278_SourceDataForFigureS3.xlsx
- SourceDataForAppendixAndExpandedView/MSB-15-6278_SourceDataForFigureS9.xlsx
- SourceDataForAppendixAndExpandedView/SourceDataForFigureEV1.xlsx
