# Supplementary material for: Regulation of alternative splicing at the single‐cell level
Source: Mol Syst Biol. 2015 Dec 28;11(12):845. doi: 10.15252/msb.20156278 (PMC4704489; doi:10.15252/msb.20156278)
Supplement: Supplementary file 3 — Source Data for Expanded View and Appendix [file MSB-11-845-s003.zip › SourceDataForAppendixAndExpandedView/MSB-15-6278_SourceDataForFigureS2.xlsx]

## Sheet: Description
Each numbered column in SourceDataFigS2A and SourceDataFigS2B corresponds to a bulk cDNA quantity. NA indicates no expression.

## Sheet: SourceDataFigS2A
gene.name	exon.ID	cell.type	FIR.conservation.group	25	5	1	0.2	0.04
ZNF207	chr17:30688487-30688534	239T	conserved	20	18.8368	16.2995	14.0245	11.4213
RBFOX2	chr22:36152152-36152191	239T	conserved	19.5331	17.2232	14.6593	12.8114	9.85938
HNRNPD	chr4:83292681-83292737	239T	conserved	20	19.7924	17.1532	14.9194	12.6779
SMAD2	chr18:45396846-45396935	239T	conserved	18.9825	16.2027	13.6465	11.4878	8.93961
ZMYND11	chr10:267135-267296	239T	conserved	18.1501	15.8053	13.1126	10.5266	NA
NF1	chr17:29579956-29580018	239T	conserved	18.5602	15.7101	13.0784	10.6255	9.092
PPP3CB	chr10:75199630-75199659	239T	conserved	17.5111	15.3502	12.8569	10.2633	NA
PCBP2	chr12:53858544-53858636	239T	conserved	20	20	18.4482	16.1612	13.525
ANKRD17	chr4:74005248-74006000	239T	conserved	19.3875	17.5089	14.9918	12.8089	9.90224
BCOR	chrX:39930890-39930943	239T	conserved	20	17.8089	15.5682	13.239	10.9324
ADAM22	chr7:87815930-87816016	239T	conserved	14.912	12.5445	10.3091	7.39447	5.31066
PUF60	chr8:144902836-144902886	239T	conserved	18.2189	16.8379	14.1889	11.5063	8.97238
ATF2	chr2:175986172-175986268	239T	conserved	19.2793	17.3626	14.4091	12.2491	NA
TCERG1	chr5:145847904-145847966	239T	conserved	18.1307	17.1838	14.4687	11.5065	9.16312
CSNK1G3	chr5:122930733-122930828	239T	conserved	18.4634	16.1293	13.1448	11.2052	NA
SS18	chr18:23615795-23615887	239T	conserved	18.9648	16.9163	14.8398	12.6738	9.75378
G3BP2	chr4:76579167-76579265	239T	conserved	19.4632	17.3203	15.0405	12.6629	9.68418
RAPGEF6	chr5:130785716-130785739	239T	conserved	17.959	15.7693	13.0945	9.83745	NA
CACNA2D2	chr3:50410496-50410516	293T	conserved	15.8712	13.7276	10.9576	8.73951	6.42359
NPTN	chr15:73889363-73889710	239T	conserved	19.578	17.4749	14.8686	12.0496	9.77043
PPP3CA	chr4:101950323-101950352	239T	conserved	19.1321	16.7651	14.3501	NA	NA
NCKAP1	chr2:183889706-183889723	239T	conserved	20	18.2052	15.5362	13.6151	NA
ZNF207	chr17:30688487-30688534	MCF7	conserved	17.1598	17.1598	14.8195	12.3117	10.3543
RBFOX2	chr22:36152152-36152191	MCF7	conserved	16.1593	16.1593	13.7866	11.8018	NA
HNRNPD	chr4:83292681-83292737	MCF7	conserved	19.5109	19.5109	16.3784	14.4576	10.8092
SMAD2	chr18:45396846-45396935	MCF7	conserved	14.8036	14.8036	12.3211	9.3775	7.70482
ZMYND11	chr10:267135-267296	MCF7	conserved	14.0523	14.0523	11.7278	9.34484	NA
NF1	chr17:29579956-29580018	MCF7	conserved	14.8758	14.8758	12.4879	10.421	7.6191
PPP3CB	chr10:75199630-75199659	MCF7	conserved	13.8181	13.8181	11.6535	8.71832	7.25917
PCBP2	chr12:53858544-53858636	MCF7	conserved	20	20	17.8455	15.549	13.0509
ANKRD17	chr4:74005248-74006000	MCF7	conserved	16.5363	16.5363	14.3708	12.2802	9.7212
BCOR	chrX:39930890-39930943	MCF7	conserved	17.2307	17.2307	15.1263	13.1046	10.4043
ADAM22	chr7:87815930-87816016	MCF7	conserved	12.9209	12.9209	9.99728	NA	NA
PUF60	chr8:144902836-144902886	MCF7	conserved	14.0963	14.0963	12.4704	10.4616	8.18437
ATF2	chr2:175986172-175986268	MCF7	conserved	15.6306	15.6306	13.2447	10.9111	8.895
TCERG1	chr5:145847904-145847966	MCF7	conserved	15.6682	15.6682	13.2815	10.6224	7.98029
CSNK1G3	chr5:122930733-122930828	MCF7	conserved	14.9584	14.9584	20	10.2861	8.21532
SS18	chr18:23615795-23615887	MCF7	conserved	15.9833	15.9833	13.8654	11.5157	9.10326
G3BP2	chr4:76579167-76579265	MCF7	conserved	16.6776	16.6776	14.1599	11.767	9.34058
RAPGEF6	chr5:130785716-130785739	MCF7	conserved	14.8357	14.8357	12.284	9.87599	7.53446
CACNA2D2	chr3:50410496-50410516	MCF7	conserved	12.9352	12.9352	10.2157	NA	NA
NPTN	chr15:73889363-73889710	MCF7	conserved	16.9126	16.9126	14.4215	NA	NA
PPP3CA	chr4:101950323-101950352	MCF7	conserved	NA	NA	13.1239	NA	NA
NCKAP1	chr2:183889706-183889723	MCF7	conserved	17.4412	17.4412	14.9224	12.5784	NA
ZNF207	chr17:30688487-30688534	U937	conserved	17.2864	17.2864	15.2081	12.7859	10.4557
RBFOX2	chr22:36152152-36152191	U937	conserved	11.6776	11.6776	8.89842	6.84425	NA
HNRNPD	chr4:83292681-83292737	U937	conserved	19.5674	19.5674	17.0594	14.7374	13.348
SMAD2	chr18:45396846-45396935	U937	conserved	15.6564	15.6564	13.2951	10.8092	8.36501
ZMYND11	chr10:267135-267296	U937	conserved	14.7921	14.7921	12.2295	10.0512	8.37582
NF1	chr17:29579956-29580018	U937	conserved	15.4307	15.4307	13.2016	10.8326	8.63307
PPP3CB	chr10:75199630-75199659	U937	conserved	12.9676	12.9676	10.1068	7.46527	NA
PCBP2	chr12:53858544-53858636	U937	conserved	19.909	19.909	17.4226	15.1471	20
ANKRD17	chr4:74005248-74006000	U937	conserved	16.4528	16.4528	13.9504	11.8907	9.5743
BCOR	chrX:39930890-39930943	U937	conserved	15.829	15.829	13.4993	10.91	9.21762
ADAM22	chr7:87815930-87816016	U937	conserved	12.9762	12.9762	10.5952	8.15448	NA
PUF60	chr8:144902836-144902886	U937	conserved	13.5376	13.5376	11.1275	8.57312	7.06744
ATF2	chr2:175986172-175986268	U937	conserved	15.7572	15.7572	13.1131	10.8136	8.52214
TCERG1	chr5:145847904-145847966	U937	conserved	15.2186	15.2186	12.6425	10.3124	8.51943
CSNK1G3	chr5:122930733-122930828	U937	conserved	13.4939	13.4939	11.4982	9.2327	NA
SS18	chr18:23615795-23615887	U937	conserved	15.7777	15.7777	13.331	10.3967	9.37511
G3BP2	chr4:76579167-76579265	U937	conserved	16.762	16.762	14.1588	11.9517	9.74753
RAPGEF6	chr5:130785716-130785739	U937	conserved	15.5903	15.5903	13.4153	10.9391	NA
CACNA2D2	chr3:50410496-50410516	U937	conserved	NA	NA	NA	NA	NA
NPTN	chr15:73889363-73889710	U937	conserved	15.7776	15.7776	13.377	11.0717	NA
PPP3CA	chr4:101950323-101950352	U937	conserved	15.047	15.047	12.7457	10.7357	8.13321
NCKAP1	chr2:183889706-183889723	U937	conserved	15.91	15.91	13.832	11.588	NA
COPE	chr19:19014077-19014232	293T	non-conserved	20.9143	18.4637	16.1239	13.9547	11.6702
PLAT	chr8:42046452-42046589	293T	non-conserved	17.2867	14.5953	12.3088	9.9715	NA
C21orf33	chr21:45560132-45560224	293T	non-conserved	18.0719	15.6969	13.1787	10.8755	NA
RNF4	chr4:2514165-2514324	293T	non-conserved	18.7365	16.31	13.8881	11.4846	8.91732
ELAC2	chr17:12914980-12915099	293T	non-conserved	18.6661	17.8142	15.4691	13.116	10.9434
ZNF778	chr16:89291127-89291210	293T	non-conserved	17.0186	14.4369	11.7	9.87224	6.96411
KIF16B	chr20:16354902-16355054	293T	non-conserved	17.1851	14.7339	12.1515	10.1832	NA
NARF	chr17:80422163-80422306	293T	non-conserved	18.3326	15.8051	12.9047	10.3337	8.19975
GUCY1A2	chr11:106617277-106617369	293T	non-conserved	19.5559	17.0981	14.5448	12.4819	9.67423
SUGT1	chr13:53235610-53235705	293T	non-conserved	18.9395	16.6392	13.9772	11.1949	10.0356
BCL2A1	chr15:80259979-80260034	293T	non-conserved	21.7662	18.9221	NA	14.7291	11.9879
ZNF772	chr19:57986392-57986514	293T	non-conserved	13.8335	12.3546	10.215	7.27533	NA
PSMG4	chr6:3264443-3264559	293T	non-conserved	15.4104	13.036	10.3705	8.07594	6.21913
TERT	chr5:1264519-1264707	293T	non-conserved	16.0386	13.6716	11.6241	9.81966	6.61397
ZNF211	chr19:58151280-58151435	293T	non-conserved	14.9557	12.592	10.1538	7.7042	5.24453
FGGY	chr1:60106952-60107023	293T	non-conserved	13.816	11.0509	8.99126	7.71063	NA
AIF1L	chr9:133981575-133981652	293T	non-conserved	17.9483	15.5884	13.0744	NA	NA
ZDHHC7	chr16:85022369-85022479	293T	non-conserved	18.4575	16.1146	13.7624	11.3543	9.44597
BTG3	chr21:18976463-18976594	293T	non-conserved	18.9433	15.7979	13.9672	11.5412	NA
DNAJC21	chr5:34949648-34949782	293T	non-conserved	17.7169	15.6675	13.1466	10.0916	8.33515
TKT	chr3:53271813-53271836	293T	non-conserved	22.587	19.8495	17.1668	15.2941	13.2164
COMMD6	chr13:76101949-76101987	293T	non-conserved	17.9324	17.3878	14.8647	10.3544	NA
COPE	chr19:19014077-19014232	MCF7	non-conserved	17.4947	17.4947	15.3385	12.8047	10.3772
PLAT	chr8:42046452-42046589	MCF7	non-conserved	14.4894	14.4894	12.0742	9.75561	7.1316
C21orf33	chr21:45560132-45560224	MCF7	non-conserved	NA	NA	12.4903	NA	8.05156
RNF4	chr4:2514165-2514324	MCF7	non-conserved	15.0128	15.0128	12.9125	10.1081	7.96269
ELAC2	chr17:12914980-12915099	MCF7	non-conserved	16.5126	16.5126	14.0578	11.5944	9.49807
ZNF778	chr16:89291127-89291210	MCF7	non-conserved	13.0352	13.0352	10.5954	8.36744	NA
KIF16B	chr20:16354902-16355054	MCF7	non-conserved	13.1823	13.1823	10.7621	8.59749	6.37996
NARF	chr17:80422163-80422306	MCF7	non-conserved	16.6688	16.6688	14.6623	12.3416	NA
GUCY1A2	chr11:106617277-106617369	MCF7	non-conserved	15.5039	15.5039	13.0187	9.8456	8.49532
SUGT1	chr13:53235610-53235705	MCF7	non-conserved	14.9917	14.9917	12.4604	9.96986	7.19995
BCL2A1	chr15:80259979-80260034	MCF7	non-conserved	17.0581	17.0581	14.8652	12.6474	10.1075
ZNF772	chr19:57986392-57986514	MCF7	non-conserved	13.9112	13.9112	11.9008	15.8852	NA
PSMG4	chr6:3264443-3264559	MCF7	non-conserved	13.0917	13.0917	10.661	7.7735	6.28198
TERT	chr5:1264519-1264707	MCF7	non-conserved	14.3237	14.3237	11.8896	9.35722	6.23283
ZNF211	chr19:58151280-58151435	MCF7	non-conserved	11.7655	11.7655	9.58598	7.14495	5.64689
FGGY	chr1:60106952-60107023	MCF7	non-conserved	10.6878	10.6878	8.04454	6.22881	3.4078
AIF1L	chr9:133981575-133981652	MCF7	non-conserved	14.7709	14.7709	12.4966	9.91369	NA
ZDHHC7	chr16:85022369-85022479	MCF7	non-conserved	15.4251	15.4251	13.2334	10.8174	8.05796
BTG3	chr21:18976463-18976594	MCF7	non-conserved	15.5188	15.5188	13.0143	10.8812	7.7335
DNAJC21	chr5:34949648-34949782	MCF7	non-conserved	14.7022	14.7022	12.1554	9.79566	7.29718
TKT	chr3:53271813-53271836	MCF7	non-conserved	18.8385	18.8385	16.2447	13.9437	11.1747
COMMD6	chr13:76101949-76101987	MCF7	non-conserved	NA	NA	14.1832	11.7064	NA
COPE	chr19:19014077-19014232	U937	non-conserved	17.8381	17.8381	15.435	13.0558	10.7109
PLAT	chr8:42046452-42046589	U937	non-conserved	NA	NA	11.3473	9.25527	NA
C21orf33	chr21:45560132-45560224	U937	non-conserved	14.9284	14.9284	12.4888	9.9911	6.95422
RNF4	chr4:2514165-2514324	U937	non-conserved	16.661	16.661	13.8921	11.6203	NA
ELAC2	chr17:12914980-12915099	U937	non-conserved	17.122	17.122	14.5863	12.3004	NA
ZNF778	chr16:89291127-89291210	U937	non-conserved	12.9253	12.9253	10.5056	8.01761	6.14626
KIF16B	chr20:16354902-16355054	U937	non-conserved	12.8633	12.8633	10.4612	8.31687	NA
NARF	chr17:80422163-80422306	U937	non-conserved	15.8704	15.8704	13.4864	10.921	8.45286
GUCY1A2	chr11:106617277-106617369	U937	non-conserved	16.3284	16.3284	13.8989	11.492	NA
SUGT1	chr13:53235610-53235705	U937	non-conserved	16.3628	16.3628	14.311	11.9914	NA
BCL2A1	chr15:80259979-80260034	U937	non-conserved	11.475	11.475	9.20113	6.98748	3.65477
ZNF772	chr19:57986392-57986514	U937	non-conserved	12.7646	12.7646	10.1375	7.94358	NA
PSMG4	chr6:3264443-3264559	U937	non-conserved	13.2569	13.2569	10.953	8.58098	6.02484
TERT	chr5:1264519-1264707	U937	non-conserved	15.3479	15.3479	12.9208	NA	NA
ZNF211	chr19:58151280-58151435	U937	non-conserved	12.9878	12.9878	10.7362	8.31904	NA
FGGY	chr1:60106952-60107023	U937	non-conserved	13.2764	13.2764	10.7559	8.8255	6.23682
AIF1L	chr9:133981575-133981652	U937	non-conserved	17.6802	17.6802	14.605	12.7925	10.7078
ZDHHC7	chr16:85022369-85022479	U937	non-conserved	15.3475	15.3475	13.0438	10.7599	8.03508
BTG3	chr21:18976463-18976594	U937	non-conserved	14.9762	14.9762	12.5566	10.1178	7.77964
DNAJC21	chr5:34949648-34949782	U937	non-conserved	15.6657	15.6657	13.1872	10.8	8.07749
TKT	chr3:53271813-53271836	U937	non-conserved	19.7408	19.7408	17.2861	14.8734	NA
COMMD6	chr13:76101949-76101987	U937	non-conserved	16.5333	16.5333	13.876	11.381	NA

## Sheet: SourceDataFigS2B
gene.name	exon.ID	cell.type	FIR.conservation.group	25	5	1	0.2	0.04
ZNF207	chr17:30688487-30688534	239T	conserved	0.98946	0.99326	0.990548	0.99751	0.993713
RBFOX2	chr22:36152152-36152191	239T	conserved	0.972267	0.956769	0.96817	0.991633	0.962348
HNRNPD	chr4:83292681-83292737	239T	conserved	0.9518	0.916292	0.882363	0.921796	0.899529
SMAD2	chr18:45396846-45396935	239T	conserved	0.828211	0.699307	0.828211	0.875665	0.600128
ZMYND11	chr10:267135-267296	239T	conserved	0.94829	0.982842	0.953514	0.948729	NA
NF1	chr17:29579956-29580018	239T	conserved	0.973208	0.971321	0.96424	0.952619	0.980199
PPP3CB	chr10:75199630-75199659	239T	conserved	0.842772	0.831739	0.861643	0.891968	NA
PCBP2	chr12:53858544-53858636	239T	conserved	0.834657	0.678307	0.797542	0.788849	0.847871
ANKRD17	chr4:74005248-74006000	239T	conserved	0.530711	0.511248	0.618928	0.563899	0.835071
BCOR	chrX:39930890-39930943	239T	conserved	0.744977	0.55996	0.672167	0.685896	0.721518
ADAM22	chr7:87815930-87816016	239T	conserved	0.75878	0.466052	0.628083	0.861165	0.531708
PUF60	chr8:144902836-144902886	239T	conserved	0.641527	0.319516	0.638994	0.508499	0.56193
ATF2	chr2:175986172-175986268	239T	conserved	0.550824	0.374725	0.552061	0.628083	NA
TCERG1	chr5:145847904-145847966	239T	conserved	0.26115	0.0877038	0.145916	0.205871	0.392933
CSNK1G3	chr5:122930733-122930828	239T	conserved	0.17336	0.14381	0.357094	0.218232	NA
SS18	chr18:23615795-23615887	239T	conserved	0.0968258	0.171647	0.13482	0.11994	0.162874
G3BP2	chr4:76579167-76579265	239T	conserved	0.034623	0.0317991	0.0300029	0.0236375	0.084401
RAPGEF6	chr5:130785716-130785739	239T	conserved	0.0099913	0.0112064	0.0153677	0.0367562	NA
CACNA2D2	chr3:50410496-50410516	293T	conserved	0.0141192	0.0243398	0.0349925	0.0329583	0.0407381
NPTN	chr15:73889363-73889710	239T	conserved	0.00102606	0.000864927	0.00155302	0.00257841	0.0103742
PPP3CA	chr4:101950323-101950352	239T	conserved	7.78e-05	6.82e-05	8.62e-05	NA	NA
NCKAP1	chr2:183889706-183889723	239T	conserved	0.000120831	0.00015923	0.000186107	0.000127661	NA
ZNF207	chr17:30688487-30688534	MCF7	conserved	0.947125	0.948363	0.948363	0.948656	0.981412
RBFOX2	chr22:36152152-36152191	MCF7	conserved	0.976489	0.979608	0.979608	0.988237	NA
HNRNPD	chr4:83292681-83292737	MCF7	conserved	0.947549	0.926491	0.926491	0.926287	0.884116
SMAD2	chr18:45396846-45396935	MCF7	conserved	0.869665	0.925842	0.925842	0.885594	0.937233
ZMYND11	chr10:267135-267296	MCF7	conserved	0.793475	0.811533	0.811533	0.775041	NA
NF1	chr17:29579956-29580018	MCF7	conserved	0.942892	0.94095	0.94095	0.940783	0.898439
PPP3CB	chr10:75199630-75199659	MCF7	conserved	0.593873	0.689011	0.689011	0.576763	0.345359
PCBP2	chr12:53858544-53858636	MCF7	conserved	0.681354	0.70858	0.70858	0.744502	0.709715
ANKRD17	chr4:74005248-74006000	MCF7	conserved	0.509999	0.601807	0.601807	0.703809	0.64908
BCOR	chrX:39930890-39930943	MCF7	conserved	0.592305	0.640607	0.640607	0.768258	0.652263
ADAM22	chr7:87815930-87816016	MCF7	conserved	0.949454	0.894683	0.894683	NA	NA
PUF60	chr8:144902836-144902886	MCF7	conserved	0.107599	0.382725	0.382725	0.775999	0.76233
ATF2	chr2:175986172-175986268	MCF7	conserved	0.0929613	0.183472	0.183472	0.0648883	0.0666702
TCERG1	chr5:145847904-145847966	MCF7	conserved	0.0579488	0.0782763	0.0782763	0.25275	0.0457166
CSNK1G3	chr5:122930733-122930828	MCF7	conserved	0.0280314	1	1	0.0169565	0.0112508
SS18	chr18:23615795-23615887	MCF7	conserved	0.0370583	0.053378	0.053378	0.0912887	0.0738843
G3BP2	chr4:76579167-76579265	MCF7	conserved	0.0134664	0.0167741	0.0167741	0.021238	0.0383277
RAPGEF6	chr5:130785716-130785739	MCF7	conserved	0.0224667	0.0373269	0.0373269	0.00498165	0.0832871
CACNA2D2	chr3:50410496-50410516	MCF7	conserved	0.00120509	0.00468823	0.00468823	NA	NA
NPTN	chr15:73889363-73889710	MCF7	conserved	0.00110313	0.000985378	0.000985378	NA	NA
PPP3CA	chr4:101950323-101950352	MCF7	conserved	NA	0.000413062	0.000413062	NA	NA
NCKAP1	chr2:183889706-183889723	MCF7	conserved	0.000222358	0.000435751	0.000435751	0.000419932	NA
ZNF207	chr17:30688487-30688534	U937	conserved	0.989605	0.995881	0.995881	0.992132	0.992355
RBFOX2	chr22:36152152-36152191	U937	conserved	0.926218	0.955596	0.955596	0.940588	NA
HNRNPD	chr4:83292681-83292737	U937	conserved	0.961321	0.960418	0.960418	0.955596	0.41314
SMAD2	chr18:45396846-45396935	U937	conserved	0.933888	0.94735	0.94735	0.967327	0.940811
ZMYND11	chr10:267135-267296	U937	conserved	0.837671	0.844092	0.844092	0.871803	0.524231
NF1	chr17:29579956-29580018	U937	conserved	0.543763	0.478263	0.478263	0.539791	0.548225
PPP3CB	chr10:75199630-75199659	U937	conserved	0.944012	0.952348	0.952348	0.874352	NA
PCBP2	chr12:53858544-53858636	U937	conserved	0.825347	0.77678	0.77678	0.866689	0.0108466
ANKRD17	chr4:74005248-74006000	U937	conserved	0.654527	0.617276	0.617276	0.657236	0.523981
BCOR	chrX:39930890-39930943	U937	conserved	0.232009	0.248244	0.248244	0.289667	0.253696
ADAM22	chr7:87815930-87816016	U937	conserved	0.0229549	0.00916641	0.00916641	0.0104257	NA
PUF60	chr8:144902836-144902886	U937	conserved	0.305551	0.279287	0.279287	0.392933	0.382724
ATF2	chr2:175986172-175986268	U937	conserved	0.447445	0.478513	0.478513	0.541405	0.515745
TCERG1	chr5:145847904-145847966	U937	conserved	0.389598	0.420432	0.420432	0.399152	0.51974
CSNK1G3	chr5:122930733-122930828	U937	conserved	0.003884	0.00616306	0.00616306	0.00369159	NA
SS18	chr18:23615795-23615887	U937	conserved	0.0321395	0.0363337	0.0363337	0.100291	0.0228431
G3BP2	chr4:76579167-76579265	U937	conserved	0.0119618	0.0136671	0.0136671	0.00965097	0.0173783
RAPGEF6	chr5:130785716-130785739	U937	conserved	0.000304358	0.000286496	0.000286496	8.21e-05	NA
CACNA2D2	chr3:50410496-50410516	U937	conserved	NA	NA	NA	NA	NA
NPTN	chr15:73889363-73889710	U937	conserved	0.00753225	0.00601778	0.00601778	0.00373971	NA
PPP3CA	chr4:101950323-101950352	U937	conserved	0.0079311	0.00470226	0.00470226	0.00572599	0.0051994
NCKAP1	chr2:183889706-183889723	U937	conserved	4.53e-05	4.59e-06	4.59e-06	1.84e-05	NA
COPE	chr19:19014077-19014232	293T	non-conserved	0.987824	0.998267	0.986197	0.98833	0.987896
PLAT	chr8:42046452-42046589	293T	non-conserved	0.996305	0.987824	0.985328	0.994514	NA
C21orf33	chr21:45560132-45560224	293T	non-conserved	0.977368	0.971502	0.967814	0.969968	NA
RNF4	chr4:2514165-2514324	293T	non-conserved	0.99646	0.998999	0.993952	0.997422	0.997685
ELAC2	chr17:12914980-12915099	293T	non-conserved	0.968385	0.97224	0.977157	0.995962	0.976842
ZNF778	chr16:89291127-89291210	293T	non-conserved	0.930862	0.945628	0.913962	0.955765	0.841042
KIF16B	chr20:16354902-16355054	293T	non-conserved	0.888647	0.913093	0.934716	0.899257	NA
NARF	chr17:80422163-80422306	293T	non-conserved	0.933702	0.999876	0.887155	0.899709	0.984373
GUCY1A2	chr11:106617277-106617369	293T	non-conserved	0.38178	0.310026	0.404199	0.309171	0.403236
SUGT1	chr13:53235610-53235705	293T	non-conserved	0.900787	0.398432	0.5015	0.944643	0.455369
BCL2A1	chr15:80259979-80260034	293T	non-conserved	0.00117185	0.00107324	NA	0.00108835	0.000877988
ZNF772	chr19:57986392-57986514	293T	non-conserved	0.299853	0.0865901	0.0906271	0.490501	NA
PSMG4	chr6:3264443-3264559	293T	non-conserved	0.255023	0.273091	0.212989	0.154596	0.272495
TERT	chr5:1264519-1264707	293T	non-conserved	0.0606539	0.0464418	0.0296268	0.0204522	0.0722251
ZNF211	chr19:58151280-58151435	293T	non-conserved	0.452642	0.435609	0.572486	0.447445	0.0671697
FGGY	chr1:60106952-60107023	293T	non-conserved	0.359163	0.280295	0.339169	0.0569471	NA
AIF1L	chr9:133981575-133981652	293T	non-conserved	0.000265933	0.000355369	0.000415339	NA	NA
ZDHHC7	chr16:85022369-85022479	293T	non-conserved	0.061572	0.0541155	0.0472005	0.0414473	0.148679
BTG3	chr21:18976463-18976594	293T	non-conserved	0.0395058	0.0977922	0.0527999	0.0384199	NA
DNAJC21	chr5:34949648-34949782	293T	non-conserved	0.0877838	0.00647701	0.0204322	0.124227	0.0374348
TKT	chr3:53271813-53271836	293T	non-conserved	0.00403381	0.00845925	0.0107186	0.00906705	0.00634326
COMMD6	chr13:76101949-76101987	293T	non-conserved	0.0113178	0.000784249	0.000711801	0.0192275	NA
COPE	chr19:19014077-19014232	MCF7	non-conserved	0.993287	0.996488	0.996488	0.991337	0.996853
PLAT	chr8:42046452-42046589	MCF7	non-conserved	0.988693	0.987884	0.987884	0.991431	0.98946
C21orf33	chr21:45560132-45560224	MCF7	non-conserved	NA	0.976014	0.976014	NA	0.986534
RNF4	chr4:2514165-2514324	MCF7	non-conserved	0.964838	0.928242	0.928242	0.99586	0.92989
ELAC2	chr17:12914980-12915099	MCF7	non-conserved	0.974741	0.97164	0.97164	0.975849	0.983077
ZNF778	chr16:89291127-89291210	MCF7	non-conserved	0.938716	0.937614	0.937614	0.965176	NA
KIF16B	chr20:16354902-16355054	MCF7	non-conserved	0.451899	0.353429	0.353429	0.569791	0.270912
NARF	chr17:80422163-80422306	MCF7	non-conserved	0.000294334	0.000295661	0.000295661	0.000115341	NA
GUCY1A2	chr11:106617277-106617369	MCF7	non-conserved	0.910357	0.935475	0.935475	0.735945	0.956645
SUGT1	chr13:53235610-53235705	MCF7	non-conserved	0.21467	0.279891	0.279891	0.272297	0.170512
BCL2A1	chr15:80259979-80260034	MCF7	non-conserved	0.997942	0.996805	0.996805	0.999625	0.998458
ZNF772	chr19:57986392-57986514	MCF7	non-conserved	0.920195	0.960947	0.960947	0.999777	NA
PSMG4	chr6:3264443-3264559	MCF7	non-conserved	0.230232	0.275279	0.275279	0.350464	0.229701
TERT	chr5:1264519-1264707	MCF7	non-conserved	0.0340593	0.0568934	0.0568934	0.0384569	0.172074
ZNF211	chr19:58151280-58151435	MCF7	non-conserved	0.222354	0.141851	0.141851	0.27309	0.0758582
FGGY	chr1:60106952-60107023	MCF7	non-conserved	0.117326	0.0625029	0.0625029	0.0655589	0.259033
AIF1L	chr9:133981575-133981652	MCF7	non-conserved	0.204566	0.228641	0.228641	0.296504	NA
ZDHHC7	chr16:85022369-85022479	MCF7	non-conserved	0.0199378	0.0112954	0.0112954	0.0191898	0.0712927
BTG3	chr21:18976463-18976594	MCF7	non-conserved	0.00680682	0.00225128	0.00225128	0.00416029	0.0104464
DNAJC21	chr5:34949648-34949782	MCF7	non-conserved	0.021967	0.0181994	0.0181994	0.0125798	0.0714916
TKT	chr3:53271813-53271836	MCF7	non-conserved	0.00447395	0.00569192	0.00569192	0.00672617	0.0224009
COMMD6	chr13:76101949-76101987	MCF7	non-conserved	NA	0.000238954	0.000238954	0.00044057	NA
COPE	chr19:19014077-19014232	U937	non-conserved	0.992966	0.995013	0.995013	0.997193	0.994083
PLAT	chr8:42046452-42046589	U937	non-conserved	NA	0.999662	0.999662	0.999732	NA
C21orf33	chr21:45560132-45560224	U937	non-conserved	0.998571	0.998232	0.998232	0.993922	0.994795
RNF4	chr4:2514165-2514324	U937	non-conserved	0.998036	0.994928	0.994928	0.998687	NA
ELAC2	chr17:12914980-12915099	U937	non-conserved	0.847936	0.784063	0.784063	0.862949	NA
ZNF778	chr16:89291127-89291210	U937	non-conserved	0.566479	0.458595	0.458595	0.582975	0.413019
KIF16B	chr20:16354902-16355054	U937	non-conserved	0.974043	0.981996	0.981996	0.988203	NA
NARF	chr17:80422163-80422306	U937	non-conserved	0.698781	0.591338	0.591338	0.644053	0.446703
GUCY1A2	chr11:106617277-106617369	U937	non-conserved	0.216022	0.17293	0.17293	0.243424	NA
SUGT1	chr13:53235610-53235705	U937	non-conserved	0.471033	0.696989	0.696989	0.681571	NA
BCL2A1	chr15:80259979-80260034	U937	non-conserved	0.34751	0.535192	0.535192	0.222354	0.313243
ZNF772	chr19:57986392-57986514	U937	non-conserved	0.1251	0.132849	0.132849	0.145792	NA
PSMG4	chr6:3264443-3264559	U937	non-conserved	0.311954	0.289668	0.289668	0.391026	0.687402
TERT	chr5:1264519-1264707	U937	non-conserved	0.999085	0.99919	0.99919	NA	NA
ZNF211	chr19:58151280-58151435	U937	non-conserved	0.0748825	0.0816604	0.0816604	0.093384	NA
FGGY	chr1:60106952-60107023	U937	non-conserved	0.108129	0.0675467	0.0675467	0.073645	0.0342242
AIF1L	chr9:133981575-133981652	U937	non-conserved	0.0140636	0.0305016	0.0305016	0.0153526	0.00880143
ZDHHC7	chr16:85022369-85022479	U937	non-conserved	0.116191	0.112946	0.112946	0.0941487	0.106025
BTG3	chr21:18976463-18976594	U937	non-conserved	0.0650097	0.0921218	0.0921218	0.0877037	0.0321084
DNAJC21	chr5:34949648-34949782	U937	non-conserved	0.00469291	0.00422291	0.00422291	0.00198331	0.0124071
TKT	chr3:53271813-53271836	U937	non-conserved	0.0730334	0.0658658	0.0658658	0.0472905	NA
COMMD6	chr13:76101949-76101987	U937	non-conserved	0.000333345	0.00100677	0.00100677	0.000952945	NA

## Sheet: SourceDataFigS2D
gene.name	exon.ID	isoform	FIR.conservation.group	cell.type	efficiency
PCBP2	chr12:53858544-53858636	included	conserved	293T	93.073
PCBP2	chr12:53858544-53858636	skipped	conserved	293T	97.259
NF1	chr17:29579956-29580018	included	conserved	293T	94.971
NF1	chr17:29579956-29580018	skipped	conserved	293T	95.408
BCOR	chrX:39930890-39930943	included	conserved	293T	99.635
BCOR	chrX:39930890-39930943	skipped	conserved	293T	101.427
ADAM22	chr7:87815930-87816016	included	conserved	293T	93.537
ADAM22	chr7:87815930-87816016	skipped	conserved	293T	93.146
ANKRD17	chr4:74005248-74006000	included	conserved	293T	86.262
ANKRD17	chr4:74005248-74006000	skipped	conserved	293T	103.429
PUF60	chr8:144902836-144902886	included	conserved	293T	96.944
PUF60	chr8:144902836-144902886	skipped	conserved	293T	97.64
G3BP2	chr4:76579167-76579265	included	conserved	293T	93.853
G3BP2	chr4:76579167-76579265	skipped	conserved	293T	102.999
NPTN	chr15:73889363-73889710	included	conserved	293T	90.065
NPTN	chr15:73889363-73889710	skipped	conserved	293T	108.935
TCERG1	chr5:145847904-145847966	included	conserved	293T	94.773
TCERG1	chr5:145847904-145847966	skipped	conserved	293T	108.239
SS18	chr18:23615795-23615887	included	conserved	293T	102.84
SS18	chr18:23615795-23615887	skipped	conserved	293T	107.963
CACNA2D2	chr3:50410496-50410516	included	conserved	293T	95.837
CACNA2D2	chr3:50410496-50410516	skipped	conserved	293T	111.696
SMAD2	chr18:45396846-45396935	included	conserved	293T	95.576
SMAD2	chr18:45396846-45396935	skipped	conserved	293T	89.302
PPP3CA	chr4:101950323-101950352	included	conserved	293T	93.739
PPP3CA	chr4:101950323-101950352	skipped	conserved	293T	98.96
ATF2	chr2:175986172-175986268	included	conserved	293T	94.803
ATF2	chr2:175986172-175986268	skipped	conserved	293T	82.296
ZNF207	chr17:30688487-30688534	included	conserved	293T	89.285
ZNF207	chr17:30688487-30688534	skipped	conserved	293T	100.244
PPP3CB	chr10:75199630-75199659	included	conserved	293T	90.647
PPP3CB	chr10:75199630-75199659	skipped	conserved	293T	109.768
RAPGEF6	chr5:130785716-130785739	included	conserved	293T	91.132
RAPGEF6	chr5:130785716-130785739	skipped	conserved	293T	101.569
HNRNPD	chr4:83292681-83292737	included	conserved	293T	101.196
HNRNPD	chr4:83292681-83292737	skipped	conserved	293T	92.73
RBFOX2	chr22:36152152-36152191	included	conserved	293T	91.412
RBFOX2	chr22:36152152-36152191	skipped	conserved	293T	96.964
ZMYND11	chr10:267135-267296	included	conserved	293T	82.361
ZMYND11	chr10:267135-267296	skipped	conserved	293T	88.733
NCKAP1	chr2:183889706-183889723	included	conserved	293T	96.549
NCKAP1	chr2:183889706-183889723	skipped	conserved	293T	99.424
CSNK1G3	chr5:122930733-122930828	included	conserved	293T	91.412
CSNK1G3	chr5:122930733-122930828	skipped	conserved	293T	84.387
PSMG4	chr6:3264443-3264559	included	variable	293T	99.884
PSMG4	chr6:3264443-3264559	skipped	variable	293T	96.764
BCL2A1	chr15:80259979-80260034	included	variable	293T	96.514
BCL2A1	chr15:80259979-80260034	skipped	variable	293T	93.864
ZDHHC7	chr16:85022369-85022479	included	variable	293T	101.552
ZDHHC7	chr16:85022369-85022479	skipped	variable	293T	112.992
AIF1L	chr9:133981575-133981652	included	variable	293T	101.715
AIF1L	chr9:133981575-133981652	skipped	variable	293T	106.874
FGGY	chr1:60106952-60107023	included	variable	293T	108.268
FGGY	chr1:60106952-60107023	skipped	variable	293T	87.02
GUCY1A2	chr11:106617277-106617369	included	variable	293T	93.106
GUCY1A2	chr11:106617277-106617369	skipped	variable	293T	94.175
ZNF211	chr19:58151280-58151435	included	variable	293T	99.731
ZNF211	chr19:58151280-58151435	skipped	variable	293T	95.798
DNAJC21	chr5:34949648-34949782	included	variable	293T	93.621
DNAJC21	chr5:34949648-34949782	skipped	variable	293T	100.771
COMMD6	chr13:76101949-76101987	included	variable	293T	103.291
COMMD6	chr13:76101949-76101987	skipped	variable	293T	117.604
ZNF772	chr19:57986392-57986514	included	variable	293T	102.73
ZNF772	chr19:57986392-57986514	skipped	variable	293T	110.706
ELAC2	chr17:12914980-12915099	included	variable	293T	103.229
ELAC2	chr17:12914980-12915099	skipped	variable	293T	101.853
SUGT1	chr13:53235610-53235705	included	variable	293T	106.246
SUGT1	chr13:53235610-53235705	skipped	variable	293T	96.905
TERT	chr5:1264519-1264707	included	variable	293T	102.977
TERT	chr5:1264519-1264707	skipped	variable	293T	100.282
PLAT	chr8:42046452-42046589	included	variable	293T	115.207
PLAT	chr8:42046452-42046589	skipped	variable	293T	95.633
C21orf33	chr21:45560132-45560224	included	variable	293T	100.509
C21orf33	chr21:45560132-45560224	skipped	variable	293T	92.647
ZNF778	chr16:89291127-89291210	included	variable	293T	99.03
ZNF778	chr16:89291127-89291210	skipped	variable	293T	91.028
RNF4	chr4:2514165-2514324	included	variable	293T	93.588
RNF4	chr4:2514165-2514324	skipped	variable	293T	93.073
BTG3	chr21:18976463-18976594	included	variable	293T	105.049
BTG3	chr21:18976463-18976594	skipped	variable	293T	91.668
COPE	chr19:19014077-19014232	included	variable	293T	114.411
COPE	chr19:19014077-19014232	skipped	variable	293T	101.277
KIF16B	chr20:16354902-16355054	included	variable	293T	102.831
KIF16B	chr20:16354902-16355054	skipped	variable	293T	100.332
TKT	chr3:53271813-53271836	included	variable	293T	99.511
TKT	chr3:53271813-53271836	skipped	variable	293T	105.626
NARF	chr17:80422163-80422306	included	variable	293T	108.337
NARF	chr17:80422163-80422306	skipped	variable	293T	86.899
PCBP2	chr12:53858544-53858636	included	conserved	MCF7	91.195
PCBP2	chr12:53858544-53858636	skipped	conserved	MCF7	97.196
NF1	chr17:29579956-29580018	included	conserved	MCF7	84.688
NF1	chr17:29579956-29580018	skipped	conserved	MCF7	106.171
BCOR	chrX:39930890-39930943	included	conserved	MCF7	96.335
BCOR	chrX:39930890-39930943	skipped	conserved	MCF7	107.63
ADAM22	chr7:87815930-87816016	included	conserved	MCF7	90.017
ADAM22	chr7:87815930-87816016	skipped	conserved	MCF7	93.805
ANKRD17	chr4:74005248-74006000	included	conserved	MCF7	94.331
ANKRD17	chr4:74005248-74006000	skipped	conserved	MCF7	111.773
PUF60	chr8:144902836-144902886	included	conserved	MCF7	90.177
PUF60	chr8:144902836-144902886	skipped	conserved	MCF7	110.18
G3BP2	chr4:76579167-76579265	included	conserved	MCF7	119.548
G3BP2	chr4:76579167-76579265	skipped	conserved	MCF7	114.076
NPTN	chr15:73889363-73889710	included	conserved	MCF7	98.33
NPTN	chr15:73889363-73889710	skipped	conserved	MCF7	83.313
TCERG1	chr5:145847904-145847966	included	conserved	MCF7	97.43
TCERG1	chr5:145847904-145847966	skipped	conserved	MCF7	103.225
SS18	chr18:23615795-23615887	included	conserved	MCF7	110.165
SS18	chr18:23615795-23615887	skipped	conserved	MCF7	97.255
CACNA2D2	chr3:50410496-50410516	included	conserved	MCF7	95.645
CACNA2D2	chr3:50410496-50410516	skipped	conserved	MCF7	103.94
SMAD2	chr18:45396846-45396935	included	conserved	MCF7	84.145
SMAD2	chr18:45396846-45396935	skipped	conserved	MCF7	92.777
PPP3CA	chr4:101950323-101950352	included	conserved	MCF7	89.088
PPP3CA	chr4:101950323-101950352	skipped	conserved	MCF7	107.562
ATF2	chr2:175986172-175986268	included	conserved	MCF7	102.331
ATF2	chr2:175986172-175986268	skipped	conserved	MCF7	81.139
ZNF207	chr17:30688487-30688534	included	conserved	MCF7	90.52
ZNF207	chr17:30688487-30688534	skipped	conserved	MCF7	96.358
PPP3CB	chr10:75199630-75199659	included	conserved	MCF7	106.585
PPP3CB	chr10:75199630-75199659	skipped	conserved	MCF7	84.782
RAPGEF6	chr5:130785716-130785739	included	conserved	MCF7	92.029
RAPGEF6	chr5:130785716-130785739	skipped	conserved	MCF7	88.908
HNRNPD	chr4:83292681-83292737	included	conserved	MCF7	86.696
HNRNPD	chr4:83292681-83292737	skipped	conserved	MCF7	83.999
RBFOX2	chr22:36152152-36152191	included	conserved	MCF7	102.66
RBFOX2	chr22:36152152-36152191	skipped	conserved	MCF7	113.3
ZMYND11	chr10:267135-267296	included	conserved	MCF7	87.894
ZMYND11	chr10:267135-267296	skipped	conserved	MCF7	82.341
NCKAP1	chr2:183889706-183889723	included	conserved	MCF7	81.267
NCKAP1	chr2:183889706-183889723	skipped	conserved	MCF7	100.387
CSNK1G3	chr5:122930733-122930828	included	conserved	MCF7	101.162
CSNK1G3	chr5:122930733-122930828	skipped	conserved	MCF7	87.294
PSMG4	chr6:3264443-3264559	included	variable	MCF7	97.37
PSMG4	chr6:3264443-3264559	skipped	variable	MCF7	99.297
BCL2A1	chr15:80259979-80260034	included	variable	MCF7	101.094
BCL2A1	chr15:80259979-80260034	skipped	variable	MCF7	98.825
ZDHHC7	chr16:85022369-85022479	included	variable	MCF7	93.831
ZDHHC7	chr16:85022369-85022479	skipped	variable	MCF7	111.649
AIF1L	chr9:133981575-133981652	included	variable	MCF7	93.387
AIF1L	chr9:133981575-133981652	skipped	variable	MCF7	100.378
FGGY	chr1:60106952-60107023	included	variable	MCF7	95.546
FGGY	chr1:60106952-60107023	skipped	variable	MCF7	109.778
GUCY1A2	chr11:106617277-106617369	included	variable	MCF7	92.654
GUCY1A2	chr11:106617277-106617369	skipped	variable	MCF7	94.149
ZNF211	chr19:58151280-58151435	included	variable	MCF7	113.119
ZNF211	chr19:58151280-58151435	skipped	variable	MCF7	95.994
DNAJC21	chr5:34949648-34949782	included	variable	MCF7	93.621
DNAJC21	chr5:34949648-34949782	skipped	variable	MCF7	117.092
COMMD6	chr13:76101949-76101987	included	variable	MCF7	98.671
COMMD6	chr13:76101949-76101987	skipped	variable	MCF7	119.184
ZNF772	chr19:57986392-57986514	included	variable	MCF7	97.307
ZNF772	chr19:57986392-57986514	skipped	variable	MCF7	88.06
ELAC2	chr17:12914980-12915099	included	variable	MCF7	94.391
ELAC2	chr17:12914980-12915099	skipped	variable	MCF7	97.517
SUGT1	chr13:53235610-53235705	included	variable	MCF7	88.931
SUGT1	chr13:53235610-53235705	skipped	variable	MCF7	86.184
TERT	chr5:1264519-1264707	included	variable	MCF7	92.1
TERT	chr5:1264519-1264707	skipped	variable	MCF7	102.057
PLAT	chr8:42046452-42046589	included	variable	MCF7	91.401
PLAT	chr8:42046452-42046589	skipped	variable	MCF7	95.737
C21orf33	chr21:45560132-45560224	included	variable	MCF7	92.182
C21orf33	chr21:45560132-45560224	skipped	variable	MCF7	101.638
ZNF778	chr16:89291127-89291210	included	variable	MCF7	113.657
ZNF778	chr16:89291127-89291210	skipped	variable	MCF7	93.986
RNF4	chr4:2514165-2514324	included	variable	MCF7	101.694
RNF4	chr4:2514165-2514324	skipped	variable	MCF7	93.676
BTG3	chr21:18976463-18976594	included	variable	MCF7	91.286
BTG3	chr21:18976463-18976594	skipped	variable	MCF7	86.918
COPE	chr19:19014077-19014232	included	variable	MCF7	91.349
COPE	chr19:19014077-19014232	skipped	variable	MCF7	95.929
KIF16B	chr20:16354902-16355054	included	variable	MCF7	111.577
KIF16B	chr20:16354902-16355054	skipped	variable	MCF7	100.068
TKT	chr3:53271813-53271836	included	variable	MCF7	91.146
TKT	chr3:53271813-53271836	skipped	variable	MCF7	108.645
NARF	chr17:80422163-80422306	included	variable	MCF7	95.979
NARF	chr17:80422163-80422306	skipped	variable	MCF7	96.721
PCBP2	chr12:53858544-53858636	included	conserved	U937	93.219
PCBP2	chr12:53858544-53858636	skipped	conserved	U937	100.294
NF1	chr17:29579956-29580018	included	conserved	U937	100.03
NF1	chr17:29579956-29580018	skipped	conserved	U937	99.128
BCOR	chrX:39930890-39930943	included	conserved	U937	102.756
BCOR	chrX:39930890-39930943	skipped	conserved	U937	108.327
ADAM22	chr7:87815930-87816016	included	conserved	U937	93.376
ADAM22	chr7:87815930-87816016	skipped	conserved	U937	91.682
ANKRD17	chr4:74005248-74006000	included	conserved	U937	107.255
ANKRD17	chr4:74005248-74006000	skipped	conserved	U937	102.99
PUF60	chr8:144902836-144902886	included	conserved	U937	103.363
PUF60	chr8:144902836-144902886	skipped	conserved	U937	117.627
G3BP2	chr4:76579167-76579265	included	conserved	U937	98.944
G3BP2	chr4:76579167-76579265	skipped	conserved	U937	103.931
NPTN	chr15:73889363-73889710	included	conserved	U937	109.509
NPTN	chr15:73889363-73889710	skipped	conserved	U937	97.589
TCERG1	chr5:145847904-145847966	included	conserved	U937	98.25
TCERG1	chr5:145847904-145847966	skipped	conserved	U937	108.581
SS18	chr18:23615795-23615887	included	conserved	U937	104.696
SS18	chr18:23615795-23615887	skipped	conserved	U937	106.026
SMAD2	chr18:45396846-45396935	included	conserved	U937	96.037
SMAD2	chr18:45396846-45396935	skipped	conserved	U937	95.568
PPP3CA	chr4:101950323-101950352	included	conserved	U937	107.591
PPP3CA	chr4:101950323-101950352	skipped	conserved	U937	100.699
ATF2	chr2:175986172-175986268	included	conserved	U937	96.877
ATF2	chr2:175986172-175986268	skipped	conserved	U937	100.403
ZNF207	chr17:30688487-30688534	included	conserved	U937	98.776
ZNF207	chr17:30688487-30688534	skipped	conserved	U937	99.251
PPP3CB	chr10:75199630-75199659	included	conserved	U937	101.655
PPP3CB	chr10:75199630-75199659	skipped	conserved	U937	85.721
RAPGEF6	chr5:130785716-130785739	included	conserved	U937	105.104
RAPGEF6	chr5:130785716-130785739	skipped	conserved	U937	112.885
HNRNPD	chr4:83292681-83292737	included	conserved	U937	102.283
HNRNPD	chr4:83292681-83292737	skipped	conserved	U937	100.106
RBFOX2	chr22:36152152-36152191	included	conserved	U937	90.56
RBFOX2	chr22:36152152-36152191	skipped	conserved	U937	104.487
ZMYND11	chr10:267135-267296	included	conserved	U937	96.791
ZMYND11	chr10:267135-267296	skipped	conserved	U937	101.397
NCKAP1	chr2:183889706-183889723	included	conserved	U937	100.974
NCKAP1	chr2:183889706-183889723	skipped	conserved	U937	100.085
CSNK1G3	chr5:122930733-122930828	included	conserved	U937	104.396
CSNK1G3	chr5:122930733-122930828	skipped	conserved	U937	108.723
PSMG4	chr6:3264443-3264559	included	variable	U937	87.858
PSMG4	chr6:3264443-3264559	skipped	variable	U937	111.732
BCL2A1	chr15:80259979-80260034	included	variable	U937	108.915
BCL2A1	chr15:80259979-80260034	skipped	variable	U937	90.609
ZDHHC7	chr16:85022369-85022479	included	variable	U937	96.83
ZDHHC7	chr16:85022369-85022479	skipped	variable	U937	94.35
AIF1L	chr9:133981575-133981652	included	variable	U937	102.616
AIF1L	chr9:133981575-133981652	skipped	variable	U937	95.496
FGGY	chr1:60106952-60107023	included	variable	U937	101.957
FGGY	chr1:60106952-60107023	skipped	variable	U937	88.875
GUCY1A2	chr11:106617277-106617369	included	variable	U937	99.503
GUCY1A2	chr11:106617277-106617369	skipped	variable	U937	86.237
ZNF211	chr19:58151280-58151435	included	variable	U937	92.6
ZNF211	chr19:58151280-58151435	skipped	variable	U937	102.057
DNAJC21	chr5:34949648-34949782	included	variable	U937	92.267
DNAJC21	chr5:34949648-34949782	skipped	variable	U937	94.671
COMMD6	chr13:76101949-76101987	included	variable	U937	95.351
COMMD6	chr13:76101949-76101987	skipped	variable	U937	109.713
ZNF772	chr19:57986392-57986514	included	variable	U937	102.607
ZNF772	chr19:57986392-57986514	skipped	variable	U937	86.848
ELAC2	chr17:12914980-12915099	included	variable	U937	115.015
ELAC2	chr17:12914980-12915099	skipped	variable	U937	93.518
SUGT1	chr13:53235610-53235705	included	variable	U937	90.647
SUGT1	chr13:53235610-53235705	skipped	variable	U937	99.499
TERT	chr5:1264519-1264707	included	variable	U937	100.139
TERT	chr5:1264519-1264707	skipped	variable	U937	102.572
PLAT	chr8:42046452-42046589	included	variable	U937	99.78
PLAT	chr8:42046452-42046589	skipped	variable	U937	99.165
C21orf33	chr21:45560132-45560224	included	variable	U937	112.987
C21orf33	chr21:45560132-45560224	skipped	variable	U937	88.792
ZNF778	chr16:89291127-89291210	included	variable	U937	103.706
ZNF778	chr16:89291127-89291210	skipped	variable	U937	99.437
RNF4	chr4:2514165-2514324	included	variable	U937	87.109
RNF4	chr4:2514165-2514324	skipped	variable	U937	94.023
BTG3	chr21:18976463-18976594	included	variable	U937	97.972
BTG3	chr21:18976463-18976594	skipped	variable	U937	89.864
COPE	chr19:19014077-19014232	included	variable	U937	91.307
COPE	chr19:19014077-19014232	skipped	variable	U937	98.952
KIF16B	chr20:16354902-16355054	included	variable	U937	93.227
KIF16B	chr20:16354902-16355054	skipped	variable	U937	100.652
TKT	chr3:53271813-53271836	included	variable	U937	96.25
TKT	chr3:53271813-53271836	skipped	variable	U937	91.64
NARF	chr17:80422163-80422306	included	variable	U937	97.804
NARF	chr17:80422163-80422306	skipped	variable	U937	88.521
