# Supplementary material for: Regulation of alternative splicing at the single‐cell level
Source: Mol Syst Biol. 2015 Dec 28;11(12):845. doi: 10.15252/msb.20156278 (PMC4704489; doi:10.15252/msb.20156278)
Supplement: Supplementary file 3 — Source Data for Expanded View and Appendix [file MSB-11-845-s003.zip › SourceDataForAppendixAndExpandedView/MSB-15-6278_SourceDataForFigureS3.xlsx]

## Sheet: SourceDataFigS3
gene.name	exon.ID	cell.type	FIR.conservation.group	mean(inclusion.level)	mean(ln(expression))
PCBP2	chr12:53858544-53858636	293T	conserved	0.630746	12.9259
NF1	chr17:29579956-29580018	293T	conserved	0.901089	9.93766
BCOR	chrX:39930890-39930943	293T	conserved	0.777773	9.44974
ADAM22	chr7:87815930-87816016	293T	conserved	0.341621	7.07037
ANKRD17	chr4:74005248-74006000	293T	conserved	0.538862	10.2422
PUF60	chr8:144902836-144902886	293T	conserved	0.580192	9.61103
G3BP2	chr4:76579167-76579265	293T	conserved	0.0491305	10.052
NPTN	chr15:73889363-73889710	293T	conserved	0.0239811	8.39683
TCERG1	chr5:145847904-145847966	293T	conserved	0.198864	10.19
SS18	chr18:23615795-23615887	293T	conserved	0.18205	10.3628
SMAD2	chr18:45396846-45396935	293T	conserved	0.528668	9.98056
PPP3CA	chr4:101950323-101950352	293T	conserved	0.0123633	9.26096
ATF2	chr2:175986172-175986268	293T	conserved	0.326462	9.65544
ZNF207	chr17:30688487-30688534	293T	conserved	0.92442	11.1956
PPP3CB	chr10:75199630-75199659	293T	conserved	0.421173	8.68627
RAPGEF6	chr5:130785716-130785739	293T	conserved	0.0836535	9.45558
HNRNPD	chr4:83292681-83292737	293T	conserved	0.899036	10.8018
RBFOX2	chr22:36152152-36152191	293T	conserved	0.747895	9.74
ZMYND11	chr10:267135-267296	293T	conserved	0.842515	9.17235
NCKAP1	chr2:183889706-183889723	293T	conserved	0.00686219	9.81808
CSNK1G3	chr5:122930733-122930828	293T	conserved	0.0235182	9.36492
PSMG4	chr6:3264443-3264559	293T	non-conserved	0.349306	8.63626
BCL2A1	chr15:80259979-80260034	293T	non-conserved	0.630538	5.90642
ZDHHC7	chr16:85022369-85022479	293T	non-conserved	0.681639	9.18352
FGGY	chr1:60106952-60107023	293T	non-conserved	0.209839	4.57293
ZNF211	chr19:58151280-58151435	293T	non-conserved	0.320235	7.39786
DNAJC21	chr5:34949648-34949782	293T	non-conserved	0.0898447	9.72364
COMMD6	chr13:76101949-76101987	293T	non-conserved	0.00439187	10.8537
ZNF772	chr19:57986392-57986514	293T	non-conserved	0.671552	6.5274
ELAC2	chr17:12914980-12915099	293T	non-conserved	0.765556	9.06152
SUGT1	chr13:53235610-53235705	293T	non-conserved	0.525815	10.8479
PLAT	chr8:42046452-42046589	293T	non-conserved	0.799216	6.95042
C21orf33	chr21:45560132-45560224	293T	non-conserved	0.676781	9.37403
ZNF778	chr16:89291127-89291210	293T	non-conserved	0.820252	7.60275
RNF4	chr4:2514165-2514324	293T	non-conserved	0.907138	9.30024
BTG3	chr21:18976463-18976594	293T	non-conserved	0.113973	9.52124
COPE	chr19:19014077-19014232	293T	non-conserved	0.949342	9.21936
KIF16B	chr20:16354902-16355054	293T	non-conserved	0.844608	8.10442
TKT	chr3:53271813-53271836	293T	non-conserved	0.406942	11.1502
NARF	chr17:80422163-80422306	293T	non-conserved	0.646971	9.89767
PCBP2	chr12:53858544-53858636	MCF7	conserved	0.626077	12.9373
NF1	chr17:29579956-29580018	MCF7	conserved	0.928352	10.0473
BCOR	chrX:39930890-39930943	MCF7	conserved	0.807298	10.4578
ADAM22	chr7:87815930-87816016	MCF7	conserved	0.620966	6.98473
ANKRD17	chr4:74005248-74006000	MCF7	conserved	0.552797	10.3192
PUF60	chr8:144902836-144902886	MCF7	conserved	0.588184	9.13009
G3BP2	chr4:76579167-76579265	MCF7	conserved	0.0928093	9.96101
NPTN	chr15:73889363-73889710	MCF7	conserved	0.0133642	8.84629
TCERG1	chr5:145847904-145847966	MCF7	conserved	0.214513	10.0058
SS18	chr18:23615795-23615887	MCF7	conserved	0.128275	10.2649
SMAD2	chr18:45396846-45396935	MCF7	conserved	0.519373	9.95588
PPP3CA	chr4:101950323-101950352	MCF7	conserved	0.00493303	9.63319
ATF2	chr2:175986172-175986268	MCF7	conserved	0.365559	10.0584
ZNF207	chr17:30688487-30688534	MCF7	conserved	0.907087	11.0952
PPP3CB	chr10:75199630-75199659	MCF7	conserved	0.26057	9.61543
RAPGEF6	chr5:130785716-130785739	MCF7	conserved	0.280031	9.98295
HNRNPD	chr4:83292681-83292737	MCF7	conserved	0.893838	10.8471
RBFOX2	chr22:36152152-36152191	MCF7	conserved	0.741326	9.99124
ZMYND11	chr10:267135-267296	MCF7	conserved	0.861419	9.302
NCKAP1	chr2:183889706-183889723	MCF7	conserved	0.00501687	9.86103
CSNK1G3	chr5:122930733-122930828	MCF7	conserved	0.03604	9.48086
PSMG4	chr6:3264443-3264559	MCF7	non-conserved	0.466555	8.16125
BCL2A1	chr15:80259979-80260034	MCF7	non-conserved	0.633166	5.88972
ZDHHC7	chr16:85022369-85022479	MCF7	non-conserved	0.679669	9.41571
FGGY	chr1:60106952-60107023	MCF7	non-conserved	0.174342	5.09222
ZNF211	chr19:58151280-58151435	MCF7	non-conserved	0.281251	7.73233
DNAJC21	chr5:34949648-34949782	MCF7	non-conserved	0.077689	9.75254
COMMD6	chr13:76101949-76101987	MCF7	non-conserved	0.00345566	11.3055
ZNF772	chr19:57986392-57986514	MCF7	non-conserved	0.477083	6.49312
ELAC2	chr17:12914980-12915099	MCF7	non-conserved	0.736767	8.78949
SUGT1	chr13:53235610-53235705	MCF7	non-conserved	0.528383	10.6671
TERT	chr5:1264519-1264707	MCF7	non-conserved	0.977103	6.74411
PLAT	chr8:42046452-42046589	MCF7	non-conserved	0.914965	8.17975
C21orf33	chr21:45560132-45560224	MCF7	non-conserved	0.631079	9.50344
ZNF778	chr16:89291127-89291210	MCF7	non-conserved	0.825818	7.63179
RNF4	chr4:2514165-2514324	MCF7	non-conserved	0.895297	9.26271
BTG3	chr21:18976463-18976594	MCF7	non-conserved	0.275116	8.88307
COPE	chr19:19014077-19014232	MCF7	non-conserved	0.953438	8.90427
KIF16B	chr20:16354902-16355054	MCF7	non-conserved	0.793165	7.65251
TKT	chr3:53271813-53271836	MCF7	non-conserved	0.416611	10.8263
NARF	chr17:80422163-80422306	MCF7	non-conserved	0.631017	10.0564
PCBP2	chr12:53858544-53858636	U937	conserved	0.62587	12.2252
NF1	chr17:29579956-29580018	U937	conserved	0.728527	9.05739
BCOR	chrX:39930890-39930943	U937	conserved	0.684805	8.66605
ADAM22	chr7:87815930-87816016	U937	conserved	0.0564353	7.62223
ANKRD17	chr4:74005248-74006000	U937	conserved	0.551904	9.77288
PUF60	chr8:144902836-144902886	U937	conserved	0.543959	8.21602
G3BP2	chr4:76579167-76579265	U937	conserved	0.04862	9.75975
NPTN	chr15:73889363-73889710	U937	conserved	0.0303119	7.82958
TCERG1	chr5:145847904-145847966	U937	conserved	0.224659	9.51984
SS18	chr18:23615795-23615887	U937	conserved	0.22708	9.4534
SMAD2	chr18:45396846-45396935	U937	conserved	0.528606	10.2361
PPP3CA	chr4:101950323-101950352	U937	conserved	0.00688759	9.02471
ATF2	chr2:175986172-175986268	U937	conserved	0.359031	9.77712
ZNF207	chr17:30688487-30688534	U937	conserved	0.915382	10.6563
PPP3CB	chr10:75199630-75199659	U937	conserved	0.843686	6.94184
RAPGEF6	chr5:130785716-130785739	U937	conserved	0.0364125	9.58929
HNRNPD	chr4:83292681-83292737	U937	conserved	0.923404	10.547
RBFOX2	chr22:36152152-36152191	U937	conserved	0.498081	6.8317
ZMYND11	chr10:267135-267296	U937	conserved	0.73194	9.3714
NCKAP1	chr2:183889706-183889723	U937	conserved	0.00777472	8.62863
CSNK1G3	chr5:122930733-122930828	U937	conserved	0.00130535	8.16132
PSMG4	chr6:3264443-3264559	U937	non-conserved	0.357471	8.30738
BCL2A1	chr15:80259979-80260034	U937	non-conserved	0.693539	6.03502
ZDHHC7	chr16:85022369-85022479	U937	non-conserved	0.863258	9.29714
FGGY	chr1:60106952-60107023	U937	non-conserved	0.230909	4.99638
ZNF211	chr19:58151280-58151435	U937	non-conserved	0.18351	6.83457
DNAJC21	chr5:34949648-34949782	U937	non-conserved	0.0953415	9.73145
COMMD6	chr13:76101949-76101987	U937	non-conserved	0.0125567	10.6408
ZNF772	chr19:57986392-57986514	U937	non-conserved	0.482628	6.3907
ELAC2	chr17:12914980-12915099	U937	non-conserved	0.767332	8.21529
SUGT1	chr13:53235610-53235705	U937	non-conserved	0.528184	10.3342
TERT	chr5:1264519-1264707	U937	non-conserved	0.993447	7.43748
C21orf33	chr21:45560132-45560224	U937	non-conserved	0.704346	8.3569
ZNF778	chr16:89291127-89291210	U937	non-conserved	0.875936	6.83363
RNF4	chr4:2514165-2514324	U937	non-conserved	0.857565	9.36516
BTG3	chr21:18976463-18976594	U937	non-conserved	0.16964	8.0073
COPE	chr19:19014077-19014232	U937	non-conserved	0.985819	8.57251
TKT	chr3:53271813-53271836	U937	non-conserved	0.406459	11.4453
NARF	chr17:80422163-80422306	U937	non-conserved	0.640511	9.68328
