# Supplementary material for: Regulation of alternative splicing at the single‐cell level
Source: Mol Syst Biol. 2015 Dec 28;11(12):845. doi: 10.15252/msb.20156278 (PMC4704489; doi:10.15252/msb.20156278)
Supplement: Supplementary file 3 — Source Data for Expanded View and Appendix [file MSB-11-845-s003.zip › SourceDataForAppendixAndExpandedView/MSB-15-6278_SourceDataForFigureS9.xlsx]

## Sheet: SourceDataFigS9A
gene.name	exon.ID	cell.type	FIR.conservation.group	number.samples
PCBP2	chr12:53858544-53858636	293T	conserved	27
NF1	chr17:29579956-29580018	293T	conserved	25
BCOR	chrX:39930890-39930943	293T	conserved	27
ADAM22	chr7:87815930-87816016	293T	conserved	24
ANKRD17	chr4:74005248-74006000	293T	conserved	27
PUF60	chr8:144902836-144902886	293T	conserved	27
G3BP2	chr4:76579167-76579265	293T	conserved	27
NPTN	chr15:73889363-73889710	293T	conserved	23
TCERG1	chr5:145847904-145847966	293T	conserved	27
SS18	chr18:23615795-23615887	293T	conserved	27
SMAD2	chr18:45396846-45396935	293T	conserved	27
PPP3CA	chr4:101950323-101950352	293T	conserved	22
ATF2	chr2:175986172-175986268	293T	conserved	27
ZNF207	chr17:30688487-30688534	293T	conserved	27
PPP3CB	chr10:75199630-75199659	293T	conserved	11
RAPGEF6	chr5:130785716-130785739	293T	conserved	6
HNRNPD	chr4:83292681-83292737	293T	conserved	27
RBFOX2	chr22:36152152-36152191	293T	conserved	27
ZMYND11	chr10:267135-267296	293T	conserved	27
NCKAP1	chr2:183889706-183889723	293T	conserved	26
CSNK1G3	chr5:122930733-122930828	293T	conserved	22
PSMG4	chr6:3264443-3264559	293T	non-conserved	27
BCL2A1	chr15:80259979-80260034	293T	non-conserved	18
ZDHHC7	chr16:85022369-85022479	293T	non-conserved	17
FGGY	chr1:60106952-60107023	293T	non-conserved	19
ZNF211	chr19:58151280-58151435	293T	non-conserved	21
DNAJC21	chr5:34949648-34949782	293T	non-conserved	26
COMMD6	chr13:76101949-76101987	293T	non-conserved	27
ZNF772	chr19:57986392-57986514	293T	non-conserved	13
ELAC2	chr17:12914980-12915099	293T	non-conserved	27
SUGT1	chr13:53235610-53235705	293T	non-conserved	27
PLAT	chr8:42046452-42046589	293T	non-conserved	11
C21orf33	chr21:45560132-45560224	293T	non-conserved	25
ZNF778	chr16:89291127-89291210	293T	non-conserved	27
RNF4	chr4:2514165-2514324	293T	non-conserved	27
BTG3	chr21:18976463-18976594	293T	non-conserved	24
COPE	chr19:19014077-19014232	293T	non-conserved	25
KIF16B	chr20:16354902-16355054	293T	non-conserved	25
TKT	chr3:53271813-53271836	293T	non-conserved	27
NARF	chr17:80422163-80422306	293T	non-conserved	27
PCBP2	chr12:53858544-53858636	MCF7	conserved	26
NF1	chr17:29579956-29580018	MCF7	conserved	25
BCOR	chrX:39930890-39930943	MCF7	conserved	26
ADAM22	chr7:87815930-87816016	MCF7	conserved	21
ANKRD17	chr4:74005248-74006000	MCF7	conserved	26
PUF60	chr8:144902836-144902886	MCF7	conserved	26
G3BP2	chr4:76579167-76579265	MCF7	conserved	26
NPTN	chr15:73889363-73889710	MCF7	conserved	22
TCERG1	chr5:145847904-145847966	MCF7	conserved	26
SS18	chr18:23615795-23615887	MCF7	conserved	24
SMAD2	chr18:45396846-45396935	MCF7	conserved	26
PPP3CA	chr4:101950323-101950352	MCF7	conserved	22
ATF2	chr2:175986172-175986268	MCF7	conserved	26
ZNF207	chr17:30688487-30688534	MCF7	conserved	26
PPP3CB	chr10:75199630-75199659	MCF7	conserved	8
RAPGEF6	chr5:130785716-130785739	MCF7	conserved	8
HNRNPD	chr4:83292681-83292737	MCF7	conserved	26
RBFOX2	chr22:36152152-36152191	MCF7	conserved	26
ZMYND11	chr10:267135-267296	MCF7	conserved	26
NCKAP1	chr2:183889706-183889723	MCF7	conserved	25
CSNK1G3	chr5:122930733-122930828	MCF7	conserved	25
PSMG4	chr6:3264443-3264559	MCF7	non-conserved	25
BCL2A1	chr15:80259979-80260034	MCF7	non-conserved	20
ZDHHC7	chr16:85022369-85022479	MCF7	non-conserved	12
FGGY	chr1:60106952-60107023	MCF7	non-conserved	17
ZNF211	chr19:58151280-58151435	MCF7	non-conserved	15
DNAJC21	chr5:34949648-34949782	MCF7	non-conserved	26
COMMD6	chr13:76101949-76101987	MCF7	non-conserved	26
ZNF772	chr19:57986392-57986514	MCF7	non-conserved	11
ELAC2	chr17:12914980-12915099	MCF7	non-conserved	26
SUGT1	chr13:53235610-53235705	MCF7	non-conserved	26
TERT	chr5:1264519-1264707	MCF7	non-conserved	5
PLAT	chr8:42046452-42046589	MCF7	non-conserved	15
C21orf33	chr21:45560132-45560224	MCF7	non-conserved	24
ZNF778	chr16:89291127-89291210	MCF7	non-conserved	22
RNF4	chr4:2514165-2514324	MCF7	non-conserved	26
BTG3	chr21:18976463-18976594	MCF7	non-conserved	25
COPE	chr19:19014077-19014232	MCF7	non-conserved	24
KIF16B	chr20:16354902-16355054	MCF7	non-conserved	24
TKT	chr3:53271813-53271836	MCF7	non-conserved	26
NARF	chr17:80422163-80422306	MCF7	non-conserved	26
PCBP2	chr12:53858544-53858636	U937	conserved	26
NF1	chr17:29579956-29580018	U937	conserved	26
BCOR	chrX:39930890-39930943	U937	conserved	26
ADAM22	chr7:87815930-87816016	U937	conserved	24
ANKRD17	chr4:74005248-74006000	U937	conserved	26
PUF60	chr8:144902836-144902886	U937	conserved	24
G3BP2	chr4:76579167-76579265	U937	conserved	24
NPTN	chr15:73889363-73889710	U937	conserved	24
TCERG1	chr5:145847904-145847966	U937	conserved	25
SS18	chr18:23615795-23615887	U937	conserved	26
SMAD2	chr18:45396846-45396935	U937	conserved	26
PPP3CA	chr4:101950323-101950352	U937	conserved	22
ATF2	chr2:175986172-175986268	U937	conserved	26
ZNF207	chr17:30688487-30688534	U937	conserved	26
PPP3CB	chr10:75199630-75199659	U937	conserved	6
RAPGEF6	chr5:130785716-130785739	U937	conserved	5
HNRNPD	chr4:83292681-83292737	U937	conserved	26
RBFOX2	chr22:36152152-36152191	U937	conserved	21
ZMYND11	chr10:267135-267296	U937	conserved	25
NCKAP1	chr2:183889706-183889723	U937	conserved	24
CSNK1G3	chr5:122930733-122930828	U937	conserved	24
PSMG4	chr6:3264443-3264559	U937	non-conserved	26
BCL2A1	chr15:80259979-80260034	U937	non-conserved	18
ZDHHC7	chr16:85022369-85022479	U937	non-conserved	5
FGGY	chr1:60106952-60107023	U937	non-conserved	18
ZNF211	chr19:58151280-58151435	U937	non-conserved	13
DNAJC21	chr5:34949648-34949782	U937	non-conserved	26
COMMD6	chr13:76101949-76101987	U937	non-conserved	26
ZNF772	chr19:57986392-57986514	U937	non-conserved	11
ELAC2	chr17:12914980-12915099	U937	non-conserved	24
SUGT1	chr13:53235610-53235705	U937	non-conserved	26
TERT	chr5:1264519-1264707	U937	non-conserved	18
C21orf33	chr21:45560132-45560224	U937	non-conserved	21
ZNF778	chr16:89291127-89291210	U937	non-conserved	22
RNF4	chr4:2514165-2514324	U937	non-conserved	26
BTG3	chr21:18976463-18976594	U937	non-conserved	22
COPE	chr19:19014077-19014232	U937	non-conserved	25
TKT	chr3:53271813-53271836	U937	non-conserved	26
NARF	chr17:80422163-80422306	U937	non-conserved	26

## Sheet: SourceDataFigS9B
gene.name	exon.ID	FIR.conservation	cell.population	number.samples
NRXN1	chr2:50282093-50282182	0.999945	P10	15
CADPS.e2	chr3:62499313-62499381	0.998293	P10	5
CADPS.e1	chr3:62498426-62498443	0.94175	P10	5
CASK	chrX:41416285-41416353	0.760695	P10	14
VPS29	chr12:110937340-110937351	0.675976	P10	24
EXOC1	chr4:56755054-56755098	0.661165	P10	18
NNAT	chr20:36150760-36150840	0.59613	P10	20
FN1	chr2:216257654-216257926	0.582082	P10	8
ITGA6	chr2:173366500-173366629	0.54286	P10	25
FERMT2	chr14:53327732-53327752	0.506637	P10	23
LRRFIP2	chr3:37132958-37133029	0.374657	P10	15
NDEL1	chr17:8366638-8366672	0.368395	P10	26
PLOD2	chr3:145795649-145795711	0.338272	P10	11
MARK2	chr11:63671458-63671619	0.330647	P10	4
GOLGA4	chr3:37402734-37402796	0.325925	P10	22
KIF13A.e2	chr6:17790103-17790141	0.468585	P10	5
KIF13A.e1	chr6:17771345-17771449	0.324955	P10	16
MYO18A	chr17:27412622-27412666	0.32342	P10	10
TBC1D23	chr3:100030677-100030721	0.322808	P10	20
STIM2	chr4:27009605-27009628	0.320105	P10	4
NUMB	chr14:73745989-73746132	0.319692	P10	21
ENAH	chr1:225692693-225692755	0.306887	P10	22
PPHLN1	chr12:42778742-42778798	0.297822	P10	23
ADD3	chr10:111892063-111892158	0.25931	P10	25
ADD1	chr4:2928369-2928402	0.253742	P10	24
ACOT9	chrX:23752458-23752484	0.172778	P10	17
PALM	chr19:740352-740483	0.160672	P10	10
LRIF1	chr1:111493910-111495437	0.136847	P10	22
SCARB1	chr12:125267229-125267357	0.09359	P10	16
STX2	chr12:131280540-131280665	0.0803	P10	20
INF2	chr14:105181621-105181677	0.076065	P10	15
TTC8	chr14:89307769-89307858	0.0713371	P10	4
ZFYVE21	chr14:104196130-104196183	0.0673225	P10	19
MAP3K4	chr6:161519310-161519459	0.0606225	P10	11
CHST9	chr18:24524293-24524330	0.0559275	P10	18
MAP4K4	chr2:102484491-102484499	0.0540825	P10	21
C1orf43	chr1:154192312-154192413	0.03944	P10	26
CASK	chrX:41416285-41416353	0.760695	P0	4
VPS29	chr12:110937340-110937351	0.675976	P0	8
EXOC1	chr4:56755054-56755098	0.661165	P0	4
NNAT	chr20:36150760-36150840	0.59613	P0	7
ITGA6	chr2:173366500-173366629	0.54286	P0	8
FERMT2	chr14:53327732-53327752	0.506637	P0	8
LRRFIP2	chr3:37132958-37133029	0.374657	P0	6
NDEL1	chr17:8366638-8366672	0.368395	P0	6
PLOD2	chr3:145795649-145795711	0.338272	P0	3
MARK2	chr11:63671458-63671619	0.330647	P0	3
GOLGA4	chr3:37402734-37402796	0.325925	P0	8
KIF13A.e1	chr6:17771345-17771449	0.324955	P0	6
TBC1D23	chr3:100030677-100030721	0.322808	P0	8
STIM2	chr4:27009605-27009628	0.320105	P0	3
NUMB	chr14:73745989-73746132	0.319692	P0	8
ENAH	chr1:225692693-225692755	0.306887	P0	8
PPHLN1	chr12:42778742-42778798	0.297822	P0	8
ADD3	chr10:111892063-111892158	0.25931	P0	8
ADD1	chr4:2928369-2928402	0.253742	P0	8
ACOT9	chrX:23752458-23752484	0.172778	P0	6
PALM	chr19:740352-740483	0.160672	P0	5
LRIF1	chr1:111493910-111495437	0.136847	P0	6
SCARB1	chr12:125267229-125267357	0.09359	P0	8
STX2	chr12:131280540-131280665	0.0803	P0	6
INF2	chr14:105181621-105181677	0.076065	P0	8
ZFYVE21	chr14:104196130-104196183	0.0673225	P0	8
MAP3K4	chr6:161519310-161519459	0.0606225	P0	4
CHST9	chr18:24524293-24524330	0.0559275	P0	8
MAP4K4	chr2:102484491-102484499	0.0540825	P0	6
C1orf43	chr1:154192312-154192413	0.03944	P0	8
