# Supplementary material for: Regulation of alternative splicing at the single‐cell level
Source: Mol Syst Biol. 2015 Dec 28;11(12):845. doi: 10.15252/msb.20156278 (PMC4704489; doi:10.15252/msb.20156278)
Supplement: Supplementary file 3 — Source Data for Expanded View and Appendix [file MSB-11-845-s003.zip › SourceDataForAppendixAndExpandedView/SourceDataForFigureEV1.xlsx]

## Sheet: Description
Each numbered column in DatasetEV1A and DatasetEV1B corresponds to a single-cell sample. NA indicates no expression.

## Sheet: DatasetEV1A
gene.name	exon.ID	cell.type	FIR.conservation.group	1	2	3	4	5	6	7	8	9	10	11	12	13	14	15	16	17	18	19	20	21	22	23	24	25	26	27
PPP3CB	chr10:75199630-75199659	293T	conserved	NA	NA	NA	NA	NA	NA	NA	NA	NA	NA	NA	NA	NA	NA	NA	NA	NA	NA	NA	NA	NA	NA	NA	NA	NA	NA	NA		ZNF207	chr17:30688487-30688534	293T	conserved
ZNF207	chr17:30688487-30688534	293T	conserved	9.40741	9.50157	9.28006	9.30695	9.50514	9.13667	9.27255	9.50763	9.57005	9.40781	9.35598	9.10069	9.45192	9.40929	9.36541	9.44385	9.29267	9.46262	9.3965	9.28296	9.52199	9.25527	9.48467	9.4317	9.28255	9.23182	9.48636		HNRNPD	chr4:83292681-83292737	293T	conserved
RBFOX2	chr22:36152152-36152191	293T	conserved	7.70147	8.07519	7.47001	7.78814	7.70048	7.26052	7.02891	8.01048	7.58508	7.60166	7.22174	7.20419	7.49718	7.4612	7.78767	7.75378	6.91455	7.22303	7.79507	7.20752	7.47746	8.09227	7.43689	7.90661	7.36904	7.51527	7.32139		NF1	chr17:29579956-29580018	293T	conserved
NF1	chr17:29579956-29580018	293T	conserved	9.85633	9.90337	9.59904	9.64146	9.73896	9.95315	9.78414	9.7096	9.79	9.80063	NA	9.74534	9.90487	9.71598	9.76979	9.59341	9.5416	9.6771	9.6892	9.83744	9.73415	9.64153	9.60607	9.52435	9.76559	9.51699	9.33979		ZMYND11	chr10:267135-267296	293T	conserved
HNRNPD	chr4:83292681-83292737	293T	conserved	10.2712	10.5521	10.2343	9.95448	10.245	10.129	10.3872	10.1752	10.0468	10.267	10.0105	9.99704	10.2023	10.2187	10.2482	10.0843	10.1573	10.2755	10.0149	9.96012	10.0669	10.2632	10.2738	10.136	10.2236	10.0832	9.92084		BCOR	chrX:39930890-39930943	293T	conserved
ANKRD17	chr4:74005248-74006000	293T	conserved	9.23628	9.23663	9.17979	9.1651	9.27841	9.33745	9.36812	9.15824	9.24179	NA	9.25968	9.37363	9.40551	9.26936	9.34738	9.38926	9.09252	9.11949	9.21773	9.16193	9.21638	9.16354	9.52188	9.12638	NA	9.42142	9.04272		RBFOX2	chr22:36152152-36152191	293T	conserved
PCBP2	chr12:53858544-53858636	293T	conserved	10.992	11.2331	11.026	10.9408	11.0998	11.0849	11.1753	10.9713	10.9891	11.1272	10.9544	11.0556	11.087	11.1105	11.0421	11.0377	11.0194	11.1091	10.8648	10.9723	11.1383	11.0772	10.9198	10.9181	10.9084	10.9358	10.7923		PCBP2	chr12:53858544-53858636	293T	conserved
PUF60	chr8:144902836-144902886	293T	conserved	8.8867	8.92317	8.92899	8.80773	8.75535	8.93228	9.03969	8.88096	8.67463	8.85119	8.98329	8.79389	8.80612	8.61853	8.84366	8.55873	8.63978	8.69913	8.95913	8.61188	8.73314	8.9202	8.85209	8.67227	8.8489	8.7964	8.74402		PUF60	chr8:144902836-144902886	293T	conserved
SMAD2	chr18:45396846-45396935	293T	conserved	9.40096	9.27144	9.05451	8.82104	9.16345	9.29821	9.24449	9.01844	8.98535	9.09301	9.06056	9.03941	9.14894	9.0276	9.21169	9.14155	9.17858	9.0405	8.99438	9.13274	9.01308	9.05952	9.18581	9.07374	9.29321	9.07982	8.74087		ANKRD17	chr4:74005248-74006000	293T	conserved
BCOR	chrX:39930890-39930943	293T	conserved	8.76051	8.95433	8.4521	8.70595	8.94081	8.88891	8.68719	8.44787	8.63089	8.94705	8.6705	8.5445	8.65255	8.6853	8.68706	8.80059	8.90548	9.01415	8.86282	8.11329	8.54612	8.56416	8.90376	8.51028	8.91845	8.68383	8.55702		SMAD2	chr18:45396846-45396935	293T	conserved
ZMYND11	chr10:267135-267296	293T	conserved	8.14742	8.39316	8.01092	7.98872	8.47046	8.10837	8.29314	8.26446	8.18609	7.85185	8.54803	8.3584	8.29436	8.18174	8.41637	8.2499	8.12254	8.41537	7.89527	7.63027	8.17008	8.52093	8.15995	8.34849	8.2067	8.02838	8.1618		PPP3CB	chr10:75199630-75199659	293T	conserved
TCERG1	chr5:145847904-145847966	293T	conserved	7.37704	7.05006	7.39137	7.15667	6.71426	7.76352	7.27659	7.38466	7.22627	7.70644	7.42491	6.80411	6.59478	7.30284	7.02104	7.28136	6.77599	7.25334	6.99836	6.73631	7.48351	7.05154	7.18333	6.94625	7.50098	6.84479	7.3953		ATF2	chr2:175986172-175986268	293T	conserved
ATF2	chr2:175986172-175986268	293T	conserved	9.162	9.48274	9.11967	9.02226	9.20873	9.29437	9.36209	9.11367	9.06537	9.30421	9.15661	9.11873	9.26452	9.27577	9.25465	9.2005	8.99365	9.31705	8.96032	9.10286	9.13472	9.10432	9.04814	9.19688	9.14909	9.08577	9.02374		ADAM22	chr7:87815930-87816016	293T	conserved
ADAM22	chr7:87815930-87816016	293T	conserved	7.16573	6.80416	6.00655	6.97608	NA	7.1658	7.27518	7.04334	6.6236	NA	6.96049	7.01397	NA	6.70813	7.18333	6.60736	6.7716	6.13274	6.40111	6.42955	6.89374	6.62408	5.60306	6.73705	7.13452	6.67753	NA		TCERG1	chr5:145847904-145847966	293T	conserved
RAPGEF6	chr5:130785716-130785739	293T	conserved	8.60023	8.69885	8.50754	8.63518	8.83395	8.69195	8.82781	8.57957	8.73704	NA	NA	8.41535	8.74201	8.60337	8.69011	NA	8.4949	8.84022	8.38837	NA	NA	8.54156	8.51006	8.20848	NA	8.49652	8.57014		SS18	chr18:23615795-23615887	293T	conserved
G3BP2	chr4:76579167-76579265	293T	conserved	9.10833	9.13437	9.11413	9.00788	9.20125	9.11848	8.95124	9.17843	9.00408	9.09856	9.0228	8.73317	9.0649	9.10195	9.0427	8.94031	8.89358	8.98452	8.8747	8.70329	8.87079	9.00341	8.88074	8.96793	9.07349	9.16608	8.86999		RAPGEF6	chr5:130785716-130785739	293T	conserved
SS18	chr18:23615795-23615887	293T	conserved	8.8963	8.98605	9.00215	9.06198	9.14576	9.07489	9.24825	8.94456	8.89351	9.00485	8.70476	9.07326	9.17187	9.0657	9.05016	8.99616	8.92779	9.12339	8.79951	9.08415	9.09033	9.02497	9.00922	8.84306	8.89471	8.8317	8.78136		G3BP2	chr4:76579167-76579265	293T	conserved
CACNA2D2	chr3:50410496-50410516	293T	conserved	NA	7.44953	NA	7.11857	6.86805	7.26623	7.35286	7.51039	7.32573	7.31005	7.51331	7.13381	7.5387	NA	6.97991	6.55381	7.62344	7.45313	NA	7.19776	NA	7.06105	NA	7.31352	NA	7.19685	NA		NPTN	chr15:73889363-73889710	293T	conserved
NPTN	chr15:73889363-73889710	293T	conserved	NA	NA	NA	NA	NA	NA	NA	NA	NA	NA	NA	NA	NA	NA	NA	NA	NA	NA	NA	NA	NA	NA	NA	NA	NA	NA	NA		CSNK1G3	chr5:122930733-122930828	293T	conserved
CSNK1G3	chr5:122930733-122930828	293T	conserved	8.53363	NA	8.45066	8.09761	8.55658	8.33622	8.37224	8.49144	7.88569	8.53236	8.08647	8.29309	8.29118	NA	8.41113	8.13989	8.30498	8.40435	7.74504	8.12832	8.46312	8.32653	8.14947	8.2951	8.15267	7.91976	7.93388		PPP3CA	chr4:101950323-101950352	293T	conserved
PPP3CA	chr4:101950323-101950352	293T	conserved	NA	NA	NA	NA	NA	NA	NA	8.20505	NA	8.43794	8.4384	8.22122	NA	NA	NA	NA	NA	NA	NA	NA	8.22907	NA	NA	NA	NA	8.47502	8.23605		NCKAP1	chr2:183889706-183889723	293T	conserved
NCKAP1	chr2:183889706-183889723	293T	conserved	7.99708	NA	8.40684	7.99137	8.21338	NA	8.05101	8.31346	NA	NA	NA	NA	NA	NA	NA	8.35771	NA	8.44953	8.34654	8.03773	NA	NA	NA	8.42642	NA	8.37581	8.23931		ZNF207	chr17:30688487-30688534	MCF7	conserved
PPP3CB	chr10:75199630-75199659	MCF7	conserved	NA	NA	NA	NA	NA	NA	NA	NA	NA	NA	NA	NA	NA	NA	NA	NA	NA	NA	NA	NA	NA	NA	NA	NA	NA	NA	NA		HNRNPD	chr4:83292681-83292737	MCF7	conserved
ZNF207	chr17:30688487-30688534	MCF7	conserved	11.0979	11.1942	11.1588	11.2401	10.9684	11.1264	11.0928	11.1659	11.1329	11.262	11.0503	11.1242	11.3305	11.2821	11.3252	11.3362	11.24	11.2472	11.1799	11.1357	11.3	11.1592	11.1831	11.2096	11.3301	11.2473	11.2219		NF1	chr17:29579956-29580018	MCF7	conserved
RBFOX2	chr22:36152152-36152191	MCF7	conserved	9.22802	9.45822	9.53981	9.64868	9.60365	9.38694	9.54566	9.38477	9.30309	9.32455	9.32565	9.22322	9.7212	9.42044	9.43361	9.5952	9.28513	9.40398	9.41687	9.47142	9.57	9.58658	9.42518	9.28833	9.57762	9.57096	9.58771		ZMYND11	chr10:267135-267296	MCF7	conserved
NF1	chr17:29579956-29580018	MCF7	conserved	10.6296	10.7323	10.6521	10.7572	10.7302	10.7203	10.9061	10.7489	10.5914	10.7765	10.5815	10.787	10.8807	10.941	10.9246	10.8837	10.7967	10.7625	10.8189	10.8253	10.8584	10.9408	10.848	10.8389	10.8526	10.8282	10.6882		BCOR	chrX:39930890-39930943	MCF7	conserved
HNRNPD	chr4:83292681-83292737	MCF7	conserved	11.3426	11.4941	11.3925	11.5215	11.4319	11.5859	11.5081	11.3522	11.4616	11.4115	11.2616	11.5418	11.7032	11.5948	11.8176	11.5812	11.4488	11.5431	11.4281	11.5446	11.5537	11.5671	11.604	11.5792	11.4631	11.4949	11.2745		RBFOX2	chr22:36152152-36152191	MCF7	conserved
ANKRD17	chr4:74005248-74006000	MCF7	conserved	10.5825	10.7697	10.7009	10.8655	10.7319	10.8304	10.8552	10.7606	10.7344	10.787	10.4808	10.9117	10.8967	10.9917	11.1654	10.8979	10.8502	10.8138	10.739	10.9033	10.8205	10.8752	10.8974	10.9754	10.8486	10.8452	10.6564		PCBP2	chr12:53858544-53858636	MCF7	conserved
PCBP2	chr12:53858544-53858636	MCF7	conserved	12.5708	12.7041	12.6596	12.8594	12.65	12.7243	12.744	12.5831	12.6426	12.6732	12.5526	12.7327	12.81	12.8856	13.0226	12.8044	12.7753	12.7425	12.7105	12.7499	12.7902	12.8122	12.8495	12.7609	12.7573	12.7237	12.7151		PUF60	chr8:144902836-144902886	MCF7	conserved
PUF60	chr8:144902836-144902886	MCF7	conserved	9.94899	10.0098	9.98505	9.79964	10.0509	10.0473	10.0596	9.93577	9.88607	10.0433	9.80004	10.0648	10.0123	10.0999	9.87448	10.1036	9.97098	9.97691	9.9843	10.0618	9.94477	10.0092	10.0056	10.0771	9.88393	9.96543	9.86822		ANKRD17	chr4:74005248-74006000	MCF7	conserved
SMAD2	chr18:45396846-45396935	MCF7	conserved	10.0859	10.094	10.2419	10.2078	10.0433	10.1066	10.2505	10.149	9.92791	10.2613	10.123	10.2777	10.2618	10.3423	10.4415	10.3008	10.3378	10.2891	10.2046	10.1758	10.252	10.2869	10.3002	10.2518	10.1303	10.3571	10.1126		SMAD2	chr18:45396846-45396935	MCF7	conserved
BCOR	chrX:39930890-39930943	MCF7	conserved	10.4089	10.3469	10.4621	10.4274	10.3129	10.465	10.3107	10.3861	10.4666	10.4101	10.4909	10.4677	10.6197	10.4957	10.5483	10.6257	10.5025	10.4812	10.5508	10.4402	10.6034	10.4908	10.4562	10.6189	10.4911	10.5982	10.3696		PPP3CB	chr10:75199630-75199659	MCF7	conserved
ZMYND11	chr10:267135-267296	MCF7	conserved	8.77409	8.81474	8.83954	8.95132	8.81821	8.85618	8.78663	8.83047	9.04058	8.75281	8.62853	8.88344	8.90134	8.79152	9.15896	9.07394	9.06019	8.80949	8.7376	8.70026	8.83737	8.95722	8.63521	8.69825	8.73531	9.08219	8.76069		ATF2	chr2:175986172-175986268	MCF7	conserved
TCERG1	chr5:145847904-145847966	MCF7	conserved	9.42119	9.33844	9.29366	9.32958	9.24021	9.64999	9.21782	9.12273	9.40948	9.34683	9.34821	9.45978	9.45572	9.3444	9.61953	9.37216	9.40417	9.51145	9.22604	9.39332	9.4679	9.64893	9.25738	9.44524	9.38813	9.43198	9.20372		ADAM22	chr7:87815930-87816016	MCF7	conserved
ATF2	chr2:175986172-175986268	MCF7	conserved	10.2071	10.3177	10.2375	10.3884	10.3614	10.3635	10.385	10.0684	10.3611	10.2733	10.1724	10.3665	10.4907	10.4446	10.5727	10.4195	10.3742	10.4485	10.2926	10.2956	10.3978	10.588	10.5188	10.3894	10.4394	10.4295	10.317		TCERG1	chr5:145847904-145847966	MCF7	conserved
ADAM22	chr7:87815930-87816016	MCF7	conserved	7.65129	7.88588	7.69532	8.09071	7.515	7.89729	7.59435	7.50273	7.8051	7.74588	7.42425	7.92929	8.06686	7.38936	8.10352	7.67349	8.06502	NA	7.54698	8.02579	7.43054	8.13482	7.06933	8.18234	7.47047	8.06205	7.73551		SS18	chr18:23615795-23615887	MCF7	conserved
RAPGEF6	chr5:130785716-130785739	MCF7	conserved	9.78123	9.84879	9.90423	10.0159	9.73794	9.87559	10.1613	9.80364	9.92803	9.92074	9.719	9.97656	10.0683	9.98793	10.2577	9.96096	10.0002	10.0162	9.98544	9.95044	10.0816	9.99723	9.98725	9.95849	9.9255	10.0052	9.90643		RAPGEF6	chr5:130785716-130785739	MCF7	conserved
G3BP2	chr4:76579167-76579265	MCF7	conserved	10.6092	10.7179	10.6601	10.6455	10.4402	10.5702	10.5995	10.4985	10.6628	10.6267	10.6412	10.687	10.8627	10.8126	10.7224	10.8238	10.8326	10.8326	10.6249	10.5751	10.7511	10.7071	10.5849	10.6872	10.8172	10.6595	10.6137		G3BP2	chr4:76579167-76579265	MCF7	conserved
SS18	chr18:23615795-23615887	MCF7	conserved	10.1237	10.1137	9.9266	10.2127	10.1865	10.0726	10.1957	10.0175	10.0165	10.067	9.79118	10.1153	10.2983	10.215	10.3343	10.1628	10.1767	10.1126	10.1398	10.1121	10.0871	10.2412	10.1618	10.2242	10.2042	10.0377	9.92889		NPTN	chr15:73889363-73889710	MCF7	conserved
CACNA2D2	chr3:50410496-50410516	MCF7	conserved	7.33534	NA	NA	6.93093	NA	7.0975	6.98715	6.31035	NA	7.22896	6.87764	7.19746	7.19868	7.00135	7.11372	7.68277	NA	7.58369	7.23034	NA	7.71866	NA	NA	7.54842	NA	NA	NA		CSNK1G3	chr5:122930733-122930828	MCF7	conserved
NPTN	chr15:73889363-73889710	MCF7	conserved	NA	NA	NA	8.79909	NA	NA	9.07651	NA	9.04966	8.95887	NA	NA	9.23214	NA	NA	NA	NA	NA	NA	NA	9.10955	NA	NA	NA	NA	9.11665	9.11801		PPP3CA	chr4:101950323-101950352	MCF7	conserved
CSNK1G3	chr5:122930733-122930828	MCF7	conserved	9.60302	9.5388	9.48411	9.56447	9.47473	9.72011	9.70094	9.612	9.62147	9.59009	9.21937	9.64288	9.74178	9.73459	9.66566	9.57486	9.47034	9.62775	9.48007	9.54126	9.70583	9.56128	9.68185	9.48699	9.67038	9.63191	9.55425		NCKAP1	chr2:183889706-183889723	MCF7	conserved
PPP3CA	chr4:101950323-101950352	MCF7	conserved	9.64603	9.68836	9.66945	9.78115	9.54404	9.55837	9.74182	9.66172	NA	9.5775	9.66469	9.82302	10.0187	9.81642	9.79423	9.88965	9.79318	9.78879	9.65491	9.71687	9.63244	9.78713	9.7928	9.68006	9.86924	9.58071	9.68926		ZNF207	chr17:30688487-30688534	U937	conserved
NCKAP1	chr2:183889706-183889723	MCF7	conserved	NA	9.56987	9.47056	9.6217	9.37749	NA	9.61986	9.64984	9.5467	9.54279	NA	9.6428	9.63345	9.4817	9.88785	9.75867	9.72062	9.65399	9.638	9.68737	9.66274	9.67025	9.71682	9.67277	9.61369	9.54714	9.45492		HNRNPD	chr4:83292681-83292737	U937	conserved
PPP3CB	chr10:75199630-75199659	U937	conserved	8.0952	NA	8.17082	NA	NA	8.14783	8.28492	8.08579	NA	8.00791	NA	7.37808	8.44333	7.61729	NA	8.01109	7.91866	8.05435	7.95221	7.69954	7.87276	7.99233	NA	NA	7.82813	7.83226	8.04519		NF1	chr17:29579956-29580018	U937	conserved
ZNF207	chr17:30688487-30688534	U937	conserved	11.0423	10.9211	10.7891	10.8116	10.857	10.9191	10.9715	10.9068	10.9155	10.9208	10.8187	10.6216	10.9024	10.8732	10.9593	11.0195	11.0037	10.9353	10.8753	10.6857	10.8496	10.796	10.7893	10.8673	10.928	10.7907	10.8901		ZMYND11	chr10:267135-267296	U937	conserved
RBFOX2	chr22:36152152-36152191	U937	conserved	8.05064	7.27971	8.0782	NA	7.51943	7.35699	7.77014	7.32177	7.04691	7.75733	8.05327	7.56123	7.78417	8.047	7.68978	7.61759	7.73013	8.01886	7.72562	NA	7.35901	7.22675	7.35897	7.51692	7.93509	7.54148	6.53824		BCOR	chrX:39930890-39930943	U937	conserved
NF1	chr17:29579956-29580018	U937	conserved	10.3698	10.3972	10.3211	10.2315	10.2237	10.4471	10.4705	10.2625	10.2887	10.3063	10.0716	10.228	10.3611	10.4029	10.423	10.2996	10.2741	10.2806	10.0856	10.1034	10.363	10.4593	10.2819	10.2166	10.3256	10.2865	10.253		RBFOX2	chr22:36152152-36152191	U937	conserved
HNRNPD	chr4:83292681-83292737	U937	conserved	11.2075	11.1217	11.0316	11.0878	11.1908	11.2949	11.2514	11.2229	11.182	11.0406	11.0037	11.0279	11.1749	11.2707	11.2202	11.1738	11.1128	11.0519	10.8576	11.0902	11.2564	11.2657	11.1666	11.1334	11.1359	10.9811	11.0694		PCBP2	chr12:53858544-53858636	U937	conserved
ANKRD17	chr4:74005248-74006000	U937	conserved	10.3727	10.3506	10.286	10.2041	10.3053	10.3342	10.3018	10.2875	10.2567	10.3375	10.1067	10.0706	10.399	10.2732	10.3679	10.3729	10.2643	10.2053	10.0026	10.2405	10.1853	10.3072	10.3803	10.3181	10.4625	10.215	10.2645		PUF60	chr8:144902836-144902886	U937	conserved
PCBP2	chr12:53858544-53858636	U937	conserved	12.4018	12.3731	12.3689	12.231	12.324	12.4145	12.4313	12.3854	12.353	12.36	12.2862	12.2613	12.2666	12.37	12.4645	12.3376	12.2953	12.2764	12.2408	12.2864	12.2975	12.3972	12.3456	12.3612	12.3666	12.2028	12.3574		ANKRD17	chr4:74005248-74006000	U937	conserved
PUF60	chr8:144902836-144902886	U937	conserved	9.33447	9.47389	9.5246	9.42622	9.56379	9.68011	9.58201	9.35058	9.47072	9.58879	9.31487	9.43014	9.23772	9.46175	9.62877	9.27229	9.33744	9.33566	9.27362	9.36138	9.34761	9.49148	9.51004	9.52512	9.45313	9.29502	8.67953		SMAD2	chr18:45396846-45396935	U937	conserved
SMAD2	chr18:45396846-45396935	U937	conserved	10.8119	10.8547	10.6736	10.638	10.7715	10.7185	10.7536	10.7434	10.7787	10.7339	10.6176	10.5644	10.6649	10.7627	10.7222	10.7311	10.7349	10.7645	10.6109	10.558	10.6865	10.7065	10.6029	10.5976	10.8279	10.7481	10.5977		PPP3CB	chr10:75199630-75199659	U937	conserved
BCOR	chrX:39930890-39930943	U937	conserved	9.00216	9.10331	8.81156	8.67071	8.82926	8.85398	8.95972	8.88999	9.00077	9.08391	8.87529	8.82606	9.07053	8.94585	8.94234	8.95243	8.97435	8.90796	8.84833	8.51882	9.06021	8.88339	8.91579	8.93033	8.98307	9.03771	8.78395		ATF2	chr2:175986172-175986268	U937	conserved
ZMYND11	chr10:267135-267296	U937	conserved	9.59963	9.58289	9.44527	9.29878	9.53093	9.56499	9.50258	9.55911	9.55806	9.51674	9.51869	9.38144	9.43361	9.47209	9.54449	9.58366	9.43962	9.27363	9.21675	9.21214	9.49255	9.31916	9.41683	9.63086	9.65646	9.62313	9.42219		ADAM22	chr7:87815930-87816016	U937	conserved
TCERG1	chr5:145847904-145847966	U937	conserved	9.11718	9.04074	9.20322	8.9512	9.17447	9.26306	9.16952	9.10462	8.96146	8.89482	9.09398	9.03313	9.02388	8.9814	9.08674	9.18362	8.93551	9.18226	8.61437	8.82126	9.03445	9.12279	9.12908	8.87913	9.13419	8.91245	8.89338		TCERG1	chr5:145847904-145847966	U937	conserved
ATF2	chr2:175986172-175986268	U937	conserved	10.4549	10.3737	10.3378	10.2519	10.4659	10.4834	10.461	10.3275	10.4892	10.3222	10.1961	10.1997	10.3163	10.4304	10.4173	10.3105	10.2749	10.3364	10.1644	10.2883	10.3933	10.3349	10.3317	10.4021	10.3944	10.211	10.3442		SS18	chr18:23615795-23615887	U937	conserved
ADAM22	chr7:87815930-87816016	U937	conserved	NA	NA	8.68474	NA	8.67829	8.83851	8.93633	8.80422	8.5738	8.80476	8.56094	NA	8.66647	8.77498	8.73693	8.86545	8.86808	8.9496	8.58035	8.87762	8.94503	NA	8.77297	8.80337	8.77167	8.84831	8.66236		RAPGEF6	chr5:130785716-130785739	U937	conserved
RAPGEF6	chr5:130785716-130785739	U937	conserved	NA	NA	NA	NA	NA	NA	9.69303	NA	NA	9.67051	NA	9.45315	NA	NA	NA	NA	NA	NA	NA	NA	NA	NA	NA	NA	NA	NA	NA		G3BP2	chr4:76579167-76579265	U937	conserved
G3BP2	chr4:76579167-76579265	U937	conserved	10.3595	10.3711	10.2933	10.2462	10.2824	10.2834	10.2922	10.2903	10.4097	10.2253	10.1625	10.0713	10.3871	10.2521	10.3674	10.1648	10.4008	10.2743	10.2196	10.1105	10.1655	10.1871	10.2605	10.2216	10.4607	10.2952	10.232		NPTN	chr15:73889363-73889710	U937	conserved
SS18	chr18:23615795-23615887	U937	conserved	9.70557	9.77175	9.68199	9.55975	9.65263	9.78891	9.62845	9.67128	9.75732	9.67272	9.63449	9.59775	9.72947	9.77174	9.86878	9.59421	9.63767	9.60074	9.31837	9.56679	9.76779	9.6667	9.58783	9.67054	9.81559	9.53406	9.64244		CSNK1G3	chr5:122930733-122930828	U937	conserved
CACNA2D2	chr3:50410496-50410516	U937	conserved	NA	NA	NA	NA	NA	NA	NA	NA	NA	NA	NA	NA	NA	NA	NA	NA	NA	NA	NA	NA	NA	NA	NA	NA	NA	NA	NA		PPP3CA	chr4:101950323-101950352	U937	conserved
NPTN	chr15:73889363-73889710	U937	conserved	7.62967	7.47168	7.80878	7.21248	7.76596	7.96487	7.57998	7.92811	7.49609	7.81023	7.34942	7.49561	7.35175	7.34333	7.07671	7.5567	7.99568	7.23473	7.48789	6.97258	7.69035	7.80911	7.36877	7.34178	7.28801	7.66434	7.47609		NCKAP1	chr2:183889706-183889723	U937	conserved
CSNK1G3	chr5:122930733-122930828	U937	conserved	NA	NA	8.57131	NA	NA	NA	NA	NA	NA	NA	NA	NA	NA	8.74997	NA	NA	8.74118	NA	NA	NA	NA	NA	8.60121	NA	NA	NA	NA		TERT	chr5:1264519-1264707	293T	non-conserved
PPP3CA	chr4:101950323-101950352	U937	conserved	9.39608	9.23376	9.44806	9.26197	9.46352	9.51805	9.53789	9.31772	9.57117	9.52936	9.41314	9.26334	NA	9.54956	9.47917	9.14614	9.41107	9.37965	9.18648	9.31017	9.24895	9.39579	9.38752	9.28286	9.22813	9.20317	9.35082		COPE	chr19:19014077-19014232	293T	non-conserved
NCKAP1	chr2:183889706-183889723	U937	conserved	NA	NA	8.52006	NA	NA	8.69531	NA	NA	NA	8.55914	8.2766	NA	NA	NA	NA	NA	NA	8.67045	NA	NA	8.56325	NA	NA	NA	NA	NA	NA		RNF4	chr4:2514165-2514324	293T	non-conserved
TERT	chr5:1264519-1264707	293T	non-conserved	NA	NA	NA	NA	NA	NA	NA	NA	NA	NA	NA	NA	NA	NA	NA	NA	NA	NA	NA	NA	NA	NA	NA	NA	NA	NA	NA		PLAT	chr8:42046452-42046589	293T	non-conserved
COPE	chr19:19014077-19014232	293T	non-conserved	9.3387	9.43923	9.19172	9.05265	9.3924	9.29136	9.22914	9.44887	9.31775	9.12605	9.4292	9.26529	9.35832	9.26661	9.15579	9.21641	9.16839	9.10521	9.30574	8.94083	8.93543	9.15279	8.79934	9.18697	9.22704	9.10839	9.20094		ZNF778	chr16:89291127-89291210	293T	non-conserved
PLAT	chr8:42046452-42046589	293T	non-conserved	NA	NA	NA	NA	NA	NA	NA	NA	NA	NA	NA	NA	NA	NA	NA	NA	NA	NA	NA	NA	NA	NA	NA	NA	NA	NA	NA		KIF16B	chr20:16354902-16355054	293T	non-conserved
ZNF778	chr16:89291127-89291210	293T	non-conserved	6.10062	6.44331	NA	6.64235	5.85042	6.17521	5.59149	5.91735	5.73128	5.15129	5.67832	6.17336	6.0862	5.31055	6.01671	6.099	4.84054	NA	5.5187	6.24737	5.41754	6.03987	6.3335	6.69557	5.87538	6.28781	6.23394		ELAC2	chr17:12914980-12915099	293T	non-conserved
BCL2A1	chr15:80259979-80260034	293T	non-conserved	NA	NA	NA	NA	NA	NA	NA	NA	NA	NA	NA	NA	NA	NA	NA	NA	NA	NA	NA	NA	NA	NA	NA	NA	NA	NA	NA		ZDHHC7	chr16:85022369-85022479	293T	non-conserved
ELAC2	chr17:12914980-12915099	293T	non-conserved	7.52244	8.02358	7.4302	7.76985	8.15459	7.46338	7.97614	7.65121	NA	7.83409	7.63437	7.48751	8.12128	7.78236	8.14968	7.72452	7.57102	7.34698	7.48283	7.92582	8.20913	7.2054	7.63288	7.65031	7.75932	7.80741	7.55237		C21orf33	chr21:45560132-45560224	293T	non-conserved
KIF16B	chr20:16354902-16355054	293T	non-conserved	8.01511	8.12567	7.60641	7.63808	7.97732	8.01678	7.87384	8.28618	7.78597	7.77822	7.22749	7.63195	7.23873	7.89932	8.295	7.90175	7.40475	7.68646	7.9504	7.76857	7.44981	7.72431	8.43095	7.79947	7.69109	7.83566	7.74952		BCL2A1	chr15:80259979-80260034	293T	non-conserved
ZDHHC7	chr16:85022369-85022479	293T	non-conserved	9.44443	9.46319	9.38087	9.04173	9.30246	9.26922	9.18504	9.15961	9.29092	9.32167	9.30462	8.88035	9.15166	9.21982	9.1305	9.16185	9.22925	9.27716	9.0714	8.82875	9.15052	9.17588	9.10124	9.17089	9.06631	9.25946	9.13486		NARF	chr17:80422163-80422306	293T	non-conserved
NARF	chr17:80422163-80422306	293T	non-conserved	7.62105	8.08063	7.70832	7.51515	7.8125	7.64482	8.20196	7.97606	7.64765	8.15383	8.02538	7.79592	8.09046	7.9941	7.5222	7.83137	7.54766	8.04311	7.95261	7.74406	7.99222	7.95987	7.69993	8.06728	7.71995	8.10358	8.04863		ZNF772	chr19:57986392-57986514	293T	non-conserved
C21orf33	chr21:45560132-45560224	293T	non-conserved	7.06253	7.64789	7.42818	7.37231	7.6198	7.64116	7.69908	7.25008	7.75213	7.28496	7.9178	7.52103	7.60383	7.59424	7.74578	7.03984	7.48635	7.54362	7.52857	7.40373	7.78687	7.37583	7.54804	7.60867	NA	7.50556	7.89908		SUGT1	chr13:53235610-53235705	293T	non-conserved
FGGY	chr1:60106952-60107023	293T	non-conserved	NA	NA	NA	NA	NA	NA	NA	NA	NA	NA	NA	NA	NA	NA	NA	NA	NA	NA	NA	NA	NA	NA	NA	NA	NA	NA	NA		TKT	chr3:53271813-53271836	293T	non-conserved
RNF4	chr4:2514165-2514324	293T	non-conserved	7.15112	7.63146	7.16893	NA	7.42105	7.28295	7.7409	7.30092	NA	7.21407	7.11462	7.05057	7.0941	7.48248	6.97361	7.00731	6.70228	7.08783	6.96999	7.13737	7.10029	7.11293	6.90942	NA	6.98881	7.58199	NA		PSMG4	chr6:3264443-3264559	293T	non-conserved
SUGT1	chr13:53235610-53235705	293T	non-conserved	9.04055	9.23983	9.07057	9.17336	9.2179	9.14788	9.10644	9.04028	9.20301	9.10979	9.05977	9.12319	9.24745	9.3092	9.01149	9.25163	9.19026	9.17831	9.10226	8.84811	9.05209	8.97128	9.05878	9.11864	9.12722	9.10614	8.96903		ZNF211	chr19:58151280-58151435	293T	non-conserved
PSMG4	chr6:3264443-3264559	293T	non-conserved	8.52433	8.58663	8.1383	8.493	8.20928	8.6612	8.8605	8.22194	8.41167	8.4353	8.28931	8.66464	8.61227	8.30556	8.57399	8.37876	8.3679	8.41204	8.24895	8.3111	8.19178	8.32215	8.52207	7.99112	8.30188	8.40975	8.01427		FGGY	chr1:60106952-60107023	293T	non-conserved
ZNF211	chr19:58151280-58151435	293T	non-conserved	7.23779	7.35645	6.84525	6.90026	7.45862	7.46004	7.37342	7.16642	7.31909	7.01837	6.86812	7.20903	7.15692	7.00831	7.02185	7.20459	7.08018	7.32054	6.58243	7.38087	6.5494	7.08129	6.62197	7.31191	7.19376	7.15213	7.13561		BTG3	chr21:18976463-18976594	293T	non-conserved
BTG3	chr21:18976463-18976594	293T	non-conserved	8.82153	9.00252	8.53167	8.55187	8.74094	8.74349	8.99244	8.74577	8.83583	8.79377	8.68142	8.66365	8.66727	8.76199	8.77107	8.75174	8.46173	8.94123	8.53978	8.73141	8.71421	8.73858	8.848	8.45605	8.84425	8.6262	8.47214		DNAJC21	chr5:34949648-34949782	293T	non-conserved
ZNF772	chr19:57986392-57986514	293T	non-conserved	NA	NA	NA	NA	NA	NA	NA	NA	NA	NA	NA	NA	NA	NA	NA	NA	NA	NA	NA	NA	NA	NA	NA	NA	NA	NA	NA		COMMD6	chr13:76101949-76101987	293T	non-conserved
TKT	chr3:53271813-53271836	293T	non-conserved	12.238	12.3449	12.1801	12.1074	12.2179	12.2024	12.2752	12.2081	12.1997	12.1956	12.1092	12.1941	12.1279	12.1906	12.2644	12.1439	12.1542	12.1848	12.103	12.08	12.1911	12.1574	12.1494	12.1611	12.1368	12.1039	12.0291		TERT	chr5:1264519-1264707	MCF7	non-conserved
DNAJC21	chr5:34949648-34949782	293T	non-conserved	8.14278	8.41165	NA	8.277	8.41003	NA	8.46559	NA	8.26997	8.09829	8.16366	NA	NA	8.48777	8.49129	8.11893	NA	8.29922	8.2213	NA	8.50838	NA	8.22366	8.36624	NA	NA	NA		COPE	chr19:19014077-19014232	MCF7	non-conserved
COMMD6	chr13:76101949-76101987	293T	non-conserved	NA	NA	NA	NA	NA	NA	NA	NA	NA	NA	NA	NA	NA	NA	NA	NA	NA	NA	NA	NA	NA	NA	NA	NA	NA	NA	NA		RNF4	chr4:2514165-2514324	MCF7	non-conserved
GUCY1A2	chr11:106617277-106617369	293T	non-conserved	NA	NA	NA	NA	NA	NA	NA	NA	NA	NA	NA	NA	NA	NA	NA	NA	NA	NA	NA	NA	NA	NA	NA	NA	NA	NA	NA		PLAT	chr8:42046452-42046589	MCF7	non-conserved
TERT	chr5:1264519-1264707	MCF7	non-conserved	NA	NA	NA	NA	NA	NA	NA	NA	NA	NA	NA	NA	NA	NA	NA	NA	NA	NA	NA	NA	NA	NA	NA	NA	NA	NA	NA		ZNF778	chr16:89291127-89291210	MCF7	non-conserved
COPE	chr19:19014077-19014232	MCF7	non-conserved	10.5494	10.4892	10.4681	10.4691	10.1981	10.3954	10.5526	10.4675	10.4003	10.4098	10.5369	10.5616	10.6602	10.5291	10.6535	10.5739	10.5874	10.5208	10.526	10.4106	10.6122	10.4358	10.5786	10.6575	10.5256	10.5326	10.44		KIF16B	chr20:16354902-16355054	MCF7	non-conserved
PLAT	chr8:42046452-42046589	MCF7	non-conserved	7.96172	8.27235	8.34352	8.5717	8.30138	8.25718	8.47204	7.9246	8.02016	8.17065	7.99924	NA	8.29285	8.14856	8.45746	8.37493	8.25533	8.3644	8.25121	8.10448	8.15567	8.75794	8.439	8.02088	8.40967	8.44358	NA		ELAC2	chr17:12914980-12915099	MCF7	non-conserved
ZNF778	chr16:89291127-89291210	MCF7	non-conserved	NA	NA	NA	NA	NA	NA	NA	NA	8.41392	NA	NA	NA	NA	NA	NA	NA	NA	NA	8.3168	NA	NA	8.51267	8.17709	NA	NA	NA	NA		ZDHHC7	chr16:85022369-85022479	MCF7	non-conserved
BCL2A1	chr15:80259979-80260034	MCF7	non-conserved	NA	NA	NA	NA	NA	NA	NA	NA	NA	NA	NA	NA	NA	NA	NA	NA	NA	NA	NA	NA	NA	NA	NA	NA	NA	NA	NA		C21orf33	chr21:45560132-45560224	MCF7	non-conserved
ELAC2	chr17:12914980-12915099	MCF7	non-conserved	8.51105	8.92776	8.45407	8.65275	8.55577	8.60971	8.85408	8.54009	8.88639	9.15584	8.75097	8.58216	8.98715	8.72098	8.86786	9.01249	8.91069	8.83359	8.47164	8.74776	8.76123	8.91702	8.48619	8.79493	8.71491	8.8932	8.5894		BCL2A1	chr15:80259979-80260034	MCF7	non-conserved
KIF16B	chr20:16354902-16355054	MCF7	non-conserved	8.24567	8.02298	8.44081	8.52044	7.98563	8.27242	8.15353	8.38204	8.30251	8.42526	7.86135	8.47892	8.6375	8.31146	8.78411	NA	8.51502	8.3429	8.54033	8.35191	8.37627	NA	NA	8.48124	8.28289	8.19862	NA		NARF	chr17:80422163-80422306	MCF7	non-conserved
ZDHHC7	chr16:85022369-85022479	MCF7	non-conserved	8.8563	NA	NA	NA	NA	NA	NA	9.0688	NA	NA	NA	NA	NA	NA	NA	NA	NA	NA	NA	NA	NA	9.09086	NA	NA	9.35777	NA	NA		ZNF772	chr19:57986392-57986514	MCF7	non-conserved
NARF	chr17:80422163-80422306	MCF7	non-conserved	9.78927	9.84937	9.82911	9.96212	9.7059	9.79838	9.81794	9.65791	9.68204	9.94315	9.5395	9.9764	9.95691	10.0246	10.0237	9.95059	9.79869	9.95242	9.82733	9.74759	10.0532	9.86635	9.84036	9.92026	9.80143	9.9918	9.74841		SUGT1	chr13:53235610-53235705	MCF7	non-conserved
C21orf33	chr21:45560132-45560224	MCF7	non-conserved	9.5928	9.74743	9.95962	9.86353	9.77314	9.6205	10.0669	9.61897	9.73509	9.80525	9.8407	9.88925	9.89619	9.78966	9.44969	9.8896	9.72294	9.9383	10.0699	10.0591	9.66671	9.85478	9.69328	9.89732	9.80437	10.0006	10.1571		TKT	chr3:53271813-53271836	MCF7	non-conserved
FGGY	chr1:60106952-60107023	MCF7	non-conserved	NA	NA	NA	NA	5.29889	NA	NA	5.67981	NA	4.98381	5.10842	NA	NA	NA	NA	4.83348	NA	4.91285	NA	NA	NA	NA	NA	NA	NA	5.59878	NA		PSMG4	chr6:3264443-3264559	MCF7	non-conserved
RNF4	chr4:2514165-2514324	MCF7	non-conserved	7.28263	8.12883	7.42588	8.81634	7.76798	8.2807	7.83627	7.43117	7.76662	8.32319	NA	8.38508	8.83523	8.78258	9.03343	8.45373	8.57083	8.66925	8.08646	8.21646	8.64497	8.72856	8.85973	8.37912	8.5039	8.41676	7.77723		ZNF211	chr19:58151280-58151435	MCF7	non-conserved
SUGT1	chr13:53235610-53235705	MCF7	non-conserved	10.5123	10.6714	10.6396	10.7018	10.4546	10.6638	10.6148	10.687	10.6183	10.6613	10.5209	10.6259	10.7236	10.7501	10.8821	10.7622	10.7706	10.7162	10.5873	10.5803	10.7391	10.5851	10.7297	10.7044	10.7104	10.7243	10.6273		FGGY	chr1:60106952-60107023	MCF7	non-conserved
PSMG4	chr6:3264443-3264559	MCF7	non-conserved	9.29204	9.41184	9.50682	9.68438	9.35473	9.61278	9.64539	9.37447	9.70598	9.50169	9.36265	9.48077	9.59635	9.66426	9.67323	9.81513	9.73071	9.49176	9.49767	9.68159	9.50547	9.73537	9.70084	9.50846	9.76022	9.6744	9.56854		BTG3	chr21:18976463-18976594	MCF7	non-conserved
ZNF211	chr19:58151280-58151435	MCF7	non-conserved	7.78749	8.02405	7.87987	8.08797	7.76989	7.97643	8.00717	7.84392	7.96943	8.14354	8.22527	NA	8.44945	8.08251	NA	8.19023	8.29301	8.06146	7.94985	NA	7.84178	7.88934	7.89214	NA	8.13903	7.74701	7.56706		DNAJC21	chr5:34949648-34949782	MCF7	non-conserved
BTG3	chr21:18976463-18976594	MCF7	non-conserved	8.84221	NA	8.9436	9.01704	8.98715	NA	NA	8.79205	8.86512	8.75831	8.7475	8.76559	9.3749	NA	9.20505	8.92593	9.14338	9.09499	9.05036	NA	NA	9.3026	9.1487	NA	8.72815	8.9959	8.68426		COMMD6	chr13:76101949-76101987	MCF7	non-conserved
ZNF772	chr19:57986392-57986514	MCF7	non-conserved	7.04601	6.95483	7.28645	6.42447	7.16355	7.52107	7.37446	NA	NA	7.44729	7.02724	6.28013	7.54966	7.31468	6.9327	7.11231	7.01043	6.86896	7.3307	7.41502	7.64809	7.89049	7.52004	7.55387	6.93518	7.20557	6.90677		TERT	chr5:1264519-1264707	U937	non-conserved
TKT	chr3:53271813-53271836	MCF7	non-conserved	13.0619	13.1844	13.176	13.3658	13.103	13.1594	13.2061	13.1495	13.171	13.1997	13.07	13.2525	13.3283	13.2962	13.5724	13.2777	13.2678	13.255	13.2179	13.2501	13.2912	13.3532	13.3249	13.2294	13.2139	13.225	13.2401		COPE	chr19:19014077-19014232	U937	non-conserved
DNAJC21	chr5:34949648-34949782	MCF7	non-conserved	10.0613	10.0226	9.91398	9.9638	9.85929	9.90824	10.0041	9.95163	9.89696	10.0641	9.9836	9.96664	10.2432	9.99434	10.2764	10.2911	10.0797	9.88979	10.1455	10.0162	10.0013	10.0273	9.99028	10.1317	10.0284	10.1785	9.88916		RNF4	chr4:2514165-2514324	U937	non-conserved
COMMD6	chr13:76101949-76101987	MCF7	non-conserved	11.3174	11.335	11.2561	11.4701	11.3453	11.4375	11.5158	11.3236	11.4239	11.4202	11.2709	11.4658	11.4541	11.6585	11.7464	11.5973	11.5326	11.4302	NA	11.4414	11.5252	11.6642	11.6	11.5121	11.5296	11.376	11.2655		PLAT	chr8:42046452-42046589	U937	non-conserved
GUCY1A2	chr11:106617277-106617369	MCF7	non-conserved	6.95647	7.01429	6.87016	7.49406	7.66627	6.96653	6.6542	6.45608	6.75716	7.14386	7.12181	7.10215	7.32122	7.29036	7.1064	7.29636	7.21173	6.49381	7.30283	6.82996	7.43714	7.27181	7.35261	7.25452	7.25307	7.67307	6.99007		ZNF778	chr16:89291127-89291210	U937	non-conserved
TERT	chr5:1264519-1264707	U937	non-conserved	8.28171	8.20327	NA	NA	NA	NA	NA	NA	8.4057	NA	NA	NA	NA	NA	8.30967	NA	NA	NA	8.05156	NA	NA	NA	NA	NA	NA	NA	NA		KIF16B	chr20:16354902-16355054	U937	non-conserved
COPE	chr19:19014077-19014232	U937	non-conserved	10.0169	10.0671	9.93832	10.022	10.0691	10.1192	10.0702	10.1126	10.2899	10.0267	9.97748	9.85412	10.0007	10.0499	10.0565	10.2374	10.2574	10.1694	10.076	9.68001	10.1296	9.97447	10.1213	9.97075	10.0258	10.0952	9.99653		ELAC2	chr17:12914980-12915099	U937	non-conserved
PLAT	chr8:42046452-42046589	U937	non-conserved	NA	NA	NA	NA	NA	NA	NA	NA	NA	NA	NA	NA	NA	NA	NA	NA	NA	NA	NA	NA	NA	NA	NA	NA	NA	NA	NA		ZDHHC7	chr16:85022369-85022479	U937	non-conserved
ZNF778	chr16:89291127-89291210	U937	non-conserved	7.02382	6.68454	6.77105	6.7791	7.34652	6.95684	7.01781	6.51783	7.02999	7.31824	7.20713	6.75042	6.69928	7.02456	6.59347	7.03523	6.77947	7.66425	7.14165	6.90608	6.98858	7.23987	6.70134	7.13917	7.05294	7.08209	6.91692		C21orf33	chr21:45560132-45560224	U937	non-conserved
BCL2A1	chr15:80259979-80260034	U937	non-conserved	NA	NA	NA	NA	NA	NA	NA	NA	NA	5.18622	NA	NA	NA	NA	NA	NA	NA	NA	NA	NA	NA	NA	NA	NA	6.14049	5.16178	NA		BCL2A1	chr15:80259979-80260034	U937	non-conserved
ELAC2	chr17:12914980-12915099	U937	non-conserved	7.97255	8.38171	8.05588	7.77758	8.2993	7.83849	8.07894	8.25894	8.06237	8.13022	8.4053	7.90855	8.19732	8.31487	8.08573	8.01447	8.00608	7.93914	8.16267	7.76722	8.21326	8.29579	8.21715	8.01968	8.42381	8.30806	7.99797		NARF	chr17:80422163-80422306	U937	non-conserved
KIF16B	chr20:16354902-16355054	U937	non-conserved	NA	NA	NA	NA	NA	NA	NA	NA	NA	NA	NA	NA	NA	NA	NA	NA	NA	NA	NA	NA	NA	NA	NA	NA	NA	NA	NA		ZNF772	chr19:57986392-57986514	U937	non-conserved
ZDHHC7	chr16:85022369-85022479	U937	non-conserved	NA	NA	NA	NA	NA	NA	NA	NA	NA	NA	NA	NA	NA	NA	NA	NA	NA	NA	NA	NA	NA	NA	NA	NA	NA	NA	NA		SUGT1	chr13:53235610-53235705	U937	non-conserved
NARF	chr17:80422163-80422306	U937	non-conserved	9.92746	10.2005	10.1192	9.8782	9.94135	10.1323	10.093	10.046	10.0745	9.9745	9.90685	9.92854	10.1035	10.124	9.94841	10.0319	10.0131	9.94217	9.78809	9.8698	9.88854	9.93117	10.1144	9.93775	9.98435	9.78461	10.0062		TKT	chr3:53271813-53271836	U937	non-conserved
C21orf33	chr21:45560132-45560224	U937	non-conserved	8.4054	8.72775	9.06133	8.72354	8.64535	8.86877	8.7193	8.35479	8.8385	8.87377	8.66716	8.74757	8.65613	8.55968	8.62141	8.8202	8.45799	8.63821	9.04434	8.55004	8.7151	8.5868	8.48939	8.67111	8.71947	8.73452	8.16595		PSMG4	chr6:3264443-3264559	U937	non-conserved
FGGY	chr1:60106952-60107023	U937	non-conserved	5.77726	6.41176	6.048	6.18921	NA	6.42595	6.27542	6.20998	NA	6.00442	5.98263	5.80169	6.19086	5.99692	NA	6.59342	5.88449	6.28541	NA	NA	NA	6.3514	6.25521	5.96336	6.12033	NA	6.22603		ZNF211	chr19:58151280-58151435	U937	non-conserved
RNF4	chr4:2514165-2514324	U937	non-conserved	8.66812	8.77759	8.05566	8.1843	8.64292	8.74543	8.3971	8.38906	8.59993	8.39322	8.18274	7.72158	8.65444	8.33175	7.7635	7.67835	7.95551	8.09309	7.01456	7.87401	8.61125	8.33473	8.38149	7.60788	7.87977	NA	8.93992		FGGY	chr1:60106952-60107023	U937	non-conserved
SUGT1	chr13:53235610-53235705	U937	non-conserved	10.8385	10.8492	10.7912	10.6183	10.8549	10.8959	10.8448	10.7384	10.8654	10.7405	10.771	10.6983	10.848	10.8385	10.7779	10.7857	10.7452	10.7829	10.6503	10.5467	10.8814	10.7823	10.7939	10.7445	10.8381	10.7928	10.7175		BTG3	chr21:18976463-18976594	U937	non-conserved
PSMG4	chr6:3264443-3264559	U937	non-conserved	8.99269	9.1415	9.19453	8.89705	9.22081	9.31967	9.26384	9.11419	8.9574	8.97886	8.86339	8.9762	8.99065	9.17911	9.00107	9.14932	9.05405	9.11346	8.81605	8.89137	9.19947	9.09624	9.09619	9.23809	9.08489	9.13526	8.43895		DNAJC21	chr5:34949648-34949782	U937	non-conserved
ZNF211	chr19:58151280-58151435	U937	non-conserved	7.75063	8.10221	7.89298	7.74469	7.8335	7.65592	7.83063	7.91265	8.0716	8.16295	7.99967	7.51839	7.72647	7.80719	7.8737	8.13201	7.93502	7.91976	7.74731	7.47804	7.99696	7.93417	7.8722	7.52036	7.79489	7.43869	7.5037		COMMD6	chr13:76101949-76101987	U937	non-conserved
BTG3	chr21:18976463-18976594	U937	non-conserved	8.43291	8.48686	8.49437	8.65276	8.44822	8.20015	8.30794	8.00737	8.22818	8.21578	8.20272	8.24237	8.49987	8.18713	8.66668	8.34754	8.05169	8.49587	8.17969	8.03145	8.37974	8.21751	8.43087	7.83748	8.38588	8.15671	8.55228
ZNF772	chr19:57986392-57986514	U937	non-conserved	7.35317	NA	7.24129	NA	NA	7.65767	7.32937	NA	6.9335	7.13895	NA	NA	NA	6.78888	NA	NA	NA	NA	6.86707	NA	NA	NA	NA	NA	NA	NA	NA
TKT	chr3:53271813-53271836	U937	non-conserved	13.235	13.2625	13.3158	13.1189	13.2011	13.2532	13.3202	13.1974	13.27	13.1831	13.161	13.1093	13.1693	13.1816	13.3272	13.2037	13.1894	13.2237	13.1157	13.1421	13.1738	13.2328	13.2183	13.1879	13.2029	13.119	13.2637
DNAJC21	chr5:34949648-34949782	U937	non-conserved	10.1553	10.0041	10.0629	9.76155	10.0267	9.97219	9.95021	10.0408	10.097	10.0262	9.91529	9.92231	9.93784	10.0248	10.1332	10.0087	10.1698	9.96302	9.92319	9.75798	9.91405	9.83949	9.92593	9.91996	10.0812	NA	9.79371
COMMD6	chr13:76101949-76101987	U937	non-conserved	10.8217	10.8244	NA	10.7114	10.7781	10.9119	10.8881	10.7438	10.8954	10.6681	10.5881	10.5722	NA	10.8598	10.9046	10.8577	10.8758	10.7552	10.6642	10.7373	10.8445	10.8732	10.8409	NA	10.7187	10.6409	10.8019
GUCY1A2	chr11:106617277-106617369	U937	non-conserved	NA	NA	NA	NA	NA	NA	NA	NA	NA	NA	NA	NA	NA	NA	NA	NA	NA	NA	NA	NA	NA	NA	NA	NA	NA	NA	NA

## Sheet: DatasetEV1B
gene.name	exon.ID	cell.type	FIR.conservation.group	1	2	3	4	5	6	7	8	9	10	11	12	13	14	15	16	17	18	19	20	21	22	23	24	25	26	27
PPP3CB	chr10:75199630-75199659	293T	conserved	NA	NA	NA	NA	NA	NA	NA	NA	NA	NA	NA	NA	NA	NA	NA	NA	NA	NA	NA	NA	NA	NA	NA	NA	NA	NA	NA
ZNF207	chr17:30688487-30688534	293T	conserved	0.911064	0.881781	0.930352	0.883427	0.911836	0.910163	0.859882	0.909317	0.915366	0.861983	0.888817	0.89974	0.898645	0.930067	0.914433	0.938252	0.884541	0.918775	0.900693	0.90596	0.931958	0.948432	0.928445	0.916237	0.906975	0.856646	0.900549
RBFOX2	chr22:36152152-36152191	293T	conserved	0.821998	0.917455	0.871717	0.902932	0.830773	0.897252	0.870934	0.955267	0.918542	0.899576	0.851315	0.868245	0.739102	0.893384	0.883348	0.869473	0.815073	0.807127	0.907284	0.751706	0.922519	0.963255	0.854832	0.878075	0.869997	0.882293	0.748731
NF1	chr17:29579956-29580018	293T	conserved	0.913801	0.983181	0.956089	0.986721	0.945202	0.968256	0.970071	0.964485	0.982037	0.989332	NA	0.970825	0.974191	0.940435	0.958971	0.95083	0.956731	0.958507	0.974942	0.966635	0.93782	0.962313	0.953856	0.985893	0.972926	0.946211	0.963062
HNRNPD	chr4:83292681-83292737	293T	conserved	0.879695	0.865423	0.85098	0.825016	0.849537	0.830564	0.87171	0.852086	0.803781	0.877402	0.851288	0.867248	0.836328	0.776883	0.826378	0.819718	0.831717	0.881238	0.877221	0.869781	0.807257	0.859303	0.823787	0.834467	0.836479	0.803419	0.844843
ANKRD17	chr4:74005248-74006000	293T	conserved	0.738712	0.792002	0.835695	0.718059	0.679012	0.728527	0.751185	0.683545	0.707684	NA	0.727808	0.740078	0.717937	0.778999	0.62854	0.751507	0.807981	0.832963	0.744679	0.787858	0.7152	0.647419	0.747531	0.798702	NA	0.611585	0.682437
PCBP2	chr12:53858544-53858636	293T	conserved	0.635392	0.643608	0.60902	0.594248	0.634676	0.593091	0.613211	0.615778	0.665114	0.652379	0.602372	0.577922	0.632581	0.611902	0.624033	0.622104	0.627393	0.629508	0.565318	0.609051	0.644566	0.599396	0.6115	0.606082	0.658573	0.625319	0.607137
PUF60	chr8:144902836-144902886	293T	conserved	0.575397	0.557783	0.582873	0.595411	0.601523	0.655684	0.627554	0.492719	0.578807	0.652982	0.566621	0.625574	0.69522	0.559237	0.646039	0.634759	0.620917	0.598601	0.587844	0.47062	0.588589	0.671765	0.670721	0.563957	0.564353	0.576543	0.619813
SMAD2	chr18:45396846-45396935	293T	conserved	0.572895	0.521716	0.520789	0.512206	0.5878	0.6016	0.585233	0.527106	0.46522	0.576644	0.660533	0.594359	0.53664	0.601776	0.593038	0.5938	0.543309	0.629975	0.579389	0.600631	0.618281	0.621408	0.601836	0.561556	0.574438	0.55945	0.499777
BCOR	chrX:39930890-39930943	293T	conserved	0.453385	0.486835	0.421277	0.494477	0.338843	0.528552	0.482133	0.483585	0.5615	0.433481	0.551917	0.330533	0.558979	0.492496	0.376873	0.422572	0.57275	0.48089	0.453804	0.432981	0.438983	0.475452	0.486673	0.482774	0.517641	0.579284	0.435197
ZMYND11	chr10:267135-267296	293T	conserved	0.471322	0.373415	0.375439	0.41998	0.381397	0.493505	0.369988	0.338391	0.429509	0.599524	0.429894	0.467096	0.436991	0.297556	0.18987	0.245979	0.571895	0.224856	0.300474	0.412447	0.393961	0.435886	0.511705	0.483861	0.484624	0.414948	0.551595
TCERG1	chr5:145847904-145847966	293T	conserved	0.465547	0.357504	0.587052	0.480916	0.295874	0.512871	0.29806	0.375046	0.680604	0.396958	0.559285	0.320119	0.632297	0.481337	0.22947	0.314801	0.581605	0.526123	0.571016	0.291446	0.50493	0.306468	0.379401	0.573175	0.250121	0.727245	0.28198
ATF2	chr2:175986172-175986268	293T	conserved	0.254712	0.305083	0.250449	0.336603	0.292456	0.281669	0.283467	0.19302	0.296706	0.276986	0.346836	0.260828	0.324741	0.266828	0.242696	0.270788	0.339254	0.26975	0.262253	0.286029	0.294006	0.287751	0.311106	0.255408	0.317564	0.246182	0.217247
ADAM22	chr7:87815930-87816016	293T	conserved	0.322081	0.572649	0.215732	0.31484	NA	0.226937	0.477219	0.352842	0.413354	NA	0.413868	0.353763	NA	0.457092	0.446424	0.21461	0.353964	0.695798	0.496614	0.451352	0.387027	0.30869	0.514604	0.448131	0.101859	0.0986371	NA
RAPGEF6	chr5:130785716-130785739	293T	conserved	0.167306	0.373447	0.213598	0.248747	0.227478	0.27307	0.173976	0.186684	0.319716	NA	NA	0.118031	0.187411	0.166234	0.336478	NA	0.176545	0.157905	0.215441	NA	NA	0.216114	0.141991	0.293924	NA	0.23881	0.426698
G3BP2	chr4:76579167-76579265	293T	conserved	0.272562	0.226506	0.241414	0.260981	0.213137	0.139829	0.203491	0.324931	0.178746	0.185458	0.256051	0.295776	0.22253	0.249672	0.218804	0.248448	0.326354	0.197284	0.277102	0.269331	0.283388	0.226086	0.27147	0.264664	0.118766	0.290879	0.193392
SS18	chr18:23615795-23615887	293T	conserved	0.0901251	0.0618361	0.109378	0.113008	0.0713638	0.100282	0.127234	0.0785942	0.102455	0.117378	0.110072	0.0897869	0.113173	0.101369	0.124387	0.107498	0.115424	0.106274	0.0492365	0.0808196	0.100423	0.150973	0.114761	0.156218	0.103004	0.0831761	0.143093
CACNA2D2	chr3:50410496-50410516	293T	conserved	NA	0.0387143	NA	0.139117	0.240597	0.0786622	0.0627207	0.186779	0.405155	0.254873	0.0629891	0.151558	0.0687542	NA	0.0860284	0.229089	0.215947	0.174406	NA	0.0603782	NA	0.145904	NA	0.0677614	NA	0.173973	NA
NPTN	chr15:73889363-73889710	293T	conserved	NA	NA	NA	NA	NA	NA	NA	NA	NA	NA	NA	NA	NA	NA	NA	NA	NA	NA	NA	NA	NA	NA	NA	NA	NA	NA	NA
CSNK1G3	chr5:122930733-122930828	293T	conserved	0.140542	NA	0.103162	0.0498201	0.096892	0.184435	0.284522	0.13792	0.0544357	0.201545	0.0799546	0.150989	0.153763	NA	0.122522	0.0505737	0.0875761	0.116346	0.199836	0.0464738	0.123673	0.0449764	0.107375	0.220768	0.160718	0.152647	0.196337
PPP3CA	chr4:101950323-101950352	293T	conserved	NA	NA	NA	NA	NA	NA	NA	0.00214926	NA	0.0325503	0.00639208	0.00612056	NA	NA	NA	NA	NA	NA	NA	NA	0.0451334	NA	NA	NA	NA	0.0460716	0.00554656
NCKAP1	chr2:183889706-183889723	293T	conserved	0.00157145	NA	0.000946478	0.00180281	0.00410822	NA	0.00131967	0.00564558	NA	NA	NA	NA	NA	NA	NA	0.0328062	NA	0.00934431	0.0505188	0.0549837	NA	NA	NA	0.0284108	NA	0.00217917	0.00107356
PPP3CB	chr10:75199630-75199659	MCF7	conserved	NA	NA	NA	NA	NA	NA	NA	NA	NA	NA	NA	NA	NA	NA	NA	NA	NA	NA	NA	NA	NA	NA	NA	NA	NA	NA	NA
ZNF207	chr17:30688487-30688534	MCF7	conserved	0.90391	0.883526	0.894874	0.874694	0.891879	0.898758	0.887382	0.897917	0.889402	0.87428	0.863309	0.89808	0.893972	0.886499	0.881016	0.901714	0.896319	0.879651	0.877432	0.88309	0.894467	0.896897	0.884804	0.877876	0.885883	0.890868	0.895137
RBFOX2	chr22:36152152-36152191	MCF7	conserved	0.944807	0.888359	0.86667	0.833396	0.916879	0.918269	0.931781	0.890195	0.911047	0.867799	0.919496	0.867867	0.848134	0.884723	0.905392	0.894817	0.830872	0.821544	0.865541	0.878427	0.862987	0.903078	0.882713	0.904577	0.89343	0.876365	0.827258
NF1	chr17:29579956-29580018	MCF7	conserved	0.939699	0.952199	0.963082	0.948735	0.952332	0.947703	0.962439	0.946855	0.942033	0.963458	0.951278	0.961085	0.952698	0.95614	0.943802	0.941432	0.94064	0.949172	0.945997	0.929257	0.94363	0.960604	0.941154	0.944593	0.947802	0.950205	0.948143
HNRNPD	chr4:83292681-83292737	MCF7	conserved	0.830179	0.833833	0.841324	0.82463	0.827403	0.849134	0.827383	0.833713	0.854624	0.840468	0.811875	0.834335	0.82211	0.816518	0.873211	0.843756	0.808758	0.848814	0.820278	0.830927	0.830792	0.831826	0.839772	0.851012	0.812434	0.841825	0.832086
ANKRD17	chr4:74005248-74006000	MCF7	conserved	0.681553	0.723475	0.712374	0.728135	0.713577	0.717371	0.715589	0.664568	0.648595	0.691592	0.661906	0.712235	0.63488	0.680399	0.649234	0.640407	0.721777	0.725456	0.752161	0.737324	0.68398	0.663984	0.683437	0.695072	0.708629	0.722818	0.700423
PCBP2	chr12:53858544-53858636	MCF7	conserved	0.681116	0.650069	0.645699	0.613956	0.661461	0.675395	0.688282	0.654645	0.645766	0.650291	0.648698	0.656756	0.653762	0.68236	0.644531	0.665782	0.647751	0.662097	0.625403	0.645121	0.647723	0.668807	0.655681	0.650996	0.63145	0.639727	0.635765
PUF60	chr8:144902836-144902886	MCF7	conserved	0.624488	0.559911	0.566775	0.623217	0.635292	0.703337	0.608028	0.510761	0.633662	0.623686	0.580166	0.583082	0.569898	0.589315	0.551347	0.625167	0.578197	0.626509	0.688269	0.644287	0.651759	0.678998	0.613629	0.592027	0.594343	0.577648	0.590885
SMAD2	chr18:45396846-45396935	MCF7	conserved	0.65605	0.499816	0.557766	0.543942	0.571783	0.631088	0.597241	0.604124	0.558242	0.5378	0.562841	0.556829	0.518194	0.591203	0.552476	0.580241	0.548355	0.516375	0.601589	0.53396	0.515838	0.542111	0.568302	0.568097	0.570983	0.583785	0.544221
BCOR	chrX:39930890-39930943	MCF7	conserved	0.768231	0.710509	0.747694	0.708373	0.713153	0.71903	0.714854	0.738596	0.760258	0.751993	0.741689	0.695972	0.73811	0.732544	0.72685	0.663201	0.702153	0.670441	0.754547	0.720032	0.698224	0.70672	0.719133	0.803102	0.701643	0.717597	0.739493
ZMYND11	chr10:267135-267296	MCF7	conserved	0.65776	0.645074	0.595039	0.669346	0.566093	0.538515	0.653828	0.706261	0.630693	0.554363	0.61239	0.688652	0.618553	0.650613	0.640746	0.734497	0.487218	0.600184	0.699165	0.604989	0.59865	0.658966	0.635502	0.802009	0.630971	0.681759	0.625157
TCERG1	chr5:145847904-145847966	MCF7	conserved	0.26362	0.219619	0.15349	0.205308	0.233494	0.292551	0.222881	0.221325	0.205295	0.231163	0.209911	0.277331	0.137724	0.201985	0.248389	0.14742	0.253808	0.21585	0.165325	0.172495	0.189248	0.207291	0.181942	0.16998	0.153863	0.211513	0.195594
ATF2	chr2:175986172-175986268	MCF7	conserved	0.312134	0.292932	0.287263	0.340305	0.298791	0.313575	0.321853	0.300713	0.353332	0.352426	0.285463	0.349788	0.406526	0.382855	0.28967	0.313121	0.334057	0.344321	0.355418	0.345503	0.367087	0.295005	0.323759	0.342062	0.319942	0.336639	0.319628
ADAM22	chr7:87815930-87816016	MCF7	conserved	0.362876	0.330084	0.396501	0.374948	0.135726	0.338593	0.348453	0.262669	0.384985	0.425481	0.242492	0.293663	0.16041	0.165885	0.472986	0.54773	0.435929	NA	0.32603	0.248427	0.558828	0.27463	0.428916	0.283985	0.368696	0.283876	0.364757
RAPGEF6	chr5:130785716-130785739	MCF7	conserved	0.174966	0.238669	0.221131	0.214324	0.193001	0.314457	0.177622	0.221575	0.177957	0.228375	0.246724	0.21404	0.220007	0.240916	0.165885	0.146825	0.200883	0.287476	0.241632	0.219642	0.200921	0.277138	0.245657	0.247029	0.218121	0.179975	0.207374
G3BP2	chr4:76579167-76579265	MCF7	conserved	0.0673994	0.070482	0.0751535	0.103279	0.0692373	0.0868917	0.0700867	0.0579894	0.101355	0.110011	0.0759482	0.0937508	0.0681351	0.0648911	0.0676794	0.0667931	0.0557849	0.0807596	0.0580758	0.0759405	0.0834032	0.0918532	0.0753293	0.0924732	0.0763986	0.0898525	0.0951379
SS18	chr18:23615795-23615887	MCF7	conserved	0.180063	0.17433	0.171248	0.168468	0.186005	0.161463	0.170674	0.209144	0.152584	0.209481	0.189288	0.200499	0.180276	0.185307	0.17092	0.174264	0.108809	0.189454	0.160909	0.13853	0.160018	0.165975	0.169087	0.163512	0.136639	0.147393	0.183417
CACNA2D2	chr3:50410496-50410516	MCF7	conserved	0.0671074	NA	NA	0.171717	NA	0.0835027	0.104163	0.170188	NA	0.0870037	0.0482777	0.126957	0.157973	0.0549813	0.149541	0.0480495	NA	0.0730834	0.108126	NA	0.0790828	NA	NA	0.0605402	NA	NA	NA
NPTN	chr15:73889363-73889710	MCF7	conserved	NA	NA	NA	0.00139453	NA	NA	0.0144804	NA	0.000826058	0.00102274	NA	NA	0.000636591	NA	NA	NA	NA	NA	NA	NA	0.00102695	NA	NA	NA	NA	0.00907635	0.00117458
CSNK1G3	chr5:122930733-122930828	MCF7	conserved	0.110333	0.0241919	0.064664	0.0677337	0.0419145	0.0807495	0.0807921	0.0388466	0.102064	0.0676878	0.0907385	0.0907951	0.0726944	0.0498234	0.0822846	0.0764853	0.0686825	0.077821	0.0410071	0.0747393	0.0810917	0.109262	0.117632	0.0943383	0.154132	0.102658	0.0335402
PPP3CA	chr4:101950323-101950352	MCF7	conserved	0.0190844	0.00843369	0.0266483	0.00378933	0.00565541	0.0276636	0.00508632	0.00679965	NA	0.0110175	0.0243268	0.0165714	0.0120893	0.0291047	0.0230874	0.0158073	0.0330727	0.0275087	0.0188714	0.0148152	0.0143648	0.00700825	0.00925315	0.02734	0.0230294	0.0084202	0.0168704
NCKAP1	chr2:183889706-183889723	MCF7	conserved	NA	0.00513233	0.00373905	0.000838684	0.000401092	NA	0.00412745	0.00215738	0.00165866	0.00148491	NA	0.000472935	0.00160247	0.000645103	0.00160339	0.00890408	0.0046841	0.00173682	0.00219981	0.00169443	0.001974	0.00119518	0.000743632	0.00223143	0.00105274	0.00439055	0.00127022
PPP3CB	chr10:75199630-75199659	U937	conserved	0.970537	NA	0.986881	NA	NA	0.981587	0.945843	0.964834	NA	0.973072	NA	0.935145	0.90896	0.939222	NA	0.913802	0.979865	0.882929	0.948288	0.960083	0.974705	0.967037	NA	NA	0.935283	0.945577	0.924078
ZNF207	chr17:30688487-30688534	U937	conserved	0.925242	0.899184	0.917334	0.929337	0.903588	0.922173	0.934226	0.915682	0.923715	0.879728	0.914019	0.930485	0.906022	0.933985	0.917902	0.916301	0.938524	0.89638	0.927567	0.926032	0.919833	0.941944	0.925604	0.935686	0.901912	0.920303	0.929308
RBFOX2	chr22:36152152-36152191	U937	conserved	0.929437	0.802833	0.942616	NA	0.846063	0.901398	0.889507	0.85184	0.840589	0.916321	0.868011	0.887228	0.884229	0.927795	0.905626	0.884723	0.944853	0.93876	0.885772	NA	0.824433	0.837529	0.89707	0.915432	0.90653	0.928471	0.6938
NF1	chr17:29579956-29580018	U937	conserved	0.69247	0.630194	0.661002	0.658133	0.679721	0.678364	0.677855	0.681861	0.658692	0.706108	0.617397	0.673537	0.662306	0.676003	0.640167	0.723935	0.634712	0.692437	0.615331	0.670408	0.68251	0.745878	0.632728	0.64833	0.655853	0.675801	0.703782
HNRNPD	chr4:83292681-83292737	U937	conserved	0.785428	0.821962	0.806287	0.809916	0.835303	0.824162	0.829308	0.786286	0.789911	0.787162	0.756944	0.828205	0.810125	0.791806	0.823519	0.803237	0.796375	0.746301	0.796745	0.827448	0.794316	0.817787	0.778475	0.777302	0.800814	0.827375	0.769373
ANKRD17	chr4:74005248-74006000	U937	conserved	0.748053	0.764521	0.769179	0.805242	0.729238	0.744925	0.759822	0.770065	0.67918	0.782613	0.765336	0.773184	0.754564	0.801593	0.732394	0.743328	0.705989	0.695675	0.818724	0.75775	0.750368	0.786155	0.718224	0.72207	0.771024	0.735177	0.748785
PCBP2	chr12:53858544-53858636	U937	conserved	0.670589	0.641861	0.677554	0.672729	0.654219	0.669792	0.674082	0.696357	0.673365	0.628378	0.630104	0.684409	0.665154	0.68762	0.691357	0.676473	0.677987	0.645816	0.661862	0.657982	0.665657	0.669224	0.7003	0.69078	0.654975	0.661563	0.65421
PUF60	chr8:144902836-144902886	U937	conserved	0.627304	0.562797	0.630654	0.632341	0.593989	0.630407	0.615498	0.606342	0.594835	0.557541	0.53285	0.507625	0.569241	0.64013	0.536565	0.515149	0.570321	0.587098	0.553324	0.640513	0.553129	0.511947	0.56502	0.614099	0.551097	0.598319	0.536422
SMAD2	chr18:45396846-45396935	U937	conserved	0.553156	0.533078	0.583762	0.596768	0.579204	0.616052	0.545734	0.567995	0.534765	0.584587	0.593113	0.553974	0.542699	0.556635	0.587474	0.547715	0.580141	0.581378	0.515338	0.618515	0.601587	0.551305	0.626083	0.608874	0.577559	0.59816	0.532863
BCOR	chrX:39930890-39930943	U937	conserved	0.437407	0.372785	0.5108	0.37913	0.381143	0.452994	0.452012	0.405479	0.495352	0.476035	0.411073	0.368939	0.383417	0.437654	0.391186	0.374189	0.509201	0.451255	0.560675	0.472741	0.306715	0.448061	0.43945	0.359837	0.420095	0.471509	0.351187
ZMYND11	chr10:267135-267296	U937	conserved	0.565464	0.501944	0.561789	0.56836	0.525859	0.510167	0.488732	0.551853	0.588407	0.64266	0.533934	0.560392	0.539451	0.5597	0.539969	0.591577	0.51607	0.564989	0.587202	0.563444	0.501536	0.522905	0.578146	0.558179	0.544947	0.557455	0.401375
TCERG1	chr5:145847904-145847966	U937	conserved	0.351216	0.440885	0.41029	0.394737	0.410712	0.405216	0.411769	0.438575	0.324761	0.386102	0.419449	0.394682	0.476397	0.459648	0.396705	0.409424	0.453942	0.500504	0.260986	0.504393	0.385278	0.42015	0.400156	0.349904	0.357732	0.338357	0.432188
ATF2	chr2:175986172-175986268	U937	conserved	0.303661	0.327592	0.344608	0.303566	0.293076	0.317047	0.327477	0.334683	0.326949	0.316966	0.331075	0.249532	0.259077	0.314337	0.35282	0.355324	0.325461	0.290271	0.285993	0.362065	0.327039	0.298231	0.344383	0.340654	0.268963	0.374409	0.34835
ADAM22	chr7:87815930-87816016	U937	conserved	NA	NA	0.0474259	NA	0.00663637	0.0601831	0.00920943	0.115126	0.0558622	0.0125013	0.0117555	NA	0.0177855	0.0462238	0.0822728	0.0229943	0.0594665	0.020411	0.0127476	0.0549084	0.0405293	NA	0.0380319	0.022126	0.0481237	0.0177633	0.0399183
RAPGEF6	chr5:130785716-130785739	U937	conserved	NA	NA	NA	NA	NA	NA	0.00714339	NA	NA	0.0189168	NA	0.0100667	NA	NA	NA	NA	NA	NA	NA	NA	NA	NA	NA	NA	NA	NA	NA
G3BP2	chr4:76579167-76579265	U937	conserved	0.081969	0.0735886	0.0817706	0.0633538	0.0825437	0.0724804	0.0678847	0.0953545	0.0888728	0.0756035	0.111358	0.0943634	0.0709552	0.0703081	0.0853422	0.0886649	0.0733701	0.0814586	0.0882049	0.10139	0.0889781	0.0782119	0.0838624	0.0713182	0.0921192	0.0541408	0.0972178
SS18	chr18:23615795-23615887	U937	conserved	0.11156	0.084962	0.163157	0.120599	0.146506	0.121425	0.111586	0.158639	0.114292	0.175667	0.119163	0.0770518	0.0990976	0.110112	0.145655	0.121132	0.119589	0.103222	0.144841	0.192891	0.108604	0.105899	0.070667	0.145361	0.11406	0.120864	0.123544
CACNA2D2	chr3:50410496-50410516	U937	conserved	NA	NA	NA	NA	NA	NA	NA	NA	NA	NA	NA	NA	NA	NA	NA	NA	NA	NA	NA	NA	NA	NA	NA	NA	NA	NA	NA
NPTN	chr15:73889363-73889710	U937	conserved	0.0871591	0.233543	0.17988	0.215235	0.320109	0.231133	0.225451	0.251702	0.201713	0.309166	0.148114	0.406957	0.251113	0.157863	0.227529	0.316056	0.238908	0.24241	0.33326	0.126102	0.262719	0.105282	0.211068	0.255734	0.208536	0.309828	0.328958
CSNK1G3	chr5:122930733-122930828	U937	conserved	NA	NA	0.00194027	NA	NA	NA	NA	NA	NA	NA	NA	NA	NA	0.00226026	NA	NA	0.0152764	NA	NA	NA	NA	NA	0.016865	NA	NA	NA	NA
PPP3CA	chr4:101950323-101950352	U937	conserved	0.0364237	0.0332182	0.0525302	0.0224236	0.0251663	0.0188208	0.0107846	0.00646693	0.0386131	0.0400359	0.039836	0.0296749	NA	0.0220069	0.0553699	0.0381036	0.0260636	0.0146953	0.0713914	0.0639785	0.0256049	0.0442019	0.0312177	0.018723	0.0245497	0.0233031	0.0131538
NCKAP1	chr2:183889706-183889723	U937	conserved	NA	NA	0.00444192	NA	NA	0.00356755	NA	NA	NA	0.0305244	0.00796097	NA	NA	NA	NA	NA	NA	0.0106358	NA	NA	0.00579889	NA	NA	NA	NA	NA	NA
TERT	chr5:1264519-1264707	293T	non-conserved	NA	NA	NA	NA	NA	NA	NA	NA	NA	NA	NA	NA	NA	NA	NA	NA	NA	NA	NA	NA	NA	NA	NA	NA	NA	NA	NA
COPE	chr19:19014077-19014232	293T	non-conserved	0.950429	0.888815	0.900264	0.908007	0.954731	0.943401	0.956822	0.881891	0.90941	0.899827	0.896158	0.947033	0.904918	0.912452	0.869258	0.981809	0.955275	0.985493	0.95027	0.967647	0.960722	0.956267	0.959336	0.860849	0.956808	0.926964	0.918299
PLAT	chr8:42046452-42046589	293T	non-conserved	NA	NA	NA	NA	NA	NA	NA	NA	NA	NA	NA	NA	NA	NA	NA	NA	NA	NA	NA	NA	NA	NA	NA	NA	NA	NA	NA
ZNF778	chr16:89291127-89291210	293T	non-conserved	0.650261	0.978656	NA	0.97408	0.948272	0.921106	0.652575	0.930518	0.323542	0.984726	0.867972	0.838693	0.749231	0.849392	0.652988	0.96937	0.803816	NA	0.810272	0.806639	0.828153	0.990864	0.675725	0.742461	0.896055	0.770428	0.756624
BCL2A1	chr15:80259979-80260034	293T	non-conserved	NA	NA	NA	NA	NA	NA	NA	NA	NA	NA	NA	NA	NA	NA	NA	NA	NA	NA	NA	NA	NA	NA	NA	NA	NA	NA	NA
ELAC2	chr17:12914980-12915099	293T	non-conserved	0.906509	0.895564	0.693379	0.854136	0.92055	0.841254	0.89135	0.912126	NA	0.765519	0.752224	0.818357	0.928443	0.810244	0.854854	0.905726	0.746233	0.784736	0.915498	0.801256	0.916409	0.734305	0.861518	0.950985	0.778719	0.949495	0.674377
KIF16B	chr20:16354902-16355054	293T	non-conserved	0.629198	0.862863	0.824816	0.672859	0.719731	0.878522	0.742832	0.819855	0.521698	0.828433	0.675126	0.816682	0.863184	0.595531	0.812382	0.674902	0.880295	0.905238	0.76558	0.838176	0.78463	0.701786	0.795966	0.77201	0.748496	0.776071	0.817796
ZDHHC7	chr16:85022369-85022479	293T	non-conserved	0.777502	0.759949	0.791919	0.862208	0.807363	0.858494	0.788858	0.731908	0.805348	0.821392	0.840042	0.85906	0.85725	0.85783	0.870251	0.905319	0.864933	0.835993	0.828239	0.915722	0.9336	0.866699	0.872797	0.924685	0.769742	0.850391	0.830868
NARF	chr17:80422163-80422306	293T	non-conserved	0.688472	0.685106	0.772648	0.605373	0.709566	0.784364	0.86015	0.741713	0.746096	0.812953	0.755483	0.666571	0.861069	0.844913	0.497702	0.788781	0.757335	0.687262	0.712117	0.886967	0.737445	0.785256	0.813187	0.769124	0.781394	0.813952	0.737625
C21orf33	chr21:45560132-45560224	293T	non-conserved	0.530406	0.77376	0.658744	0.593017	0.693528	0.694841	0.737485	0.67541	0.792612	0.695696	0.669457	0.756322	0.679505	0.734361	0.674626	0.673219	0.754741	0.778914	0.806181	0.639296	0.620603	0.805179	0.642837	0.830262	NA	0.773581	0.825251
FGGY	chr1:60106952-60107023	293T	non-conserved	NA	NA	NA	NA	NA	NA	NA	NA	NA	NA	NA	NA	NA	NA	NA	NA	NA	NA	NA	NA	NA	NA	NA	NA	NA	NA	NA
RNF4	chr4:2514165-2514324	293T	non-conserved	0.640165	0.633828	0.632826	NA	0.709369	0.525253	0.615986	0.434489	NA	0.640712	0.380748	0.24284	0.729146	0.470587	0.525487	0.432634	0.654382	0.432795	0.28299	0.397802	0.635347	0.704307	0.491936	NA	0.556596	0.396746	NA
SUGT1	chr13:53235610-53235705	293T	non-conserved	0.454218	0.439404	0.506371	0.520787	0.534889	0.492402	0.503362	0.432279	0.539891	0.422388	0.375629	0.504452	0.433793	0.551046	0.406803	0.436636	0.521748	0.469673	0.474414	0.529861	0.504916	0.519908	0.479316	0.435165	0.392512	0.520906	0.436062
PSMG4	chr6:3264443-3264559	293T	non-conserved	0.594949	0.596453	0.541085	0.354549	0.399773	0.460613	0.479375	0.502881	0.6946	0.493745	0.577709	0.634848	0.613878	0.470393	0.382738	0.599455	0.459538	0.582553	0.612076	0.43637	0.417278	0.464388	0.641075	0.659932	0.539123	0.450964	0.435133
ZNF211	chr19:58151280-58151435	293T	non-conserved	0.727996	0.286268	0.539	0.420291	0.529558	0.455644	0.528039	0.781256	0.612044	0.672659	0.71546	0.535787	0.622657	0.5478	0.660439	0.574224	0.499611	0.627866	0.782274	0.658149	0.634275	0.656233	0.490601	0.721365	0.580965	0.534899	0.457924
BTG3	chr21:18976463-18976594	293T	non-conserved	0.416301	0.376932	0.433543	0.471228	0.249512	0.219033	0.456514	0.360879	0.192566	0.370409	0.478084	0.295577	0.346569	0.441508	0.43671	0.473058	0.355593	0.396919	0.466042	0.376683	0.328705	0.394909	0.301426	0.349244	0.242555	0.521274	0.313887
ZNF772	chr19:57986392-57986514	293T	non-conserved	NA	NA	NA	NA	NA	NA	NA	NA	NA	NA	NA	NA	NA	NA	NA	NA	NA	NA	NA	NA	NA	NA	NA	NA	NA	NA	NA
TKT	chr3:53271813-53271836	293T	non-conserved	0.333048	0.358605	0.331926	0.36494	0.30835	0.283911	0.263221	0.313897	0.295975	0.318558	0.353901	0.37767	0.303436	0.314108	0.324972	0.314967	0.266104	0.35471	0.343714	0.360741	0.292962	0.292816	0.295809	0.304872	0.310726	0.323624	0.331786
DNAJC21	chr5:34949648-34949782	293T	non-conserved	0.0195379	0.0430991	NA	0.0302214	0.0137208	NA	0.0143565	NA	0.0390896	0.0111656	0.0344537	NA	NA	0.0222726	0.0275895	0.0578482	NA	0.0373426	0.0166106	NA	0.0359161	NA	0.0174745	0.013197	NA	NA	NA
COMMD6	chr13:76101949-76101987	293T	non-conserved	NA	NA	NA	NA	NA	NA	NA	NA	NA	NA	NA	NA	NA	NA	NA	NA	NA	NA	NA	NA	NA	NA	NA	NA	NA	NA	NA
GUCY1A2	chr11:106617277-106617369	293T	non-conserved	NA	NA	NA	NA	NA	NA	NA	NA	NA	NA	NA	NA	NA	NA	NA	NA	NA	NA	NA	NA	NA	NA	NA	NA	NA	NA	NA
TERT	chr5:1264519-1264707	MCF7	non-conserved	NA	NA	NA	NA	NA	NA	NA	NA	NA	NA	NA	NA	NA	NA	NA	NA	NA	NA	NA	NA	NA	NA	NA	NA	NA	NA	NA
COPE	chr19:19014077-19014232	MCF7	non-conserved	0.960355	0.941274	0.948401	0.946932	0.943501	0.917827	0.905303	0.905185	0.937186	0.905789	0.922892	0.926352	0.920641	0.951765	0.919041	0.909029	0.92503	0.922284	0.931042	0.92067	0.920912	0.930498	0.94309	0.948867	0.961589	0.937406	0.929642
PLAT	chr8:42046452-42046589	MCF7	non-conserved	0.865378	0.98211	0.946465	0.958427	0.877387	0.980724	0.896611	0.936395	0.886127	0.979627	0.912313	NA	0.904761	0.923625	0.92215	0.89816	0.975657	0.964084	0.910736	0.961759	0.948674	0.930441	0.905068	0.976754	0.914236	0.983357	NA
ZNF778	chr16:89291127-89291210	MCF7	non-conserved	NA	NA	NA	NA	NA	NA	NA	NA	0.879755	NA	NA	NA	NA	NA	NA	NA	NA	NA	0.818608	NA	NA	0.904195	0.888767	NA	NA	NA	NA
BCL2A1	chr15:80259979-80260034	MCF7	non-conserved	NA	NA	NA	NA	NA	NA	NA	NA	NA	NA	NA	NA	NA	NA	NA	NA	NA	NA	NA	NA	NA	NA	NA	NA	NA	NA	NA
ELAC2	chr17:12914980-12915099	MCF7	non-conserved	0.883957	0.834949	0.719755	0.841284	0.777375	0.757084	0.798255	0.857859	0.8673	0.844228	0.817605	0.63677	0.710683	0.84791	0.828477	0.832156	0.806656	0.81149	0.822197	0.759127	0.824961	0.8374	0.69847	0.891901	0.794422	0.741007	0.760411
KIF16B	chr20:16354902-16355054	MCF7	non-conserved	0.92692	0.870721	0.93312	0.875881	0.899105	0.772578	0.876736	0.856094	0.86637	0.910148	0.883402	0.95673	0.961391	0.800793	0.843342	NA	0.865403	0.747911	0.926255	0.929131	0.904527	NA	NA	0.753997	0.836793	0.764387	NA
ZDHHC7	chr16:85022369-85022479	MCF7	non-conserved	0.878557	NA	NA	NA	NA	NA	NA	0.778672	NA	NA	NA	NA	NA	NA	NA	NA	NA	NA	NA	NA	NA	0.670763	NA	NA	0.602513	NA	NA
NARF	chr17:80422163-80422306	MCF7	non-conserved	0.840944	0.75719	0.762709	0.731592	0.78406	0.79094	0.784736	0.775276	0.740252	0.792701	0.725541	0.779569	0.736377	0.769706	0.761769	0.770935	0.748416	0.768335	0.77008	0.735994	0.779772	0.763671	0.737839	0.750326	0.756798	0.826072	0.752834
C21orf33	chr21:45560132-45560224	MCF7	non-conserved	0.817539	0.718041	0.684284	0.663511	0.728474	0.723959	0.750073	0.726637	0.733361	0.685614	0.633373	0.788266	0.677075	0.706637	0.712671	0.734403	0.72255	0.72151	0.708695	0.703843	0.735846	0.686572	0.690161	0.729841	0.740042	0.715345	0.74439
FGGY	chr1:60106952-60107023	MCF7	non-conserved	NA	NA	NA	NA	0.757651	NA	NA	0.858097	NA	0.700237	0.462653	NA	NA	NA	NA	0.89082	NA	0.800675	NA	NA	NA	NA	NA	NA	NA	0.813429	NA
RNF4	chr4:2514165-2514324	MCF7	non-conserved	0.280244	0.57096	0.19921	0.687177	0.622437	0.652015	0.449545	0.402973	0.496011	0.547569	NA	0.743551	0.716137	0.70199	0.769571	0.750948	0.62995	0.680541	0.662778	0.523819	0.73057	0.673305	0.593175	0.73347	0.62669	0.592052	0.277966
SUGT1	chr13:53235610-53235705	MCF7	non-conserved	0.481322	0.470432	0.493922	0.442823	0.501881	0.441142	0.470294	0.487617	0.526408	0.488895	0.462531	0.502704	0.484645	0.505182	0.533941	0.462675	0.453306	0.506036	0.533867	0.498634	0.477239	0.513271	0.474859	0.457034	0.510143	0.466836	0.477929
PSMG4	chr6:3264443-3264559	MCF7	non-conserved	0.369229	0.396642	0.463851	0.501913	0.324887	0.337965	0.370561	0.410116	0.408019	0.427637	0.341628	0.376433	0.370167	0.351771	0.433436	0.403858	0.397125	0.384485	0.428472	0.494776	0.393577	0.440614	0.349856	0.438529	0.491216	0.435565	0.454538
ZNF211	chr19:58151280-58151435	MCF7	non-conserved	0.320796	0.318222	0.452465	0.291404	0.24762	0.419461	0.322599	0.423215	0.290451	0.419167	0.434934	NA	0.277114	0.373895	NA	0.385211	0.369794	0.463325	0.414796	NA	0.260915	0.354752	0.424646	NA	0.473346	0.478754	0.209729
BTG3	chr21:18976463-18976594	MCF7	non-conserved	0.422176	NA	0.333283	0.3724	0.29081	NA	NA	0.435841	0.326121	0.277605	0.224313	0.375739	0.437037	NA	0.391446	0.341192	0.370001	0.345334	0.346498	NA	NA	0.283259	0.495935	NA	0.332473	0.30103	0.280289
ZNF772	chr19:57986392-57986514	MCF7	non-conserved	0.570221	0.617845	0.404204	0.329204	0.150771	0.336495	0.411142	NA	NA	0.264995	0.371369	0.208149	0.550198	0.330544	0.662878	0.398827	0.343206	0.193719	0.70271	0.259523	0.288705	0.332835	0.36623	0.326511	0.298992	0.346313	0.387612
TKT	chr3:53271813-53271836	MCF7	non-conserved	0.242707	0.311493	0.34926	0.371343	0.322616	0.271804	0.286663	0.301352	0.307383	0.319228	0.332044	0.324921	0.317979	0.316243	0.324104	0.304267	0.323842	0.316337	0.346685	0.311493	0.299733	0.297944	0.323403	0.325981	0.304511	0.317028	0.354028
DNAJC21	chr5:34949648-34949782	MCF7	non-conserved	0.0485166	0.0566865	0.0189207	0.0336479	0.0364577	0.0572233	0.0367242	0.0210981	0.0192565	0.0218557	0.0489589	0.0297793	0.0265316	0.0508615	0.027208	0.0318668	0.0223231	0.0302587	0.0277094	0.037077	0.035605	0.0500926	0.025398	0.039596	0.0437608	0.0233593	0.0647174
COMMD6	chr13:76101949-76101987	MCF7	non-conserved	0.00420174	0.0103401	0.0135672	0.00726204	0.00850415	0.0106134	0.00495094	0.0107631	0.00804454	0.00735479	0.0031926	0.00333227	0.00815972	0.0147382	0.00883884	0.00900213	0.0102011	0.00513107	NA	0.0053219	0.0101237	0.00955635	0.00467323	0.0110654	0.0110664	0.00524625	0.0106998
GUCY1A2	chr11:106617277-106617369	MCF7	non-conserved	0.00474325	0.00647679	0.00920844	0.00846772	0.00254778	0.00380993	0.0137871	0.00526812	0.00415836	0.00540579	0.00813649	0.00539836	0.00652271	0.0053659	0.0102318	0.00543581	0.00614725	0.0101038	0.0140068	0.00650401	0.00283115	0.00360176	0.00416304	0.0059818	0.0025406	0.00249994	0.0085222
TERT	chr5:1264519-1264707	U937	non-conserved	0.993907	0.996004	NA	NA	NA	NA	NA	NA	0.991991	NA	NA	NA	NA	NA	0.997723	NA	NA	NA	0.993029	NA	NA	NA	NA	NA	NA	NA	NA
COPE	chr19:19014077-19014232	U937	non-conserved	0.957175	0.94116	0.961831	0.957059	0.933838	0.933051	0.938399	0.948814	0.922678	0.924029	0.971245	0.971896	0.978432	0.954312	0.934955	0.943978	0.939839	0.942539	0.969023	0.958445	0.932568	0.952297	0.959419	0.942183	0.959577	0.955924	0.964336
PLAT	chr8:42046452-42046589	U937	non-conserved	NA	NA	NA	NA	NA	NA	NA	NA	NA	NA	NA	NA	NA	NA	NA	NA	NA	NA	NA	NA	NA	NA	NA	NA	NA	NA	NA
ZNF778	chr16:89291127-89291210	U937	non-conserved	0.906449	0.815138	0.958431	0.9497	0.995572	0.88953	0.79687	0.769289	0.943998	0.972275	0.944948	0.958587	0.940611	0.981056	0.929108	0.933824	0.875435	0.983671	0.924263	0.926579	0.889504	0.937283	0.879857	0.991671	0.971205	0.823086	0.889537
BCL2A1	chr15:80259979-80260034	U937	non-conserved	NA	NA	NA	NA	NA	NA	NA	NA	NA	0.755034	NA	NA	NA	NA	NA	NA	NA	NA	NA	NA	NA	NA	NA	NA	0.985946	0.7465	NA
ELAC2	chr17:12914980-12915099	U937	non-conserved	0.82379	0.832308	0.781401	0.742859	0.837434	0.796274	0.802837	0.90559	0.79069	0.807344	0.833453	0.786967	0.871047	0.902616	0.778689	0.868477	0.806685	0.781761	0.839647	0.854688	0.844037	0.90359	0.819851	0.89392	0.90244	0.856309	0.811664
KIF16B	chr20:16354902-16355054	U937	non-conserved	NA	NA	NA	NA	NA	NA	NA	NA	NA	NA	NA	NA	NA	NA	NA	NA	NA	NA	NA	NA	NA	NA	NA	NA	NA	NA	NA
ZDHHC7	chr16:85022369-85022479	U937	non-conserved	NA	NA	NA	NA	NA	NA	NA	NA	NA	NA	NA	NA	NA	NA	NA	NA	NA	NA	NA	NA	NA	NA	NA	NA	NA	NA	NA
NARF	chr17:80422163-80422306	U937	non-conserved	0.712118	0.748587	0.789668	0.775501	0.810455	0.827484	0.806373	0.742442	0.741781	0.746337	0.72475	0.756566	0.813098	0.791598	0.839953	0.772106	0.776055	0.745254	0.694187	0.731952	0.743581	0.782705	0.813134	0.748987	0.756282	0.927378	0.717668
C21orf33	chr21:45560132-45560224	U937	non-conserved	0.780797	0.784765	0.719581	0.712595	0.794098	0.793888	0.725988	0.730689	0.74809	0.80755	0.6934	0.760471	0.738223	0.749619	0.74329	0.701482	0.72942	0.76445	0.656095	0.668636	0.69514	0.69908	0.724109	0.687108	0.747232	0.743024	0.738874
FGGY	chr1:60106952-60107023	U937	non-conserved	0.270476	0.291631	0.286296	0.134303	NA	0.165638	0.549863	0.435743	NA	0.619857	0.361432	0.376677	0.390677	0.463199	NA	0.345714	0.202572	0.504418	NA	NA	NA	0.654624	0.351916	0.713756	0.465768	NA	0.310992
RNF4	chr4:2514165-2514324	U937	non-conserved	0.760745	0.649133	0.717056	0.519801	0.781332	0.713155	0.759243	0.704355	0.676569	0.63317	0.467331	0.459415	0.696721	0.734953	0.417044	0.220343	0.508778	0.552931	0.231298	0.409478	0.769128	0.801746	0.71478	0.42327	0.583499	NA	0.841615
SUGT1	chr13:53235610-53235705	U937	non-conserved	0.520279	0.489328	0.453398	0.457371	0.491639	0.461256	0.497037	0.47372	0.466113	0.479043	0.465776	0.465583	0.445612	0.510662	0.497763	0.466316	0.491765	0.476565	0.502896	0.563389	0.488281	0.500393	0.528886	0.39633	0.473134	0.468804	0.434837
PSMG4	chr6:3264443-3264559	U937	non-conserved	0.356654	0.412694	0.419234	0.407118	0.405841	0.313854	0.314714	0.331996	0.405389	0.449939	0.482828	0.401027	0.334022	0.476894	0.365331	0.535607	0.469411	0.354708	0.532835	0.320498	0.364469	0.46125	0.302783	0.289018	0.499933	0.366367	0.350911
ZNF211	chr19:58151280-58151435	U937	non-conserved	0.285075	0.261005	0.27536	0.183605	0.341759	0.401259	0.280496	0.239415	0.207254	0.326883	0.179642	0.463209	0.268126	0.263569	0.259238	0.337269	0.0818064	0.146078	0.169443	0.160113	0.37362	0.273348	0.222961	0.456916	0.131114	0.294226	0.424458
BTG3	chr21:18976463-18976594	U937	non-conserved	0.271525	0.277798	0.324027	0.286138	0.338975	0.267084	0.377991	0.429968	0.432617	0.233	0.25241	0.28379	0.129835	0.293934	0.106593	0.0765764	0.226709	0.176791	0.143552	0.162327	0.406283	0.281452	0.274749	0.307765	0.275679	0.261716	0.125641
ZNF772	chr19:57986392-57986514	U937	non-conserved	0.389505	NA	0.344194	NA	NA	0.200922	0.165381	NA	0.245582	0.184436	NA	NA	NA	0.284841	NA	NA	NA	NA	0.244405	NA	NA	NA	NA	NA	NA	NA	NA
TKT	chr3:53271813-53271836	U937	non-conserved	0.30847	0.330181	0.316274	0.318838	0.314821	0.285266	0.294447	0.305564	0.323037	0.316786	0.332981	0.317982	0.304349	0.2913	0.288602	0.317565	0.314336	0.323171	0.353269	0.335393	0.31267	0.276697	0.291144	0.302219	0.316337	0.310174	0.371116
DNAJC21	chr5:34949648-34949782	U937	non-conserved	0.0572431	0.0696066	0.032034	0.0330625	0.043353	0.0550996	0.0368373	0.0674676	0.0225635	0.018648	0.0315024	0.0846343	0.0308231	0.0343408	0.0582621	0.0170909	0.0475616	0.0427596	0.0482306	0.0382981	0.0332603	0.0372076	0.0243111	0.0574735	0.0889871	NA	0.0336587
COMMD6	chr13:76101949-76101987	U937	non-conserved	0.00658025	0.00648646	NA	0.0122397	0.0184742	0.00622404	0.0151589	0.00640841	0.00595955	0.00368581	0.0176467	0.00719732	NA	0.0118679	0.00299141	0.0031251	0.00249376	0.0132191	0.00635522	0.00321204	0.00304643	0.0116859	0.00298208	NA	0.00368578	0.00892697	0.00515761
GUCY1A2	chr11:106617277-106617369	U937	non-conserved	NA	NA	NA	NA	NA	NA	NA	NA	NA	NA	NA	NA	NA	NA	NA	NA	NA	NA	NA	NA	NA	NA	NA	NA	NA	NA	NA

## Sheet: DatasetEV1C-D
gene.name	exon.ID	cell.type	FIR.conservation.group	var(asin(sqrt(inclusion.level)))	mean(ln(expression))	number.samples
PCBP2	chr12:53858544-53858636	293T	conserved	0.00057939	11.0216	27
NF1	chr17:29579956-29580018	293T	conserved	0.00215135	9.70692	26
BCOR	chrX:39930890-39930943	293T	conserved	0.0042677	8.70502	27
ANKRD17	chr4:74005248-74006000	293T	conserved	0.00446401	9.25322	25
PUF60	chr8:144902836-144902886	293T	conserved	0.00274445	8.80599	27
G3BP2	chr4:76579167-76579265	293T	conserved	0.00376955	9.00412	27
SS18	chr18:23615795-23615887	293T	conserved	0.00172956	8.99001	27
CACNA2D2	chr3:50410496-50410516	293T	conserved	0.0164475	7.25088	19
SMAD2	chr18:45396846-45396935	293T	conserved	0.0020028	9.1027	27
PPP3CA	chr4:101950323-101950352	293T	conserved	0.00539154	8.32039	7
ATF2	chr2:175986172-175986268	293T	conserved	0.00165894	9.1675	27
ZNF207	chr17:30688487-30688534	293T	conserved	0.00158087	9.376	27
RAPGEF6	chr5:130785716-130785739	293T	conserved	0.00870564	8.60063	21
HNRNPD	chr4:83292681-83292737	293T	conserved	0.00136294	10.1629	27
RBFOX2	chr22:36152152-36152191	293T	conserved	0.00711094	7.53358	27
ZMYND11	chr10:267135-267296	293T	conserved	0.0111562	8.20086	27
NCKAP1	chr2:183889706-183889723	293T	conserved	0.00594427	8.24663	13
CSNK1G3	chr5:122930733-122930828	293T	conserved	0.00880069	8.25206	25
NARF	chr17:80422163-80422306	293T	variable	0.00895388	7.87038	27
TKT	chr3:53271813-53271836	293T	variable	0.00101019	12.1722	27
KIF16B	chr20:16354902-16355054	293T	variable	0.0120389	7.80699	27
COPE	chr19:19014077-19014232	293T	variable	0.00490465	9.20928	27
BTG3	chr21:18976463-18976594	293T	variable	0.00824618	8.71965	27
RNF4	chr4:2514165-2514324	293T	variable	0.0199935	7.18369	23
C21orf33	chr21:45560132-45560224	293T	variable	0.00713015	7.53334	26
SUGT1	chr13:53235610-53235705	293T	variable	0.0024391	9.11387	27
ELAC2	chr17:12914980-12915099	293T	variable	0.0124647	7.72572	26
DNAJC21	chr5:34949648-34949782	293T	variable	0.00162945	8.30974	16
ZNF211	chr19:58151280-58151435	293T	variable	0.0142844	7.11165	27
ZDHHC7	chr16:85022369-85022479	293T	variable	0.00496075	9.19162	27
PSMG4	chr6:3264443-3264559	293T	variable	0.00892522	8.3874	27
PCBP2	chr12:53858544-53858636	MCF7	conserved	0.000321148	12.741	27
NF1	chr17:29579956-29580018	MCF7	conserved	0.000360242	10.7889	27
BCOR	chrX:39930890-39930943	MCF7	conserved	0.00112514	10.4758	27
ADAM22	chr7:87815930-87816016	MCF7	conserved	0.0134403	7.75743	26
ANKRD17	chr4:74005248-74006000	MCF7	conserved	0.00117266	10.8217	27
PUF60	chr8:144902836-144902886	MCF7	conserved	0.00200558	9.98036	27
G3BP2	chr4:76579167-76579265	MCF7	conserved	0.000721448	10.6765	27
NPTN	chr15:73889363-73889710	MCF7	conserved	0.00130936	9.05756	8
TCERG1	chr5:145847904-145847966	MCF7	conserved	0.00240643	9.38326	27
SS18	chr18:23615795-23615887	MCF7	conserved	0.000902592	10.1213	27
CACNA2D2	chr3:50410496-50410516	MCF7	conserved	0.00516851	7.19019	16
SMAD2	chr18:45396846-45396935	MCF7	conserved	0.0012969	10.2153	27
PPP3CA	chr4:101950323-101950352	MCF7	conserved	0.00126562	9.72541	26
ATF2	chr2:175986172-175986268	MCF7	conserved	0.00103378	10.3674	27
ZNF207	chr17:30688487-30688534	MCF7	conserved	0.000235862	11.1978	27
RAPGEF6	chr5:130785716-130785739	MCF7	conserved	0.00208465	9.95414	27
HNRNPD	chr4:83292681-83292737	MCF7	conserved	0.00038586	11.5001	27
RBFOX2	chr22:36152152-36152191	MCF7	conserved	0.0025852	9.45654	27
ZMYND11	chr10:267135-267296	MCF7	conserved	0.00445524	8.84874	27
NCKAP1	chr2:183889706-183889723	MCF7	conserved	0.000322719	9.6184	24
CSNK1G3	chr5:122930733-122930828	MCF7	conserved	0.00309077	9.58892	27
NARF	chr17:80422163-80422306	MCF7	variable	0.00105753	9.85388	27
TKT	chr3:53271813-53271836	MCF7	variable	0.00075269	13.2386	27
KIF16B	chr20:16354902-16355054	MCF7	variable	0.00901986	8.34408	23
COPE	chr19:19014077-19014232	MCF7	variable	0.0010792	10.5089	27
BTG3	chr21:18976463-18976594	MCF7	variable	0.00480098	8.96864	20
ZNF778	chr16:89291127-89291210	MCF7	variable	0.00295336	8.35512	4
C21orf33	chr21:45560132-45560224	MCF7	variable	0.0016917	9.82973	27
PLAT	chr8:42046452-42046589	MCF7	variable	0.00602747	8.27082	25
SUGT1	chr13:53235610-53235705	MCF7	variable	0.000659638	10.6653	27
ELAC2	chr17:12914980-12915099	MCF7	variable	0.00555361	8.74777	27
COMMD6	chr13:76101949-76101987	MCF7	variable	0.000313856	11.4583	26
DNAJC21	chr5:34949648-34949782	MCF7	variable	0.00116035	10.0289	27
ZNF211	chr19:58151280-58151435	MCF7	variable	0.00691554	7.99208	23
GUCY1A2	chr11:106617277-106617369	MCF7	variable	0.000355568	7.12178	27
PSMG4	chr6:3264443-3264559	MCF7	variable	0.00247229	9.57546	27
PCBP2	chr12:53858544-53858636	U937	conserved	0.000382638	12.3354	27
NF1	chr17:29579956-29580018	U937	conserved	0.00108656	10.2976	27
BCOR	chrX:39930890-39930943	U937	conserved	0.00347886	8.9134	27
ADAM22	chr7:87815930-87816016	U937	conserved	0.00470911	8.77294	22
ANKRD17	chr4:74005248-74006000	U937	conserved	0.00143465	10.2767	27
PUF60	chr8:144902836-144902886	U937	conserved	0.00177519	9.40558	27
G3BP2	chr4:76579167-76579265	U937	conserved	0.000527847	10.2699	27
NPTN	chr15:73889363-73889710	U937	conserved	0.00829237	7.52484	27
TCERG1	chr5:145847904-145847966	U937	conserved	0.00303128	9.03489	27
SS18	chr18:23615795-23615887	U937	conserved	0.0018478	9.66279	27
SMAD2	chr18:45396846-45396935	U937	conserved	0.000901935	10.7028	27
PPP3CA	chr4:101950323-101950352	U937	conserved	0.00210748	9.3659	26
ATF2	chr2:175986172-175986268	U937	conserved	0.00113426	10.3449	27
ZNF207	chr17:30688487-30688534	U937	conserved	0.000672448	10.8763	27
PPP3CB	chr10:75199630-75199659	U937	conserved	0.00409596	7.97041	19
RAPGEF6	chr5:130785716-130785739	U937	conserved	0.00075057	9.60557	3
HNRNPD	chr4:83292681-83292737	U937	conserved	0.000834264	11.1342	27
RBFOX2	chr22:36152152-36152191	U937	conserved	0.00630362	7.59541	25
ZMYND11	chr10:267135-267296	U937	conserved	0.00194926	9.47394	27
NCKAP1	chr2:183889706-183889723	U937	conserved	0.00179893	8.54747	6
CSNK1G3	chr5:122930733-122930828	U937	conserved	0.00220988	8.66592	4
NARF	chr17:80422163-80422306	U937	variable	0.00392916	9.98854	27
TKT	chr3:53271813-53271836	U937	variable	0.00047615	13.2066	27
COPE	chr19:19014077-19014232	U937	variable	0.00124333	10.052	27
BTG3	chr21:18976463-18976594	U937	variable	0.0129683	8.30889	27
ZNF778	chr16:89291127-89291210	U937	variable	0.0125194	6.9766	27
C21orf33	chr21:45560132-45560224	U937	variable	0.00192771	8.66902	27
TERT	chr5:1264519-1264707	U937	variable	0.000286636	8.25038	5
SUGT1	chr13:53235610-53235705	U937	variable	0.00103395	10.779	27
ELAC2	chr17:12914980-12915099	U937	variable	0.0038056	8.11604	27
ZNF772	chr19:57986392-57986514	U937	variable	0.00793223	7.16374	8
COMMD6	chr13:76101949-76101987	U937	variable	0.000710562	10.7824	24
DNAJC21	chr5:34949648-34949782	U937	variable	0.00200487	9.97414	26
ZNF211	chr19:58151280-58151435	U937	variable	0.0130499	7.8206	27
PSMG4	chr6:3264443-3264559	U937	variable	0.00532334	9.05201	27
