# Supplementary material for: Regulation of alternative splicing at the single‐cell level
Source: Mol Syst Biol. 2015 Dec 28;11(12):845. doi: 10.15252/msb.20156278 (PMC4704489; doi:10.15252/msb.20156278)
Supplement: Supplementary file 4 — Table EV1 [file MSB-11-845-s004.xlsx]

## Sheet: EV1.refseq.cassette.exons
Expanded View Table 1: Refseq cassette exons included in this work
exon.ID	gene.name	strand	upstream.FIR.conservation	downstream.FIR.conservation	up.down.stream.FIR.conservation	Single-Cell.RT-qPCR.assay.FIR.conservation.group	differentiation.switched.cassette.exon.reported.in.Han.et.al*
chr2:50282093-50282182	NRXN1	-	0.99991	0.99998	0.999945	NA	1
chr3:62499313-62499381	CADPS	-	0.99977	0.996815	0.998293	NA	1
chr5:148897357-148897440	CSNK1A1	-	0.9974	0.99824	0.99782	NA	0
chr14:21731470-21731495	HNRNPC	-	0.99443	0.998755	0.996592	NA	0
chr12:53858544-53858636	PCBP2	+	0.992315	0.994025	0.99317	conserved	0
chr1:23667345-23667510	HNRNPR	-	0.999545	0.98666	0.993102	NA	0
chr17:29579956-29580018	NF1	+	0.971519	0.99986	0.985689	conserved	0
chrX:39930890-39930943	BCOR	-	0.97166	0.99916	0.98541	conserved	0
chr5:65454637-65454760	SREK1	+	0.98964	0.97528	0.98246	NA	0
chr2:65469183-65469197	ACTR2	+	0.972797	0.985565	0.979181	NA	0
chr12:89992367-89992520	ATP2B1	-	0.99596	0.931435	0.963697	NA	0
chr7:87815930-87816016	ADAM22	+	0.952375	0.97164	0.962007	conserved	0
chr1:23392553-23392564	KDM1A	+	0.99095	0.932065	0.961507	NA	0
chr16:24579113-24579214	RBBP6	+	0.982865	0.93516	0.959013	NA	0
chr4:74005248-74006000	ANKRD17	-	0.9315	0.98268	0.95709	conserved	0
chr8:144902836-144902886	PUF60	-	0.98645	0.92411	0.95528	conserved	0
chr8:9953754-9953828	MSRA	+	0.953505	0.953655	0.95358	NA	0
chr4:76579167-76579265	G3BP2	-	0.93314	0.96516	0.94915	conserved	0
chrX:21534603-21534749	CNKSR2	+	0.97234	0.92309	0.947715	NA	0
chr2:210849580-210849636	UNC80	+	0.959025	0.93319	0.946107	NA	0
chr15:73889363-73889710	NPTN	-	0.889775	0.999425	0.9446	conserved	0
chr3:62498426-62498443	CADPS	-	0.885735	0.997765	0.94175	NA	1
chr1:210332766-210332822	SYT14	+	0.956235	0.925985	0.94111	NA	0
chr5:145847904-145847966	TCERG1	+	0.875785	0.999385	0.937585	conserved	0
chr19:11144443-11144541	SMARCA4	+	0.961875	0.90632	0.934098	NA	0
chr7:87808250-87808357	ADAM22	+	0.94836	0.91956	0.93396	NA	0
chrX:53264965-53265014	IQSEC2	-	0.90929	0.957065	0.933177	NA	0
chr14:80158516-80158605	NRXN3	+	0.85271	0.999385	0.926047	NA	0
chr11:85689113-85689136	PICALM	-	0.959385	0.879935	0.91966	NA	0
chr16:69680420-69680481	NFAT5	+	0.83978	0.996085	0.917933	NA	0
chr2:55530205-55530288	CCDC88A	-	0.877135	0.958235	0.917685	NA	0
chr18:23615795-23615887	SS18	-	0.927175	0.9069	0.917037	conserved	0
chr9:19597227-19597277	SLC24A2	-	0.834275	0.993785	0.91403	NA	0
chr4:114274201-114280455	ANK2	+	0.92697	0.900365	0.913667	NA	0
chr3:33450182-33450289	UBP1	-	0.990485	0.823275	0.90688	NA	0
chr1:115280092-115280184	CSDE1	-	0.913915	0.88968	0.901798	NA	0
chr10:75599297-75599359	CAMK2G	-	0.95477	0.843825	0.899298	NA	0
chr8:57080587-57080945	PLAG1	-	0.86033	0.93444	0.897385	NA	0
chr18:31537290-31537481	NOL4	-	0.88353	0.906665	0.895098	NA	0
chr10:61828395-61836206	ANK3	-	0.950515	0.833005	0.89176	NA	0
chr9:8523513-8523524	PTPRD	-	0.96912	0.810935	0.890027	NA	0
chr10:61819456-61819764	ANK3	-	0.94144	0.83478	0.88811	NA	0
chr15:37186918-37187013	MEIS2	-	0.90697	0.8549	0.880935	NA	0
chr3:50410496-50410516	CACNA2D2	-	0.750315	0.99984	0.875077	conserved	0
chr18:45396846-45396935	SMAD2	-	0.86199	0.88112	0.871555	conserved	0
chr11:120280103-120280159	ARHGEF12	+	0.9581	0.76623	0.862165	NA	0
chrX:70368696-70368755	NLGN3	+	0.955955	0.761995	0.858975	NA	0
chr14:65544046-65544146	MAX	-	0.75296	0.95471	0.853835	NA	0
chr4:54257597-54257665	FIP1L1	+	0.75836	0.94149	0.849925	NA	0
chr6:131936464-131936481	MED23	-	0.94786	0.747395	0.847627	NA	0
chr7:116774178-116774246	ST7	+	0.73057	0.96315	0.84686	NA	0
chr22:40677123-40677293	TNRC6B	+	0.711215	0.96421	0.837713	NA	0
chr4:101950323-101950352	PPP3CA	-	0.967895	0.70256	0.835228	conserved	0
chrX:76949313-76949426	ATRX	-	0.91351	0.75582	0.834665	NA	0
chr3:152164493-152164546	MBNL1	+	1	0.667885	0.833943	NA	0
chr2:175986172-175986268	ATF2	-	0.925755	0.73693	0.831342	conserved	0
chr7:94229009-94229035	SGCE	-	0.764735	0.886045	0.82539	NA	0
chr17:30688487-30688534	ZNF207	+	0.93197	0.71697	0.82447	conserved	0
chr10:75199630-75199659	PPP3CB	-	0.64222	0.99258	0.8174	conserved	0
chr15:68020254-68020283	MAP2K5	+	0.69761	0.93633	0.81697	NA	0
chr6:86351010-86351169	SYNCRIP	-	0.79967	0.82083	0.81025	NA	0
chr5:130785716-130785739	RAPGEF6	-	0.866735	0.752445	0.80959	conserved	0
chr22:30221611-30221769	ASCC2	-	0.74225	0.873555	0.807902	NA	0
chr5:137292166-137292231	FAM13B	-	0.618795	0.98976	0.804277	NA	0
chr13:36362349-36362422	DCLK1	-	0.99814	0.59605	0.797095	NA	0
chr14:36017714-36017744	RALGAPA1	-	0.971045	0.62121	0.796128	NA	0
chr8:104940070-104940117	RIMS2	+	0.594225	0.997035	0.79563	NA	0
chr3:62467398-62467544	CADPS	-	0.965465	0.62465	0.795057	NA	0
chrX:31144759-31144790	DMD	-	0.779855	0.801135	0.790495	NA	0
chr5:171384601-171384702	FBXW11	-	0.87971	0.697565	0.788637	NA	0
chr17:42289712-42289822	UBTF	-	0.72962	0.83583	0.782725	NA	0
chr4:106833345-106833395	NPNT	+	0.980765	0.573515	0.77714	NA	0
chr9:131015380-131015416	DNM1	+	0.805015	0.74782	0.776417	NA	0
chr1:52732327-52732503	ZFYVE9	+	0.64551	0.905505	0.775508	NA	0
chr11:61313503-61313727	SYT7	-	0.71897	0.831495	0.775232	NA	0
chr14:33525111-33525200	NPAS3	+	0.869435	0.680555	0.774995	NA	0
chr2:64808324-64808407	AFTPH	+	0.99982	0.545995	0.772908	NA	0
chr8:133811341-133811418	PHF20L1	+	0.8312	0.714295	0.772748	NA	0
chr17:8433941-8434003	MYH10	-	0.75865	0.78262	0.770635	NA	0
chr15:34099756-34099770	RYR3	+	0.6074	0.93376	0.77058	NA	0
chr4:83292681-83292737	HNRNPD	-	0.77375	0.76736	0.770555	conserved	0
chr12:65700643-65700806	MSRB3	+	0.635495	0.90326	0.769378	NA	0
chr3:185644389-185644522	TRA2B	-	0.622675	0.915805	0.76924	NA	0
chr5:149619267-149619299	CAMK2A	-	0.946485	0.590115	0.7683	NA	0
chr22:36152152-36152191	RBFOX2	-	0.91523	0.61821	0.76672	conserved	0
chrX:41416285-41416353	CASK	-	0.768735	0.752655	0.760695	NA	1
chr10:267135-267296	ZMYND11	+	0.9942	0.52224	0.75822	conserved	0
chr9:8437198-8437239	PTPRD	-	0.993545	0.51773	0.755637	NA	0
chr5:64951463-64951480	TRAPPC13	+	0.94258	0.56027	0.751425	NA	0
chr12:6781516-6781698	ZNF384	-	0.629735	0.86483	0.747283	NA	0
chr2:183889706-183889723	NCKAP1	-	0.5832	0.911305	0.747253	conserved	0
chr5:122930733-122930828	CSNK1G3	+	0.591555	0.902185	0.74687	conserved	0
chr19:14277828-14277842	LPHN1	-	0.62955	0.853035	0.741293	NA	0
chr1:52205815-52205883	OSBPL9	+	0.833145	0.640435	0.73679	NA	0
chr3:152175919-152175982	MBNL1	+	0.99815	0.4746	0.736375	NA	0
chr12:56566721-56566813	SMARCC2	-	0.842825	0.62871	0.735768	NA	0
chr2:63085541-63085645	EHBP1	+	0.699155	0.768415	0.733785	NA	0
chr7:94217090-94217124	SGCE	-	0.610975	0.85268	0.731828	NA	0
chr10:75587847-75587879	CAMK2G	-	0.88563	0.57637	0.731	NA	0
chr5:74695135-74695212	COL4A3BP	-	0.618635	0.84325	0.730943	NA	0
chr6:139247538-139247618	REPS1	-	0.922285	0.53714	0.729712	NA	0
chr12:52174433-52174555	SCN8A	+	0.65616	0.79701	0.726585	NA	0
chrX:153357642-153357765	MECP2	-	0.870375	0.58231	0.726343	NA	0
chr10:75871667-75871870	VCL	+	0.518245	0.93275	0.725497	NA	0
chr4:69198512-69198565	YTHDC1	-	0.53306	0.91771	0.725385	NA	0
chr17:33997876-33997917	AP2B1	+	0.79013	0.65898	0.724555	NA	0
chr8:32607079-32607102	NRG1	+	0.659265	0.785245	0.722255	NA	0
chr12:42604350-42604421	YAF2	-	0.903995	0.540035	0.722015	NA	0
chr7:98543370-98543423	TRRAP	+	0.61601	0.827855	0.721932	NA	0
chr10:78785204-78785215	KCNMA1	-	0.68006	0.75869	0.719375	NA	0
chr5:141354369-141354520	RNF14	+	0.592515	0.83309	0.712803	NA	0
chr15:88428925-88428966	NTRK3	-	0.74028	0.68221	0.711245	NA	0
chr12:80199946-80200113	PPP1R12A	-	0.800025	0.617315	0.70867	NA	0
chr3:78696779-78696805	ROBO1	-	0.500065	0.91469	0.707377	NA	0
chr9:140042604-140042666	GRIN1	+	0.773255	0.638255	0.705755	NA	0
chr8:67478299-67478478	MYBL1	-	0.758305	0.64615	0.702228	NA	0
chr10:56288148-56288162	PCDH15	-	0.956265	0.445605	0.700935	NA	0
chr3:180693101-180693192	FXR1	+	0.77894	0.620785	0.699863	NA	0
chr3:78742498-78742506	ROBO1	-	0.99736	0.40175	0.699555	NA	0
chr3:62479320-62479340	CADPS	-	0.825365	0.573105	0.699235	NA	0
chr5:137504159-137504377	BRD8	-	0.73579	0.66058	0.698185	NA	0
chr10:27060004-27060018	ABI1	-	0.971845	0.42035	0.696098	NA	0
chr3:105270988-105271026	ALCAM	+	0.71272	0.665265	0.688993	NA	0
chr22:29670254-29670271	EWSR1	+	0.58472	0.788835	0.686778	NA	0
chr10:75579290-75579403	CAMK2G	-	0.47494	0.89513	0.685035	NA	0
chrX:138813810-138813914	ATP11C	-	0.8072	0.561515	0.684357	NA	0
chr14:73783098-73783130	NUMB	-	0.432155	0.922005	0.67708	NA	0
chr12:110937340-110937351	VPS29	-	0.473877	0.878075	0.675976	NA	1
chrX:135291402-135291601	FHL1	+	0.725295	0.62145	0.673372	NA	0
chr20:49545188-49545362	ADNP	-	0.649115	0.69014	0.669628	NA	0
chr12:39740268-39740306	KIF21A	-	0.34464	0.993945	0.669292	NA	0
chr16:69602398-69602451	NFAT5	+	0.39781	0.939615	0.668713	NA	0
chr9:86281265-86281348	UBQLN1	-	0.594095	0.73944	0.666767	NA	0
chr1:71531361-71531435	ZRANB2	-	0.487685	0.84579	0.666737	NA	0
chr10:78761165-78761338	KCNMA1	-	0.396325	0.93293	0.664628	NA	0
chr10:114921338-114921362	TCF7L2	+	0.57924	0.749825	0.664533	NA	0
chr10:84744539-84744610	NRG3	+	0.45257	0.87396	0.663265	NA	0
chr14:65568264-65568290	MAX	-	0.6071	0.716495	0.661798	NA	0
chr4:56755054-56755098	EXOC1	+	0.827935	0.494395	0.661165	NA	1
chr6:91254271-91254351	MAP3K7	-	0.478075	0.836305	0.65719	NA	0
chr13:37584689-37584792	SUPT20H	-	0.44077	0.87349	0.65713	NA	0
chr8:105544135-105544191	LRP12	-	0.97254	0.339105	0.655822	NA	0
chr1:21324094-21324126	EIF4G3	-	0.401535	0.90999	0.655763	NA	0
chrX:55753740-55753823	RRAGB	+	0.841365	0.46908	0.655223	NA	0
chr3:119585437-119585475	GSK3B	-	0.31025	0.999945	0.655097	NA	0
chr16:71901815-71901940	ZNF821	-	0.453613	0.85037	0.651992	NA	0
chrX:30745583-30745669	GK	+	0.96884	0.333635	0.651238	NA	0
chr12:62743002-62743088	USP15	+	0.65106	0.643495	0.647277	NA	0
chr3:179618458-179618523	PEX5L	-	0.92289	0.3699	0.646395	NA	0
chrX:54020034-54020336	PHF8	-	0.75375	0.538595	0.646173	NA	0
chr17:59104227-59104271	BCAS3	+	0.641925	0.647205	0.644565	NA	0
chr11:47348289-47348358	MADD	+	0.74719	0.538285	0.642737	NA	0
chr19:5256119-5256130	PTPRS	-	0.40667	0.87468	0.640675	NA	0
chrX:21579589-21579678	CNKSR2	+	0.81366	0.461915	0.637788	NA	0
chr1:9816539-9816568	CLSTN1	-	0.88366	0.384955	0.634308	NA	0
chr11:57573933-57573950	CTNND1	+	0.62517	0.64324	0.634205	NA	0
chr10:61841908-61841934	ANK3	-	0.339665	0.927475	0.63357	NA	0
chrX:99658522-99658662	PCDH19	-	0.31125	0.95418	0.632715	NA	0
chr20:14309780-14309973	FLRT3	-	0.99594	0.26631	0.631125	NA	0
chr1:112321058-112321114	KCND3	-	0.609985	0.638215	0.6241	NA	0
chr6:130370901-130370975	L3MBTL3	+	0.79685	0.451285	0.624067	NA	0
chr12:39724044-39724064	KIF21A	-	0.635405	0.612175	0.62379	NA	0
chr12:42745687-42745851	PPHLN1	+	0.80705	0.44025	0.62365	NA	0
chr10:114724315-114724383	TCF7L2	+	0.86659	0.37899	0.62279	NA	0
chr15:43856301-43856363	PPIP5K1	-	0.81019	0.43426	0.622225	NA	1
chr2:162730426-162730515	SLC4A10	+	0.472215	0.77203	0.622123	NA	0
chr7:95457369-95457428	DYNC1I1	+	0.51028	0.730855	0.620567	NA	0
chr11:47310519-47310578	MADD	+	0.41943	0.820485	0.619958	NA	0
chrX:128627017-128627052	SMARCA1	-	0.84552	0.39425	0.619885	NA	0
chr3:155201138-155201165	PLCH1	-	0.79836	0.44072	0.61954	NA	0
chr17:49053224-49053262	SPAG9	-	0.84566	0.39003	0.617845	NA	0
chr10:71700744-71700779	COL13A1	+	0.943165	0.29156	0.617363	NA	0
chr20:3954979-3955047	RNF24	-	0.46587	0.765675	0.615773	NA	0
chr9:130446647-130446772	STXBP1	+	0.450445	0.77087	0.610658	NA	0
chr19:39948934-39948945	SUPT5H	+	0.958435	0.261455	0.609945	NA	0
chr3:29941196-29941246	RBMS3	+	0.53723	0.68246	0.609845	NA	0
chr7:18668973-18669104	HDAC9	+	0.56065	0.65884	0.609745	NA	0
chr1:61892137-61892228	NFIA	+	0.781265	0.43411	0.607687	NA	0
chr11:64421168-64421194	NRXN2	-	0.26732	0.93556	0.60144	NA	0
chr6:73000382-73000564	RIMS1	+	0.450075	0.74968	0.599878	NA	0
chr11:47314094-47314147	MADD	+	0.497825	0.695045	0.596435	NA	0
chr10:97082503-97082562	SORBS1	-	0.34122	0.851065	0.596143	NA	0
chr20:36150760-36150840	NNAT	+	0.468105	0.724155	0.59613	NA	1
chr1:235377084-235377341	ARID4B	-	0.346475	0.838065	0.59227	NA	0
chr2:174223983-174224219	CDCA7	+	0.97775	0.2052	0.591475	NA	0
chr20:9457364-9457400	PLCB4	+	0.86197	0.31776	0.589865	NA	0
chr17:48672354-48672422	CACNA1G	+	0.462235	0.71392	0.588078	NA	0
chr13:47289695-47289799	LRCH1	+	0.957255	0.213895	0.585575	NA	0
chr14:23559191-23559310	ACIN1	-	0.51062	0.65929	0.584955	NA	0
chr1:168020130-168020171	DCAF6	+	0.35806	0.8111	0.58458	NA	0
chr12:50052225-50052377	FMNL3	-	0.854335	0.31311	0.583722	NA	1
chr1:164789309-164789421	PBX1	+	0.660055	0.50719	0.583622	NA	0
chr2:216257654-216257926	FN1	-	0.399075	0.76509	0.582083	NA	1
chr2:122202515-122202538	CLASP1	-	0.33716	0.81881	0.577985	NA	0
chr9:23693446-23693484	ELAVL2	-	0.712475	0.442525	0.5775	NA	0
chr8:113988066-113988377	CSMD3	-	0.448145	0.705095	0.57662	NA	0
chr2:102487956-102488147	MAP4K4	+	0.438545	0.712815	0.57568	NA	0
chr9:128434595-128434922	MAPKAP1	-	0.27958	0.867325	0.573453	NA	0
chr11:62401782-62401847	GANAB	-	0.297465	0.846585	0.572025	NA	0
chrX:41481870-41481887	CASK	-	0.61136	0.530895	0.571128	NA	0
chr5:137354644-137354835	FAM13B	-	0.47926	0.656615	0.567937	NA	0
chr1:52221992-52222030	OSBPL9	+	0.250865	0.87695	0.563908	NA	0
chr11:102080248-102080295	YAP1	+	0.799345	0.32832	0.563832	NA	0
chr1:52525507-52525573	BTF3L4	+	0.6087	0.51893	0.563815	NA	0
chr6:41048550-41048636	NFYA	+	0.405695	0.72089	0.563292	NA	0
chr5:61668265-61668378	KIF2A	+	0.389055	0.73626	0.562658	NA	0
chr5:127512797-127512844	SLC12A2	+	0.54859	0.57321	0.5609	NA	0
chrX:38037538-38037597	SRPX	-	0.38239	0.73911	0.56075	NA	0
chrX:147019618-147019680	FMR1	+	0.643595	0.47388	0.558737	NA	0
chr15:79177309-79177425	MORF4L1	+	0.60012	0.517165	0.558642	NA	0
chr4:15042088-15042111	CPEB2	+	0.59056	0.526515	0.558537	NA	0
chr6:138763120-138763251	NHSL1	-	0.25108	0.86409	0.557585	NA	1
chr3:148744239-148744289	GYG1	+	0.44977	0.664995	0.557383	NA	0
chr2:145182363-145182434	ZEB2	-	0.118315	0.99414	0.556227	NA	0
chr10:97110966-97111133	SORBS1	-	0.76561	0.34673	0.55617	NA	1
chr16:7743317-7743369	RBFOX1	+	0.62039	0.49009	0.55524	NA	0
chr14:23470168-23470246	C14orf93	-	0.637435	0.468125	0.55278	NA	0
chr17:30693684-30693776	ZNF207	+	0.67958	0.425515	0.552547	NA	0
chr7:135048606-135048818	CNOT4	-	0.29089	0.811025	0.550957	NA	0
chr16:3841982-3842095	CREBBP	-	0.260495	0.839145	0.54982	NA	0
chr6:146747695-146747779	GRM1	+	0.237115	0.860785	0.54895	NA	0
chr2:135925263-135925283	RAB3GAP1	+	0.50358	0.5903	0.54694	NA	0
chr3:193343881-193343991	OPA1	+	0.74664	0.345845	0.546242	NA	0
chr8:74621267-74621397	STAU2	-	0.382875	0.706265	0.54457	NA	0
chr1:44067742-44067768	PTPRF	+	0.25676	0.831965	0.544362	NA	0
chr17:60601597-60601692	TLK2	+	0.804205	0.284385	0.544295	NA	0
chr2:173366500-173366629	ITGA6	+	0.264635	0.821085	0.54286	NA	1
chr8:32620736-32620877	NRG1	+	0.61447	0.468065	0.541268	NA	0
chr10:28884662-28884970	WAC	+	0.67412	0.4083	0.54121	NA	0
chr17:35937478-35937711	SYNRG	-	0.76932	0.3127	0.54101	NA	0
chrX:118974609-118974647	UPF3B	-	0.565585	0.51184	0.538712	NA	0
chrX:47030427-47030657	RBM10	+	0.651365	0.422565	0.536965	NA	0
chr20:40899037-40899093	PTPRT	-	0.34619	0.724295	0.535243	NA	0
chr11:64393935-64394024	NRXN2	-	0.411135	0.65579	0.533462	NA	0
chr1:151282687-151282731	PI4KB	-	0.547155	0.51218	0.529667	NA	0
chr11:129799305-129799316	PRDM10	-	0.359465	0.699365	0.529415	NA	0
chr6:71195870-71195947	FAM135A	+	0.73462	0.32333	0.528975	NA	0
chr6:136588167-136588313	BCLAF1	-	0.5165	0.53802	0.52726	NA	0
chr12:122835658-122835690	CLIP1	-	0.643068	0.411375	0.527222	NA	0
chr4:110402833-110402937	SEC24B	+	0.861395	0.189855	0.525625	NA	0
chr12:10862507-10862713	YBX3	-	0.543975	0.504865	0.52442	NA	0
chr3:53804000-53804044	CACNA1D	+	0.180215	0.866815	0.523515	NA	0
chr1:29633641-29633658	PTPRU	+	0.58223	0.457185	0.519707	NA	0
chr12:102030450-102030506	MYBPC1	+	0.589205	0.447225	0.518215	NA	0
chrX:73832417-73832478	RLIM	-	0.6976	0.33808	0.51784	NA	0
chr4:108984779-108984819	LEF1	-	0.35411	0.68032	0.517215	NA	0
chr7:107866089-107866145	NRCAM	-	0.72316	0.31112	0.51714	NA	0
chr4:111555314-111555547	PITX2	-	0.043715	0.98463	0.514173	NA	0
chrX:13825769-13825888	GPM6B	-	0.683205	0.345015	0.51411	NA	0
chr5:177637133-177637273	HNRNPAB	+	0.63024	0.39778	0.51401	NA	0
chr7:74133198-74133260	GTF2I	+	0.61157	0.4126	0.512085	NA	0
chr16:68248232-68248335	NFATC3	+	0.38876	0.634845	0.511802	NA	0
chr21:34007171-34007194	SYNJ1	-	0.73316	0.28379	0.508475	NA	0
chr1:117149114-117149173	IGSF3	-	0.394455	0.621675	0.508065	NA	0
chr14:53327732-53327752	FERMT2	-	0.083505	0.92977	0.506637	NA	1
chr7:87323224-87323274	RUNDC3B	+	0.38372	0.62739	0.505555	NA	0
chr4:170429920-170430003	NEK1	-	0.711175	0.29896	0.505068	NA	0
chr11:68377079-68377096	PPP6R3	+	0.68339	0.323195	0.503293	NA	0
chr4:99300168-99300314	RAP1GDS1	+	0.585945	0.418665	0.502305	NA	0
chr10:124187792-124187936	PLEKHA1	+	0.7422	0.26188	0.50204	NA	0
chr12:54676863-54677018	HNRNPA1	+	0.37467	0.626205	0.500437	NA	0
chr19:10919245-10919256	DNM2	+	0.81631	0.182895	0.499603	NA	0
chr2:163369164-163369184	KCNH7	-	0.68629	0.30678	0.496535	NA	0
chr14:64682004-64682072	SYNE2	+	0.227885	0.764975	0.49643	NA	0
chr18:54444013-54444111	WDR7	+	0.59604	0.3963	0.49617	NA	0
chr11:115080294-115080377	CADM1	-	0.350715	0.635065	0.49289	NA	0
chr13:38148709-38148789	POSTN	-	0.641155	0.34254	0.491847	NA	0
chr17:40660590-40660607	ATP6V0A1	+	0.25656	0.72532	0.49094	NA	0
chr4:106853771-106853860	NPNT	+	0.510525	0.47113	0.490827	NA	0
chr7:77523299-77523310	PHTF2	+	0.5589	0.419205	0.489053	NA	0
chr3:33618694-33618756	CLASP2	-	0.39961	0.57333	0.48647	NA	0
chr2:208598671-208598771	CCNYL1	+	0.579795	0.38358	0.481687	NA	0
chr7:44279188-44279262	CAMK2B	-	0.353305	0.608065	0.480685	NA	0
chr5:161578736-161578759	GABRG2	+	0.60599	0.35531	0.48065	NA	0
chr2:162565204-162565339	SLC4A10	+	0.79339	0.165815	0.479603	NA	0
chr12:44192368-44192388	TWF1	-	0.65053	0.30819	0.47936	NA	0
chr2:24507632-24507712	ITSN2	-	0.69563	0.263025	0.479328	NA	0
chr6:30863181-30863291	DDR1	+	0.43723	0.520785	0.479008	NA	0
chr10:116213138-116213242	ABLIM1	-	0.63021	0.3238	0.477005	NA	0
chr4:114424092-114424133	CAMK2D	-	0.228635	0.725345	0.47699	NA	0
chr16:47497793-47497904	PHKB	+	0.744425	0.207415	0.47592	NA	0
chr1:21308881-21308901	EIF4G3	-	0.266695	0.684235	0.475465	NA	0
chr6:45512954-45513019	RUNX2	+	0.560145	0.38789	0.474017	NA	0
chr20:34797410-34797820	EPB41L1	+	0.37146	0.571245	0.471353	NA	1
chr2:212252670-212252717	ERBB4	-	0.478745	0.46379	0.471267	NA	0
chr18:34839144-34839227	CELF4	-	0.268016	0.674055	0.471035	NA	0
chr1:16717870-16717919	SZRD1	+	0.537395	0.40325	0.470322	NA	0
chr4:144378833-144378922	GAB1	+	0.56167	0.376155	0.468913	NA	0
chr6:17790103-17790141	KIF13A	-	0.50549	0.43168	0.468585	NA	1
chr11:88258477-88258572	GRM5	-	0.54812	0.386645	0.467383	NA	0
chr1:227300372-227300614	CDC42BPA	-	0.427285	0.502215	0.46475	NA	0
chr1:53715052-53715228	LRP8	-	0.34899	0.580285	0.464638	NA	0
chr8:38297824-38297891	FGFR1	-	0.900305	0.02733	0.463817	NA	0
chr8:103862227-103862372	AZIN1	-	0.62557	0.29944	0.462505	NA	0
chr1:41289769-41289930	KCNQ4	+	0.16551	0.758775	0.462143	NA	0
chrX:19051731-19051772	GPR64	-	0.531485	0.39117	0.461328	NA	0
chr5:88026028-88026051	MEF2C	-	0.04815	0.87324	0.460695	NA	0
chr7:107878196-107878213	NRCAM	-	0.39141	0.52848	0.459945	NA	0
chr5:131046271-131046354	FNIP1	-	0.4073	0.510995	0.459147	NA	0
chr2:208425843-208425884	CREB1	+	0.46883	0.445375	0.457103	NA	0
chr1:203097406-203097560	ADORA1	+	0.438735	0.47282	0.455778	NA	0
chr12:25368371-25368494	KRAS	-	0.25141	0.65827	0.45484	NA	0
chr6:122749048-122749101	HSF2	+	0.650085	0.257725	0.453905	NA	0
chr5:171341347-171341409	FBXW11	-	0.371765	0.533655	0.45271	NA	0
chr12:88909311-88909394	KITLG	-	0.49887	0.403175	0.451022	NA	0
chr6:31607277-31607423	BAG6	-	0.37744	0.522395	0.449918	NA	0
chr2:74603869-74603889	DCTN1	-	0.696365	0.200395	0.44838	NA	0
chr12:15713127-15713210	PTPRO	+	0.64116	0.25181	0.446485	NA	0
chr15:76587932-76588078	ETFA	-	0.81569	0.075295	0.445493	NA	0
chr1:41618271-41618413	SCMH1	-	0.20854	0.68226	0.4454	NA	0
chr3:87289849-87289940	CHMP2B	+	0.208625	0.678735	0.44368	NA	0
chr8:131373916-131374017	ASAP1	-	0.77822	0.10728	0.44275	NA	0
chr1:172546679-172546699	SUCO	+	0.562215	0.322825	0.44252	NA	0
chr1:204931236-204931286	NFASC	+	0.474605	0.40873	0.441667	NA	0
chr6:142762045-142762090	GPR126	+	0.25795	0.625085	0.441518	NA	0
chr10:97131083-97131184	SORBS1	-	0.2145	0.667955	0.441227	NA	0
chr3:196795373-196795408	DLG1	-	0.438635	0.44349	0.441063	NA	0
chr13:60707091-60707123	DIAPH3	-	0.20474	0.674325	0.439532	NA	0
chr14:89656728-89656793	FOXN3	-	0.43421	0.442135	0.438172	NA	0
chr1:150814900-150814944	ARNT	-	0.64003	0.235795	0.437912	NA	0
chr18:9204474-9204542	ANKRD12	+	0.62506	0.24993	0.437495	NA	0
chr4:111553499-111553636	PITX2	-	0.55402	0.32092	0.43747	NA	0
chr11:16117542-16117664	SOX6	-	0.370885	0.503735	0.43731	NA	0
chr18:12485958-12485999	SPIRE1	-	0.601995	0.263665	0.43283	NA	0
chr5:112074050-112074157	APC	+	0.69063	0.172835	0.431732	NA	0
chr4:103720085-103720134	UBE2D3	-	0.654895	0.207965	0.43143	NA	0
chr12:68710361-68710390	MDM1	-	0.59506	0.2663	0.43068	NA	0
chr2:122176198-122176305	CLASP1	-	0.41589	0.44499	0.43044	NA	0
chr2:36787928-36788008	FEZ2	-	0.350855	0.509735	0.430295	NA	0
chr15:73567033-73567065	NEO1	+	0.44898	0.411325	0.430152	NA	0
chr12:72288105-72288155	TBC1D15	+	0.228325	0.62606	0.427192	NA	0
chr15:91512309-91512350	PRC1	-	0.45411	0.399625	0.426868	NA	0
chr12:19499928-19500116	PLEKHA5	+	0.58187	0.27047	0.42617	NA	0
chr17:61800658-61800686	STRADA	-	0.29144	0.56009	0.425765	NA	0
chr14:39790132-39790260	CTAGE5	+	0.27555	0.57521	0.42538	NA	0
chr2:80835309-80835443	CTNNA2	+	0.085595	0.76478	0.425187	NA	0
chr15:42034744-42035370	MGA	+	0.67023	0.17945	0.42484	NA	0
chr10:97194379-97194474	SORBS1	-	0.2113	0.63794	0.42462	NA	0
chr10:91353570-91353746	PANK1	-	0.48728	0.359225	0.423253	NA	0
chr5:122941033-122941056	CSNK1G3	+	0.41998	0.426435	0.423208	NA	0
chr8:120584416-120584490	ENPP2	-	0.501775	0.34371	0.422743	NA	0
chr4:40937094-40937156	APBB2	-	0.30768	0.531165	0.419423	NA	0
chr12:7354837-7354947	PEX5	+	0.512145	0.325425	0.418785	NA	0
chr3:47860726-47860754	DHX30	+	0.50283	0.33369	0.41826	NA	0
chr3:107508634-107508723	BBX	+	0.32375	0.512465	0.418107	NA	0
chrX:128718321-128718344	OCRL	+	0.45766	0.374135	0.415898	NA	0
chr4:170638943-170639018	CLCN3	+	0.35551	0.474565	0.415038	NA	0
chr12:32890799-32890876	DNM1L	+	0.432095	0.395245	0.41367	NA	0
chr20:47782534-47782822	STAU1	-	0.358235	0.46823	0.413233	NA	0
chr3:29985698-29985745	RBMS3	+	0.34475	0.47812	0.411435	NA	0
chrX:64744444-64744494	LAS1L	-	0.38625	0.43646	0.411355	NA	0
chr1:181700311-181700367	CACNA1E	+	0.27529	0.54705	0.41117	NA	0
chr1:155025893-155025969	ADAM15	+	0.74049	0.08088	0.410685	NA	0
chr6:102511837-102511923	GRIK2	+	0.40882	0.41245	0.410635	NA	0
chr4:41640949-41640984	LIMCH1	+	0.317485	0.495745	0.406615	NA	0
chr5:160753375-160753488	GABRB2	-	0.361885	0.449425	0.405655	NA	0
chr5:39388407-39388469	DAB2	-	0.37837	0.43185	0.40511	NA	0
chr18:43819971-43820153	C18orf25	+	0.603315	0.206095	0.404705	NA	0
chr1:54413461-54413494	LRRC42	+	0.46315	0.34481	0.40398	NA	0
chr5:150111448-150111468	DCTN4	-	0.32036	0.486695	0.403527	NA	0
chr8:86263960-86264013	CA1	-	0.760075	0.04621	0.403142	NA	0
chr6:119295593-119295739	FAM184A	-	0.126075	0.678205	0.40214	NA	0
chr1:42671433-42671534	FOXJ3	-	0.30315	0.50111	0.40213	NA	0
chr2:179209013-179209087	OSBPL6	+	0.41055	0.39249	0.40152	NA	0
chr5:34813679-34813765	RAI14	+	0.714785	0.08742	0.401103	NA	0
chrX:152835061-152835214	ATP2B3	+	0.23489	0.566975	0.400933	NA	0
chr8:120608087-120608242	ENPP2	-	0.334695	0.465655	0.400175	NA	0
chr2:63215066-63215173	EHBP1	+	0.47168	0.32686	0.39927	NA	0
chr10:27052809-27052889	ABI1	-	0.32992	0.466845	0.398382	NA	0
chr3:4695526-4695570	ITPR1	+	0.524685	0.26829	0.396487	NA	0
chr17:65683182-65683300	PITPNC1	+	0.61375	0.17592	0.394835	NA	0
chr10:89481513-89481527	PAPSS2	+	0.278455	0.510085	0.39427	NA	0
chr4:81529487-81529537	C4orf22	+	0.04444	0.743865	0.394153	NA	0
chr1:202544130-202544310	PPP1R12B	+	0.66527	0.122195	0.393733	NA	0
chr20:33503021-33503059	ACSS2	+	0.2831	0.50248	0.39279	NA	0
chr4:153791905-153792000	ARFIP1	+	0.19061	0.59345	0.39203	NA	0
chr3:65372818-65372901	MAGI1	-	0.25281	0.53104	0.391925	NA	0
chr1:170699418-170699489	PRRX1	+	0.457565	0.325165	0.391365	NA	0
chr4:66242716-66242781	EPHA5	-	0.35532	0.42493	0.390125	NA	0
chr12:54765257-54765499	ZNF385A	-	0.07398	0.70107	0.387525	NA	0
chr14:53569749-53569769	DDHD1	-	0.402345	0.372235	0.38729	NA	0
chr4:186544068-186545648	SORBS2	-	0.27435	0.49789	0.38612	NA	0
chr4:175577894-175577938	GLRA3	-	0.37263	0.39771	0.38517	NA	0
chr15:30011981-30012220	TJP1	-	0.34027	0.43003	0.38515	NA	0
chr2:122184980-122185006	CLASP1	-	0.25812	0.51203	0.385075	NA	0
chr3:7728044-7728135	GRM7	+	0.487945	0.281345	0.384645	NA	0
chr8:57091968-57092072	PLAG1	-	0.41191	0.35598	0.383945	NA	0
chr14:67390911-67391009	GPHN	+	0.535295	0.23085	0.383072	NA	0
chr2:228396854-228396925	AGFG1	+	0.56947	0.195555	0.382513	NA	0
chr16:30195547-30195664	CORO1A	+	0.74266	0.02218	0.38242	NA	0
chr3:189608578-189608671	TP63	+	0.568515	0.19572	0.382117	NA	0
chr6:152832706-152832726	SYNE1	-	0.60376	0.15614	0.37995	NA	0
chr12:120208589-120208714	CIT	-	0.288525	0.46679	0.377657	NA	0
chr5:159507658-159507777	PWWP2A	-	0.38864	0.364735	0.376687	NA	0
chr18:46066129-46066202	CTIF	+	0.332995	0.419595	0.376295	NA	0
chr12:48393702-48393908	COL2A1	-	0.498455	0.252845	0.37565	NA	0
chr3:37132958-37133029	LRRFIP2	-	0.55383	0.195485	0.374658	NA	1
chr3:142462327-142462428	TRPC1	+	0.36393	0.384855	0.374393	NA	0
chr7:87436688-87436834	RUNDC3B	+	0.413755	0.33336	0.373557	NA	0
chr10:24783429-24783533	KIAA1217	+	0.227395	0.51904	0.373217	NA	0
chr11:6494314-6494478	TRIM3	-	0.269475	0.47511	0.372293	NA	0
chr2:234182367-234182423	ATG16L1	+	0.3463	0.39651	0.371405	NA	0
chr9:131371930-131371944	SPTAN1	+	0.267715	0.47383	0.370772	NA	0
chr13:32356813-32356884	RXFP2	+	0.17569	0.561485	0.368588	NA	0
chr17:8366638-8366672	NDEL1	+	0.22518	0.51161	0.368395	NA	1
chrX:31196049-31196087	DMD	-	0.27644	0.459685	0.368063	NA	0
chr14:103355897-103355971	TRAF3	+	0.450365	0.284055	0.36721	NA	0
chr9:73426086-73426160	TRPM3	-	0.384515	0.349745	0.36713	NA	0
chr3:168825714-168825740	MECOM	-	0.25428	0.47938	0.36683	NA	0
chr6:112020718-112020873	FYN	-	0.313575	0.41891	0.366243	NA	0
chr2:74666678-74667104	RTKN	-	0.09316	0.63838	0.36577	NA	0
chr3:33615965-33615988	CLASP2	-	0.201235	0.529135	0.365185	NA	0
chr8:22086301-22086422	PHYHIP	-	0.72658	0.00212	0.36435	NA	0
chr18:3656084-3656113	DLGAP1	-	0.54679	0.180775	0.363783	NA	0
chr5:152889310-152889366	GRIA1	+	0.104865	0.62207	0.363467	NA	0
chr6:117898611-117898634	GOPC	-	0.3122	0.41399	0.363095	NA	0
chr10:114849159-114849299	TCF7L2	+	0.29932	0.42639	0.362855	NA	0
chr8:105010413-105010478	RIMS2	+	0.479535	0.244695	0.362115	NA	0
chr6:72984052-72984135	RIMS1	+	0.505885	0.2155	0.360693	NA	0
chr3:86028314-86028433	CADM2	+	0.577965	0.14055	0.359258	NA	0
chr12:19472955-19472990	PLEKHA5	+	0.28205	0.43356	0.357805	NA	0
chr2:122139784-122139900	CLASP1	-	0.516805	0.196845	0.356825	NA	0
chr7:98648538-98648615	SMURF1	-	0.41196	0.30146	0.35671	NA	0
chr3:27472789-27473160	SLC4A7	-	0.483195	0.228905	0.35605	NA	0
chr8:70650275-70650439	SLCO5A1	-	0.206465	0.50479	0.355627	NA	0
chr6:133769249-133769317	EYA4	+	0.365675	0.34309	0.354382	NA	0
chr1:151297221-151297393	PI4KB	-	0.67232	0.035385	0.353853	NA	0
chr11:47330531-47330593	MADD	+	0.386985	0.32024	0.353612	NA	0
chr20:43516289-43516383	YWHAB	+	0.6775	0.026	0.35175	NA	0
chr2:206165254-206165460	PARD3B	+	0.069925	0.6332	0.351562	NA	0
chr2:201303845-201304051	SPATS2L	+	0.31756	0.38508	0.35132	NA	0
chr1:207200839-207201024	C1orf116	-	0.340705	0.36173	0.351217	NA	0
chr2:25678274-25678363	DTNB	-	0.302355	0.40004	0.351197	NA	0
chr8:141679826-141679834	PTK2	-	0.213835	0.487105	0.35047	NA	0
chr10:69718870-69718893	HERC4	-	0.11293	0.58718	0.350055	NA	0
chr11:20071382-20071447	NAV2	+	0.2667	0.432345	0.349522	NA	0
chr2:171358295-171358375	MYO3B	+	0.46961	0.229185	0.349398	NA	0
chr4:113184144-113184242	AP1AR	+	0.441345	0.254415	0.34788	NA	0
chr1:210126400-210126604	SYT14	+	0.396245	0.29947	0.347858	NA	0
chr5:65364705-65364848	ERBB2IP	+	0.479005	0.21615	0.347577	NA	0
chr22:30418018-30418128	MTMR3	+	0.394045	0.299775	0.34691	NA	0
chr11:13376773-13376843	ARNTL	+	0.45906	0.233835	0.346448	NA	0
chr11:130007151-130007186	APLP2	+	0.46658	0.223175	0.344878	NA	0
chr20:35866805-35866852	RPN2	+	0.44884	0.24022	0.34453	NA	0
chr9:113490968-113490997	MUSK	+	0.566205	0.12202	0.344112	NA	0
chr14:53518562-53518645	DDHD1	-	0.22053	0.466385	0.343457	NA	0
chr2:99165418-99165432	INPP4A	+	0.22593	0.46033	0.34313	NA	0
chr14:74388769-74388909	ZNF410	+	0.348395	0.3362	0.342298	NA	0
chr8:15615300-15615364	TUSC3	+	0.4462	0.23587	0.341035	NA	0
chr1:200952184-200952222	KIF21B	-	0.203025	0.47745	0.340237	NA	1
chr12:1221381-1221464	ERC1	+	0.156365	0.521524	0.338944	NA	0
chr3:145795649-145795711	PLOD2	-	0.145225	0.53132	0.338272	NA	1
chr3:111651116-111651244	PHLDB2	+	0.418085	0.258345	0.338215	NA	0
chr3:190268131-190268294	IL1RAP	+	0.37796	0.29773	0.337845	NA	0
chr2:102480283-102480513	MAP4K4	+	0.421085	0.25165	0.336367	NA	0
chr2:97378844-97378876	LMAN2L	-	0.26075	0.411665	0.336207	NA	0
chr10:16547019-16547159	PTER	+	0.04482	0.625475	0.335147	NA	0
chr1:151106436-151106531	SEMA6C	-	0.40195	0.2681	0.335025	NA	0
chr11:129993507-129993674	APLP2	+	0.18092	0.48678	0.33385	NA	0
chrX:30715849-30715866	GK	+	0.365485	0.301965	0.333725	NA	0
chr22:30419446-30419472	MTMR3	+	0.221675	0.444945	0.33331	NA	0
chr2:32402546-32402665	SLC30A6	+	0.451305	0.215245	0.333275	NA	0
chr2:228858250-228858336	SPHKAP	-	0.49657	0.16997	0.33327	NA	0
chr6:88873976-88874013	CNR1	-	0.373705	0.288915	0.33131	NA	0
chr11:57583387-57583473	CTNND1	+	0.176295	0.48617	0.331232	NA	0
chr11:63671458-63671619	MARK2	+	0.324755	0.33654	0.330647	NA	1
chr5:93410351-93410474	FAM172A	-	0.251615	0.409415	0.330515	NA	0
chr11:66236304-66236375	PELI3	+	0.38425	0.274665	0.329457	NA	0
chr16:7680605-7680685	RBFOX1	+	0.316585	0.342095	0.32934	NA	0
chr17:35880282-35880317	SYNRG	-	0.505565	0.15239	0.328978	NA	0
chr17:56616473-56616569	SEPT4	-	0.05566	0.60164	0.32865	NA	0
chr11:19905840-19905908	NAV2	+	0.27807	0.375215	0.326643	NA	0
chr3:37402734-37402796	GOLGA4	+	0.31102	0.34083	0.325925	NA	1
chr6:17771345-17771449	KIF13A	-	0.37266	0.27725	0.324955	NA	1
chr17:27412622-27412666	MYO18A	-	0.451865	0.194975	0.32342	NA	1
chr3:100030677-100030721	TBC1D23	+	0.357495	0.28812	0.322808	NA	1
chr1:218536676-218536759	TGFB2	+	0.42131	0.222065	0.321688	NA	0
chr3:49129830-49129889	QRICH1	-	0.34086	0.30039	0.320625	NA	0
chr3:13663275-13663415	FBLN2	+	0.11737	0.52379	0.32058	NA	0
chr4:27009605-27009628	STIM2	+	0.23311	0.4071	0.320105	NA	1
chr20:2936255-2936344	PTPRA	+	0.01744	0.62266	0.32005	NA	0
chr18:9944921-9945055	VAPA	+	0.42839	0.21127	0.31983	NA	0
chr14:73745989-73746132	NUMB	-	0.261135	0.37825	0.319692	NA	1
chr17:46923805-46923876	CALCOCO2	+	0.02994	0.60935	0.319645	NA	0
chrX:107304658-107304765	VSIG1	+	0.527265	0.1113	0.319282	NA	0
chr4:52777236-52777340	DCUN1D4	+	0.347045	0.29145	0.319248	NA	0
chr6:24512058-24512096	ALDH5A1	+	0.38641	0.25028	0.318345	NA	0
chr8:67067858-67067945	TRIM55	+	0.220525	0.414795	0.31766	NA	0
chr7:97365611-97365664	TAC1	+	0.37701	0.257065	0.317037	NA	0
chr7:107831698-107831727	NRCAM	-	0.270915	0.36307	0.316993	NA	0
chr4:151120180-151120230	DCLK2	+	0.2198	0.413825	0.316812	NA	0
chr15:52635314-52635394	MYO5A	-	0.323935	0.309315	0.316625	NA	0
chr6:5144372-5144496	LYRM4	-	0.62474	0.007735	0.316237	NA	0
chr17:19188933-19189103	EPN2	+	0.24291	0.38928	0.316095	NA	0
chr16:19559837-19559922	CCP110	+	0.440675	0.190335	0.315505	NA	0
chr12:81833751-81833825	PPFIA2	-	0.374055	0.25695	0.315503	NA	0
chr1:150598955-150599002	ENSA	-	0.61575	0.014965	0.315358	NA	0
chr11:72083969-72084058	CLPB	-	0.11416	0.51645	0.315305	NA	0
chr8:95944298-95944335	TP53INP1	-	0.12798	0.502205	0.315092	NA	0
chr14:51223210-51225348	NIN	-	0.364035	0.265465	0.31475	NA	0
chr3:196888511-196888609	DLG1	-	0.348255	0.28097	0.314612	NA	0
chr12:19423122-19423139	PLEKHA5	+	0.432355	0.194175	0.313265	NA	0
chr4:26364068-26364250	RBPJ	+	0.41458	0.211365	0.312972	NA	0
chr4:114376882-114376977	CAMK2D	-	0.275935	0.34991	0.312922	NA	0
chr11:74982745-74982768	ARRB1	-	0.163155	0.46036	0.311758	NA	0
chr11:32438036-32438086	WT1	-	0.243695	0.37901	0.311353	NA	0
chr21:47333865-47333939	PCBP3	+	0.19408	0.428336	0.311208	NA	0
chr1:6151323-6151367	KCNAB2	+	0.2347	0.38612	0.31041	NA	0
chr20:35335375-35335410	NDRG3	-	0.235515	0.38431	0.309912	NA	0
chr11:46685547-46685645	ATG13	+	0.312835	0.306515	0.309675	NA	0
chr4:109002742-109002825	LEF1	-	0.364325	0.254695	0.30951	NA	0
chr11:83641371-83641526	DLG2	-	0.450605	0.16757	0.309087	NA	0
chr12:110383065-110383154	GIT2	-	0.41597	0.20207	0.30902	NA	0
chr12:68043577-68043725	DYRK2	+	0.34389	0.271465	0.307677	NA	0
chr1:225692693-225692755	ENAH	-	0.360755	0.25302	0.306887	NA	1
chr9:127828269-127828337	SCAI	-	0.28832	0.324995	0.306658	NA	0
chr4:122059779-122059839	TNIP3	-	0.35363	0.25799	0.30581	NA	0
chr9:13143465-13143563	MPDZ	-	0.44378	0.167485	0.305632	NA	0
chr8:22388815-22388841	PPP3CC	+	0.518625	0.09234	0.305482	NA	0
chr20:4167390-4167479	SMOX	+	0.358035	0.252065	0.30505	NA	0
chr1:44399784-44399932	ARTN	+	0.38603	0.22069	0.30336	NA	0
chr12:52446280-52446429	NR4A1	+	0.026765	0.57709	0.301928	NA	0
chr10:102546700-102546768	PAX2	+	0.3196	0.28412	0.30186	NA	0
chr2:241696736-241697011	KIF1A	-	0.36323	0.239575	0.301403	NA	0
chr15:44695085-44695252	CASC4	+	0.59703	0.00562295	0.301326	NA	0
chr3:138338553-138338612	FAIM	+	0.55025	0.0516	0.300925	NA	0
chr2:55252222-55254621	RTN4	-	0.09466	0.50621	0.300435	NA	0
chr12:27808076-27808168	PPFIBP1	+	0.316435	0.284205	0.30032	NA	0
chr10:34661426-34661464	PARD3	-	0.277205	0.32256	0.299882	NA	0
chr16:75678181-75678360	KARS	-	0.41285	0.18552	0.299185	NA	0
chr14:55203742-55204005	SAMD4A	+	0.41124	0.187115	0.299177	NA	0
chr12:42778742-42778798	PPHLN1	+	0.364125	0.23152	0.297822	NA	1
chr3:37315027-37315092	GOLGA4	+	0.54094	0.05379	0.297365	NA	0
chr9:2651415-2651498	VLDLR	+	0.26476	0.328885	0.296822	NA	0
chr6:91228166-91228281	MAP3K7	-	0.106455	0.48546	0.295957	NA	0
chr13:51819448-51819555	FAM124A	+	0.176	0.4144	0.2952	NA	0
chr2:33567905-33568030	LTBP1	+	0.48389	0.10585	0.29487	NA	0
chr6:76350400-76350420	SENP6	+	0.393875	0.1945	0.294187	NA	0
chr10:126205749-126205840	LHPP	+	0.543275	0.04461	0.293942	NA	0
chr12:27811749-27811781	PPFIBP1	+	0.15174	0.43342	0.29258	NA	0
chr11:46639875-46639925	ATG13	+	0.50065	0.08047	0.29056	NA	0
chr12:81655728-81655819	PPFIA2	-	0.190005	0.38959	0.289797	NA	0
chr6:142704897-142704980	GPR126	+	0.44318	0.135575	0.289378	NA	0
chr5:126635688-126635738	MEGF10	+	0.316265	0.261695	0.28898	NA	0
chr17:47886481-47886570	KAT7	+	0.34383	0.23389	0.28886	NA	0
chrX:17737464-17737526	NHS	+	0.253795	0.32364	0.288717	NA	0
chr10:71712638-71712724	COL13A1	+	0.343955	0.232735	0.288345	NA	0
chrX:51637723-51637890	MAGED1	+	0.565895	0.01066	0.288278	NA	0
chr7:6438293-6438349	RAC1	+	0.16027	0.415495	0.287882	NA	0
chr14:99697682-99697894	BCL11B	-	0.284875	0.29089	0.287882	NA	0
chr2:49216116-49216193	FSHR	-	0.525285	0.048665	0.286975	NA	0
chr2:20162056-20162088	WDR35	-	0.37535	0.19857	0.28696	NA	0
chr2:220093156-220093207	ATG9A	-	0.36266	0.2111	0.28688	NA	0
chr12:988739-989197	WNK1	+	0.50165	0.07089	0.28627	NA	0
chr3:184034501-184034521	EIF4G1	+	0.31552	0.256585	0.286053	NA	0
chr10:95152674-95152712	MYOF	-	0.24542	0.32625	0.285835	NA	0
chr2:127825739-127825831	BIN1	-	0.238185	0.333325	0.285755	NA	1
chr20:34142143-34142157	ERGIC3	+	0.338765	0.232745	0.285755	NA	0
chr13:38143437-38143520	POSTN	-	0.305045	0.265955	0.2855	NA	0
chr7:38869854-38869928	VPS41	-	0.522065	0.048745	0.285405	NA	0
chr5:140967791-140967817	DIAPH1	-	0.27097	0.297925	0.284447	NA	0
chr2:206305094-206305396	PARD3B	+	0.072145	0.495735	0.28394	NA	0
chr2:179655435-179655572	TTN	-	0.379095	0.18848	0.283788	NA	0
chr6:112021307-112021471	FYN	-	0.31989	0.24734	0.283615	NA	0
chr3:170857259-170857345	TNIK	-	0.118865	0.44727	0.283068	NA	0
chr1:21219112-21219222	EIF4G3	-	0.386665	0.17906	0.282863	NA	0
chr18:56378153-56378185	MALT1	+	0.257035	0.306485	0.28176	NA	0
chr10:33195991-33196071	ITGB1	-	0.306235	0.256215	0.281225	NA	0
chr12:96397616-96397698	LTA4H	-	0.27619	0.284619	0.280404	NA	0
chr22:29735743-29735763	AP1B1	-	0.13785	0.421865	0.279857	NA	0
chr4:16507463-16507605	LDB2	-	0.269025	0.290685	0.279855	NA	0
chr15:63620297-63620329	CA12	-	0.5171	0.04215	0.279625	NA	0
chr20:50015180-50015267	NFATC2	-	0.225915	0.33314	0.279527	NA	0
chr12:56384466-56384588	RAB5B	+	0.070865	0.48709	0.278977	NA	0
chrX:68890054-68890137	EDA	+	0.295425	0.2612	0.278312	NA	0
chr2:179603868-179606648	TTN	-	0.42918	0.12706	0.27812	NA	0
chr15:73585731-73585889	NEO1	+	0.373585	0.179045	0.276315	NA	0
chr8:27303311-27303436	PTK2B	+	0.33866	0.211945	0.275303	NA	0
chr22:42564615-42564742	TCF20	-	0.157815	0.39277	0.275292	NA	0
chr6:86248556-86248582	SNX14	-	0.18266	0.36678	0.27472	NA	0
chr5:31515561-31515671	DROSHA	-	0.47562	0.073745	0.274682	NA	0
chr5:130764595-130764909	RAPGEF6	-	0.1693	0.379505	0.274402	NA	0
chr9:131355262-131355321	SPTAN1	+	0.34052	0.20823	0.274375	NA	0
chr19:3453761-3453914	NFIC	+	0.27344	0.274775	0.274108	NA	0
chr16:75298249-75298499	BCAR1	-	0.003875	0.543185	0.27353	NA	0
chr3:17275177-17275242	TBC1D5	-	0.22464	0.321925	0.273282	NA	0
chr4:109774058-109774081	COL25A1	-	0.23843	0.307645	0.273037	NA	0
chr17:41231351-41231416	BRCA1	-	0.084155	0.46016	0.272157	NA	0
chr3:9739395-9739550	MTMR14	+	0.264825	0.27903	0.271927	NA	0
chr1:17939553-17939669	ARHGEF10L	+	0.486175	0.057535	0.271855	NA	0
chr8:41557949-41557972	ANK1	-	0.38836	0.153825	0.271092	NA	0
chr11:102056749-102056862	YAP1	+	0.3816	0.160088	0.270844	NA	0
chr6:129796535-129796546	LAMA2	+	0.163295	0.378275	0.270785	NA	0
chr2:32323865-32323960	SPAST	+	0.351705	0.18882	0.270262	NA	0
chr6:107351229-107351311	C6orf203	+	0.361695	0.178675	0.270185	NA	0
chr1:181762801-181762929	CACNA1E	+	0.324325	0.21011	0.267217	NA	0
chr7:24902819-24902911	OSBPL3	-	0.06339	0.47078	0.267085	NA	0
chr4:114429392-114429424	CAMK2D	-	0.2207	0.312925	0.266813	NA	0
chr4:54280782-54280889	FIP1L1	+	0.341655	0.188425	0.26504	NA	0
chr10:123324952-123325218	FGFR2	-	0.09054	0.439005	0.264772	NA	0
chr18:32418709-32418801	DTNA	+	0.3305	0.19851	0.264505	NA	0
chr5:39126100-39126237	FYB	-	0.32931	0.19936	0.264335	NA	0
chr2:9531191-9531325	ASAP2	+	0.30617	0.222075	0.264122	NA	0
chr11:73366848-73366952	PLEKHB1	+	0.22742	0.29617	0.261795	NA	0
chr2:38973286-38973321	SRSF7	-	0.31802	0.20159	0.259805	NA	0
chr10:111892063-111892158	ADD3	+	0.380955	0.137665	0.25931	NA	1
chr1:78211106-78211284	USP33	-	0.249085	0.268335	0.25871	NA	0
chrX:47847924-47848017	ZNF182	-	0.30072	0.21654	0.25863	NA	0
chr21:27369675-27369731	APP	-	0.22041	0.296545	0.258478	NA	0
chr19:32838151-32838244	ZNF507	+	0.423815	0.092495	0.258155	NA	0
chr18:3129230-3129517	MYOM1	-	0.225755	0.289515	0.257635	NA	0
chr11:64457877-64457948	NRXN2	-	0.159925	0.35486	0.257393	NA	0
chr4:13371495-13371589	RAB28	-	0.2097	0.30492	0.25731	NA	0
chr1:167985019-167985189	DCAF6	+	0.206865	0.30727	0.257068	NA	0
chr6:153312320-153312456	MTRF1L	-	0.024405	0.488945	0.256675	NA	0
chr11:72342122-72342183	PDE2A	-	0.330635	0.182165	0.2564	NA	0
chr1:150684309-150684329	HORMAD1	-	0.160955	0.35005	0.255502	NA	0
chrX:138713554-138713670	MCF2	-	0.2667	0.24418	0.25544	NA	0
chr19:3633435-3633518	PIP5K1C	-	0.099535	0.410485	0.25501	NA	0
chr17:40052873-40052902	ACLY	-	0.259365	0.250305	0.254835	NA	0
chr12:234799-235078	IQSEC3	+	0.192845	0.31564	0.254242	NA	0
chr4:2928369-2928402	ADD1	+	0.300265	0.20722	0.253742	NA	1
chrX:119419480-119419551	TMEM255A	-	0.24405	0.263265	0.253657	NA	0
chr2:238287279-238287878	COL6A3	-	0.07853	0.42802	0.253275	NA	0
chr6:52925734-52925844	ICK	-	0.18468	0.320542	0.252611	NA	0
chr9:34196334-34196456	UBAP1	+	0.29869	0.20329	0.25099	NA	0
chr4:81196063-81196166	FGF5	+	0.3106	0.19029	0.250445	NA	0
chr2:28550141-28550314	BRE	+	0.009995	0.490265	0.25013	NA	0
chr4:42571178-42571222	ATP8A1	-	0.03607	0.463535	0.249802	NA	0
chr6:116894021-116894148	RWDD1	+	0.244885	0.253725	0.249305	NA	0
chr19:35803184-35803228	MAG	+	0.13506	0.363545	0.249303	NA	0
chr12:42523561-42523653	GXYLT1	-	0.25301	0.24531	0.24916	NA	0
chr1:78383251-78383442	NEXN	+	0.32449	0.17316	0.248825	NA	0
chr20:8782703-8782820	PLCB1	+	0.292795	0.20406	0.248428	NA	0
chr12:2974521-2974565	FOXM1	-	0.27022	0.22277	0.246495	NA	0
chr3:170824972-170824995	TNIK	-	0.155315	0.33622	0.245768	NA	0
chr7:94832977-94833042	PPP1R9A	+	0.134445	0.356475	0.24546	NA	0
chr16:2132437-2132505	TSC2	+	0.374505	0.115448	0.244976	NA	0
chr9:87475955-87476002	NTRK2	+	0.249955	0.23789	0.243922	NA	0
chr1:12398288-12398362	VPS13D	+	0.277385	0.20994	0.243663	NA	0
chrX:154327590-154327664	BRCC3	+	0.34578	0.14126	0.24352	NA	0
chr8:22396982-22397011	PPP3CC	+	0.32657	0.160045	0.243308	NA	0
chr20:62062693-62062722	KCNQ2	-	0.105145	0.380885	0.243015	NA	0
chr5:137502207-137502416	BRD8	-	0.38313	0.102371	0.242751	NA	0
chr16:58544549-58544587	NDRG4	+	0.202815	0.28067	0.241742	NA	0
chr4:186572938-186572982	SORBS2	-	0.29458	0.188175	0.241378	NA	0
chr13:76429396-76429504	LMO7	+	0.119925	0.362555	0.24124	NA	1
chr12:47197386-47197577	SLC38A4	-	0.111445	0.366715	0.23908	NA	0
chr4:87674162-87674218	PTPN13	+	0.341075	0.136975	0.239025	NA	0
chr20:62050972-62051025	KCNQ2	-	0.234175	0.242505	0.23834	NA	0
chr10:104940988-104941085	NT5C2	-	0.11647	0.359975	0.238223	NA	0
chr9:131222437-131222578	ODF2	+	0.051415	0.425025	0.23822	NA	0
chr3:197426058-197426102	KIAA0226	-	0.266825	0.208835	0.23783	NA	0
chr15:65992882-65993010	DENND4A	-	0.19325	0.281135	0.237193	NA	0
chr11:95647406-95647476	MTMR2	-	0.27499	0.197385	0.236187	NA	0
chr17:4885384-4885455	CAMTA2	-	0.10477	0.36682	0.235795	NA	0
chr6:125578244-125578304	TPD52L1	+	0.317735	0.1538	0.235767	NA	0
chr10:15098823-15098981	OLAH	+	0.242435	0.22903	0.235733	NA	0
chr22:21335036-21335056	AIFM3	+	0.252445	0.21853	0.235487	NA	0
chrX:19013014-19013166	GPR64	-	0.099925	0.36807	0.233997	NA	0
chrX:123621059-123621079	TENM1	-	0.138865	0.32824	0.233552	NA	0
chr7:12253827-12254020	TMEM106B	+	0.182775	0.284045	0.23341	NA	0
chr16:74566019-74566051	GLG1	-	0.174605	0.29064	0.232623	NA	0
chr11:21555920-21556060	NELL1	+	0.38792	0.07724	0.23258	NA	0
chr2:210588319-210588411	MAP2	+	0.204025	0.259925	0.231975	NA	0
chr12:42726462-42726504	PPHLN1	+	0.26274	0.1998	0.23127	NA	0
chr4:109783657-109783701	COL25A1	-	0.047225	0.414425	0.230825	NA	0
chr4:186559233-186559316	SORBS2	-	0.13119	0.330445	0.230818	NA	0
chr10:100503640-100503813	HPSE2	-	0.201395	0.25801	0.229703	NA	0
chr12:121881483-121881596	KDM2B	-	0.086285	0.37295	0.229618	NA	0
chr14:61285440-61285565	MNAT1	+	0.392035	0.065775	0.228905	NA	0
chr15:100243567-100243590	MEF2A	+	0.248045	0.20884	0.228442	NA	0
chr19:39014555-39014569	RYR1	+	0.221875	0.234845	0.22836	NA	0
chr10:29815890-29815985	SVIL	-	0.09624	0.36044	0.22834	NA	0
chr4:83347616-83347786	HNRNPDL	-	0.17869	0.276345	0.227517	NA	0
chr1:10166255-10166641	UBE4B	+	0.16402	0.29079	0.227405	NA	0
chr20:2955861-2955887	PTPRA	+	0.26721	0.18752	0.227365	NA	0
chr4:15009962-15010051	CPEB2	+	0.310965	0.142165	0.226565	NA	0
chr3:27420740-27420847	SLC4A7	-	0.080935	0.370615	0.225775	NA	0
chr1:145414693-145414878	HFE2	+	0.371615	0.07766	0.224637	NA	0
chr11:67848871-67848924	CHKA	-	0.05093	0.39807	0.2245	NA	0
chr1:115236057-115236068	AMPD1	-	0.29512	0.152	0.22356	NA	0
chr17:17726832-17726921	SREBF1	-	0.04632	0.39974	0.22303	NA	0
chr7:13975333-13975521	ETV1	-	0.415285	0.02699	0.221138	NA	0
chr17:28445098-28445191	NSRP1	+	0.34762	0.094615	0.221117	NA	0
chr12:102021547-102021582	MYBPC1	+	0.123145	0.31881	0.220977	NA	0
chr2:210569174-210569344	MAP2	+	0.34474	0.096645	0.220692	NA	0
chr12:121686409-121686537	CAMKK2	-	0.073275	0.36745	0.220363	NA	0
chr16:28915021-28915062	ATP2A1	+	0.16763	0.271645	0.219638	NA	0
chr4:48859230-48859382	OCIAD1	+	0.297795	0.141335	0.219565	NA	0
chr3:58117654-58117746	FLNB	+	0.22814	0.21024	0.21919	NA	0
chr8:95709080-95709189	ESRP1	+	0.284365	0.152435	0.2184	NA	0
chr3:130992322-130992418	NEK11	+	0.383495	0.05216	0.217827	NA	0
chr1:112170092-112170185	RAP1A	+	0.234505	0.200545	0.217525	NA	0
chr10:73048715-73048747	UNC5B	+	0.19855	0.235025	0.216788	NA	0
chr9:99271955-99272071	CDC14B	-	0.061225	0.372095	0.21666	NA	0
chr19:38743534-38743614	PPP1R14A	-	0.032055	0.40116	0.216608	NA	0
chr15:42105528-42105545	MAPKBP1	+	0.271925	0.16062	0.216272	NA	0
chr10:7848937-7848973	ATP5C1	+	0.38021	0.051055	0.215633	NA	0
chrX:138695375-138695422	MCF2	-	0.30648	0.12434	0.21541	NA	0
chr3:101117705-101117899	SENP7	-	0.15896	0.27183	0.215395	NA	0
chr7:76126654-76126794	DTX2	+	0.23471	0.19542	0.215065	NA	0
chr18:13687742-13687881	FAM210A	-	0.35416	0.07479	0.214475	NA	0
chr12:56393117-56393242	SUOX	+	0.288135	0.140655	0.214395	NA	0
chr22:32257354-32257419	DEPDC5	+	0.324285	0.10406	0.214172	NA	0
chr2:238303230-238303847	COL6A3	-	0.22664	0.20127	0.213955	NA	0
chr4:2709873-2709995	FAM193A	+	0.175365	0.251685	0.213525	NA	0
chr21:30398030-30398092	USP16	+	0.33064	0.094895	0.212767	NA	0
chr17:48165589-48165730	ITGA3	+	0.250585	0.17473	0.212657	NA	0
chr6:16754274-16754322	ATXN1	-	0.249375	0.17587	0.212622	NA	0
chr3:31871532-31871723	OSBPL10	-	0.13355	0.29147	0.21251	NA	0
chr5:135651285-135651467	TRPC7	-	0.10213	0.322595	0.212363	NA	0
chrX:131515387-131515460	MBNL3	-	0.2267	0.197755	0.212228	NA	0
chr16:2547711-2547728	TBC1D24	+	0.310055	0.113465	0.21176	NA	0
chr9:124971893-124971996	LHX6	-	0.198505	0.223645	0.211075	NA	0
chr17:33285579-33285713	CCT6B	-	0.088505	0.332735	0.21062	NA	0
chr2:29037479-29037552	SPDYA	+	0.07152	0.349175	0.210348	NA	0
chr6:97011001-97011231	FHL5	+	0.3733	0.045335	0.209318	NA	0
chr4:186429453-186429716	PDLIM3	-	0.12109	0.297025	0.209058	NA	0
chr3:158311171-158311215	MLF1	+	0.20232	0.215525	0.208923	NA	0
chr19:35752828-35752884	LSR	+	0.23873	0.17893	0.20883	NA	0
chr20:34783251-34783286	EPB41L1	+	0.29003	0.12713	0.20858	NA	0
chr4:186598151-186598792	SORBS2	-	0.18624	0.23076	0.2085	NA	0
chr5:79281394-79281482	MTX3	-	0.158325	0.258625	0.208475	NA	0
chr15:77148151-77148217	SCAPER	-	0.040565	0.37578	0.208173	NA	0
chr4:114244915-114244950	ANK2	+	0.20786	0.208485	0.208172	NA	0
chr17:44067244-44067441	MAPT	+	0.31418	0.101175	0.207678	NA	0
chr3:141772957-141772991	TFDP2	-	0.101945	0.31191	0.206928	NA	0
chr21:34015720-34015767	SYNJ1	-	0.081315	0.33243	0.206872	NA	0
chr1:161645047-161645103	FCGR2B	+	0.11926	0.294305	0.206782	NA	0
chr3:185986590-185986706	DGKG	-	0.193045	0.219505	0.206275	NA	0
chr6:168294542-168294586	MLLT4	+	0.376045	0.03469	0.205368	NA	0
chr5:65367997-65368119	ERBB2IP	+	0.293665	0.11473	0.204198	NA	0
chr9:36236829-36236981	GNE	-	0.1975	0.21075	0.204125	NA	0
chr6:34614378-34614575	C6orf106	-	0.164875	0.24269	0.203782	NA	0
chr12:89744365-89744802	DUSP6	-	0.100205	0.307125	0.203665	NA	0
chr2:62065673-62065840	FAM161A	-	0.103565	0.30169	0.202628	NA	0
chr16:67426850-67426940	TPPP3	-	0.005205	0.39986	0.202533	NA	0
chr1:183516238-183516387	SMG7	+	0.202125	0.201325	0.201725	NA	0
chr1:206810220-206810313	DYRK3	+	0.351125	0.050895	0.20101	NA	0
chr6:102513672-102513803	GRIK2	+	0.26542	0.13594	0.20068	NA	0
chr19:50727411-50727434	MYH14	+	0.34658	0.05462	0.2006	NA	0
chr9:2170419-2170472	SMARCA2	+	0.198485	0.202195	0.20034	NA	0
chr15:69733107-69733418	KIF23	+	0.300055	0.100425	0.20024	NA	0
chr9:130864359-130864394	SLC25A25	+	0.25963	0.140525	0.200078	NA	0
chr4:8029486-8029584	ABLIM2	-	0.217015	0.182975	0.199995	NA	0
chr1:172292469-172292480	DNM3	+	0.187655	0.212155	0.199905	NA	0
chr18:20596791-20596887	RBBP8	+	0.243275	0.15634	0.199807	NA	0
chr9:86383733-86383885	GKAP1	-	0.18434	0.21412	0.19923	NA	0
chr11:17517116-17517224	USH1C	-	0.193455	0.203935	0.198695	NA	0
chr17:73321979-73322101	GRB2	-	0.0763	0.32082	0.19856	NA	0
chr19:6026174-6026248	RFX2	-	0.04266	0.353515	0.198087	NA	0
chr6:144081538-144081777	PHACTR2	+	0.320075	0.07597	0.198022	NA	0
chr1:162674842-162674921	DDR2	+	0.01535	0.37833	0.19684	NA	0
chr1:170010818-170010981	KIFAP3	-	0.309885	0.083175	0.19653	NA	0
chr10:71060525-71060617	HK1	+	0.285185	0.106965	0.196075	NA	0
chr2:122203025-122203072	CLASP1	-	0.24958	0.142255	0.195917	NA	0
chr10:123989866-123989955	TACC2	+	0.209575	0.181745	0.19566	NA	0
chr13:78317151-78317300	SLAIN1	+	0.230325	0.16094	0.195632	NA	0
chr19:53463280-53463430	ZNF816	-	0.221165	0.16873	0.194947	NA	0
chrX:114361406-114361456	LRCH2	-	0.12179	0.26671	0.19425	NA	0
chr14:78234795-78234808	C14orf178	+	0.11368	0.274	0.19384	NA	0
chr1:78963559-78963629	PTGFR	+	0.3044	0.082915	0.193658	NA	0
chr4:2721707-2721799	FAM193A	+	0.340325	0.046395	0.19336	NA	0
chr17:17083921-17083983	MPRIP	+	0.16606	0.22021	0.193135	NA	0
chr11:62638217-62638309	SLC3A2	+	0.21973	0.16568	0.192705	NA	0
chr3:51706357-51706408	TEX264	+	0.366985	0.017005	0.191995	NA	0
chrY:21885227-21885319	KDM5D	-	0.1514	0.232395	0.191897	NA	0
chr1:47834141-47834287	CMPK1	+	0.23099	0.152345	0.191667	NA	0
chr7:93125216-93125286	CALCR	-	0.00221	0.38102	0.191615	NA	0
chr1:52117663-52117713	OSBPL9	+	0.162415	0.21989	0.191153	NA	0
chr14:74393810-74393931	ZNF410	+	0.240315	0.14036	0.190337	NA	0
chr1:47025906-47025949	MKNK1	-	0.056465	0.3239	0.190183	NA	0
chr3:129185733-129185909	IFT122	+	0.30583	0.074305	0.190067	NA	0
chr6:34024321-34024461	GRM4	-	0.02721	0.35242	0.189815	NA	0
chr16:15878555-15878575	MYH11	-	0.29216	0.086335	0.189247	NA	0
chr7:128490030-128490128	FLNC	+	0.092665	0.285625	0.189145	NA	0
chr9:140350081-140350086	NSMF	-	0.227415	0.149835	0.188625	NA	0
chr11:3838583-3838765	PGAP2	+	0.191995	0.18507	0.188532	NA	0
chr6:29598235-29598420	GABBR1	-	0.28603	0.09076	0.188395	NA	0
chr10:104831531-104831596	CNNM2	+	0.23787	0.138725	0.188298	NA	0
chrX:20068942-20069064	MAP7D2	-	0.12864	0.2479	0.18827	NA	0
chr9:73236160-73236189	TRPM3	-	0.207565	0.16778	0.187673	NA	0
chr1:207513736-207513853	CD55	+	0.217375	0.15781	0.187592	NA	0
chr2:236839409-236839567	AGAP1	+	0.227085	0.146095	0.18659	NA	0
chr15:45047098-45047574	TRIM69	+	0.155075	0.215325	0.1852	NA	0
chr10:73573001-73573105	CDH23	+	0.13808	0.23159	0.184835	NA	0
chr5:175823480-175823533	CLTB	-	0.0443	0.32452	0.18441	NA	0
chr17:73751136-73751294	ITGB4	+	0.10737	0.26058	0.183975	NA	0
chr7:114210862-114210936	FOXP2	+	0.19256	0.17519	0.183875	NA	0
chr5:93294482-93294673	FAM172A	-	0.131595	0.235815	0.183705	NA	0
chr2:169622832-169622855	CERS6	+	0.281695	0.085075	0.183385	NA	0
chr19:49859216-49859227	TEAD2	-	0.0592	0.3073	0.18325	NA	0
chr11:61124675-61124843	CYB561A3	-	0.020815	0.34485	0.182833	NA	0
chr3:18392805-18392900	SATB1	-	0.12773	0.237885	0.182808	NA	0
chr1:36438976-36439112	AGO3	+	0.18488	0.180535	0.182707	NA	0
chr1:8852463-8852647	RERE	-	0.175665	0.188855	0.18226	NA	0
chr16:57793037-57793065	KIFC3	-	0.25813	0.10511	0.18162	NA	0
chr10:73964180-73964263	ASCC1	-	0.00938	0.35356	0.18147	NA	0
chr17:61712069-61712161	MAP3K3	+	0.23021	0.129905	0.180057	NA	0
chr16:15802660-15802698	MYH11	-	0.140575	0.219475	0.180025	NA	0
chr15:63829224-63829355	USP3	+	0.28991	0.068315	0.179113	NA	0
chr6:152466622-152466690	SYNE1	-	0.15034	0.20719	0.178765	NA	0
chr11:111420343-111420500	LAYN	+	0.162105	0.19524	0.178673	NA	0
chr19:16321171-16321206	AP1M1	+	0.196225	0.1593	0.177762	NA	0
chr16:76483612-76483755	CNTNAP4	+	0.32252	0.03244	0.17748	NA	0
chr5:155756544-155756589	SGCD	+	0.344445	0.010335	0.17739	NA	0
chr19:41745599-41745625	AXL	+	0.23515	0.119325	0.177237	NA	0
chr19:5216731-5216778	PTPRS	-	0.18958	0.16398	0.17678	NA	0
chr8:32474353-32474403	NRG1	+	0.288535	0.064365	0.17645	NA	0
chr12:117693741-117693842	NOS1	-	0.11597	0.235945	0.175957	NA	0
chr8:144770164-144770237	ZNF707	+	0.237635	0.1142	0.175918	NA	0
chr3:191092851-191093378	CCDC50	+	0.297755	0.053905	0.17583	NA	0
chr16:4533638-4533755	HMOX2	+	0.32497	0.02649	0.17573	NA	0
chr8:62594998-62595042	ASPH	-	0.12212	0.22882	0.17547	NA	0
chr5:147845413-147845488	HTR4	-	0.059055	0.29022	0.174638	NA	0
chr22:43272894-43273016	PACSIN2	-	0.194565	0.15464	0.174602	NA	0
chr3:384667-384714	CHL1	+	0.27405	0.074005	0.174028	NA	0
chr14:89300037-89300066	TTC8	+	0.172135	0.17581	0.173973	NA	0
chrX:71840575-71840751	PHKA1	-	0.218505	0.12913	0.173818	NA	0
chr5:73218912-73218989	ARHGEF28	+	0.33844	0.00915	0.173795	NA	0
chr2:54041680-54041757	ERLEC1	+	0.220635	0.12639	0.173513	NA	0
chr12:112457560-112457698	ERP29	+	0.220135	0.12668	0.173407	NA	0
chr2:71740370-71740462	DYSF	+	0.137075	0.209495	0.173285	NA	0
chr13:67477636-67477737	PCDH9	-	0.039805	0.30631	0.173058	NA	0
chrX:23752458-23752484	ACOT9	-	0.21789	0.127665	0.172778	NA	1
chr2:71776480-71776521	DYSF	+	0.233265	0.11197	0.172618	NA	0
chr3:185390329-185390457	IGF2BP2	-	0.07779	0.26734	0.172565	NA	0
chr1:151029127-151029262	CDC42SE1	-	0.050825	0.29392	0.172373	NA	0
chr3:194313770-194313799	TMEM44	-	0.173185	0.168335	0.17076	NA	0
chr5:170139858-170139890	KCNIP1	+	0.25151	0.08991	0.17071	NA	0
chr7:106897177-106897239	COG5	-	0.210565	0.130425	0.170495	NA	0
chrX:64753490-64753615	LAS1L	-	0.10655	0.234405	0.170478	NA	0
chr17:44087676-44087768	MAPT	+	0.154455	0.186135	0.170295	NA	0
chr2:51253509-51253607	NRXN1	-	0.213685	0.126885	0.170285	NA	0
chr3:157217184-157217445	VEPH1	-	0.035315	0.304985	0.17015	NA	0
chr6:24847770-24847919	FAM65B	-	0.18019	0.160105	0.170148	NA	0
chr5:149782684-149782875	CD74	-	0.0478	0.292405	0.170103	NA	0
chr13:52960163-52960321	THSD1	-	0.035515	0.30423	0.169873	NA	0
chr3:157822847-157822918	SHOX2	-	0.28872	0.050985	0.169852	NA	0
chr2:10917711-10917848	ATP6V1C2	+	0.16385	0.17569	0.16977	NA	0
chr19:39079818-39079915	MAP4K1	-	0.085205	0.254279	0.169742	NA	0
chr10:35477128-35477316	CREM	+	0.16648	0.17276	0.16962	NA	0
chr10:61905726-61905779	ANK3	-	0.105795	0.23312	0.169457	NA	0
chr15:42682151-42682294	CAPN3	+	0.29483	0.043375	0.169102	NA	0
chr3:142031978-142032016	XRN1	-	0.203265	0.134005	0.168635	NA	0
chr19:50985118-50985204	EMC10	+	0.13834	0.19889	0.168615	NA	0
chr19:55657802-55657834	TNNT1	-	0.274595	0.0624508	0.168523	NA	0
chr15:30675522-30675585	CHRFAM7A	-	0.10567	0.230625	0.168148	NA	0
chr13:50038157-50038192	SETDB2	+	0.275985	0.059035	0.16751	NA	0
chr12:58088533-58088709	OS9	+	0.28621	0.048335	0.167273	NA	0
chr1:144871696-144871881	PDE4DIP	-	0.26049	0.07198	0.166235	NA	0
chr1:200008786-200008923	NR5A2	+	0.0370139	0.295405	0.166209	NA	0
chr1:115284148-115284294	CSDE1	-	0.22309	0.10845	0.16577	NA	0
chr1:182638759-182638887	RGS8	-	0.137155	0.193555	0.165355	NA	0
chr8:79485046-79485174	PKIA	+	0.039935	0.289905	0.16492	NA	0
chr2:27573181-27573256	GTF3C2	-	0.303525	0.026195	0.16486	NA	0
chr8:66594588-66594686	MTFR1	+	0.053755	0.27594	0.164848	NA	0
chr1:221912276-221913129	DUSP10	-	0.048735	0.27968	0.164208	NA	0
chr5:121788620-121788690	SNCAIP	+	0.262865	0.065085	0.163975	NA	0
chr20:31381342-31381401	DNMT3B	+	0.14592	0.18187	0.163895	NA	0
chr4:72429510-72429606	SLC4A4	+	0.126495	0.200485	0.16349	NA	0
chr19:43015728-43015780	CEACAM1	-	0.07248	0.25429	0.163385	NA	0
chr4:141347858-141347941	CLGN	-	0.00737	0.319295	0.163332	NA	0
chr17:27161311-27161344	FAM222B	-	0.138625	0.187905	0.163265	NA	0
chr7:97363560-97363604	TAC1	+	0.11391	0.212535	0.163222	NA	0
chr19:1433738-1433826	DAZAP1	+	0.156085	0.166905	0.161495	NA	0
chr1:180805658-180805852	XPR1	+	0.27656	0.0459667	0.161263	NA	0
chr3:37998602-37998634	CTDSPL	+	0.18876	0.1337	0.16123	NA	0
chr1:216887858-216887976	ESRRG	-	0.087995	0.233995	0.160995	NA	0
chr17:3346468-3346565	SPATA22	-	0.185625	0.13594	0.160782	NA	0
chr17:40283625-40283840	RAB5C	-	0.306725	0.01467	0.160698	NA	0
chr19:740352-740483	PALM	+	0.303455	0.01789	0.160672	NA	1
chr8:21640097-21640411	GFRA2	-	0.030285	0.290985	0.160635	NA	0
chr22:29126408-29126536	CHEK2	-	0.04962	0.27155	0.160585	NA	0
chr14:105852022-105852054	PACS2	+	0.153155	0.167975	0.160565	NA	0
chr22:31927044-31927115	SFI1	+	0.176045	0.14472	0.160382	NA	0
chr1:186269223-186269345	PRG4	+	0.151345	0.16764	0.159493	NA	0
chrX:102509533-102509605	TCEAL8	-	0.222755	0.09571	0.159232	NA	0
chr2:179236853-179236960	OSBPL6	+	0.221355	0.09649	0.158922	NA	0
chr10:75155802-75155867	ANXA7	-	0.10763	0.209885	0.158757	NA	0
chr17:1418721-1418879	INPP5K	-	0.0858	0.231275	0.158537	NA	0
chr18:32405231-32405239	DTNA	+	0.25998	0.056715	0.158348	NA	0
chr5:79707465-79707592	ZFYVE16	+	0.143225	0.17195	0.157587	NA	0
chr2:241711987-241712013	KIF1A	-	0.12882	0.185765	0.157293	NA	0
chr7:94916422-94916445	PPP1R9A	+	0.230015	0.083725	0.15687	NA	0
chr7:122026349-122026363	CADPS2	-	0.044115	0.269435	0.156775	NA	0
chr15:74625562-74625663	CCDC33	+	0.26722	0.046185	0.156702	NA	0
chr10:46048560-46048652	MARCH8	-	0.254765	0.058555	0.15666	NA	0
chr3:155203936-155203995	PLCH1	-	0.21487	0.098185	0.156527	NA	0
chr1:41215245-41215358	NFYC	+	0.20738	0.103735	0.155558	NA	0
chr5:102309820-102310140	PAM	+	0.061425	0.249625	0.155525	NA	0
chr7:77212872-77212967	PTPN12	+	0.221265	0.089455	0.15536	NA	0
chr11:8934000-8934080	AKIP1	+	0.19766	0.112915	0.155287	NA	0
chr7:124510965-124511095	POT1	-	0.18482	0.12535	0.155085	NA	0
chr8:54723724-54723777	ATP6V1H	-	0.06084	0.249255	0.155048	NA	0
chr8:17123416-17123490	VPS37A	+	0.20789	0.101595	0.154743	NA	0
chr6:33151922-33152101	COL11A2	-	0.125545	0.18378	0.154662	NA	0
chr9:125943147-125943254	STRBP	-	0.28621	0.023015	0.154613	NA	0
chr3:71823596-71823658	PROK2	-	0.16298	0.14622	0.1546	NA	0
chr1:28075579-28075665	FAM76A	+	0.242785	0.06583	0.154307	NA	0
chr11:119243417-119244231	USP2	-	0.173385	0.135165	0.154275	NA	0
chr1:28167525-28167745	PPP1R8	+	0.183075	0.12292	0.152998	NA	0
chr22:25270382-25270546	SGSM1	+	0.049575	0.25512	0.152347	NA	0
chr5:43307868-43307926	HMGCS1	-	0.079345	0.22523	0.152288	NA	0
chr17:80203852-80203915	CSNK1D	-	0.144975	0.159405	0.15219	NA	0
chr13:20544165-20544211	ZMYM2	+	0.12256	0.18129	0.151925	NA	0
chr11:132200047-132200079	NTM	+	0.16416	0.13858	0.15137	NA	0
chr13:47469630-47470369	HTR2A	-	0.11868	0.1836	0.15114	NA	0
chr11:111624167-111624301	PPP2R1B	-	0.089465	0.21063	0.150048	NA	0
chr7:64129415-64129556	ZNF107	+	0.145865	0.15422	0.150042	NA	0
chr5:138941829-138941992	UBE2D2	+	0.16709	0.132735	0.149913	NA	0
chr15:49040640-49040807	CEP152	-	0.15489	0.14473	0.14981	NA	0
chr1:225974564-225974687	SRP9	+	0.010315	0.288165	0.14924	NA	0
chr2:204736101-204736210	CTLA4	+	0.034575	0.263755	0.149165	NA	0
chr5:80724404-80724502	SSBP2	-	0.058375	0.239785	0.14908	NA	0
chr5:130805494-130805508	RAPGEF6	-	0.053465	0.243535	0.1485	NA	0
chr5:95746478-95746690	PCSK1	-	0.21909	0.07713	0.14811	NA	0
chr11:107521611-107521634	ELMOD1	+	0.10957	0.18594	0.147755	NA	0
chr5:145198942-145198977	PRELID2	-	0.083835	0.21021	0.147023	NA	0
chr16:4730033-4730098	MGRN1	+	0.132145	0.16073	0.146437	NA	1
chr7:92875415-92875442	CCDC132	+	0.284205	0.007965	0.146085	NA	0
chr6:131574177-131574245	AKAP7	+	0.14922	0.142875	0.146047	NA	0
chr6:71124994-71125079	FAM135A	+	0.191315	0.10049	0.145902	NA	0
chr19:46198695-46198976	QPCTL	+	0.25456	0.036345	0.145453	NA	0
chrX:37890253-37890343	SYTL5	+	0.118005	0.17211	0.145058	NA	0
chr15:74969282-74969363	EDC3	-	0.17592	0.11419	0.145055	NA	0
chr1:204919685-204919702	NFASC	+	0.22114	0.06866	0.1449	NA	0
chr1:6101891-6101932	KCNAB2	+	0.25762	0.03006	0.14384	NA	0
chr2:100627959-100628033	AFF3	-	0.156055	0.13027	0.143162	NA	0
chrX:14549094-14549300	GLRA2	+	0.0952955	0.19045	0.142873	NA	0
chr10:116245056-116245139	ABLIM1	-	0.202805	0.082075	0.14244	NA	0
chr1:52549012-52549213	BTF3L4	+	0.13001	0.153375	0.141692	NA	0
chr9:36657238-36657360	MELK	+	0.076955	0.20638	0.141668	NA	0
chr15:23026022-23026119	NIPA2	-	0.14629	0.136705	0.141497	NA	0
chr6:33153478-33153555	COL11A2	-	0.25944	0.02348	0.14146	NA	0
chr17:2865964-2866008	RAP1GAP2	+	0.17444	0.10839	0.141415	NA	0
chr12:3126564-3126692	TEAD4	+	0.17399	0.10872	0.141355	NA	0
chrX:47509320-47509425	ELK1	-	0.01002	0.27244	0.14123	NA	0
chr7:540068-540136	PDGFA	-	0.09971	0.1825	0.141105	NA	0
chr12:53621146-53621471	RARG	-	0.175995	0.10534	0.140668	NA	0
chr11:112024315-112024326	IL18	-	0.13599	0.14525	0.14062	NA	0
chr20:32996457-32996598	ITCH	+	0.181845	0.099385	0.140615	NA	0
chr11:49221807-49221993	FOLH1	-	0.02422	0.25686	0.14054	NA	0
chr12:81678020-81678082	PPFIA2	-	0.074295	0.20615	0.140222	NA	0
chr11:118896402-118896467	SLC37A4	-	0.09928	0.181125	0.140203	NA	0
chr7:64150777-64150903	ZNF107	+	0.199785	0.08031	0.140047	NA	0
chr3:29922270-29922308	RBMS3	+	0.232925	0.04693	0.139927	NA	0
chr4:16037358-16037384	PROM1	-	0.026545	0.25268	0.139613	NA	0
chr5:130651669-130651837	CDC42SE2	+	0.21869	0.06046	0.139575	NA	0
chr10:115402693-115402797	NRAP	-	0.112955	0.166015	0.139485	NA	0
chr8:74439926-74440039	STAU2	-	0.10668	0.17179	0.139235	NA	0
chr2:169763174-169763289	G6PC2	+	0.137745	0.14066	0.139203	NA	0
chr2:70148868-70148897	MXD1	+	0.23494	0.04292	0.13893	NA	0
chr17:66279138-66279264	SLC16A6	-	0.05847	0.219365	0.138917	NA	0
chrX:69644826-69644939	GDPD2	+	0.15715	0.120685	0.138917	NA	0
chr1:204946809-204946853	NFASC	+	0.204925	0.072225	0.138575	NA	0
chr7:115614224-115614310	TFEC	-	0.110825	0.16625	0.138538	NA	0
chr3:128855974-128856039	ISY1	-	0.259905	0.017075	0.13849	NA	0
chr3:171404475-171404588	PLD1	-	0.097855	0.178885	0.13837	NA	0
chr17:79865080-79865133	PCYT2	-	0.12844	0.14766	0.13805	NA	0
chr1:111493910-111495437	LRIF1	-	0.24488	0.0288148	0.136847	NA	1
chr9:95624422-95624447	ZNF484	-	0.123635	0.14933	0.136483	NA	0
chr5:40775030-40775074	PRKAA1	-	0.070315	0.20258	0.136447	NA	0
chr1:151679621-151679770	CELF3	-	0.10034	0.17218	0.13626	NA	0
chr10:99946224-99946320	R3HCC1L	+	0.20485	0.066745	0.135798	NA	0
chr2:168099079-168108457	XIRP2	+	0.15141	0.120122	0.135766	NA	0
chr17:11455213-11455269	SHISA6	+	0.1781	0.092995	0.135547	NA	0
chr16:88964486-88964560	CBFA2T3	-	0.092825	0.178115	0.13547	NA	0
chr6:149918199-149918325	KATNA1	-	0.160155	0.11018	0.135167	NA	0
chr20:33902491-33902568	UQCC	-	0.04641	0.22384	0.135125	NA	0
chr11:40955185-40955273	LRRC4C	-	0.139335	0.13029	0.134813	NA	0
chr20:16025216-16025284	MACROD2	+	0.10952	0.159225	0.134373	NA	0
chr10:127417572-127417673	C10orf137	+	0.202485	0.065565	0.134025	NA	0
chr13:78146259-78146324	SCEL	+	0.123505	0.14376	0.133632	NA	0
chr16:68255099-68255187	NFATC3	+	0.17704	0.08972	0.13338	NA	0
chrY:59252483-59252550	VAMP7	+	0.165975	0.099825	0.1329	NA	0
chr9:130496578-130496843	TOR2A	-	0.11877	0.145375	0.132073	NA	0
chr2:130918759-130918845	SMPD4	-	0.04676	0.216815	0.131788	NA	1
chr3:93714718-93714788	ARL13B	+	0.223355	0.039995	0.131675	NA	0
chr6:167426996-167427055	FGFR1OP	+	0.206325	0.0555	0.130913	NA	0
chr14:58926561-58926788	KIAA0586	+	0.20273	0.059085	0.130908	NA	0
chr5:96062498-96062563	CAST	+	0.156105	0.10516	0.130632	NA	0
chr1:36432556-36432676	AGO3	+	0.197465	0.063785	0.130625	NA	0
chr10:34573063-34573173	PARD3	-	0.047765	0.213475	0.13062	NA	0
chr17:71208817-71208879	FAM104A	-	0.05417	0.206575	0.130373	NA	0
chr12:99097149-99097277	APAF1	+	0.159565	0.10088	0.130223	NA	0
chr13:108939151-108939207	TNFSF13B	+	0.092575	0.167475	0.130025	NA	0
chr10:55588325-55588333	PCDH15	-	0.04786	0.211705	0.129782	NA	0
chr20:44755279-44755340	CD40	+	0.026825	0.231505	0.129165	NA	0
chr1:42166587-42166666	HIVEP3	-	0.029535	0.22817	0.128853	NA	0
chr16:71895679-71895845	ZNF821	-	0.13476	0.1226	0.12868	NA	0
chr20:33004923-33005045	ITCH	+	0.169235	0.08792	0.128578	NA	0
chr1:53742364-53742750	LRP8	-	0.094655	0.162305	0.12848	NA	0
chr9:127923120-127923185	PPP6C	-	0.06166	0.195205	0.128433	NA	0
chr9:127975649-127975801	RABEPK	+	0.09667	0.15941	0.12804	NA	0
chr14:88859737-88859832	SPATA7	+	0.16721	0.08885	0.12803	NA	0
chr16:20586744-20586778	ACSM2B	-	0.067445	0.18848	0.127963	NA	0
chr2:127818172-127818216	BIN1	-	0.13584	0.119585	0.127713	NA	0
chr1:156128179-156128277	SEMA4A	+	0.03339	0.221885	0.127638	NA	0
chr8:73942571-73942630	TERF1	+	0.11826	0.136895	0.127578	NA	0
chr9:101894791-101895021	TGFBR1	+	0.153463	0.101585	0.127524	NA	0
chr6:75977357-75977464	TMEM30A	-	0.12449	0.13038	0.127435	NA	0
chr1:167745301-167745403	MPZL1	+	0.23147	0.022335	0.126903	NA	0
chr11:35473436-35473486	PAMR1	-	0.09625	0.15728	0.126765	NA	0
chr8:28704264-28704326	INTS9	-	0.16108	0.092145	0.126613	NA	0
chr6:84302174-84302257	SNAP91	-	0.141725	0.11134	0.126532	NA	0
chr1:176105624-176105683	RFWD2	-	0.18547	0.066195	0.125832	NA	0
chr1:212939531-212939615	NSL1	-	0.08752	0.16346	0.12549	NA	0
chrX:71525152-71525272	CITED1	-	0.172025	0.078255	0.12514	NA	0
chr9:80880775-80880822	CEP78	+	0.18353	0.066445	0.124988	NA	0
chr10:123903087-123903221	TACC2	+	0.23375	0.0162	0.124975	NA	0
chr16:50778641-50778777	CYLD	+	0.16141	0.088125	0.124768	NA	0
chr3:137960625-137960825	ARMC8	+	0.18721	0.06231	0.12476	NA	0
chr5:61604136-61604338	KIF2A	+	0.102765	0.14668	0.124723	NA	0
chr20:9385960-9385995	PLCB4	+	0.20767	0.04148	0.124575	NA	0
chr17:73036187-73036258	ATP5H	-	0.03337	0.21551	0.12444	NA	0
chr7:73787262-73787366	CLIP2	+	0.197915	0.050195	0.124055	NA	0
chr9:124044153-124044231	GSN	+	0.01182	0.23553	0.123675	NA	0
chr5:141699309-141699359	SPRY4	-	0.005645	0.240055	0.12285	NA	0
chr8:15977927-15978115	MSR1	-	0.034825	0.210715	0.12277	NA	0
chr3:158306641-158306713	MLF1	+	0.12826	0.11723	0.122745	NA	0
chr12:25338683-25338720	CASC1	-	0.142915	0.101685	0.1223	NA	0
chr6:33266232-33266428	RGL2	-	0.16562	0.07881	0.122215	NA	0
chr11:10500073-10500277	AMPD3	+	0.20872	0.035505	0.122112	NA	0
chr16:4504812-4504928	DNAJA3	+	0.18265	0.061225	0.121938	NA	0
chr5:112128143-112128226	APC	+	0.118775	0.12507	0.121922	NA	0
chr10:134162467-134162561	LRRC27	+	0.24085	0.002595	0.121723	NA	0
chr1:150202906-150203028	ANP32E	-	0.16514	0.07795	0.121545	NA	0
chr22:20080332-20080430	DGCR8	+	0.214425	0.02788	0.121152	NA	0
chr19:5686427-5686538	HSD11B1L	+	0.15264	0.089235	0.120938	NA	0
chr15:51974714-51974766	SCG3	+	0.21558	0.025295	0.120438	NA	0
chr11:35218293-35218421	CD44	+	0.1599	0.07903	0.119465	NA	0
chr19:50758477-50758575	MYH14	+	0.107585	0.131085	0.119335	NA	0
chr17:37441731-37441826	FBXL20	-	0.106	0.13142	0.11871	NA	0
chr18:59829486-59829562	PIGN	-	0.054675	0.182665	0.11867	NA	0
chr7:122076414-122076434	CADPS2	-	0.073095	0.163395	0.118245	NA	0
chr2:179541928-179542014	TTN	-	0.024115	0.21214	0.118127	NA	0
chr1:156941489-156941608	ARHGEF11	-	0.049075	0.186705	0.11789	NA	0
chr10:21977420-21977467	MLLT10	+	0.16211	0.07288	0.117495	NA	0
chr11:126137898-126137981	SRPR	-	0.20634	0.025445	0.115892	NA	0
chr12:85285611-85286087	SLC6A15	-	0.18226	0.0493	0.11578	NA	0
chr4:95444875-95445026	PDLIM5	+	0.13392	0.097495	0.115708	NA	0
chr15:74985227-74985359	EDC3	-	0.16859	0.062415	0.115502	NA	0
chr20:34611536-34611693	CNBD2	+	0.17902	0.05035	0.114685	NA	0
chr18:56002710-56002769	NEDD4L	+	0.190115	0.039065	0.11459	NA	0
chr4:15480847-15480952	CC2D2A	+	0.0979796	0.13114	0.11456	NA	0
chr19:43019163-43019255	CEACAM1	-	0.167525	0.061345	0.114435	NA	0
chr10:55949124-55949144	PCDH15	-	0.13214	0.096475	0.114308	NA	0
chr7:87920231-87920329	STEAP4	-	0.21374	0.014535	0.114138	NA	0
chr20:42583788-42583912	TOX2	+	0.078815	0.14913	0.113973	NA	0
chr17:57951900-57952064	TUBD1	-	0.136945	0.09088	0.113912	NA	0
chr3:121630421-121630513	SLC15A2	+	0.142795	0.08499	0.113893	NA	0
chr7:24888688-24888795	OSBPL3	-	0.080875	0.14591	0.113393	NA	0
chrX:155149477-155149544	VAMP7	+	0.14096	0.085785	0.113373	NA	0
chr2:165801079-165801144	SLC38A11	-	0.12521	0.100775	0.112992	NA	0
chr5:133967767-133967885	SAR1B	-	0.17036	0.054935	0.112648	NA	0
chr18:178933-179037	USP14	+	0.13659	0.08848	0.112535	NA	0
chr3:9962609-9962653	IL17RC	+	0.14968	0.07451	0.112095	NA	0
chr10:14978537-14978592	DCLRE1C	-	0.154285	0.069555	0.11192	NA	0
chr5:137665242-137665336	CDC25C	-	0.07516	0.148455	0.111808	NA	0
chr5:148715157-148715285	AFAP1L1	+	0.16359	0.059685	0.111638	NA	0
chr2:169930765-169930976	DHRS9	+	0.004425	0.218595	0.11151	NA	0
chr7:148512006-148512131	EZH2	-	0.16642	0.05625	0.111335	NA	0
chr2:44428325-44429184	PPM1B	+	0.052725	0.16915	0.110937	NA	0
chr1:115164516-115164686	DENND2C	-	0.15035	0.07104	0.110695	NA	0
chr11:19164525-19164670	ZDHHC13	+	0.177395	0.043955	0.110675	NA	0
chr19:58698314-58698409	ZNF274	+	0.157995	0.063185	0.11059	NA	0
chr10:112004586-112004615	MXI1	+	0.097795	0.122835	0.110315	NA	0
chr2:38178376-38179344	RMDN2	+	0.185165	0.035445	0.110305	NA	0
chr3:48222211-48222330	CDC25A	-	0.131845	0.08873	0.110287	NA	0
chr8:102899369-102899455	NCALD	-	0.038615	0.181945	0.11028	NA	0
chr1:29323727-29323831	EPB41	+	0.09301	0.127545	0.110278	NA	0
chr14:58907939-58908061	KIAA0586	+	0.08168	0.138455	0.110067	NA	0
chr20:37601202-37601294	DHX35	+	0.16439	0.05545	0.10992	NA	0
chr19:54502888-54503025	CACNG6	+	0.01989	0.199635	0.109762	NA	0
chr4:177017614-177017736	WDR17	+	0.143455	0.0757	0.109577	NA	0
chr1:186355120-186355215	C1orf27	+	0.18196	0.03575	0.108855	NA	0
chr10:52622649-52622741	A1CF	-	0.033175	0.183885	0.10853	NA	0
chr1:151534567-151534641	TUFT1	+	0.10036	0.116025	0.108192	NA	0
chr11:118451961-118452224	ARCN1	+	0.173675	0.042485	0.10808	NA	0
chr1:179623336-179623497	TDRD5	+	0.13631	0.078925	0.107617	NA	0
chr13:37441410-37441520	SMAD9	-	0.071325	0.143125	0.107225	NA	0
chr4:15981018-15981086	PROM1	-	0.09389	0.120115	0.107003	NA	0
chr11:18339298-18339454	HPS5	-	0.0342	0.178875	0.106538	NA	0
chr17:57196680-57196856	SKA2	-	0.05567	0.157305	0.106487	NA	0
chr22:24447287-24447436	CABIN1	+	0.188185	0.02431	0.106247	NA	0
chr3:115382368-115382763	GAP43	+	0.194685	0.01781	0.106247	NA	0
chr12:124858959-124859009	NCOR2	-	0.087785	0.124115	0.10595	NA	0
chr9:130678687-130678773	ST6GALNAC4	-	0.03445	0.177015	0.105733	NA	0
chr11:9048911-9049108	SCUBE2	-	0.14152	0.069925	0.105722	NA	0
chr3:49948959-49949444	MON1A	-	0.08206	0.129105	0.105582	NA	0
chr2:175111443-175111543	OLA1	-	0.0988	0.112215	0.105508	NA	0
chr6:7366037-7366117	CAGE1	-	0.0850867	0.124855	0.104971	NA	0
chr3:53199120-53199231	PRKCD	+	0.16758	0.04234	0.10496	NA	0
chr3:160807732-160807850	B3GALNT1	-	0.07607	0.13369	0.10488	NA	0
chr3:32778902-32778982	CNOT10	+	0.05551	0.154235	0.104873	NA	0
chr5:68396634-68396756	SLC30A5	+	0.1577	0.0516	0.10465	NA	0
chr14:55498581-55498709	SOCS4	+	0.05166	0.15751	0.104585	NA	0
chr19:34717313-34717369	LSM14A	+	0.14356	0.06555	0.104555	NA	0
chr19:12404047-12404190	ZNF44	-	0.084745	0.124205	0.104475	NA	0
chrX:54255147-54255176	WNK3	-	0.125215	0.083605	0.10441	NA	0
chr15:83795507-83795599	TM6SF1	+	0.173985	0.034805	0.104395	NA	0
chr11:72415197-72415379	ARAP1	-	0.179575	0.028945	0.10426	NA	0
chr19:18854918-18854965	CRTC1	+	0.080265	0.127045	0.103655	NA	0
chr11:77036373-77036421	PAK1	-	0.088195	0.11896	0.103577	NA	0
chr1:29616195-29616224	PTPRU	+	0.15483	0.05199	0.10341	NA	0
chr13:39554189-39554272	STOML3	-	0.049015	0.157605	0.10331	NA	0
chr7:131194995-131195090	PODXL	-	0.00829	0.198125	0.103207	NA	0
chr1:53722912-53723136	LRP8	-	0.059965	0.14619	0.103077	NA	0
chr19:5951404-5951607	RANBP3	-	0.039385	0.166335	0.10286	NA	0
chr15:41022051-41022172	RAD51	+	0.124155	0.081555	0.102855	NA	0
chr2:233565295-233565364	GIGYF2	+	0.052155	0.15347	0.102813	NA	0
chr9:93629413-93629481	SYK	+	0.16207	0.0433497	0.10271	NA	0
chr5:132010151-132010198	IL4	+	0.120805	0.08422	0.102513	NA	0
chr17:73749846-73750055	ITGB4	+	0.17057	0.034115	0.102343	NA	0
chr3:183819273-183819317	HTR3E	+	0.11157	0.09256	0.102065	NA	0
chr1:231881150-231881245	DISC1	+	0.03329	0.170835	0.102063	NA	0
chr15:85634275-85634412	PDE8A	+	0.12407	0.08005	0.10206	NA	0
chr7:56049903-56049973	GBAS	+	0.167825	0.036285	0.102055	NA	0
chr1:47129505-47129595	ATPAF1	-	0.086465	0.11714	0.101802	NA	0
chr9:5753536-5753646	KIAA1432	+	0.077245	0.125945	0.101595	NA	0
chr1:182791250-182791334	NPL	+	0.151355	0.051695	0.101525	NA	0
chr12:27529279-27529320	ARNTL2	+	0.163955	0.038745	0.10135	NA	0
chr5:36268295-36268369	RANBP3L	-	0.090785	0.11158	0.101183	NA	0
chr17:74679929-74680009	MXRA7	-	0.102915	0.0975	0.100208	NA	0
chr2:65243574-65243807	SLC1A4	+	0.073845	0.126465	0.100155	NA	0
chr10:71922446-71922515	SAR1A	-	0.14612	0.05394	0.10003	NA	0
chr11:57581783-57581845	CTNND1	+	0.15625	0.043455	0.0998525	NA	0
chr1:44477233-44477394	SLC6A9	-	0.18815	0.01074	0.099445	NA	0
chr17:17410483-17410513	PEMT	-	0.195325	0.002835	0.09908	NA	0
chr12:45664245-45664307	ANO6	+	0.134305	0.063775	0.09904	NA	0
chr5:180335586-180335933	BTNL8	+	0.160675	0.037195	0.098935	NA	0
chr17:35889885-35889953	SYNRG	-	0.018055	0.178845	0.09845	NA	0
chr14:59010601-59010685	KIAA0586	+	0.029255	0.167545	0.0984	NA	0
chr1:210139238-210139358	SYT14	+	0.12473	0.07201	0.09837	NA	0
chr2:69650714-69650849	NFU1	-	0.10006	0.096545	0.0983025	NA	0
chr10:129913192-129914271	MKI67	-	0.032635	0.163835	0.098235	NA	0
chr10:99915850-99915904	R3HCC1L	+	0.10854	0.08773	0.098135	NA	0
chr14:35468764-35468855	SRP54	+	0.1353	0.06089	0.098095	NA	0
chr17:41267743-41267796	BRCA1	-	0.079045	0.115395	0.09722	NA	0
chr3:169098975-169099312	MECOM	-	0.096335	0.09809	0.0972125	NA	0
chr10:88466288-88466476	LDB3	+	0.158575	0.035845	0.09721	NA	0
chr2:71847677-71847739	DYSF	+	0.135595	0.058795	0.097195	NA	0
chr12:56363259-56363360	CDK2	+	0.112355	0.08178	0.0970675	NA	0
chr3:197729886-197729996	LMLN	+	0.083875	0.108665	0.09627	NA	0
chr16:1262511-1262528	CACNA1H	+	0.141095	0.051255	0.096175	NA	0
chr17:73145186-73145280	HN1	-	0.035055	0.157275	0.096165	NA	0
chr9:125042722-125042877	MRRF	+	0.07497	0.117205	0.0960875	NA	0
chr11:70267576-70267686	CTTN	+	0.10188	0.089885	0.0958825	NA	0
chr9:146102-146158	CBWD1	-	0.077265	0.114055	0.09566	NA	0
chr20:944578-944763	RSPO4	-	0.03395	0.157335	0.0956425	NA	0
chr18:55895062-55895139	NEDD4L	+	0.18985	0.00117	0.09551	NA	0
chr4:88898814-88899002	SPP1	+	0.180455	0.01034	0.0953975	NA	0
chr17:3370720-3370848	SPATA22	-	0.101905	0.08844	0.0951725	NA	0
chr3:112711873-112711971	GTPBP8	+	0.036975	0.1533	0.0951375	NA	0
chr8:93093462-93093521	RUNX1T1	-	0.163355	0.02687	0.0951125	NA	0
chr13:41910786-41910892	NAA16	+	0.076195	0.113685	0.09494	NA	0
chr3:53836174-53836200	CACNA1D	+	0.146995	0.04283	0.0949125	NA	0
chr5:180278988-180279060	ZFP62	-	0.13336	0.056075	0.0947175	NA	0
chr11:60292680-60292799	MS4A13	+	0.089975	0.09903	0.0945025	NA	0
chr11:61908972-61908983	INCENP	+	0.08228	0.10661	0.094445	NA	0
chr2:54035436-54035597	ERLEC1	+	0.07584	0.11172	0.09378	NA	0
chr1:213244348-213244383	RPS6KC1	+	0.1218	0.065655	0.0937275	NA	0
chr12:125267229-125267357	SCARB1	-	0.076375	0.110805	0.09359	NA	1
chr20:45841287-45841370	ZMYND8	-	0.09226	0.094735	0.0934975	NA	0
chr4:186560031-186560189	SORBS2	-	0.07146	0.114755	0.0931075	NA	0
chr1:113093223-113093315	ST7L	-	0.1023	0.08375	0.093025	NA	0
chr1:12042027-12042171	MFN2	+	0.15411	0.031385	0.0927475	NA	0
chr10:14989524-14989608	DCLRE1C	-	0.0643	0.12104	0.09267	NA	0
chr4:162431550-162431576	FSTL5	-	0.02315	0.16215	0.09265	NA	0
chr2:11916212-11916319	LPIN1	+	0.088315	0.096955	0.092635	NA	0
chr10:119305143-119305327	EMX2	+	0.15887	0.026335	0.0926025	NA	0
chr22:39061551-39061690	CBY1	+	0.08322	0.10185	0.092535	NA	0
chr1:155231448-155231525	SCAMP3	-	0.03435	0.15063	0.09249	NA	0
chr1:36219346-36219537	CLSPN	-	0.0531	0.131135	0.0921175	NA	0
chr19:7150508-7150543	INSR	-	0.056815	0.12741	0.0921125	NA	0
chr2:175331272-175331355	GPR155	-	0.049035	0.13505	0.0920425	NA	0
chr14:51404454-51404555	PYGL	-	0.01863	0.16516	0.091895	NA	0
chr5:34688173-34688353	RAI14	+	0.17431	0.00911	0.09171	NA	0
chr10:112636428-112636511	PDCD4	+	0.13368	0.049365	0.0915225	NA	0
chr9:130253494-130253574	LRSAM1	+	0.118525	0.064115	0.09132	NA	0
chrX:129843217-129843305	ENOX2	-	0.15766	0.024515	0.0910875	NA	0
chr11:46776438-46776617	CKAP5	-	0.039575	0.14247	0.0910225	NA	0
chr3:169518447-169518542	LRRC34	-	0.049315	0.13254	0.0909275	NA	0
chr4:71816417-71816528	MOB1B	+	0.13424	0.04735	0.090795	NA	0
chr12:94829051-94829103	CCDC41	-	0.068765	0.11264	0.0907025	NA	0
chr1:184041291-184041432	TSEN15	+	0.0822	0.09852	0.09036	NA	0
chr17:41930280-41930381	CD300LG	+	0.14146	0.039045	0.0902525	NA	0
chr10:6005706-6005804	IL15RA	-	0.029735	0.15068	0.0902075	NA	0
chr1:32381496-32381588	PTP4A2	-	0.09854	0.081355	0.0899475	NA	0
chr7:101740644-101740781	CUX1	+	0.02932	0.150475	0.0898975	NA	0
chr21:44323292-44324386	NDUFV3	+	0.161535	0.017885	0.08971	NA	0
chr13:101322614-101322823	TMTC4	-	0.05275	0.12614	0.089445	NA	0
chr1:75196066-75196104	CRYZ	-	0.086325	0.09202	0.0891725	NA	0
chr3:53752709-53752768	CACNA1D	+	0.064955	0.11325	0.0891025	NA	0
chr7:130039880-130040095	CEP41	-	0.095205	0.082805	0.089005	NA	0
chr7:73471970-73472026	ELN	+	0.14073	0.037275	0.0890025	NA	0
chr9:112184998-112185132	PTPN3	-	0.0453	0.132665	0.0889825	NA	0
chr4:125631155-125632429	ANKRD50	-	0.024905	0.15226	0.0885825	NA	0
chr9:140348183-140348272	NSMF	-	0.112995	0.064085	0.08854	NA	0
chr20:508577-508693	CSNK2A1	-	0.114455	0.06238	0.0884175	NA	0
chr1:32375639-32375713	PTP4A2	-	0.144535	0.03224	0.0883875	NA	0
chr1:173775577-173775714	CENPL	-	0.059515	0.116675	0.088095	NA	0
chr17:39657971-39657996	KRT13	-	0.08717	0.08896	0.088065	NA	0
chr13:52523798-52523932	ATP7B	-	0.131575	0.044465	0.08802	NA	0
chr10:117971143-117971157	GFRA1	-	0.112635	0.063385	0.08801	NA	0
chr8:72156838-72156927	EYA1	-	0.05171	0.12377	0.08774	NA	0
chr20:1356135-1356247	FKBP1A	-	0.035405	0.14006	0.0877325	NA	0
chr17:29320858-29320922	RNF135	+	0.09197	0.0833	0.087635	NA	0
chr16:10513438-10513480	ATF7IP2	+	0.07709	0.09785	0.08747	NA	0
chr11:59564756-59564869	STX3	+	0.132635	0.04202	0.0873275	NA	0
chr11:3068983-3069231	CARS	-	0.05011	0.124425	0.0872675	NA	0
chr11:118428453-118428605	IFT46	-	0.036915	0.1375	0.0872075	NA	0
chr22:50875417-50875497	PPP6R2	+	0.080545	0.093435	0.08699	NA	0
chr6:30525927-30525989	PRR3	+	0.08893	0.0849	0.086915	NA	0
chr2:128735559-128735663	SAP130	-	0.05791	0.11587	0.08689	NA	0
chr8:54922990-54923052	TCEA1	-	0.03216	0.141295	0.0867275	NA	0
chr18:678696-678737	ENOSF1	-	0.030385	0.14255	0.0864675	NA	0
chr11:9055173-9055343	SCUBE2	-	0.02905	0.143665	0.0863575	NA	0
chr19:18542163-18542228	SSBP4	+	0.16557	0.00682	0.086195	NA	0
chr2:32396356-32396442	SLC30A6	+	0.032585	0.1397	0.0861425	NA	0
chr3:439910-440068	CHL1	+	0.13199	0.040265	0.0861275	NA	0
chr1:156344398-156344520	RHBG	+	0.158495	0.01365	0.0860725	NA	0
chr13:50505154-50505270	SPRYD7	-	0.088045	0.08407	0.0860575	NA	0
chr22:29117506-29117619	CHEK2	-	0.05955	0.111805	0.0856775	NA	0
chr22:29678379-29678546	EWSR1	+	0.125095	0.04619	0.0856425	NA	0
chr15:38795473-38795577	RASGRP1	-	0.074905	0.09633	0.0856175	NA	0
chr11:13347960-13348014	ARNTL	+	0.070925	0.10021	0.0855675	NA	0
chr1:244780831-244780988	C1orf101	+	0.041665	0.12931	0.0854875	NA	0
chr7:86577043-86577238	KIAA1324L	-	0.10376	0.067165	0.0854625	NA	0
chrY:25419007-25419078	DAZ2	+	0.07903	0.09152	0.085275	NA	0
chr3:169502410-169502496	MYNN	+	0.12192	0.048055	0.0849875	NA	0
chr8:42614212-42614256	CHRNA6	-	0.082125	0.087495	0.08481	NA	0
chr10:70928245-70928387	VPS26A	+	0.13255	0.03699	0.08477	NA	0
chr10:106039128-106039229	GSTO2	+	0.14447	0.02402	0.084245	NA	0
chr11:3707203-3707424	NUP98	-	0.121525	0.046155	0.08384	NA	0
chr22:38524276-38524437	PLA2G6	-	0.05094	0.11672	0.08383	NA	0
chr2:183951768-183951920	DUSP19	+	0.065965	0.101555	0.08376	NA	0
chr17:71238383-71238490	C17orf80	+	0.11326	0.054225	0.0837425	NA	0
chrX:118679426-118679467	CXorf56	-	0.03986	0.12747	0.083665	NA	0
chr7:91863763-91863906	KRIT1	-	0.0562	0.11009	0.083145	NA	0
chr17:40720488-40720577	MLX	+	0.11228	0.05379	0.083035	NA	0
chr12:6667182-6667303	NOP2	-	0.14857	0.01719	0.08288	NA	0
chrX:56296615-56296754	KLF8	+	0.05718	0.10835	0.082765	NA	0
chr6:150111090-150111194	PCMT1	+	0.064215	0.10124	0.0827275	NA	0
chr3:63983297-63983363	ATXN7	+	0.095455	0.06979	0.0826225	NA	0
chr20:31374308-31374433	DNMT3B	+	0.09554	0.06957	0.082555	NA	0
chrX:147919171-147919257	AFF2	+	0.136675	0.027925	0.0823	NA	0
chr8:135686973-135687131	ZFAT	-	0.04721	0.11738	0.082295	NA	0
chr9:131848418-131848546	DOLPP1	+	0.106075	0.057795	0.081935	NA	0
chr5:137281917-137282000	FAM13B	-	0.09781	0.065995	0.0819025	NA	0
chrX:67731691-67731819	YIPF6	+	0.061605	0.10215	0.0818775	NA	0
chr17:35930736-35930984	SYNRG	-	0.04625	0.117505	0.0818775	NA	0
chr10:12178104-12178169	SEC61A2	+	0.053555	0.11002	0.0817875	NA	0
chr20:55906889-55907002	SPO11	+	0.084165	0.07932	0.0817425	NA	0
chr8:38050206-38050313	BAG4	+	0.06313	0.100265	0.0816975	NA	0
chr14:23609680-23609833	SLC7A8	-	0.04846	0.114675	0.0815675	NA	0
chr15:63579623-63579745	APH1B	+	0.097465	0.065195	0.08133	NA	0
chr7:86986823-86986906	CROT	+	0.07606	0.086315	0.0811875	NA	0
chr5:55250638-55250820	IL6ST	-	0.046505	0.1155	0.0810025	NA	0
chr1:186363079-186363147	C1orf27	+	0.055425	0.10656	0.0809925	NA	0
chr14:91671050-91671169	C14orf159	+	0.06655	0.095265	0.0809075	NA	0
chr17:131559-131645	RPH3AL	-	0.06337	0.097965	0.0806675	NA	0
chr16:69375083-69375223	NIP7	+	0.013275	0.147885	0.08058	NA	0
chr12:80180154-80180258	PPP1R12A	-	0.04674	0.11438	0.08056	NA	0
chr15:49311615-49311749	SECISBP2L	-	0.092985	0.06803	0.0805075	NA	0
chr12:131280540-131280665	STX2	-	0.064225	0.096375	0.0803	NA	1
chr13:53203354-53203494	HNRNPA1L2	+	0.100565	0.059815	0.08019	NA	0
chr17:18770595-18770647	PRPSAP2	+	0.12049	0.03983	0.08016	NA	0
chr19:46808502-46808647	HIF3A	+	0.10612	0.05412	0.08012	NA	0
chr14:60717098-60717199	PPM1A	+	0.14813	0.012015	0.0800725	NA	0
chr2:202355892-202359482	ALS2CR11	-	0.07167	0.088395	0.0800325	NA	0
chr1:201338944-201338973	TNNT2	-	0.02751	0.13189	0.0797	NA	0
chr16:31104633-31104742	VKORC1	-	0.06013	0.09922	0.079675	NA	0
chr5:138532130-138532217	SIL1	-	0.062245	0.09634	0.0792925	NA	0
chr18:33726213-33726344	ELP2	+	0.096945	0.061485	0.079215	NA	0
chr3:170846503-170846667	TNIK	-	0.01593	0.14217	0.07905	NA	0
chr11:18347494-18347700	GTF2H1	+	0.13306	0.025015	0.0790375	NA	0
chr17:72469675-72470013	CD300A	+	0.107225	0.050625	0.078925	NA	0
chr19:11091453-11091528	SMARCA4	+	0.03138	0.126325	0.0788525	NA	0
chr17:44071290-44071343	MAPT	+	0.136965	0.020725	0.078845	NA	0
chr3:149531712-149531813	RNF13	+	0.00576	0.151635	0.0786975	NA	0
chr22:19076881-19077003	DGCR2	-	0.032285	0.12505	0.0786675	NA	0
chr2:55800755-55800913	SMEK2	-	0.044635	0.11214	0.0783875	NA	0
chr14:68156929-68157138	RDH11	-	0.06637	0.089455	0.0779125	NA	0
chr19:56200663-56200737	EPN1	+	0.115845	0.03962	0.0777325	NA	0
chr1:27736186-27736700	WASF2	-	0.092485	0.062955	0.07772	NA	0
chr2:32157136-32157204	MEMO1	-	0.052925	0.10233	0.0776275	NA	0
chr3:135719901-135722335	PPP2R3A	+	0.11387	0.04097	0.07742	NA	0
chr15:29386481-29386516	APBA2	+	0.092935	0.061795	0.077365	NA	0
chr8:70588844-70588908	SLCO5A1	-	0.114835	0.039675	0.077255	NA	0
chr7:103029776-103029871	SLC26A5	-	0.059275	0.09517	0.0772225	NA	0
chr15:43624098-43624198	ADAL	+	0.105355	0.04887	0.0771125	NA	0
chr2:203084755-203084829	SUMO1	-	0.082125	0.0721	0.0771125	NA	0
chr2:25174263-25174423	DNAJC27	-	0.0464	0.1078	0.0771	NA	0
chr9:125075506-125075665	MRRF	+	0.13314	0.020965	0.0770525	NA	0
chr15:23019800-23019856	NIPA2	-	0.07339	0.080615	0.0770025	NA	0
chr19:54067017-54067046	ZNF331	+	0.108955	0.044975	0.076965	NA	0
chr12:58090058-58090156	OS9	+	0.11367	0.039995	0.0768325	NA	0
chrX:37962279-37962344	SYTL5	+	0.09628	0.05726	0.07677	NA	0
chr10:99016075-99016161	ARHGAP19	-	0.061435	0.09181	0.0766225	NA	0
chr14:23377542-23377589	RBM23	-	0.091265	0.061885	0.076575	NA	0
chr11:63995040-63995138	NUDT22	+	0.0841167	0.069015	0.0765658	NA	0
chr12:58185748-58185810	TSFM	+	0.063285	0.0898	0.0765425	NA	0
chr9:136634539-136634625	VAV2	-	0.0462	0.106635	0.0764175	NA	0
chr14:105181621-105181677	INF2	+	0.070725	0.081405	0.076065	NA	1
chr10:34739245-34739376	PARD3	-	0.022275	0.129575	0.075925	NA	0
chr14:50074118-50074839	LRR1	+	0.11749	0.034315	0.0759025	NA	0
chr6:18258535-18258636	DEK	-	0.08999	0.061735	0.0758625	NA	0
chr12:112441604-112441667	TMEM116	-	0.100075	0.051465	0.07577	NA	0
chr3:158300445-158300718	MLF1	+	0.13621	0.015275	0.0757425	NA	0
chr6:144269122-144269597	PLAGL1	-	0.067475	0.084005	0.07574	NA	0
chr14:39623415-39623498	TRAPPC6B	-	0.08187	0.06957	0.07572	NA	0
chr5:140062685-140062804	HARS	-	0.072625	0.07874	0.0756825	NA	0
chr12:66597491-66597673	IRAK3	+	0.06797	0.08321	0.07559	NA	0
chr11:118404135-118404266	TMEM25	+	0.116495	0.0346667	0.0755808	NA	0
chr11:71800075-71800211	LRTOMT	+	0.10867	0.042365	0.0755175	NA	0
chr17:79084714-79084759	BAIAP2	+	0.079025	0.072	0.0755125	NA	0
chr3:15529713-15529814	COLQ	-	0.01818	0.132825	0.0755025	NA	0
chr7:6474393-6474651	DAGLB	-	0.057095	0.09363	0.0753625	NA	0
chr2:37008870-37008914	VIT	+	0.119125	0.031535	0.07533	NA	0
chr15:41667910-41668026	NUSAP1	+	0.118855	0.031485	0.07517	NA	0
chr2:63822557-63822653	MDH1	+	0.06549	0.08465	0.07507	NA	0
chr15:64668942-64669104	KIAA0101	-	0.06697	0.083165	0.0750675	NA	0
chr2:48732703-48732735	PPP1R21	+	0.04824	0.10127	0.074755	NA	0
chr10:90773100-90773124	FAS	+	0.08974	0.05975	0.074745	NA	0
chr4:7783103-7783354	AFAP1	-	0.02472	0.12463	0.074675	NA	0
chr17:4899101-4899225	INCA1	-	0.07309	0.076025	0.0745575	NA	0
chr10:5836848-5836982	GDI2	-	0.098815	0.050155	0.074485	NA	0
chr14:75528387-75528465	ACYP1	-	0.05603	0.092635	0.0743325	NA	0
chr5:65372703-65372777	ERBB2IP	+	0.060425	0.087985	0.074205	NA	0
chr10:76285014-76285184	ADK	+	0.06755	0.08065	0.0741	NA	0
chr9:36583624-36583709	MELK	+	0.030775	0.11711	0.0739425	NA	0
chr9:136652368-136652382	VAV2	-	0.037355	0.110465	0.07391	NA	0
chr12:112220962-112221102	ALDH2	+	0.09778	0.050035	0.0739075	NA	0
chr1:63975736-63975852	ITGB3BP	-	0.04709	0.10071	0.0739	NA	0
chr7:70239014-70239085	AUTS2	+	0.110835	0.036895	0.073865	NA	0
chr4:8034375-8034407	ABLIM2	-	0.048865	0.09837	0.0736175	NA	0
chr9:129571072-129571194	ZBTB43	+	0.08889	0.058135	0.0735125	NA	0
chr1:224495693-224495965	NVL	-	0.02666	0.120065	0.0733625	NA	0
chr12:518534-518587	CCDC77	+	0.08434	0.06223	0.073285	NA	0
chr2:55805383-55805478	SMEK2	-	0.12816	0.01839	0.073275	NA	0
chrX:153138683-153138697	L1CAM	-	0.02957	0.11695	0.07326	NA	0
chr3:128811343-128811436	RAB43	-	0.03089	0.115025	0.0729575	NA	0
chr10:27128662-27128712	ABI1	-	0.06392	0.08187	0.072895	NA	0
chr8:41518948-41519082	ANK1	-	0.064225	0.08151	0.0728675	NA	1
chr8:42694329-42694524	THAP1	-	0.09882	0.046895	0.0728575	NA	0
chr1:99767280-99767453	LPPR4	+	0.09679	0.04892	0.072855	NA	0
chr5:68720428-68720463	MARVELD2	+	0.10446	0.041055	0.0727575	NA	0
chr1:172522400-172522510	SUCO	+	0.05	0.09436	0.07218	NA	0
chr8:124747995-124748117	ANXA13	-	0.06456	0.07967	0.072115	NA	0
chr14:31097415-31097485	SCFD1	+	0.08128	0.0629	0.07209	NA	0
chr1:150727477-150727626	CTSS	-	0.061705	0.0824	0.0720525	NA	0
chr2:208605379-208605430	CCNYL1	+	0.087045	0.05703	0.0720375	NA	0
chr1:29435848-29435949	EPB41	+	0.071815	0.07216	0.0719875	NA	0
chrX:70117315-70117436	TEX11	-	0.11557	0.028405	0.0719875	NA	0
chrY:21903204-21903374	KDM5D	-	0.112125	0.03166	0.0718925	NA	0
chr19:14507889-14508035	CD97	+	0.13024	0.013535	0.0718875	NA	0
chr3:52456238-52456354	PHF7	+	0.098245	0.04535	0.0717975	NA	0
chr11:77813920-77813994	ALG8	-	0.07077	0.07272	0.071745	NA	0
chr19:3000645-3000721	TLE2	-	0.018595	0.124665	0.07163	NA	0
chr6:127637595-127637647	ECHDC1	-	0.046925	0.09622	0.0715725	NA	0
chr5:150668495-150668617	SLC36A3	-	0.03905	0.10395	0.0715	NA	0
chr19:36709024-36709097	ZNF146	+	0.04899	0.0938	0.071395	NA	0
chr6:7356258-7356362	CAGE1	-	0.04982	0.09296	0.07139	NA	0
chr14:89307769-89307858	TTC8	+	0.05898	0.0836943	0.0713371	NA	1
chr6:150092298-150092402	PCMT1	+	0.08117	0.06149	0.07133	NA	0
chr8:38318614-38318773	FGFR1	-	0.115495	0.026795	0.071145	NA	0
chr16:70524233-70524295	COG4	-	0.100025	0.042175	0.0711	NA	0
chr12:50847243-50847455	LARP4	+	0.089415	0.052595	0.071005	NA	0
chr20:1615913-1616245	SIRPG	-	0.00484	0.13716	0.071	NA	0
chr1:45323376-45323479	EIF2B3	-	0.029695	0.11163	0.0706625	NA	0
chr5:135488364-135488447	SMAD5	+	0.112075	0.029245	0.07066	NA	0
chr13:43493436-43493468	EPSTI1	-	0.07265	0.068525	0.0705875	NA	0
chr7:138872152-138872285	TTC26	+	0.06946	0.071635	0.0705475	NA	0
chr4:159547972-159548043	RXFP1	+	0.07924	0.061785	0.0705125	NA	0
chr7:23724118-23724291	FAM221A	+	0.063515	0.07749	0.0705025	NA	0
chr4:110914403-110914525	EGF	+	0.027955	0.112985	0.07047	NA	0
chr9:124045597-124045670	GSN	+	0.121265	0.019645	0.070455	NA	0
chr13:36869915-36869994	CCDC169	-	0.041595	0.09915	0.0703725	NA	0
chr7:136635750-136635827	CHRM2	+	0.05453	0.08615	0.07034	NA	0
chr3:50647804-50647960	CISH	-	0.026975	0.113685	0.07033	NA	0
chr20:62517369-62517395	TPD52L2	+	0.108535	0.03211	0.0703225	NA	0
chr7:98460718-98461023	TMEM130	-	0.05342	0.08689	0.070155	NA	0
chr7:75510683-75510804	RHBDD2	+	0.073005	0.06725	0.0701275	NA	0
chr7:38457425-38457550	AMPH	-	0.070695	0.069495	0.070095	NA	1
chr14:73996870-73996948	HEATR4	-	0.00838	0.131205	0.0697925	NA	0
chr3:112666703-112666771	CD200R1	-	0.09342	0.045835	0.0696275	NA	0
chr7:130056760-130056807	CEP41	-	0.063965	0.075235	0.0696	NA	0
chr1:93621593-93621641	TMED5	-	0.00939	0.129745	0.0695675	NA	0
chr6:84333020-84333061	SNAP91	-	0.03699	0.10199	0.06949	NA	0
chr13:25883385-25883420	NUPL1	+	0.091955	0.046745	0.06935	NA	0
chr2:99735014-99735149	TSGA10	-	0.119175	0.0194579	0.0693165	NA	0
chr16:29803787-29803835	KIF22	+	0.075175	0.06332	0.0692475	NA	0
chr15:65746601-65746753	DPP8	-	0.025335	0.113	0.0691675	NA	0
chr12:44165023-44165168	IRAK4	+	0.0865789	0.05173	0.0691545	NA	0
chr6:13325326-13325406	TBC1D7	-	0.054595	0.083495	0.069045	NA	0
chr1:87333736-87333785	SEP15	-	0.033775	0.104115	0.068945	NA	0
chr5:170827843-170827929	NPM1	+	0.05048	0.087225	0.0688525	NA	0
chr1:207963598-207963690	CD46	+	0.07045	0.06708	0.068765	NA	0
chr19:11150134-11150229	SMARCA4	+	0.079075	0.05823	0.0686525	NA	0
chr17:565049-565135	VPS53	-	0.10417	0.03301	0.06859	NA	0
chr18:77693969-77694022	PQLC1	-	0.043185	0.093895	0.06854	NA	0
chr4:169817700-169817750	PALLD	+	0.070855	0.066205	0.06853	NA	0
chr8:74782504-74782536	UBE2W	-	0.029215	0.107635	0.068425	NA	0
chr7:23737811-23737918	FAM221A	+	0.043435	0.092905	0.06817	NA	0
chr2:27997291-27997397	MRPL33	+	0.04203	0.094145	0.0680875	NA	0
chr7:87041209-87041349	ABCB4	-	0.0749	0.061125	0.0680125	NA	0
chr16:341190-341297	AXIN1	-	0.044445	0.09152	0.0679825	NA	0
chr7:150491049-150491159	TMEM176B	-	0.06554	0.070415	0.0679775	NA	0
chr20:390525-390669	RBCK1	+	0.081735	0.054195	0.067965	NA	0
chr8:24247642-24247731	ADAMDEC1	+	0.01285	0.1229	0.067875	NA	0
chr12:12976804-12976950	DDX47	+	0.107945	0.027765	0.067855	NA	0
chr4:186382203-186382313	CCDC110	-	0.05338	0.08214	0.06776	NA	0
chr12:113274296-113274307	RPH3A	+	0.034185	0.101155	0.06767	NA	0
chr16:72198270-72198385	PMFBP1	-	0.059595	0.07573	0.0676625	NA	0
chr10:97956664-97956819	BLNK	-	0.063335	0.071935	0.067635	NA	0
chr1:167935867-167935959	DCAF6	+	0.049685	0.08546	0.0675725	NA	0
chr10:112667438-112667594	BBIP1	-	0.05271	0.082255	0.0674825	NA	0
chr15:41634584-41634652	NUSAP1	+	0.0232	0.11169	0.067445	NA	0
chr14:104196130-104196183	ZFYVE21	+	0.104655	0.02999	0.0673225	NA	1
chr11:1950350-1950373	TNNT3	+	0.096145	0.03833	0.0672375	NA	0
chr9:133325659-133325720	ASS1	+	0.02892	0.105425	0.0671725	NA	0
chr12:56606780-56606922	RNF41	-	0.053965	0.080315	0.06714	NA	0
chr5:54945035-54945142	SLC38A9	-	0.061975	0.07195	0.0669625	NA	0
chr19:43699147-43699425	PSG4	-	0.02337	0.110535	0.0669525	NA	0
chr10:76971240-76971417	VDAC2	+	0.018725	0.11512	0.0669225	NA	0
chr8:382886-382935	FBXO25	+	0.09443	0.03929	0.06686	NA	0
chr7:130140630-130140731	MEST	+	0.103805	0.02955	0.0666775	NA	0
chr4:1895457-1895636	WHSC1	+	0.01252	0.12047	0.066495	NA	0
chr12:15273997-15274053	RERG	-	0.045385	0.087575	0.06648	NA	0
chr10:61120786-61120870	FAM13C	-	0.10821	0.024455	0.0663325	NA	0
chr6:108544154-108544249	SNX3	-	0.05411	0.078545	0.0663275	NA	0
chr9:134769272-134769379	MED27	-	0.11223	0.02041	0.06632	NA	0
chr19:45287521-45287658	CBLC	+	0.02028	0.112115	0.0661975	NA	0
chr10:69648640-69648881	SIRT1	+	0.0255	0.106605	0.0660525	NA	0
chr12:6765893-6765964	ING4	-	0.0471	0.08491	0.066005	NA	0
chr14:74361062-74361112	ZNF410	+	0.006185	0.125795	0.06599	NA	0
chr12:44154728-44154775	IRAK4	+	0.05506	0.076715	0.0658875	NA	0
chr18:74721805-74721882	MBP	-	0.03156	0.100185	0.0658725	NA	0
chr17:42757953-42758011	CCDC43	-	0.070585	0.0608342	0.0657096	NA	0
chr11:903704-903778	CHID1	-	0.057745	0.07341	0.0655775	NA	0
chr20:32298361-32298559	PXMP4	-	0.122985	0.0081	0.0655425	NA	0
chr16:20855256-20855348	LOC81691	+	0.104315	0.02674	0.0655275	NA	0
chr4:39522971-39523139	UGDH	-	0.03797	0.093075	0.0655225	NA	0
chr18:71924065-71924088	CYB5A	-	0.09464	0.03638	0.06551	NA	0
chr2:99774760-99774875	LIPT1	+	0.125815	0.005185	0.0655	NA	0
chr1:19948594-19948641	MINOS1	+	0.06393	0.066985	0.0654575	NA	0
chr9:74811517-74811557	GDA	+	0.03007	0.100675	0.0653725	NA	0
chr14:50579333-50579437	METTL21D	-	0.045595	0.085135	0.065365	NA	0
chr3:16305662-16305736	DPH3	-	0.03115	0.099375	0.0652625	NA	0
chr1:224340844-224341039	FBXO28	+	0.087235	0.04319	0.0652125	NA	0
chr12:27571021-27571129	ARNTL2	+	0.015555	0.11483	0.0651925	NA	0
chr8:61471411-61471482	RAB2A	+	0.06463	0.06564	0.065135	NA	0
chr15:60689457-60689537	ANXA2	-	0.106695	0.023345	0.06502	NA	0
chr13:100755137-100755214	PCCA	+	0.02877	0.101075	0.0649225	NA	0
chr17:35646320-35646430	ACACA	-	0.055365	0.074325	0.064845	NA	0
chr3:43341246-43341307	SNRK	+	0.07233	0.057135	0.0647325	NA	0
chr20:30642019-30642084	HCK	+	0.122855	0.006555	0.064705	NA	0
chr3:134266177-134266314	CEP63	+	0.045815	0.083455	0.064635	NA	0
chr15:40699837-40699926	IVD	+	0.02174	0.10741	0.064575	NA	0
chr22:51014965-51015066	CPT1B	-	0.077185	0.05163	0.0644075	NA	0
chr14:37681435-37681561	MIPOL1	+	0.08707	0.041615	0.0643425	NA	0
chr2:37353432-37353554	EIF2AK2	-	0.051735	0.076725	0.06423	NA	0
chr1:1675690-1676107	SLC35E2	-	0.12276	0.005635	0.0641975	NA	0
chr20:35826800-35826895	RPN2	+	0.057025	0.071345	0.064185	NA	0
chr9:108223801-108223896	FSD1L	+	0.07882	0.04943	0.064125	NA	0
chr1:87181407-87181548	SH3GLB1	+	0.043215	0.08498	0.0640975	NA	0
chr7:102473287-102473421	FBXL13	-	0.0336	0.09449	0.064045	NA	0
chr7:99514325-99514402	TRIM4	-	0.10234	0.025545	0.0639425	NA	0
chr3:137947760-137947852	ARMC8	+	0.052805	0.07499	0.0638975	NA	0
chr4:170616763-170616843	CLCN3	+	0.088485	0.03924	0.0638625	NA	0
chr1:46018108-46018235	AKR1A1	+	0.07321	0.05448	0.063845	NA	0
chr8:124154502-124154696	TBC1D31	+	0.07906	0.04846	0.06376	NA	0
chr6:13316803-13316940	TBC1D7	-	0.0266	0.100845	0.0637225	NA	0
chr17:46923396-46923458	CALCOCO2	+	0.09837	0.02904	0.063705	NA	0
chr2:233599127-233599196	GIGYF2	+	0.010635	0.11676	0.0636975	NA	0
chr8:417720-417746	FBXO25	+	0.098055	0.028965	0.06351	NA	0
chr11:86868383-86868448	TMEM135	+	0.045645	0.081355	0.0635	NA	0
chr15:41109430-41109545	PPP1R14D	-	0.01653	0.11033	0.06343	NA	0
chr17:79972951-79973232	ASPSCR1	+	0.10175	0.02497	0.06336	NA	0
chr10:16479356-16479489	PTER	+	0.05276	0.073505	0.0631325	NA	0
chr14:62212409-62212535	HIF1A	+	0.0131333	0.11312	0.0631267	NA	0
chr20:31812161-31812268	BPIFA3	+	0.0094	0.11678	0.06309	NA	0
chr16:31213468-31213524	PYCARD	-	0.06992	0.056215	0.0630675	NA	0
chr11:89075242-89075361	NOX4	-	0.11673	0.009405	0.0630675	NA	0
chrX:149940278-149940295	CD99L2	-	0.019025	0.10703	0.0630275	NA	0
chr11:103112256-103112276	DYNC2H1	+	0.066035	0.059855	0.062945	NA	0
chr18:21479252-21479419	LAMA3	+	0.09929	0.02659	0.06294	NA	0
chr16:53656131-53656268	RPGRIP1L	-	0.09142	0.03438	0.0629	NA	0
chrX:135322541-135322645	MAP7D3	-	0.101885	0.023875	0.06288	NA	0
chr19:53348432-53348549	ZNF468	-	0.0668	0.05893	0.062865	NA	0
chr11:18555877-18556000	UEVLD	-	0.047355	0.07829	0.0628225	NA	0
chr1:156027769-156027858	LAMTOR2	+	0.08711	0.038485	0.0627975	NA	0
chr17:29647391-29647531	EVI2A	-	0.06008	0.06545	0.062765	NA	0
chr2:28115250-28115315	BRE	+	0.011325	0.1142	0.0627625	NA	0
chr19:49360679-49360753	PLEKHA4	-	0.036885	0.088495	0.06269	NA	0
chr2:190728469-190728954	PMS1	+	0.04764	0.077725	0.0626825	NA	0
chr12:102008274-102008309	MYBPC1	+	0.04002	0.08526	0.06264	NA	0
chr3:52232688-52232864	ALAS1	+	0.026225	0.09881	0.0625175	NA	0
chr6:29627096-29627443	MOG	+	0.085385	0.03961	0.0624975	NA	0
chr11:27681703-27681819	BDNF	-	0.11423	0.010585	0.0624075	NA	0
chr1:16351258-16351386	CLCNKA	+	0.095915	0.028865	0.06239	NA	0
chr1:39466644-39466778	AKIRIN1	+	0.074385	0.050075	0.06223	NA	0
chr12:112381069-112381173	TMEM116	-	0.06132	0.06274	0.06203	NA	0
chr20:34278335-34278487	NFS1	-	0.058855	0.06501	0.0619325	NA	0
chr11:28349642-28349712	METTL15	+	0.109785	0.013545	0.061665	NA	0
chr3:185978228-185978302	DGKG	-	0.04487	0.07841	0.06164	NA	0
chr6:10751366-10751467	TMEM14B	+	0.03236	0.0906	0.06148	NA	0
chr1:42914138-42914309	ZMYND12	-	0.07899	0.043935	0.0614625	NA	0
chr5:157065238-157065730	SOX30	-	0.026895	0.095515	0.061205	NA	0
chr17:47875681-47875920	KAT7	+	0.07003	0.052305	0.0611675	NA	0
chr10:27469882-27469995	MASTL	+	0.05398	0.06828	0.06113	NA	0
chr22:46085592-46085783	ATXN10	+	0.046645	0.07521	0.0609275	NA	0
chr20:62507169-62507228	TPD52L2	+	0.077095	0.044705	0.0609	NA	0
chr2:24302314-24302510	TP53I3	-	0.065315	0.05629	0.0608025	NA	0
chr1:204513663-204513812	MDM4	+	0.08199	0.039585	0.0607875	NA	0
chr6:135363139-135363264	HBS1L	-	0.043385	0.078135	0.06076	NA	0
chr2:37463239-37463319	NDUFAF7	+	0.09048	0.031005	0.0607425	NA	0
chr21:33077736-33077780	SCAF4	-	0.070735	0.05067	0.0607025	NA	0
chr19:37413488-37413748	ZNF568	+	0.04904	0.072325	0.0606825	NA	0
chr6:161519310-161519459	MAP3K4	+	0.103375	0.01787	0.0606225	NA	1
chr7:36375763-36375906	KIAA0895	-	0.07558	0.045625	0.0606025	NA	0
chr12:2970465-2970578	FOXM1	-	0.0656	0.055515	0.0605575	NA	0
chr4:20717730-20717871	PACRGL	+	0.00269	0.118355	0.0605225	NA	0
chr7:128626783-128626974	TNPO3	-	0.058925	0.06202	0.0604725	NA	0
chr1:210573812-210574006	HHAT	+	0.016165	0.104755	0.06046	NA	0
chr18:61557072-61557329	SERPINB2	+	0.111145	0.00966	0.0604025	NA	0
chr1:153517946-153517994	S100A4	-	0.02904	0.09165	0.060345	NA	0
chr9:36222774-36222995	GNE	-	0.02925	0.0912	0.060225	NA	0
chr3:10188198-10188320	VHL	+	0.08709	0.033355	0.0602225	NA	0
chr14:39594196-39594240	GEMIN2	+	0.091245	0.028715	0.05998	NA	0
chr3:187444519-187444686	BCL6	-	0.06132	0.058305	0.0598125	NA	0
chr2:32434562-32434630	SLC30A6	+	0.04514	0.074145	0.0596425	NA	0
chr18:33706182-33706979	SLC39A6	-	0.04305	0.07617	0.05961	NA	0
chr2:191073606-191073639	HIBCH	-	0.066125	0.05293	0.0595275	NA	0
chr10:13386758-13387028	SEPHS1	-	0.033905	0.084775	0.05934	NA	0
chr8:102792152-102792207	NCALD	-	0.10002	0.01855	0.059285	NA	0
chr4:106359107-106359193	PPA2	-	0.025275	0.093285	0.05928	NA	0
chr4:106624805-106624966	INTS12	-	0.073335	0.045215	0.059275	NA	0
chr1:145743263-145743333	PDZK1	+	0.09986	0.018485	0.0591725	NA	0
chr1:224514093-224514166	NVL	-	0.034995	0.083345	0.05917	NA	0
chr10:74901145-74901243	ECD	-	0.0275	0.0907	0.0591	NA	0
chr1:167343345-167343533	POU2F1	+	0.015865	0.10219	0.0590275	NA	0
chr2:191213614-191213757	INPP1	+	0.0379	0.079885	0.0588925	NA	0
chr16:53672222-53672323	RPGRIP1L	-	0.10167	0.015815	0.0587425	NA	0
chr8:134232824-134233084	WISP1	+	0.085785	0.03158	0.0586825	NA	0
chr14:23829764-23830042	EFS	-	0.035065	0.082205	0.058635	NA	0
chrX:117521303-117521377	WDR44	+	0.04364	0.07326	0.05845	NA	0
chr8:91643780-91643935	TMEM64	-	0.08994	0.026845	0.0583925	NA	0
chr11:49170191-49170283	FOLH1	-	0.088525	0.02822	0.0583725	NA	0
chr6:53152660-53152740	ELOVL5	-	0.026915	0.089595	0.058255	NA	0
chr1:67779596-67779683	IL12RB2	+	0.049105	0.067405	0.058255	NA	0
chr15:42850396-42850488	HAUS2	+	0.051775	0.064225	0.058	NA	0
chr2:238659843-238659914	LRRFIP1	+	0.04819	0.067775	0.0579825	NA	0
chr6:126117826-126117943	NCOA7	+	0.080285	0.03536	0.0578225	NA	0
chr17:39884014-39884088	HAP1	-	0.03732	0.07758	0.05745	NA	0
chr1:161326467-161326630	SDHC	+	0.070005	0.04471	0.0573575	NA	0
chr7:102582737-102582789	LRRC17	+	0.036475	0.077815	0.057145	NA	0
chr2:74369399-74369487	BOLA3	-	0.075615	0.03837	0.0569925	NA	0
chr4:41689857-41689934	LIMCH1	+	0.029455	0.084295	0.056875	NA	0
chr18:77488907-77489069	CTDP1	+	0.076685	0.0369	0.0567925	NA	0
chr14:50094730-50094873	DNAAF2	-	0.053705	0.059605	0.056655	NA	0
chr4:89658623-89658706	FAM13A	-	0.075675	0.0374624	0.0565687	NA	0
chr9:37781983-37782134	EXOSC3	-	0.091815	0.0212	0.0565075	NA	0
chr6:99864225-99864304	PNISR	-	0.07764	0.03535	0.056495	NA	0
chr13:21729832-21729950	SKA3	-	0.04011	0.072375	0.0562425	NA	0
chr3:112556789-112556857	CD200R1L	-	0.08882	0.02366	0.05624	NA	0
chr19:35513804-35513815	GRAMD1A	+	0.084495	0.02798	0.0562375	NA	0
chr16:66861883-66861980	NAE1	-	0.006775	0.105385	0.05608	NA	0
chr7:856917-857136	SUN1	+	0.044985	0.06716	0.0560725	NA	0
chr10:46280957-46281079	FAM21C	+	0.08233	0.02965	0.05599	NA	0
chr18:24524293-24524330	CHST9	-	0.025615	0.08624	0.0559275	NA	1
chr18:30803070-30803183	CCDC178	-	0.07787	0.033755	0.0558125	NA	0
chr13:50575131-50575244	TRIM13	+	0.0553	0.056235	0.0557675	NA	0
chr5:31531557-31531632	DROSHA	-	0.019385	0.09187	0.0556275	NA	0
chr13:78178491-78178550	SCEL	+	0.082965	0.0281	0.0555325	NA	0
chr6:122996223-122996289	PKIB	+	0.02831	0.08266	0.055485	NA	0
chr3:148457587-148457743	AGTR1	+	0.02556	0.08505	0.055305	NA	0
chr22:34252728-34252790	LARGE	-	0.005545	0.104895	0.05522	NA	0
chr10:99971064-99971105	R3HCC1L	+	0.09483	0.01556	0.055195	NA	0
chr17:25970551-25970646	LGALS9	+	0.071525	0.038675	0.0551	NA	0
chr15:77085574-77085732	SCAPER	-	0.06574	0.043925	0.0548325	NA	0
chr2:74454644-74454691	SLC4A5	-	0.07842	0.031025	0.0547225	NA	0
chrY:1354671-1354813	CSF2RA	+	0.081435	0.02787	0.0546525	NA	0
chrX:118116784-118116906	LONRF3	+	0.058825	0.05042	0.0546225	NA	0
chr1:84649720-84649818	PRKACB	+	0.0622	0.046985	0.0545925	NA	0
chr5:54987017-54987120	SLC38A9	-	0.073485	0.03567	0.0545775	NA	0
chr4:88239481-88239588	HSD17B13	-	0.029995	0.078885	0.05444	NA	0
chr1:26438951-26439141	PDIK1L	+	0.094085	0.01478	0.0544325	NA	0
chr17:5366849-5367009	DHX33	-	0.080695	0.02795	0.0543225	NA	0
chr1:32048750-32048842	TINAGL1	+	0.076665	0.031865	0.054265	NA	0
chr12:54110044-54110199	CALCOCO1	-	0.07146	0.036875	0.0541675	NA	0
chr20:21117031-21117193	PLK1S1	+	0.078595	0.02963	0.0541125	NA	0
chr2:102484491-102484499	MAP4K4	+	0.07968	0.028485	0.0540825	NA	1
chr1:1200163-1200210	UBE2J2	-	0.067605	0.040485	0.054045	NA	0
chr2:135743370-135745823	MAP3K19	-	0.052525	0.055425	0.053975	NA	0
chr1:244627210-244627258	C1orf101	+	0.061965	0.045965	0.053965	NA	0
chr3:58191198-58191287	DNASE1L3	-	0.0612	0.046555	0.0538775	NA	0
chr3:66286968-66287124	SLC25A26	+	0.02523	0.082485	0.0538575	NA	0
chr15:60682412-60682516	ANXA2	-	0.06275	0.04488	0.053815	NA	0
chr2:175622674-175622748	CHRNA1	-	0.086455	0.020655	0.053555	NA	0
chr1:86834319-86834405	ODF2L	-	0.025425	0.0815	0.0534625	NA	0
chrX:148692970-148693146	TMEM185A	-	0.060485	0.046415	0.05345	NA	0
chrX:52727836-52727981	SSX2	-	0.06315	0.043665	0.0534075	NA	0
chr1:94997877-94998036	F3	-	0.026735	0.08005	0.0533925	NA	0
chr20:44314541-44314695	WFDC10B	-	0.035265	0.071465	0.053365	NA	0
chr10:71692316-71692360	COL13A1	+	0.08498	0.02165	0.053315	NA	0
chr15:72987518-72987569	BBS4	+	0.063205	0.04342	0.0533125	NA	0
chr5:72311453-72311551	FCHO2	+	0.02816	0.07833	0.053245	NA	0
chr15:71190706-71190794	LRRC49	+	0.020835	0.085645	0.05324	NA	0
chr19:37008932-37009045	ZNF260	-	0.04024	0.066155	0.0531975	NA	0
chr3:152150506-152150709	MBNL1	+	0.08049	0.025895	0.0531925	NA	0
chr9:130887058-130887150	PTGES2	-	0.002285	0.10408	0.0531825	NA	0
chr6:88311502-88311599	ORC3	+	0.07468	0.03158	0.05313	NA	0
chr1:44290403-44290564	ST3GAL3	+	0.03926	0.066905	0.0530825	NA	0
chr5:34004679-34004839	AMACR	-	0.06087	0.045265	0.0530675	NA	0
chr21:19635108-19635210	CHODL	+	0.06962	0.03648	0.05305	NA	0
chr6:137468859-137469028	IL22RA2	-	0.04974	0.056275	0.0530075	NA	0
chr14:39602865-39602923	GEMIN2	+	0.05714	0.048765	0.0529525	NA	0
chr16:88098873-88098938	BANP	+	0.04456	0.060775	0.0526675	NA	0
chr3:46303756-46303834	CCR3	+	0.09756	0.007415	0.0524875	NA	0
chr17:76093826-76093942	TNRC6C	+	0.05764	0.04731	0.052475	NA	0
chr12:132269618-132269773	SFSWAP	+	0.06583	0.03894	0.052385	NA	0
chr1:21887590-21887705	ALPL	+	0.066015	0.038685	0.05235	NA	0
chr2:152698417-152698602	CACNB4	-	0.06309	0.041205	0.0521475	NA	0
chr14:23420764-23420898	HAUS4	-	0.04077	0.063405	0.0520875	NA	0
chr15:65268813-65268893	SPG21	-	0.046565	0.05755	0.0520575	NA	0
chr11:113101918-113101995	NCAM1	+	0.062935	0.04115	0.0520425	NA	0
chr17:73142761-73142779	HN1	-	0.03903	0.065	0.052015	NA	0
chrX:38031134-38031310	SRPX	-	0.04081	0.062965	0.0518875	NA	0
chr6:24600847-24600937	KIAA0319	-	0.053385	0.050365	0.051875	NA	0
chr3:14163417-14163586	CHCHD4	-	0.08855	0.015165	0.0518575	NA	0
chr5:176880957-176881041	PRR7	+	0.008785	0.094925	0.051855	NA	0
chr8:40532223-40532450	ZMAT4	-	0.048365	0.055235	0.0518	NA	0
chr11:85342189-85342360	TMEM126B	+	0.056155	0.04743	0.0517925	NA	0
chr8:21974388-21974552	HR	-	0.039215	0.064145	0.05168	NA	0
chrX:100292906-100293040	TRMT2B	-	0.03987	0.063345	0.0516075	NA	0
chr7:72384302-72384365	POM121	+	0.092545	0.010555	0.05155	NA	0
chr20:3095951-3096112	UBOX5	-	0.03089	0.07179	0.05134	NA	0
chr21:44163886-44163970	PDE9A	+	0.066566	0.03611	0.051338	NA	0
chr6:44982538-44982628	SUPT3H	-	0.043375	0.05912	0.0512475	NA	0
chr15:64373301-64373350	FAM96A	-	0.081915	0.02058	0.0512475	NA	0
chr1:183481972-183482003	SMG7	+	0.06428	0.038075	0.0511775	NA	0
chr9:131871458-131871556	CRAT	-	0.08745	0.01483	0.05114	NA	0
chr5:96064857-96064913	CAST	+	0.076865	0.02516	0.0510125	NA	0
chr12:69931696-69931763	FRS2	+	0.060805	0.04112	0.0509625	NA	0
chr6:97279657-97279774	GPR63	-	0.009085	0.09279	0.0509375	NA	0
chr1:22400587-22400712	CDC42	+	0.036055	0.06559	0.0508225	NA	0
chr20:2411540-2411673	TGM6	+	0.02281	0.07873	0.05077	NA	0
chr9:139303451-139303519	SDCCAG3	-	0.04563	0.05569	0.05066	NA	0
chr7:87911956-87912483	STEAP4	-	0.07145	0.02986	0.050655	NA	0
chr16:81099798-81099886	C16orf46	-	0.095685	0.005295	0.05049	NA	0
chrX:110987896-110988132	ALG13	+	0.076975	0.023905	0.05044	NA	0
chr6:109771503-109771760	MICAL1	-	0.0327	0.068145	0.0504225	NA	0
chr9:33278111-33278223	CHMP5	+	0.061975	0.03881	0.0503925	NA	0
chr7:2606750-2606797	IQCE	+	0.066135	0.034525	0.05033	NA	0
chr20:42693417-42693497	TOX2	+	0.076355	0.02417	0.0502625	NA	0
chr8:17927301-17927387	ASAH1	-	0.045015	0.055455	0.050235	NA	0
chr17:44051751-44051837	MAPT	+	0.066165	0.03428	0.0502225	NA	0
chr1:16782313-16782388	NECAP2	+	0.0528362	0.047375	0.0501056	NA	0
chr11:20413757-20413806	PRMT3	+	0.046385	0.053695	0.05004	NA	0
chr12:51502904-51503056	TFCP2	-	0.03351	0.066385	0.0499475	NA	0
chr8:28331289-28331324	FBXO16	-	0.05823	0.04159	0.04991	NA	0
chr17:73170847-73170918	SUMO2	-	0.030555	0.069215	0.049885	NA	0
chr14:77948665-77949010	ISM2	-	0.03889	0.060855	0.0498725	NA	0
chr11:66252644-66252733	DPP3	+	0.069495	0.030025	0.04976	NA	0
chr3:179320440-179320585	MRPL47	-	0.037625	0.06182	0.0497225	NA	0
chr6:71501392-71501472	SMAP1	+	0.037315	0.062105	0.04971	NA	0
chr1:84641482-84641490	PRKACB	+	0.05505	0.043965	0.0495075	NA	0
chr13:96261711-96261767	DZIP1	-	0.047865	0.050805	0.049335	NA	0
chr17:26729256-26729339	SLC46A1	-	0.053775	0.044875	0.049325	NA	0
chr4:159528200-159528283	RXFP1	+	0.074445	0.024185	0.049315	NA	0
chr6:90315726-90315824	ANKRD6	+	0.025805	0.07258	0.0491925	NA	0
chr1:205117333-205117467	DSTYK	-	0.076235	0.021925	0.04908	NA	0
chr17:74063298-74063411	SRP68	-	0.02368	0.074345	0.0490125	NA	0
chrX:149631038-149631112	MAMLD1	+	0.01225	0.085655	0.0489525	NA	0
chr5:122758644-122758724	CEP120	-	0.061805	0.035955	0.04888	NA	0
chr11:36302262-36302387	COMMD9	-	0.04715	0.050335	0.0487425	NA	0
chr12:122702813-122702944	DIABLO	-	0.016575	0.080895	0.048735	NA	0
chr10:97760552-97760584	CC2D2B	+	0.03458	0.062805	0.0486925	NA	0
chr3:183560086-183560235	PARL	-	0.02747	0.06978	0.048625	NA	0
chr5:156894057-156894113	NIPAL4	+	0.039315	0.057795	0.048555	NA	0
chr19:49490451-49490642	GYS1	-	0.068025	0.028785	0.048405	NA	0
chr17:38192369-38192407	MED24	-	0.049685	0.04704	0.0483625	NA	0
chr1:26370789-26370935	SLC30A2	-	0.02727	0.06943	0.04835	NA	0
chr4:108953483-108953533	HADH	+	0.09277	0.003785	0.0482775	NA	0
chr7:142961641-142961769	GSTK1	+	0.08648	0.010025	0.0482525	NA	0
chr19:17865401-17865490	FCHO1	+	0.00501	0.091355	0.0481825	NA	0
chr5:36168415-36168549	SKP2	+	0.049765	0.0463	0.0480325	NA	0
chr11:110135504-110135599	RDX	-	0.041095	0.05491	0.0480025	NA	0
chr14:77794255-77794380	GSTZ1	+	0.08475	0.01124	0.047995	NA	0
chr7:138344609-138344733	SVOPL	-	0.04612	0.04975	0.047935	NA	0
chr10:74912051-74912179	ECD	-	0.04446	0.051305	0.0478825	NA	0
chr18:12819213-12819281	PTPN2	-	0.07083	0.02473	0.04778	NA	0
chr7:36726304-36726399	AOAH	-	0.05242	0.042645	0.0475325	NA	0
chr10:103559999-103560157	MGEA5	-	0.047875	0.04701	0.0474425	NA	0
chr4:175439122-175439228	HPGD	-	0.063865	0.031005	0.047435	NA	0
chr2:87073807-87073896	CD8B	-	0.06604	0.028725	0.0473825	NA	0
chr2:27258462-27258596	TMEM214	+	0.069125	0.02562	0.0473725	NA	0
chr2:203789020-203789138	CARF	+	0.018345	0.076385	0.047365	NA	0
chr1:28060542-28060694	FAM76A	+	0.051465	0.04294	0.0472025	NA	0
chr1:28208482-28209554	THEMIS2	+	0.040045	0.054305	0.047175	NA	0
chr19:52431148-52431247	ZNF613	+	0.008945	0.085305	0.047125	NA	0
chr17:43893829-43893948	CRHR1	+	0.053165	0.04083	0.0469975	NA	0
chr3:188059451-188059507	LPP	+	0.0588031	0.03517	0.0469866	NA	0
chr15:58350210-58350306	ALDH1A2	-	0.083085	0.010745	0.046915	NA	0
chr6:86200226-86200375	NT5E	+	0.03616	0.05756	0.04686	NA	0
chr1:206646539-206646657	IKBKE	+	0.077595	0.015935	0.046765	NA	0
chr12:50490633-50490755	SMARCD1	+	0.05858	0.034895	0.0467375	NA	0
chrX:100104269-100104415	NOX1	-	0.037015	0.05622	0.0466175	NA	0
chr15:55724695-55724800	DYX1C1	-	0.047005	0.046135	0.04657	NA	0
chr17:45906505-45906602	MRPL10	-	0.012635	0.08049	0.0465625	NA	0
chr8:124146354-124146446	TBC1D31	+	0.06504	0.028065	0.0465525	NA	0
chr14:75500122-75500193	MLH3	-	0.03835	0.054705	0.0465275	NA	0
chr5:149771107-149771220	TCOF1	+	0.045575	0.047465	0.04652	NA	0
chr4:88425974-88426075	SPARCL1	-	0.054885	0.038095	0.04649	NA	0
chr14:77917530-77917676	VIPAS39	-	0.068375	0.02455	0.0464625	NA	0
chrX:132838233-132838301	GPC3	-	0.07015	0.02259	0.04637	NA	0
chr4:106879628-106879714	NPNT	+	0.04805	0.044675	0.0463625	NA	0
chr7:27805453-27805640	TAX1BP1	+	0.05386	0.03879	0.046325	NA	0
chr11:95620776-95620848	MTMR2	-	0.01709	0.07549	0.04629	NA	0
chrX:119048662-119048841	AKAP14	+	0.045405	0.04717	0.0462875	NA	0
chr10:18282110-18282220	SLC39A12	+	0.044385	0.04804	0.0462125	NA	0
chr3:37378634-37378654	GOLGA4	+	0.05173	0.04069	0.04621	NA	0
chr12:25679033-25679152	IFLTD1	-	0.053875	0.03852	0.0461975	NA	0
chr2:119988196-119988610	STEAP3	+	0.057105	0.03516	0.0461325	NA	0
chr15:88671942-88671965	NTRK3	-	0.035155	0.057085	0.04612	NA	0
chr2:55493517-55493654	MTIF2	-	0.01797	0.07412	0.046045	NA	0
chr16:10567780-10567846	ATF7IP2	+	0.068485	0.023565	0.046025	NA	0
chr11:10647513-10648130	MRVI1	-	0.04443	0.04747	0.04595	NA	0
chr6:38370593-38370679	BTBD9	-	0.089105	0.00251	0.0458075	NA	0
chr5:81272012-81272146	ATG10	+	0.046165	0.045425	0.045795	NA	0
chr19:373940-374011	THEG	-	0.03243	0.05904	0.045735	NA	0
chr4:89345747-89345854	HERC6	+	0.02267	0.06871	0.04569	NA	0
chr2:232028349-232028441	PSMD1	+	0.060355	0.03062	0.0454875	NA	0
chr11:71504426-71504527	FAM86C1	+	0.04991	0.041045	0.0454775	NA	0
chr1:25555489-25555614	SYF2	-	0.03153	0.059305	0.0454175	NA	0
chr4:142642212-142642330	IL15	+	0.077715	0.012715	0.045215	NA	0
chrX:74725656-74725682	ZDHHC15	-	0.06089	0.02941	0.04515	NA	0
chr7:129940656-129940754	CPA4	+	0.052285	0.037905	0.045095	NA	0
chr6:135250192-135250353	ALDH8A1	-	0.0347	0.05549	0.045095	NA	0
chr2:233392111-233392155	CHRND	+	0.04384	0.046175	0.0450075	NA	0
chr19:38774267-38774437	SPINT2	+	0.054945	0.03499	0.0449675	NA	0
chr11:60785761-60785865	CD6	+	0.059015	0.03085	0.0449325	NA	0
chr6:53138018-53138142	ELOVL5	-	0.03492	0.05489	0.044905	NA	0
chr4:48894789-48894906	OCIAD2	-	0.03439	0.05507	0.04473	NA	0
chr7:92214612-92214710	FAM133B	-	0.05122	0.03807	0.044645	NA	0
chr3:52802354-52802620	NEK4	-	0.03296	0.05624	0.0446	NA	0
chr1:70889968-70890099	CTH	+	0.02488	0.06432	0.0446	NA	0
chr6:84231254-84231358	PRSS35	+	0.066875	0.02211	0.0444925	NA	0
chr19:45021007-45021285	CEACAM20	-	0.032485	0.056445	0.044465	NA	0
chr1:85506693-85506860	MCOLN3	-	0.053795	0.035035	0.044415	NA	0
chr10:27431316-27431414	YME1L1	-	0.050885	0.03788	0.0443825	NA	0
chr5:60095007-60095057	ELOVL7	-	0.04335	0.04541	0.04438	NA	0
chr10:95338916-95338963	FFAR4	+	0.002165	0.086535	0.04435	NA	0
chr1:86821028-86821066	ODF2L	-	0.026745	0.061825	0.044285	NA	0
chr6:74440067-74440297	CD109	+	0.04615	0.042255	0.0442025	NA	0
chr4:83989591-83989675	COPS4	+	0.02796	0.06034	0.04415	NA	0
chr2:158412605-158412844	ACVR1C	-	0.043505	0.04472	0.0441125	NA	0
chrX:24179832-24179959	ZFX	+	0.083205	0.004945	0.044075	NA	0
chr1:146736081-146736243	CHD1L	+	0.0469114	0.041215	0.0440632	NA	0
chr20:17660644-17660720	RRBP1	-	0.00325	0.0847	0.043975	NA	0
chr14:102384168-102384284	PPP2R5C	+	0.067105	0.020805	0.043955	NA	0
chr1:162487892-162487980	UHMK1	+	0.056395	0.03151	0.0439525	NA	0
chr6:36339107-36339337	ETV7	-	0.068395	0.01951	0.0439525	NA	0
chr13:20041365-20041484	TPTE2	-	0.041635	0.046225	0.04393	NA	0
chr12:70983744-70984013	PTPRB	-	0.060155	0.0277	0.0439275	NA	0
chr15:78921309-78922287	CHRNB4	-	0.032235	0.05558	0.0439075	NA	0
chrX:1404671-1404813	CSF2RA	+	0.055095	0.032435	0.043765	NA	0
chr9:135864448-135864585	GFI1B	+	0.035415	0.052085	0.04375	NA	0
chr11:117969700-117969813	TMPRSS4	+	0.01083	0.076345	0.0435875	NA	0
chr3:111296349-111296396	CD96	+	0.08298	0.004035	0.0435075	NA	0
chr2:113304589-113304756	POLR1B	+	0.052145	0.034775	0.04346	NA	0
chr13:78167649-78167708	SCEL	+	0.033425	0.053365	0.043395	NA	0
chr12:41303875-41303907	CNTN1	+	0.048625	0.03798	0.0433025	NA	0
chr4:175414302-175414465	HPGD	-	0.06764	0.018875	0.0432575	NA	0
chr6:37348926-37349130	RNF8	+	0.021525	0.06496	0.0432425	NA	0
chr6:130706318-130706381	TMEM200A	+	0.012925	0.073525	0.043225	NA	0
chr15:65140792-65140941	PLEKHO2	+	0.047195	0.03915	0.0431725	NA	0
chr3:112190059-112190202	BTLA	-	0.03413	0.052155	0.0431425	NA	0
chr1:216880701-216880828	ESRRG	-	0.036885	0.04889	0.0428875	NA	0
chr4:88359429-88359524	NUDT9	+	0.044975	0.04066	0.0428175	NA	0
chr22:23917154-23917269	IGLL1	-	0.07662	0.00897	0.042795	NA	0
chr1:161298186-161298287	SDHC	+	0.042435	0.042865	0.04265	NA	0
chr13:48990449-48990700	LPAR6	-	0.01279	0.072465	0.0426275	NA	0
chr1:95286505-95286612	SLC44A3	+	0.04216	0.04295	0.042555	NA	0
chr11:99690275-99690496	CNTN5	+	0.03258	0.052505	0.0425425	NA	0
chr1:154186369-154186422	C1orf43	-	0.03381	0.051045	0.0424275	NA	0
chr20:32161780-32162067	CBFA2T2	+	0.058605	0.026165	0.042385	NA	0
chr15:49915868-49915995	DTWD1	+	0.00516	0.079225	0.0421925	NA	0
chr1:21054451-21054579	SH2D5	-	0.070035	0.014295	0.042165	NA	0
chr5:112343635-112343739	DCP2	+	0.04259	0.041665	0.0421275	NA	0
chr7:138822593-138822685	TTC26	+	0.052635	0.03156	0.0420975	NA	0
chr3:130650866-130650982	ATP2C1	+	0.033335	0.050795	0.042065	NA	0
chr14:50790663-50790834	ATP5S	+	0.025715	0.05841	0.0420625	NA	0
chr4:167713321-167713440	SPOCK3	-	0.04445	0.03956	0.042005	NA	0
chr1:197069561-197074315	ASPM	-	0.030325	0.05345	0.0418875	NA	0
chr4:151518235-151518267	LRBA	-	0.021065	0.062665	0.041865	NA	0
chr1:145822814-145822859	GPR89A	-	0.05722	0.02621	0.041715	NA	0
chr1:169824937-169825098	SCYL3	-	0.02396	0.05916	0.04156	NA	0
chr1:156703801-156704285	RRNAD1	+	0.015015	0.068065	0.04154	NA	0
chr16:58048177-58048230	USB1	+	0.03582	0.04721	0.041515	NA	0
chr11:40263069-40263148	LRRC4C	-	0.011465	0.071505	0.041485	NA	0
chr15:50494684-50494842	SLC27A2	+	0.04904	0.03382	0.04143	NA	0
chr12:10275844-10275962	CLEC7A	-	0.035035	0.0478191	0.041427	NA	0
chr14:23521179-23521292	CDH24	-	0.011265	0.071435	0.04135	NA	0
chr14:74119873-74119918	DNAL1	+	0.00979	0.072885	0.0413375	NA	0
chr7:86794250-86794366	DMTF1	+	0.043745	0.038915	0.04133	NA	0
chr4:39779302-39779430	UBE2K	+	0.02078	0.06181	0.041295	NA	0
chr2:1507720-1507851	TPO	+	0.01679	0.065745	0.0412675	NA	0
chr3:25761505-25761682	NGLY1	-	0.044285	0.03819	0.0412375	NA	0
chr10:75984296-75984349	ADK	+	0.048525	0.03394	0.0412325	NA	0
chr20:1434858-1434950	NSFL1C	-	0.032765	0.04954	0.0411525	NA	0
chr15:91434212-91434421	FES	+	0.036455	0.045745	0.0411	NA	0
chr11:60173362-60173460	MS4A14	+	0.06826	0.01373	0.040995	NA	0
chr11:64787891-64787971	ARL2	+	0.021555	0.060275	0.040915	NA	0
chr7:72954212-72954382	BCL7B	-	0.035995	0.04513	0.0405625	NA	0
chr3:52130585-52130728	POC1A	-	0.026765	0.05433	0.0405475	NA	0
chr5:172578569-172578697	BNIP1	+	0.04255	0.038465	0.0405075	NA	0
chr8:82583174-82583282	IMPA1	-	0.062825	0.01809	0.0404575	NA	0
chr8:104225147-104225313	BAALC	+	0.044975	0.035815	0.040395	NA	0
chrX:7035007-7035075	HDHD1	-	0.03106	0.04963	0.040345	NA	0
chr22:29092889-29092975	CHEK2	-	0.041195	0.03949	0.0403425	NA	0
chr6:43446397-43446456	TJAP1	+	0.07239	0.00824	0.040315	NA	0
chr19:44847406-44847454	ZFP112	-	0.07832	0.00215	0.040235	NA	0
chr7:73480274-73480327	ELN	+	0.048025	0.03235	0.0401875	NA	0
chr11:46391491-46391559	DGKZ	+	0.02573	0.05454	0.040135	NA	0
chr5:96076449-96076487	CAST	+	0.043515	0.036585	0.04005	NA	0
chrX:55050190-55050300	ALAS2	-	0.06114	0.018785	0.0399625	NA	0
chr22:42339614-42339705	CENPM	-	0.0259	0.05347	0.039685	NA	0
chr3:118953992-118954074	B4GALT4	-	0.061025	0.018175	0.0396	NA	0
chr4:101368690-101368728	EMCN	-	0.029945	0.04911	0.0395275	NA	0
chr11:71901620-71901685	FOLR1	+	0.06049	0.01852	0.039505	NA	0
chr20:61915203-61915232	ARFGAP1	+	0.04806	0.03092	0.03949	NA	0
chr10:16509131-16509209	PTER	+	0.01913	0.0598	0.039465	NA	0
chr1:154192312-154192413	C1orf43	-	0.041455	0.037425	0.03944	NA	1
chr9:32997241-32997346	APTX	-	0.06213	0.016675	0.0394025	NA	0
chr19:43268068-43268433	PSG8	-	0.00774	0.07096	0.03935	NA	0
chr8:62556504-62556560	ASPH	-	0.052175	0.026415	0.039295	NA	0
chr4:84234267-84234440	HPSE	-	0.06354	0.01505	0.039295	NA	0
chr1:207133767-207134568	FCAMR	-	0.017495	0.061055	0.039275	NA	0
chrX:69650824-69650976	GDPD2	+	0.046925	0.03142	0.0391725	NA	0
chr6:159463110-159463276	TAGAP	-	0.028325	0.050019	0.039172	NA	0
chr12:20868073-20868219	SLCO1C1	+	0.051325	0.027	0.0391625	NA	0
chr19:14877047-14877193	EMR2	-	0.012665	0.06563	0.0391475	NA	0
chr5:42809862-42809890	SEPP1	-	0.060725	0.01747	0.0390975	NA	0
chrX:55054184-55054290	ALAS2	-	0.0127	0.06549	0.039095	NA	0
chr6:33280994-33281254	TAPBP	-	0.029725	0.04842	0.0390725	NA	0
chr12:7898927-7899019	CLEC4C	-	0.044275	0.033825	0.03905	NA	0
chr10:21840745-21840850	MLLT10	+	0.074655	0.00336	0.0390075	NA	0
chr17:41201138-41201211	BRCA1	-	0.03058	0.04721	0.038895	NA	0
chr19:41942297-41942377	ATP5SL	-	0.06028	0.01726	0.03877	NA	0
chr22:37419793-37419968	MPST	+	0.01018	0.06718	0.03868	NA	0
chr17:6590848-6590985	SLC13A5	-	0.024205	0.05291	0.0385575	NA	0
chr17:40289780-40289896	RAB5C	-	0.00661	0.07049	0.03855	NA	0
chr11:118994278-118994394	HINFP	+	0.03669	0.040195	0.0384425	NA	0
chr11:89948342-89948398	CHORDC1	-	0.047275	0.029575	0.038425	NA	0
chr10:135110825-135110908	TUBGCP2	-	0.073455	0.003395	0.038425	NA	0
chr19:38091911-38092006	ZNF540	+	0.060895	0.015915	0.038405	NA	0
chr2:46815214-46815318	PIGF	-	0.004915	0.071535	0.038225	NA	0
chr7:891021-891119	SUN1	+	0.0165	0.05994	0.03822	NA	0
chr3:160820901-160820993	B3GALNT1	-	0.01628	0.059895	0.0380875	NA	0
chr11:8751497-8752756	ST5	-	0.036705	0.039445	0.038075	NA	0
chr7:40314112-40314255	C7orf10	+	0.03331	0.042705	0.0380075	NA	0
chr10:5049599-5049698	AKR1C2	-	0.04292	0.03309	0.038005	NA	0
chr2:120925453-120925583	EPB41L5	+	0.0395	0.03648	0.03799	NA	0
chr12:6673316-6673414	NOP2	-	0.032795	0.0431	0.0379475	NA	0
chr6:28318049-28318165	ZKSCAN3	+	0.00074	0.07496	0.03785	NA	0
chr16:58287902-58288063	CCDC113	+	0.05829	0.01729	0.03779	NA	0
chr1:110921475-110921978	SLC16A4	-	0.049975	0.025495	0.037735	NA	0
chr10:283525-283617	ZMYND11	+	0.0579	0.017545	0.0377225	NA	0
chr1:224489393-224489473	NVL	-	0.06908	0.006215	0.0376475	NA	0
chr5:36683966-36684100	SLC1A3	+	0.02635	0.048785	0.0375675	NA	0
chr10:74837479-74837571	P4HA1	-	0.04791	0.02718	0.037545	NA	0
chr19:8495542-8495751	MARCH2	+	0.032815	0.04198	0.0373975	NA	0
chr12:121465379-121465620	OASL	-	0.01865	0.05614	0.037395	NA	0
chrY:1507990-1508037	ASMTL	-	0.060985	0.013785	0.037385	NA	0
chr10:92503350-92503447	HTR7	-	0.00755	0.067105	0.0373275	NA	0
chr1:28056743-28056844	FAM76A	+	0.069045	0.005355	0.0372	NA	0
chr16:5141795-5141896	FAM86A	-	0.03087	0.04349	0.03718	NA	0
chr19:52439281-52439488	ZNF613	+	0.01065	0.06369	0.03717	NA	0
chr2:85787938-85788108	GGCX	-	0.029955	0.044245	0.0371	NA	0
chr14:103296671-103296809	TRAF3	+	0.04412	0.030005	0.0370625	NA	0
chr8:134087098-134087375	SLA	-	0.04088	0.033175	0.0370275	NA	0
chr19:55386786-55386821	FCAR	+	0.05279	0.0211	0.036945	NA	0
chr9:135800974-135801126	TSC1	-	0.037285	0.036395	0.03684	NA	0
chr22:30823158-30823390	MTFP1	+	0.02624	0.0474	0.03682	NA	0
chr3:123451743-123451949	MYLK	-	0.03532	0.038265	0.0367925	NA	0
chr20:45228610-45228676	SLC13A3	-	0.042485	0.03095	0.0367175	NA	0
chr16:58534892-58534981	NDRG4	+	0.029665	0.043745	0.036705	NA	0
chr4:39474720-39474831	LIAS	+	0.041745	0.03164	0.0366925	NA	0
chr7:102076672-102076780	ORAI2	+	0.04599	0.02731	0.03665	NA	0
chr7:73660992-73661093	RFC2	-	0.01691	0.05636	0.036635	NA	0
chr5:55253037-55253119	IL6ST	-	0.03116	0.041975	0.0365675	NA	0
chr20:58342241-58342450	PHACTR3	+	0.061125	0.011995	0.03656	NA	0
chr5:125801986-125802028	GRAMD3	+	0.0308	0.042295	0.0365475	NA	0
chr19:55438973-55439143	NLRP7	-	0.060095	0.01262	0.0363575	NA	0
chr8:85258354-85258385	RALYL	+	0.053125	0.019585	0.036355	NA	0
chr6:13597195-13597248	SIRT5	+	0.02266	0.05002	0.03634	NA	0
chr15:74324913-74325056	PML	+	0.025795	0.046875	0.036335	NA	0
chr2:24255699-24255816	C2orf44	-	0.049995	0.02266	0.0363275	NA	0
chr11:68334482-68334634	PPP6R3	+	0.000367568	0.07213	0.0362488	NA	0
chr21:46604389-46604508	ADARB1	+	0.005695	0.066765	0.03623	NA	0
chr9:80942967-80943104	PSAT1	+	0.044535	0.02786	0.0361975	NA	0
chr20:35783466-35783570	MROH8	-	0.030085	0.042305	0.036195	NA	0
chr7:139652350-139652487	TBXAS1	+	0.00471	0.06747	0.03609	NA	0
chr1:23436078-23436143	LUZP1	-	0.06506	0.00702	0.03604	NA	0
chr18:77802135-77802219	RBFA	+	0.031965	0.039945	0.035955	NA	0
chr21:34179952-34180026	C21orf62	-	0.04878	0.023125	0.0359525	NA	0
chr10:51568294-51568390	NCOA4	+	0.01182	0.05996	0.03589	NA	0
chr6:24687633-24687921	ACOT13	+	0.02122	0.05045	0.035835	NA	0
chr1:160535194-160535535	CD84	-	0.036155	0.03547	0.0358125	NA	0
chr18:697240-697355	ENOSF1	-	0.03507	0.03652	0.035795	NA	0
chr11:3844139-3844223	PGAP2	+	0.004755	0.0668	0.0357775	NA	0
chr3:158315869-158315997	MLF1	+	0.039215	0.032255	0.035735	NA	0
chr3:32490946-32491044	CMTM7	+	0.034455	0.036855	0.035655	NA	0
chr16:19501717-19501890	TMC5	+	0.039295	0.032	0.0356475	NA	0
chr5:78376510-78376701	BHMT2	+	0.018145	0.052895	0.03552	NA	0
chr3:113786834-113786910	QTRTD1	+	0.0538	0.017235	0.0355175	NA	0
chr12:72255185-72255276	TBC1D15	+	0.021945	0.048965	0.035455	NA	0
chr14:23496954-23497038	PSMB5	-	0.062155	0.00864	0.0353975	NA	0
chr20:20013152-20013297	NAA20	+	0.01956	0.051	0.03528	NA	0
chr11:18422384-18422557	LDHA	+	0.031225	0.03928	0.0352525	NA	0
chr17:6428676-6428783	PITPNM3	-	0.036545	0.033895	0.03522	NA	0
chr22:26907085-26907161	TFIP11	-	0.019235	0.0512	0.0352175	NA	0
chr14:69919958-69920026	SLC39A9	+	0.042825	0.027585	0.035205	NA	0
chr2:10797868-10798017	NOL10	-	0.057285	0.013115	0.0352	NA	0
chr15:50724535-50724696	USP8	+	0.03829	0.032035	0.0351625	NA	0
chrX:67935136-67935217	STARD8	+	0.02531	0.044905	0.0351075	NA	0
chr17:56658972-56659091	TEX14	-	0.027035	0.043175	0.035105	NA	0
chrX:117575331-117575522	WDR44	+	0.02443	0.04574	0.035085	NA	0
chr8:17930765-17930785	ASAH1	-	0.005525	0.064645	0.035085	NA	0
chr20:45216698-45216802	SLC13A3	-	0.041475	0.028635	0.035055	NA	0
chr5:177577889-177577994	NHP2	-	0.029425	0.040595	0.03501	NA	0
chr2:10548688-10548860	HPCAL1	+	0.063115	0.00677	0.0349425	NA	0
chr1:146672734-146673086	FMO5	-	0.039755	0.0301	0.0349275	NA	0
chr2:10815920-10815997	NOL10	-	0.034405	0.03538	0.0348925	NA	0
chr11:118210490-118210621	CD3D	-	0.02551	0.044215	0.0348625	NA	0
chr9:386331-386426	DOCK8	+	0.04476	0.02496	0.03486	NA	0
chr15:89015858-89015956	MRPS11	+	0.04326	0.026145	0.0347025	NA	0
chr11:82595865-82595927	PRCP	-	0.04537	0.02398	0.034675	NA	0
chr1:6634691-6635452	TAS1R1	+	0.034785	0.034395	0.03459	NA	0
chr18:44101060-44101245	LOXHD1	-	0.04416	0.024985	0.0345725	NA	0
chr8:142437850-142437924	PTP4A3	+	0.02623	0.04285	0.03454	NA	0
chr3:37050305-37050396	MLH1	+	0.04082	0.02823	0.034525	NA	0
chr22:18567878-18568024	PEX26	+	0.03423	0.03478	0.034505	NA	0
chr5:54277825-54277974	ESM1	-	0.044485	0.02446	0.0344725	NA	0
chr17:3594250-3594321	P2RX5	-	0.025415	0.043495	0.034455	NA	0
chr11:20409565-20409700	PRMT3	+	0.03087	0.03801	0.03444	NA	0
chr7:150022930-150023099	LRRC61	+	0.06736	0.001515	0.0344375	NA	0
chr3:114429115-114429160	ZBTB20	-	0.026635	0.042185	0.03441	NA	0
chr1:6525148-6525282	TNFRSF25	-	0.036075	0.03265	0.0343625	NA	0
chr17:78395628-78395762	ENDOV	+	0.01793	0.05077	0.03435	NA	0
chr7:56136175-56136331	SUMF2	+	0.038785	0.029825	0.034305	NA	0
chr6:135522777-135522887	MYB	+	0.032215	0.036295	0.034255	NA	0
chr3:43641876-43642073	ANO10	-	0.011475	0.057005	0.03424	NA	0
chr1:70883620-70883715	CTH	+	0.034055	0.03437	0.0342125	NA	0
chr12:10602513-10602566	KLRC1	-	0.01382	0.054355	0.0340875	NA	0
chr7:99987511-99987729	PILRA	+	0.01095	0.05706	0.034005	NA	0
chrX:131203506-131203691	MST4	+	0.022205	0.045785	0.033995	NA	0
chr10:56089356-56089466	PCDH15	-	0.03138	0.03657	0.033975	NA	0
chr9:74349722-74349910	TMEM2	-	0.03477	0.033155	0.0339625	NA	0
chr12:53708535-53708633	AAAS	-	0.036465	0.03145	0.0339575	NA	0
chr16:24881222-24881326	SLC5A11	+	0.039105	0.028785	0.033945	NA	0
chr19:48722128-48722269	CARD8	-	0.039855	0.02802	0.0339375	NA	0
chr2:106497784-106498505	NCK2	+	0.022665	0.045205	0.033935	NA	0
chr3:11354778-11354894	ATG7	+	0.04303	0.024735	0.0338825	NA	0
chr15:41104897-41105100	ZFYVE19	+	0.04283	0.02487	0.03385	NA	0
chr16:24886948-24887052	SLC5A11	+	0.031605	0.03602	0.0338125	NA	0
chr7:107254099-107254177	BCAP29	+	0.05212	0.01535	0.033735	NA	0
chr12:58168412-58168550	METTL21B	+	0.062565	0.00485	0.0337075	NA	0
chr14:74391405-74391522	ZNF410	+	0.015805	0.051555	0.03368	NA	0
chr7:65595731-65595829	CRCP	+	0.042275	0.02505	0.0336625	NA	0
chr2:111887709-111887824	BCL2L11	+	0.0056	0.061615	0.0336075	NA	0
chr20:9799328-9799433	PAK7	-	0.0428	0.024375	0.0335875	NA	0
chr2:98999851-98999904	CNGA3	+	0.01565	0.051445	0.0335475	NA	0
chr10:70156537-70156638	RUFY2	-	0.033	0.03409	0.033545	NA	0
chr5:156375427-156375510	TIMD4	-	0.061515	0.005575	0.033545	NA	0
chr8:82741665-82741751	SNX16	-	0.044285	0.0227	0.0334925	NA	0
chrX:41198289-41198336	DDX3X	+	0.026035	0.040665	0.03335	NA	0
chr13:113761159-113761224	F7	+	0.058125	0.00852	0.0333225	NA	0
chr10:52610425-52610567	A1CF	-	0.01336	0.05327	0.033315	NA	0
chr14:93207407-93207524	LGMN	-	0.012745	0.053875	0.03331	NA	0
chr1:67855712-67855811	IL12RB2	+	0.031485	0.03511	0.0332975	NA	0
chr5:50117047-50117172	PARP8	+	0.03924	0.02728	0.03326	NA	0
chr9:113013100-113013159	TXN	-	0.024535	0.04196	0.0332475	NA	0
chr1:29315868-29315947	EPB41	+	0.012695	0.053725	0.03321	NA	0
chr5:36163747-36163858	SKP2	+	0.021215	0.04519	0.0332025	NA	0
chr2:99773190-99773317	LIPT1	+	0.02852	0.037855	0.0331875	NA	0
chr3:4490950-4491024	SUMF1	-	0.034025	0.032285	0.033155	NA	0
chr16:55883536-55883685	CES5A	-	0.048005	0.018275	0.03314	NA	0
chr11:61719243-61719430	BEST1	+	0.04911	0.01714	0.033125	NA	0
chr2:182792888-182793005	SSFA2	+	0.03592	0.03021	0.033065	NA	0
chr7:99056770-99056886	ATP5J2	-	0.032765	0.033325	0.033045	NA	0
chr20:44050023-44050223	PIGT	+	0.030325	0.0357	0.0330125	NA	0
chr12:110234330-110234509	TRPV4	-	0.026705	0.03919	0.0329475	NA	0
[truncated: 733 more rows]
