# Supplementary material for: Regulation of alternative splicing at the single‐cell level
Source: Mol Syst Biol. 2015 Dec 28;11(12):845. doi: 10.15252/msb.20156278 (PMC4704489; doi:10.15252/msb.20156278)
Supplement: Supplementary file 5 — Table EV2 [file MSB-11-845-s005.xlsx]

## Sheet: EV2.up.FIR.kmer.enrichment
Expanded View Table 2: Cassette-exon upstream FIR kmer enrichment of splicing motifs
K-mer	Target ID	Optimal offset	p-value	E-value	q-value	Overlap	Splicing Factor Motif
TTTGTTT	ELAVL1.2	0	4.79248e-05	0.00455286	0.0072612	7	TTTGTTT
TTTGTTT	ELAVL1.3	0	8.17404e-05	0.00776534	0.0072612	7	TTTGTTT
ACTAAC	QKI.1	1	0.00010082	0.00957788	0.00942336	6	TACTAAC
ACTAAC	QKI.4	1	0.00010082	0.00957788	0.00942336	6	TACTAAC
ACTAAC	QKI.3	0	0.00018617	0.0176861	0.0116005	6	ACTAACA
TTTGTTTT	ELAVL1.2	0	9.58473e-05	0.0091055	0.0147627	7	TTTGTTT
TTTGTTTT	ELAVL1.3	0	0.000163474	0.01553	0.0147627	7	TTTGTTT
GTTTTTGTTT	ELAVL1.2	-3	0.000179641	0.0170659	0.0270545	7	TTTGTTT
GTTTTTGTTT	ELAVL1.3	-3	0.000305557	0.0290279	0.0270545	7	TTTGTTT
GTTGGTTT	ELAVL1.4	-1	0.000152695	0.014506	0.0281777	7	TTGGTTT
TTTGTTT	ELAVL1.4	0	0.000489499	0.0465024	0.0289889	7	TTGGTTT
ATTTTT	HNRNPC	0	0.000322491	0.0306367	0.0299573	6	ATTTTTT
ATTTTT	HNRNPCL1	0	0.000322491	0.0306367	0.0299573	6	ATTTTTT
TTTGTTTT	ELAVL2.2	1	0.000600817	0.0570776	0.0361716	8	TTTTATTTT
TTTGTTT	ELAVL1.5	0	0.000823985	0.0782786	0.0365983	7	TTTTTTT
TTTGTTTT	ELAVL1.4	0	0.000978758	0.092982	0.0404022	7	TTGGTTT
TTTGTTTT	ELAVL2.1	1	0.00111848	0.106255	0.0404022	8	TTTTATTTT
TTTGTTTT	ELAVL1.1	-1	0.00135713	0.128928	0.0408525	7	TTATTTT
TTTTT	HNRNPC	1	0.00134689	0.127955	0.0412866	5	ATTTTTT
TTTTT	HNRNPCL1	1	0.00134689	0.127955	0.0412866	5	ATTTTTT
TTTTT	ELAVL1.5	0	0.00134689	0.127955	0.0412866	5	TTTTTTT
TTTTT	RALY	0	0.00134689	0.127955	0.0412866	5	TTTTTTG
TTTTT	TIA1.1	0	0.00134689	0.127955	0.0412866	5	TTTTTTG
TTTGTTTT	ELAVL1.5	0	0.00164729	0.156493	0.042503	7	TTTTTTT
TTTGTT	ELAVL1.2	0	0.000435535	0.0413758	0.0618017	6	TTTGTTT
TTGTTT	ELAVL1.2	1	0.000435535	0.0413758	0.0618017	6	TTTGTTT
TTTGTT	ELAVL1.3	0	0.000691591	0.0657011	0.0618017	6	TTTGTTT
TTGTTT	ELAVL1.3	1	0.000691591	0.0657011	0.0618017	6	TTTGTTT
TTTGTTT	ELAVL2.1	1	0.00217207	0.206347	0.0643169	7	TTTTATTTT
ACTAA	QKI.1	1	0.0010454	0.0993131	0.0651406	5	TACTAAC
ACTAA	QKI.3	0	0.0010454	0.0993131	0.0651406	5	ACTAACA
ACTAA	QKI.4	1	0.0010454	0.0993131	0.0651406	5	TACTAAC
TTTTCT	PTBP1.1	1	0.000691591	0.0657011	0.0696386	6	CTTTTCT
TTTTTTC	RALY	0	0.000678798	0.0644858	0.0709267	7	TTTTTTG
TTTTTTC	ELAVL1.5	0	0.00117089	0.111234	0.0709267	7	TTTTTTT
TTTGTTT	ELAVL2.2	1	0.00319353	0.303386	0.0810541	7	TTTTATTTT
TTGTTTT	ELAVL1.1	0	0.000678798	0.0644858	0.0828642	7	TTATTTT
TTGTTTT	ELAVL1.2	1	0.00204049	0.193846	0.0828642	6	TTTGTTT
TTGTTTT	ELAVL1.5	0	0.00204049	0.193846	0.0828642	7	TTTTTTT
TTGTTTT	ELAVL1.3	1	0.00287074	0.27272	0.0828642	6	TTTGTTT
TTGTTTT	ELAVL1.4	0	0.00311928	0.296331	0.0828642	7	TTGGTTT
TTGTTTT	ELAVL2.2	2	0.00319353	0.303386	0.0828642	7	TTTTATTTT
TTTTTTC	HNRNPCL1	1	0.00211386	0.200816	0.0868044	6	ATTTTTT
TTTTTTC	HNRNPC	1	0.00238833	0.226892	0.0868044	6	ATTTTTT
GTTTTTGTTT	ELAVL1.4	-3	0.00181645	0.172563	0.090642	7	TTGGTTT
GTTTTTGTTT	ELAVL1.5	-2	0.00269726	0.25624	0.090642	7	TTTTTTT
GTTTTTGTTT	ELAVL2.1	-2	0.0030667	0.291337	0.090642	8	TTTTATTTT
TTTTTATTGTT	ELAVL2.1	-1	0.000564153	0.0535946	0.0926407	9	TTTTATTTT
TTTTTATTGTT	ELAVL2.2	-1	0.00102743	0.097606	0.0926407	9	TTTTATTTT
TTTTTTC	TIA1.1	0	0.00377592	0.358712	0.098026	7	TTTTTTG
TTTTGTT	ELAVL1.5	0	0.000724549	0.0688322	0.101874	7	TTTTTTT
TTTTGTT	ELAVL1.2	-1	0.00204049	0.193846	0.101874	6	TTTGTTT
TTTTGTT	ELAVL2.1	0	0.00246992	0.234642	0.101874	7	TTTTATTTT
TTTTGTT	ELAVL1.3	-1	0.00287074	0.27272	0.101874	6	TTTGTTT
TTTAT	ELAVL2.1	1	0.00224381	0.213162	0.111503	5	TTTTATTTT
GTTTTTGT	ELAVL1.5	-1	0.00142622	0.135491	0.117436	7	TTTTTTT
GTTTTTGT	RALY	0	0.00325284	0.309019	0.117436	7	TTTTTTG
TGGTTT	ELAVL1.4	1	0.000656155	0.0623347	0.123237	6	TTGGTTT
GTTTTTGTTT	ELAVL2.2	-2	0.00534194	0.507485	0.126932	8	TTTTATTTT
GTTTTTGTTT	RALY	0	0.00645113	0.612857	0.126932	7	TTTTTTG
TGTTTTT	ELAVL1.5	0	0.00145811	0.138521	0.130463	7	TTTTTTT
TTGTTTT	ELAVL2.1	2	0.00586766	0.557428	0.13322	7	TTTTATTTT
GTTAGTTTTC	ELAVL1.2	-1	0.00167632	0.15925	0.134723	7	TTTGTTT
GTTAGTTTTC	ELAVL1.1	-1	0.00266922	0.253576	0.134723	7	TTATTTT
GTTAGTTTTC	ELAVL1.3	-1	0.00366418	0.348097	0.134723	7	TTTGTTT
TATTTT	ELAVL1.1	1	0.0010401	0.0988095	0.139883	6	TTATTTT
TATTTT	ELAVL2.1	3	0.00227118	0.215762	0.139883	6	TTTTATTTT
TATTTT	ELAVL2.2	3	0.00227118	0.215762	0.139883	6	TTTTATTTT
TTTGTTT	ELAVL1.1	0	0.00785348	0.746081	0.141932	7	TTATTTT
TTTGTTT	CELF4_BRUNOL4	0	0.0083098	0.789431	0.141932	7	TGTGTGT
TTGTTTTTTCT	ELAVL1.1	0	0.00338938	0.321991	0.145771	7	TTATTTT
TTGTTTTTTCT	RALY	-3	0.00338938	0.321991	0.145771	7	TTTTTTG
TTGTTTTTTCT	ELAVL1.5	-4	0.00385696	0.366411	0.145771	7	TTTTTTT
ACTAAC	QKI.2	1	0.00319359	0.303391	0.149248	6	TACTAACATC
TTTGTTT	CELF5_BRUNOL5	0	0.0107551	1.02173	0.15582	7	TGTGTGT
TTTGTTT	TIA1.1	0	0.0114016	1.08315	0.15582	7	TTTTTTG
GTTTTTGT	TIA1.1	0	0.00527985	0.501586	0.158847	7	TTTTTTG
TATTAACCC	QKI.1	0	0.00247364	0.234996	0.159931	7	TACTAAC
TATTAACCC	QKI.4	0	0.00247364	0.234996	0.159931	7	TACTAAC
TATTAACCC	QKI.2	0	0.00255291	0.242527	0.159931	9	TACTAACATC
TTTGTTT	RALY	0	0.0139443	1.32471	0.165161	7	TTTTTTG
GTTTTTGTTT	TIA1.1	0	0.0103127	0.979702	0.166018	7	TTTTTTG
GTTTTTGTT	ELAVL1.5	-2	0.00197414	0.187544	0.167478	7	TTTTTTT
GTTTTTGTT	ELAVL1.2	-3	0.00485327	0.46106	0.167478	6	TTTGTTT
GTTTTTGTT	RALY	0	0.00485327	0.46106	0.167478	7	TTTTTTG
GTTTTTGTT	ELAVL1.3	-3	0.00669415	0.635945	0.167478	6	TTTGTTT
GTTGGTTT	ELAVL1.2	-1	0.00209523	0.199046	0.167594	7	TTTGTTT
GTTGGTTT	ELAVL1.3	-1	0.00272457	0.258834	0.167594	7	TTTGTTT
TTTTGTT	ELAVL2.2	0	0.00657146	0.624289	0.168555	7	TTTTATTTT
GTTTTTGTT	TIA1.1	0	0.00779944	0.740947	0.170739	7	TTTTTTG
TTACTAATT	QKI.1	-1	0.0018077	0.171731	0.170777	7	TACTAAC
TTACTAATT	QKI.4	-1	0.0018077	0.171731	0.170777	7	TACTAAC
TTTTCT	PTBP1.2	1	0.00280387	0.266367	0.170794	6	ACTTTCT
TTTGTTT	HNRNPCL1	0	0.016017	1.52162	0.177854	7	ATTTTTT
TTTTGTT	ELAVL1.1	0	0.0101569	0.964908	0.17927	7	TTATTTT
TTTTGTT	TIA1.1	0	0.0114016	1.08315	0.17927	7	TTTTTTG
TTTTGTT	ELAVL1.4	-1	0.012124	1.15178	0.17927	6	TTGGTTT
TTTTTC	TIA1.1	0	0.00356159	0.338351	0.180079	6	TTTTTTG
TTTTTC	RALY	1	0.00455968	0.433169	0.180079	6	TTTTTTG
TTTTTC	ELAVL1.5	0	0.00487301	0.462936	0.180079	6	TTTTTTT
TATTAACC	QKI.1	0	0.00191732	0.182145	0.181134	7	TACTAAC
TATTAACC	QKI.4	0	0.00191732	0.182145	0.181134	7	TACTAAC
TTGTTT	ELAVL1.4	1	0.00317833	0.301941	0.189347	6	TTGGTTT
TTTTCT	ELAVL1.5	1	0.00519552	0.493575	0.189887	6	TTTTTTT
TTTTGTT	RALY	0	0.0139443	1.32471	0.190325	7	TTTTTTG
GTTAGTTTTC	ELAVL1.4	-1	0.00744572	0.707344	0.195544	7	TTGGTTT
TTTGTT	ELAVL1.4	0	0.00329143	0.312686	0.196085	6	TTGGTTT
TTGTTT	ELAVL1.1	0	0.00455968	0.433169	0.197931	6	TTATTTT
TTGTTT	ELAVL1.5	1	0.00553736	0.52605	0.197931	6	TTTTTTT
TTTTTTC	ELAVL1.1	0	0.00981242	0.93218	0.19813	7	TTATTTT
TTTTTTC	PTBP1.1	1	0.0110314	1.04798	0.200468	6	CTTTTCT
TTGTTT	RALY	0	0.00791751	0.752163	0.202149	6	TTTTTTG
TTTTGTT	HNRNPCL1	0	0.016017	1.52162	0.203	7	ATTTTTT
TTTTCT	RALY	0	0.00791751	0.752163	0.206694	6	TTTTTTG
TTGTTTT	TIA1.1	0	0.0114016	1.08315	0.207089	7	TTTTTTG
TTGTTT	ELAVL2.1	2	0.00972228	0.923616	0.2172	6	TTTTATTTT
TTTGTT	ELAVL1.5	1	0.00487301	0.462936	0.21773	6	TTTTTTT
ACTAA	RBM42	1	0.00467831	0.44444	0.218635	5	AACTAAG
TTTT	HNRNPC	1	0.0096028	0.912266	0.220671	4	ATTTTTT
TTTT	HNRNPCL1	1	0.0096028	0.912266	0.220671	4	ATTTTTT
TTTT	ELAVL1.5	0	0.0096028	0.912266	0.220671	4	TTTTTTT
TTTT	RALY	0	0.0096028	0.912266	0.220671	4	TTTTTTG
TTTT	TIA1.1	0	0.0096028	0.912266	0.220671	4	TTTTTTG
TTGCAT	SNRPA.2	1	0.00598597	0.568667	0.2213	6	ATTGCAC
TTGCAT	SNRPA.3	1	0.00598597	0.568667	0.2213	6	ATTGCAC
TTGCAT	SNRPA.8	1	0.00598597	0.568667	0.2213	6	ATTGCAC
TTGCAT	SNRPA.11	1	0.00598597	0.568667	0.2213	6	ATTGCAC
TTGCAT	SNRPA.12	1	0.00598597	0.568667	0.2213	6	ATTGCAC
TTGTTTTTTCT	ELAVL1.2	1	0.00843457	0.801284	0.221366	6	TTTGTTT
TTGTTTTTTCT	PTBP1.1	-4	0.0105259	0.999964	0.221366	7	CTTTTCT
TTGTTTTTTCT	ELAVL2.1	0	0.0113297	1.07632	0.221366	9	TTTTATTTT
TTGTTTTTTCT	ELAVL1.3	1	0.0115399	1.09629	0.221366	6	TTTGTTT
TTGTTTTTTCT	ELAVL1.4	0	0.0124923	1.18677	0.221366	7	TTGGTTT
TTGTTT	HNRNPCL1	1	0.0132724	1.26088	0.224682	6	ATTTTTT
TTGTTT	TIA1.1	0	0.0132724	1.26088	0.224682	6	TTTTTTG
TTGTTT	HNRNPC	1	0.0147467	1.40093	0.224682	6	ATTTTTT
TTGTTT	ELAVL2.2	2	0.0150858	1.43315	0.224682	6	TTTTATTTT
TTGTTTTTTCT	TIA1.1	-3	0.0143663	1.36479	0.225331	7	TTTTTTG
TTGTTTTTTCT	ELAVL2.2	0	0.0156498	1.48673	0.225331	9	TTTTATTTT
TTGTTTTTTCT	HNRNPC	-2	0.0169507	1.61031	0.225331	7	ATTTTTT
TTGTTTTTTCT	HNRNPCL1	-2	0.0178025	1.69123	0.225331	7	ATTTTTT
ATTACTAATT	QKI.1	-2	0.00240954	0.228906	0.227635	7	TACTAAC
ATTACTAATT	QKI.4	-2	0.00240954	0.228906	0.227635	7	TACTAAC
TTGCAT	SNRPA.1	1	0.00869733	0.826246	0.22967	6	ATTGCACT
TTGCAT	SNRPA.10	1	0.00869733	0.826246	0.22967	6	ATTGCACT
TTGTTTT	RALY	0	0.0139443	1.32471	0.230249	7	TTTTTTG
TTTTTC	HNRNPC	1	0.00801732	0.761646	0.231261	6	ATTTTTT
TTTTTC	HNRNPCL1	1	0.0100129	0.951221	0.231261	6	ATTTTTT
TTTTGTT	HNRNPC	0	0.0225453	2.14181	0.235315	7	ATTTTTT
TTTGTTT	HNRNPC	0	0.0225453	2.14181	0.235619	7	ATTTTTT
TTTGTT	RALY	0	0.00791751	0.752163	0.235841	6	TTTTTTG
TTGTTTT	HNRNPCL1	0	0.016017	1.52162	0.242435	7	ATTTTTT
TTTGTT	ELAVL2.1	1	0.00972228	0.923616	0.245108	6	TTTTATTTT
TTTGTT	HNRNPCL1	1	0.0132724	1.26088	0.245108	6	ATTTTTT
TTTGTT	TIA1.1	0	0.0132724	1.26088	0.245108	6	TTTTTTG
TTTGTT	HNRNPC	1	0.0147467	1.40093	0.245108	6	ATTTTTT
TTTGTT	ELAVL2.2	1	0.0150858	1.43315	0.245108	6	TTTTATTTT
TTTGTTTT	CELF4_BRUNOL4	0	0.0144006	1.36806	0.249857	7	TGTGTGT
TTTTTATTGTT	RALY	-2	0.00714168	0.678459	0.250279	7	TTTTTTG
TTTTTATTGTT	ELAVL1.5	-1	0.0095341	0.90574	0.250279	7	TTTTTTT
TGTTTTT	CELF4_BRUNOL4	0	0.00807812	0.767421	0.255035	7	TGTGTGT
TGTTTTT	CELF5_BRUNOL5	0	0.00854952	0.812204	0.255035	7	TGTGTGT
TGTTTTT	ELAVL1.1	0	0.0101569	0.964908	0.255035	7	TTATTTT
TGTTTTT	TIA1.1	0	0.0114016	1.08315	0.255035	7	TTTTTTG
TGTTTTT	RALY	0	0.0139443	1.32471	0.259475	7	TTTTTTG
TGTTTTT	HNRNPCL1	0	0.016017	1.52162	0.260564	7	ATTTTTT
TTGCAT	SNRPA.9	0	0.0112824	1.07183	0.260692	6	TTGCACA
TTTTCT	HNRNPCL1	1	0.0132724	1.26088	0.269482	6	ATTTTTT
TTTTCT	TIA1.1	0	0.0132724	1.26088	0.269482	6	TTTTTTG
TTTTCT	HNRNPC	1	0.0147467	1.40093	0.269482	6	ATTTTTT
GTTTTTGTT	ELAVL2.1	-2	0.0207628	1.97247	0.270326	7	TTTTATTTT
GTTTTTGTT	ELAVL1.1	-2	0.0231044	2.19491	0.270326	7	TTATTTT
GTTTTTGTT	CELF4_BRUNOL4	-1	0.0258978	2.46029	0.270326	7	TGTGTGT
GTTTTTGTT	CELF5_BRUNOL5	-1	0.027511	2.61355	0.270326	7	TGTGTGT
GTTTTTGTT	ELAVL1.4	-3	0.027511	2.61355	0.270326	6	TTGGTTT
GTTTTTGTT	HNRNPC	0	0.0294309	2.79593	0.271275	7	ATTTTTT
TTTGTTTT	CELF5_BRUNOL5	0	0.0185598	1.76318	0.273105	7	TGTGTGT
TTTGTTTT	TIA1.1	-1	0.0196574	1.86745	0.273105	7	TTTTTTG
GTTTTTGTTT	ELAVL1.1	-3	0.0236593	2.24763	0.275049	7	TTATTTT
GTTTTTGTTT	CELF4_BRUNOL4	-3	0.0250015	2.37514	0.275049	7	TGTGTGT
GTTTTTGT	ELAVL1.1	-1	0.0157609	1.49728	0.279891	7	TTATTTT
GTTTTTGT	CELF4_BRUNOL4	-1	0.0176945	1.68098	0.279891	7	TGTGTGT
GTTTTTGT	CELF5_BRUNOL5	-1	0.018816	1.78752	0.279891	7	TGTGTGT
GTTTTTGT	HNRNPC	0	0.0201569	1.91491	0.279891	7	ATTTTTT
TGTTTG	CELF5_BRUNOL5	0	0.00255888	0.243093	0.28193	6	TGTGTGT
TGTTTG	CELF4_BRUNOL4	0	0.0030831	0.292894	0.28193	6	TGTGTGT
GTTTTTGTT	ELAVL2.2	-2	0.0325836	3.09544	0.285216	7	TTTTATTTT
GTTTTTGTT	HNRNPCL1	0	0.0342006	3.24906	0.285216	7	ATTTTTT
TTTTTATTGTT	TIA1.1	-2	0.013019	1.2368	0.287813	7	TTTTTTG
TTTTTATTGTT	ELAVL1.1	-3	0.0140965	1.33916	0.287813	7	TTATTTT
TTTCT	PTBP1.2	2	0.00241827	0.229736	0.29308	5	ACTTTCT
TTTCT	PTBP1.1	2	0.00337346	0.320479	0.29308	5	CTTTTCT
TGTTTT	ELAVL1.1	1	0.00455968	0.433169	0.29639	6	TTATTTT
TGTTTT	ELAVL1.5	0	0.00791751	0.752163	0.29639	6	TTTTTTT
TGTTTT	RALY	0	0.00791751	0.752163	0.29639	6	TTTTTTG
TGTTTT	ELAVL2.2	3	0.0110441	1.04919	0.29639	6	TTTTATTTT
TGTTTT	HNRNPCL1	1	0.0132724	1.26088	0.29639	6	ATTTTTT
TGTTTT	ELAVL1.2	2	0.0132724	1.26088	0.29639	5	TTTGTTT
TGTTTT	TIA1.1	0	0.0132724	1.26088	0.29639	6	TTTTTTG
TGTTTT	HNRNPC	1	0.0147467	1.40093	0.29639	6	ATTTTTT
TGTTTT	ELAVL1.3	2	0.0178497	1.69572	0.29639	5	TTTGTTT
TGTTTT	ELAVL1.4	1	0.0178497	1.69572	0.29639	6	TTGGTTT
TATTTT	ELAVL1.5	1	0.00668035	0.634633	0.299208	6	TTTTTTT
TATTTT	RALY	0	0.0104873	0.996297	0.299208	6	TTTTTTG
TATTTT	HNRNPC	-1	0.0129547	1.2307	0.299208	5	ATTTTTT
TATTTT	HNRNPCL1	-1	0.0129547	1.2307	0.299208	5	ATTTTTT
GTTTTTGT	HNRNPCL1	0	0.0234993	2.23244	0.302995	7	ATTTTTT
TTTGTTTT	RALY	-1	0.0239347	2.2738	0.308779	7	TTTTTTG
TGTTTTT	HNRNPC	0	0.0226437	2.15115	0.311694	7	ATTTTTT
TTGTTTTTTCT	CELF4_BRUNOL4	-1	0.0315724	2.99938	0.312093	7	TGTGTGT
TTGTTTTTTCT	CELF5_BRUNOL5	-1	0.0333537	3.16861	0.312093	7	TGTGTGT
TTGTTTTTTCT	PTBP1.2	-4	0.0352245	3.34633	0.312093	7	ACTTTCT
TTGTTTT	HNRNPC	0	0.0225453	2.14181	0.314998	7	ATTTTTT
GTTTTTGTTT	CELF5_BRUNOL5	-3	0.0321442	3.0537	0.316233	7	TGTGTGT
TTTT	ELAVL1.1	3	0.0154946	1.47199	0.316501	4	TTATTTT
ATTTTT	RALY	0	0.00627625	0.596244	0.324735	6	TTTTTTG
ATTTTT	TIA1.1	0	0.00708916	0.67347	0.324735	6	TTTTTTG
ATTTTT	ELAVL1.5	-1	0.0104873	0.996297	0.324735	5	TTTTTTT
TTTGTTTT	HNRNPCL1	-1	0.0273425	2.59754	0.329227	7	ATTTTTT
TGTTTTT	ELAVL1.2	0	0.025893	2.45984	0.330963	7	TTTGTTT
GCATGC	MBNL1.1	1	0.00353	0.33535	0.333488	6	AGCTTGC
TATTAACC	QKI.2	0	0.0053344	0.506768	0.335969	8	TACTAACATC
GTTTTTGTTT	HNRNPC	0	0.0386171	3.66862	0.345418	7	ATTTTTT
TTTTTC	PTBP1.1	0	0.0168688	1.60254	0.346319	6	CTTTTCT
GTTTTT	ELAVL1.5	0	0.00487301	0.462936	0.351005	6	TTTTTTT
GTTTTT	RALY	-1	0.00801732	0.761646	0.351005	5	TTTTTTG
GTTTTT	TIA1.1	-1	0.00801732	0.761646	0.351005	5	TTTTTTG
GTTTTT	HNRNPCL1	1	0.0136011	1.2921	0.351005	6	ATTTTTT
GTTTTT	HNRNPC	1	0.0151202	1.43642	0.351005	6	ATTTTTT
TTTTT	PTBP1.1	2	0.0187945	1.78547	0.355161	5	CTTTTCT
TTTTT	ELAVL1.1	0	0.0193107	1.83452	0.355161	5	TTATTTT
TATTTT	TIA1.1	0	0.0174015	1.65315	0.357257	6	TTTTTTG
TTTT	PTBP1.1	1	0.019786	1.87967	0.363743	4	CTTTTCT
TGTTTG	RALY	1	0.00759484	0.72151	0.365464	6	TTTTTTG
TGTTTG	ELAVL1.2	2	0.0103619	0.984383	0.365464	5	TTTGTTT
TGTTTG	ELAVL1.3	2	0.0139881	1.32887	0.365464	5	TTTGTTT
TGTTTG	TIA1.1	1	0.0139881	1.32887	0.365464	6	TTTTTTG
TTTGT	ELAVL1.2	0	0.00293687	0.279003	0.368084	5	TTTGTTT
TTTGT	ELAVL1.3	0	0.00432964	0.411316	0.368084	5	TTTGTTT
TTTGT	ELAVL1.4	0	0.0162927	1.54781	0.368084	5	TTGGTTT
TTTGT	CELF4_BRUNOL4	0	0.0181991	1.72891	0.368084	5	TGTGTGT
TTTGT	CELF5_BRUNOL5	2	0.0189352	1.79885	0.368084	5	TGTGTGT
TTTGT	ELAVL1.5	1	0.0225117	2.13861	0.368084	5	TTTTTTT
TTTGT	ELAVL2.1	1	0.0372372	3.53753	0.368084	5	TTTTATTTT
TTTGT	HNRNPC	1	0.0413553	3.92875	0.368084	5	ATTTTTT
TTTGT	HNRNPCL1	1	0.0413553	3.92875	0.368084	5	ATTTTTT
TTTGT	RALY	0	0.0413553	3.92875	0.368084	5	TTTTTTG
TTTGT	TIA1.1	0	0.0413553	3.92875	0.368084	5	TTTTTTG
TTTTT	PTBP1.2	2	0.0220471	2.09447	0.368627	5	ACTTTCT
GTTTTTGTTT	HNRNPCL1	0	0.0447846	4.25454	0.377648	7	ATTTTTT
TTTTTTC	ELAVL1.2	0	0.0272479	2.58855	0.380896	7	TTTGTTT
TTGTT	ELAVL1.2	1	0.00293687	0.279003	0.382046	5	TTTGTTT
TTGTT	ELAVL1.3	1	0.00432964	0.411316	0.382046	5	TTTGTTT
TTTGTTTT	HNRNPC	-1	0.0369575	3.51096	0.392646	7	ATTTTTT
TGTTT	ELAVL1.2	2	0.00293687	0.279003	0.39402	5	TTTGTTT
TGTTT	ELAVL1.3	2	0.00432964	0.411316	0.39402	5	TTTGTTT
TGTTTT	ELAVL2.1	3	0.0270866	2.57323	0.412287	6	TTTTATTTT
TTTTCT	ELAVL2.1	0	0.0270866	2.57323	0.412486	6	TTTTATTTT
CCTTTTT	PTBP1.1	0	0.00613353	0.582685	0.419384	7	CTTTTCT
CCTTTTT	PTBP1.2	0	0.00845335	0.803068	0.419384	7	ACTTTCT
CCTTTTT	HNRNPC	-1	0.0120998	1.14948	0.419384	6	ATTTTTT
CCTTTTT	HNRNPCL1	-1	0.0128078	1.21675	0.419384	6	ATTTTTT
CCTTTTT	ELAVL1.5	-1	0.0135493	1.28719	0.419384	6	TTTTTTT
ATTGTGCA	SNRPA.2	0	0.0232791	2.21151	0.424572	7	ATTGCAC
ATTGTGCA	SNRPA.3	0	0.0232791	2.21151	0.424572	7	ATTGCAC
ATTGTGCA	SNRPA.11	0	0.0232791	2.21151	0.424572	7	ATTGCAC
ATTGTGCA	SNRPA.12	0	0.0232791	2.21151	0.424572	7	ATTGCAC
TTTTGTT	PTBP1.1	1	0.0479608	4.55628	0.425499	6	CTTTTCT
CCTTTTT	RALY	-2	0.0185478	1.76204	0.430574	5	TTTTTTG
CCTTTTT	TIA1.1	-2	0.0185478	1.76204	0.430574	5	TTTTTTG
TGTTTTT	ELAVL1.3	2	0.0409361	3.88893	0.430906	5	TTTGTTT
TGTTTTT	ELAVL1.4	1	0.0409361	3.88893	0.430906	6	TTGGTTT
TGTTTTT	ELAVL2.2	3	0.0448106	4.25701	0.433699	6	TTTTATTTT
CTTTT	PTBP1.1	0	0.00391127	0.37157	0.439041	5	CTTTTCT
TTTTC	PTBP1.1	1	0.00432964	0.411316	0.439041	5	CTTTTCT
TGCAT	SNRPA.1	2	0.0412253	3.91641	0.439297	5	ATTGCACT
TGCAT	SNRPA.10	2	0.0412253	3.91641	0.439297	5	ATTGCACT
TTGCATG	SNRPA.9	0	0.00716562	0.680734	0.444336	7	TTGCACA
TTGCATG	SNRPA.2	1	0.0142719	1.35583	0.444336	6	ATTGCAC
TTGCATG	SNRPA.3	1	0.0142719	1.35583	0.444336	6	ATTGCAC
TTGCATG	SNRPA.8	1	0.0142719	1.35583	0.444336	6	ATTGCAC
TTGCATG	SNRPA.11	1	0.0142719	1.35583	0.444336	6	ATTGCAC
TTGCATG	SNRPA.12	1	0.0142719	1.35583	0.444336	6	ATTGCAC
TTTT	ELAVL2.1	0	0.0295317	2.80551	0.452422	4	TTTTATTTT
TTTT	ELAVL2.2	5	0.0295317	2.80551	0.452422	4	TTTTATTTT
TTTGTT	CELF4_BRUNOL4	0	0.0405812	3.85522	0.454589	6	TGTGTGT
TTTGTT	ELAVL1.1	0	0.0416017	3.95216	0.454589	6	TTATTTT
TTGTTT	CELF4_BRUNOL4	1	0.0426109	4.04804	0.454924	6	TGTGTGT
TTTGTT	CELF6_BRUNOL6	0	0.0506443	4.81121	0.454924	6	TGTGGTG
TTTGTT	CELF5_BRUNOL5	0	0.0519116	4.9316	0.454924	6	TGTGTGT
TTGTTT	PTBP1.1	1	0.0532499	5.05874	0.454924	6	CTTTTCT
TTGTTT	CELF5_BRUNOL5	1	0.0545474	5.18201	0.454924	6	TGTGTGT
TTTGTT	PTBP1.1	1	0.055999	5.3199	0.454924	6	CTTTTCT
TTGTTT	SFPQ	1	0.055999	5.3199	0.454924	6	GTAGTGT
GTTTTTGT	ELAVL1.2	-1	0.0380189	3.61179	0.457526	7	TTTGTTT
TTTAT	ELAVL2.2	1	0.0122911	1.16765	0.459527	5	TTTTATTTT
TATGTCTGT	CELF5_BRUNOL5	-2	0.00573624	0.544942	0.465114	7	TGTGTGT
TATGTCTGT	CELF4_BRUNOL4	-2	0.00738711	0.701776	0.465114	7	TGTGTGT
TGTTT	CELF4_BRUNOL4	2	0.0144435	1.37214	0.470444	5	TGTGTGT
TGTTT	ELAVL1.4	2	0.015759	1.49711	0.470444	5	TTGGTTT
TGTTT	CELF5_BRUNOL5	0	0.0162927	1.54781	0.470444	5	TGTGTGT
TGTTT	ELAVL1.1	1	0.0225117	2.13861	0.470444	5	TTATTTT
TGTTT	ELAVL1.5	2	0.0272525	2.58898	0.470444	5	TTTTTTT
TGTTT	ELAVL2.1	3	0.039781	3.77919	0.470444	5	TTTTATTTT
TGTTT	HNRNPC	1	0.0413553	3.92875	0.470444	5	ATTTTTT
TGTTT	HNRNPCL1	1	0.0413553	3.92875	0.470444	5	ATTTTTT
TGTTT	RALY	0	0.0413553	3.92875	0.470444	5	TTTTTTG
TGTTT	TIA1.1	0	0.0413553	3.92875	0.470444	5	TTTTTTG
GTTGGTTT	ELAVL1.1	-1	0.0130213	1.23703	0.480581	7	TTATTTT
TGTTT	ELAVL2.2	3	0.0450069	4.27566	0.481867	5	TTTTATTTT
GTTGGTTT	SFPQ	-1	0.0218682	2.07748	0.483817	7	GTAGTGT
GTTGGTTT	ELAVL1.5	-1	0.0288398	2.73978	0.483817	7	TTTTTTT
TGTTTT	CELF4_BRUNOL4	0	0.0395511	3.75735	0.491912	6	TGTGTGT
TGTTTT	CELF5_BRUNOL5	0	0.0426109	4.04804	0.491912	6	TGTGTGT
TGTTTT	CELF6_BRUNOL6	0	0.044729	4.24926	0.491912	6	TGTGGTG
TGGTTT	ELAVL1.2	1	0.00885338	0.841071	0.511159	6	TTTGTTT
TGGTTT	ELAVL1.3	1	0.0112824	1.07183	0.511159	6	TTTGTTT
TGGTTT	SFPQ	1	0.0136079	1.29275	0.511159	6	GTAGTGT
TTTTTATTGTT	A1CF	-2	0.0310695	2.95161	0.51902	7	ATAATTG
ACTAA	QKI.2	1	0.0166684	1.5835	0.519318	5	TACTAACATC
TTTGT	ELAVL2.2	1	0.0656418	6.23597	0.531133	5	TTTTATTTT
TGTTTG	MBNL1.1	0	0.0265794	2.52505	0.540117	6	AGCTTGC
TGTTTT	PTBP1.1	1	0.0532499	5.05874	0.540348	6	CTTTTCT
TTGTT	ELAVL1.4	1	0.015759	1.49711	0.544393	5	TTGGTTT
TTGTT	ELAVL1.1	0	0.0225117	2.13861	0.544393	5	TTATTTT
TTGTT	ELAVL1.5	2	0.0240621	2.2859	0.544393	5	TTTTTTT
TTGTT	ELAVL2.1	2	0.039781	3.77919	0.544393	5	TTTTATTTT
TTGTT	HNRNPC	1	0.0413553	3.92875	0.544393	5	ATTTTTT
TTGTT	HNRNPCL1	1	0.0413553	3.92875	0.544393	5	ATTTTTT
TTGTT	RALY	0	0.0413553	3.92875	0.544393	5	TTTTTTG
TTGTT	TIA1.1	0	0.0413553	3.92875	0.544393	5	TTTTTTG
TGCACAGAA	SNRPA.9	1	0.00293236	0.278574	0.552519	6	TTGCACA
ACTAAC	RBM42	1	0.0149921	1.42425	0.560508	6	AACTAAG
TGTTTG	RBM24	0	0.0324567	3.08339	0.560743	6	AGTGTGA
TGTTTG	CELF6_BRUNOL6	0	0.0367086	3.48731	0.560743	6	TGTGGTG
TGTTTG	HNRNPC	1	0.0407403	3.87033	0.560743	6	ATTTTTT
TGTTTG	HNRNPCL1	1	0.0429247	4.07785	0.560743	6	ATTTTTT
TGTTTG	ELAVL1.4	2	0.0465936	4.4264	0.568094	5	TTGGTTT
TGCATGC	MBNL1.1	0	0.00305729	0.290442	0.580731	7	AGCTTGC
TGTTTTT	ELAVL2.1	1	0.0683523	6.49347	0.582451	7	TTTTATTTT
ATTTTT	ELAVL1.1	2	0.0250812	2.38271	0.582469	5	TTATTTT
TTTTTTC	ELAVL1.3	1	0.0485363	4.61095	0.58802	6	TTTGTTT
TTTTTA	ELAVL1.5	2	0.0129547	1.2307	0.589006	5	TTTTTTT
TTTTTA	HNRNPCL1	2	0.0174015	1.65315	0.589006	5	ATTTTTT
TTTTTA	HNRNPC	2	0.0192586	1.82956	0.589006	5	ATTTTTT
TTTTTA	RALY	0	0.0192586	1.82956	0.589006	6	TTTTTTG
TTTTTA	ELAVL2.1	-1	0.0282898	2.68753	0.589006	5	TTTTATTTT
TTTTTA	TIA1.1	1	0.0284089	2.69885	0.589006	6	TTTTTTG
TGTTTG	ELAVL1.1	1	0.0550068	5.22565	0.58978	6	TTATTTT
TGTTTG	ELAVL1.5	1	0.0550068	5.22565	0.58978	6	TTTTTTT
TGTTTG	SRSF2.9	0	0.0612716	5.8208	0.58978	6	TGTTCCAGAT
TTTGC	SNRPA.8	0	0.00772747	0.734109	0.59361	5	ATTGCAC
TTTGC	SNRPA.1	0	0.0149963	1.42465	0.59361	5	ATTGCACT
TTTGC	SNRPA.10	0	0.0149963	1.42465	0.59361	5	ATTGCACT
TTTGC	MBNL1.1	2	0.0152476	1.44853	0.59361	5	AGCTTGC
TTTGC	SNRPA.2	0	0.0189697	1.80212	0.59361	5	ATTGCAC
TTTGC	SNRPA.11	0	0.0189697	1.80212	0.59361	5	ATTGCAC
GTTTTTGTT	PTBP1.1	-1	0.088906	8.44607	0.598849	7	CTTTTCT
TATTT	ELAVL2.1	3	0.00397338	0.377471	0.599591	5	TTTTATTTT
TATTT	ELAVL1.1	1	0.00640241	0.608229	0.599591	5	TTATTTT
TTGCAT	RBM41	0	0.0298409	2.83488	0.612893	6	ATACATT
TTTGT	PTBP1.2	2	0.0793257	7.53594	0.613948	5	ACTTTCT
TATTAACC	QKI.3	-1	0.0130467	1.23943	0.616274	7	ACTAACA
GTTTTTGT	ELAVL1.3	-3	0.0580516	5.51491	0.616416	5	TTTGTTT
GTTTTTGT	PTBP1.1	-1	0.0649923	6.17427	0.617471	7	CTTTTCT
GTTTTTGTT	SRSF2.8	0	0.101509	9.64337	0.637865	9	GTTCGAGTA
TTTGT	PTBP1.1	2	0.0897799	8.52909	0.639271	5	CTTTTCT
TTTTC	PTBP1.2	1	0.0140737	1.337	0.645181	5	ACTTTCT
TTTTC	TIA1.1	1	0.0175828	1.67036	0.645181	5	TTTTTTG
CTTTT	PTBP1.2	1	0.0181991	1.72891	0.645181	5	ACTTTCT
CTTTT	HNRNPC	0	0.0209042	1.9859	0.645181	5	ATTTTTT
CTTTT	HNRNPCL1	0	0.0225117	2.13861	0.645181	5	ATTTTTT
TTTTC	RALY	2	0.0225117	2.13861	0.645181	5	TTTTTTG
CTTTT	ELAVL1.5	0	0.0240621	2.2859	0.645181	5	TTTTTTT
TTTTC	ELAVL1.5	1	0.0240621	2.2859	0.645181	5	TTTTTTT
GTTAGTTTTC	SFPQ	-1	0.0321759	3.05671	0.652742	7	GTAGTGT
GTTAGTTTTC	RBM41	-1	0.0355063	3.3731	0.652742	7	ATACATT
TTTTTC	PTBP1.2	0	0.0485926	4.6163	0.656834	6	ACTTTCT
TTTTTC	ELAVL1.1	1	0.0497678	4.72794	0.656834	6	TTATTTT
TTTTCT	ELAVL1.1	0	0.0519116	4.9316	0.657167	6	TTATTTT
TTTTCT	ELAVL2.2	0	0.0539425	5.12453	0.657167	6	TTTTATTTT
ATTTTT	ELAVL2.2	4	0.0319605	3.03624	0.659759	5	TTTTATTTT
GTTTTT	CELF4_BRUNOL4	1	0.0430425	4.08904	0.660185	6	TGTGTGT
GTTTTT	CELF5_BRUNOL5	1	0.0462889	4.39744	0.660185	6	TGTGTGT
TGTTTTT	CELF6_BRUNOL6	0	0.0854849	8.12107	0.6651	7	TGTGGTG
GTTTTT	ELAVL1.1	0	0.0537202	5.10341	0.665107	6	TTATTTT
CCTTT	PCBP1	0	0.00772747	0.734109	0.66857	5	CCTTTCC
CCTTT	PTBP1.1	0	0.0132018	1.25417	0.66857	5	CTTTTCT
CCTTT	PTBP1.2	0	0.0177081	1.68227	0.66857	5	ACTTTCT
GTTTTTGT	ELAVL2.1	-2	0.0831644	7.90062	0.685598	6	TTTTATTTT
GTTTTT	PTBP1.1	1	0.059367	5.63986	0.689081	6	CTTTTCT
GTTAGTTTTC	ELAVL1.5	-1	0.0412491	3.91866	0.689378	7	TTTTTTT
TTTTGTT	CELF4_BRUNOL4	-1	0.0861513	8.18437	0.694833	6	TGTGTGT
TTTCT	ELAVL1.5	2	0.0256213	2.43402	0.706572	5	TTTTTTT
TTTCT	HNRNPC	1	0.0413553	3.92875	0.706572	5	ATTTTTT
TTTCT	HNRNPCL1	1	0.0413553	3.92875	0.706572	5	ATTTTTT
TTTCT	RALY	0	0.0413553	3.92875	0.706572	5	TTTTTTG
TTTCT	TIA1.1	0	0.0413553	3.92875	0.706572	5	TTTTTTG
TAAC	QKI.1	3	0.00745941	0.708644	0.708267	4	TACTAAC
TAAC	QKI.4	3	0.00745941	0.708644	0.708267	4	TACTAAC
TATTT	ELAVL2.2	3	0.0114444	1.08722	0.714519	5	TTTTATTTT
TTTAT	ELAVL1.3	0	0.0346023	3.28722	0.720501	5	TTTGTTT
TTTAT	ELAVL1.5	0	0.0346023	3.28722	0.720501	5	TTTTTTT
TTTAT	HNRNPC	1	0.053812	5.11214	0.720501	5	ATTTTTT
TTTAT	HNRNPCL1	1	0.053812	5.11214	0.720501	5	ATTTTTT
TTTAT	ELAVL1.2	0	0.053812	5.11214	0.720501	5	TTTGTTT
TTTAT	RALY	0	0.053812	5.11214	0.720501	5	TTTTTTG
TTTAT	TIA1.1	0	0.053812	5.11214	0.720501	5	TTTTTTG
TTTAT	RBMS1	0	0.065523	6.22468	0.720501	5	TATATAC
TTTAT	RBMS3	1	0.065523	6.22468	0.720501	5	ATATATA
GTTAGTTTTC	ELAVL2.1	1	0.0510365	4.84847	0.721729	8	TTTTATTTT
TTTTCCTTG	ELAVL2.2	0	0.0323788	3.07599	0.726505	9	TTTTATTTT
TTTTCCTTG	PTBP1.1	1	0.0370391	3.51872	0.726505	6	CTTTTCT
TTTTCCTTG	ELAVL1.5	0	0.0370391	3.51872	0.726505	7	TTTTTTT
TTTTCCTTG	ELAVL2.1	0	0.0370639	3.52107	0.726505	9	TTTTATTTT
TTTTCCTTG	RALY	-2	0.0412535	3.91908	0.726505	7	TTTTTTG
TTTTGTT	CELF6_BRUNOL6	-1	0.105336	10.0069	0.735128	6	TGTGGTG
TTTTGTT	CELF5_BRUNOL5	-1	0.10772	10.2334	0.735128	6	TGTGTGT
TGTT	ELAVL1.2	2	0.0173168	1.6451	0.742012	4	TTTGTTT
TGTT	SRSF2.9	0	0.0204663	1.9443	0.742012	4	TGTTCCAGAT
TGTT	ELAVL1.3	2	0.0235911	2.24116	0.742012	4	TTTGTTT
TAAC	QKI.3	2	0.0117468	1.11595	0.743571	4	ACTAACA
TTTGTTT	CELF6_BRUNOL6	0	0.094162	8.94539	0.744674	7	TGTGGTG
TTTGTTT	SFPQ	0	0.0984171	9.34962	0.744674	7	GTAGTGT
GTTTTT	PTBP1.2	1	0.0769123	7.30667	0.751774	6	ACTTTCT
GTTAGTTTTC	ELAVL2.2	0	0.061435	5.83632	0.753308	9	TTTTATTTT
GTTAGTTTTC	HNRNPC	-3	0.0633098	6.01443	0.753308	7	ATTTTTT
GTTAGTTTTC	HNRNPCL1	-3	0.0696603	6.61773	0.753308	7	ATTTTTT
TTTGC	SNRPA.3	0	0.0321905	3.05809	0.755491	5	ATTGCAC
TTTGC	SNRPA.12	0	0.0321905	3.05809	0.755491	5	ATTGCAC
TTGTT	ELAVL2.2	2	0.0656418	6.23597	0.756084	5	TTTTATTTT
TGTTTCTGT	SRSF2.9	0	0.0214917	2.04171	0.761263	9	TGTTCCAGAT
TGTTTCTGT	CELF5_BRUNOL5	0	0.0292317	2.77701	0.761263	7	TGTGTGT
TGTTTCTGT	ELAVL1.5	0	0.0308563	2.93135	0.761263	7	TTTTTTT
GTTTTTGTTT	PTBP1.1	-1	0.112208	10.6598	0.764238	7	CTTTTCT
TATTAACCC	QKI.3	-1	0.0162714	1.54578	0.764511	7	ACTAACA
TTGTTTT	CELF4_BRUNOL4	-1	0.0841775	7.99686	0.765447	6	TGTGTGT
TTGTTTT	CELF5_BRUNOL5	-1	0.0900806	8.55766	0.765447	6	TGTGTGT
TTGTTTT	CELF6_BRUNOL6	-1	0.094162	8.94539	0.765447	6	TGTGGTG
TTGTTTT	PTBP1.1	0	0.10772	10.2334	0.765447	7	CTTTTCT
TTGTTTT	SFPQ	1	0.115358	10.959	0.765447	6	GTAGTGT
TTTGTTT	PTBP1.1	0	0.10772	10.2334	0.76552	7	CTTTTCT
TGTTTTT	PTBP1.1	1	0.111954	10.6357	0.770536	6	CTTTTCT
TATTT	ELAVL1.5	1	0.0307547	2.92169	0.775314	5	TTTTTTT
TATTT	ELAVL1.3	2	0.0346023	3.28722	0.775314	5	TTTGTTT
TATTT	A1CF	1	0.053812	5.11214	0.775314	5	ATAATTG
TATTT	HNRNPC	1	0.053812	5.11214	0.775314	5	ATTTTTT
TATTT	HNRNPCL1	1	0.053812	5.11214	0.775314	5	ATTTTTT
TATTT	ELAVL1.2	2	0.053812	5.11214	0.775314	5	TTTGTTT
TATTT	RALY	0	0.053812	5.11214	0.775314	5	TTTTTTG
TATTT	TIA1.1	0	0.053812	5.11214	0.775314	5	TTTTTTG
TTTTGTT	PTBP1.2	1	0.117999	11.2099	0.775456	6	ACTTTCT
TTTTTATTGTT	ELAVL1.3	-2	0.0596765	5.66927	0.783282	7	TTTGTTT
TTTTC	HNRNPC	1	0.0418732	3.97796	0.785928	5	ATTTTTT
TTTTC	HNRNPCL1	1	0.0418732	3.97796	0.785928	5	ATTTTTT
TGCACAGAA	SNRPA.2	2	0.0281621	2.6754	0.7885	5	ATTGCAC
TGCACAGAA	SNRPA.3	2	0.0281621	2.6754	0.7885	5	ATTGCAC
TGCACAGAA	SNRPA.8	2	0.0281621	2.6754	0.7885	5	ATTGCAC
TGCACAGAA	SNRPA.11	2	0.0281621	2.6754	0.7885	5	ATTGCAC
TGCACAGAA	SNRPA.12	2	0.0281621	2.6754	0.7885	5	ATTGCAC
TGCACAGAA	SRSF2.10	0	0.0371006	3.52455	0.7885	9	AGGAGAGTA
TGCACAGAA	SNRPA.1	2	0.0418478	3.97554	0.7885	6	ATTGCACT
TGCACAGAA	SNRPA.10	2	0.0418478	3.97554	0.7885	6	ATTGCACT
CCTTTTTA	PTBP1.1	0	0.0123349	1.17182	0.788847	7	CTTTTCT
CCTTTTTA	PTBP1.2	0	0.0168604	1.60174	0.788847	7	ACTTTCT
CCTTTTTA	ELAVL1.5	0	0.0277731	2.63845	0.788847	7	TTTTTTT
CCTTTTTA	HNRNPC	0	0.0292692	2.78058	0.788847	7	ATTTTTT
CCTTTTTA	HNRNPCL1	0	0.0292692	2.78058	0.788847	7	ATTTTTT
GTTTT	ELAVL1.1	2	0.0225117	2.13861	0.789234	5	TTATTTT
GTTTT	ELAVL1.5	0	0.0240621	2.2859	0.789234	5	TTTTTTT
GTTTT	ELAVL2.2	4	0.0327627	3.11246	0.789234	5	TTTTATTTT
GTTTT	HNRNPC	1	0.0418732	3.97796	0.789234	5	ATTTTTT
GTTTT	HNRNPCL1	1	0.0418732	3.97796	0.789234	5	ATTTTTT
GTTTT	RALY	1	0.0418732	3.97796	0.789234	5	TTTTTTG
GTTTT	TIA1.1	-1	0.0418732	3.97796	0.789234	4	TTTTTTG
TTGTTTT	RBM41	0	0.130844	12.4302	0.792186	7	ATACATT
TTTTTTC	ELAVL2.1	1	0.0699939	6.64942	0.794982	7	TTTTATTTT
TGCTTT	MBNL1.2	0	0.0190225	1.80713	0.803225	4	TGCT
TGCTTT	ELAVL1.4	1	0.0218137	2.0723	0.803225	6	TTGGTTT
TGCTTT	MBNL1.1	0	0.0306358	2.9104	0.803225	6	AGCTTGC
TGCTTT	RBM41	1	0.0306358	2.9104	0.803225	6	ATACATT
TGCTTT	RALY	0	0.0877847	8.33955	0.803225	6	TTTTTTG
TGCTTT	ELAVL2.2	3	0.0893764	8.49075	0.803225	6	TTTTATTTT
TGCTTT	ELAVL1.1	1	0.110029	10.4528	0.803225	6	TTATTTT
TGCTTT	ELAVL1.5	0	0.110029	10.4528	0.803225	6	TTTTTTT
TGCTTT	HNRNPCL1	1	0.119765	11.3777	0.803225	6	ATTTTTT
TGCTTT	TIA1.1	0	0.119765	11.3777	0.803225	6	TTTTTTG
TGCTTT	HNRNPC	1	0.12888	12.2436	0.803225	6	ATTTTTT
TGCTTT	PTBP1.1	-2	0.138346	13.1429	0.803225	4	CTTTTCT
TGCTTT	SNRPA.5	5	0.138361	13.1443	0.803225	5	GGGTATGCTG
TGCTTT	SNRPA.14	5	0.138361	13.1443	0.803225	5	GGGTATGCTG
TGCTTT	ELAVL1.2	2	0.146342	13.9025	0.803225	5	TTTGTTT
TGCTTT	ELAVL1.3	1	0.146342	13.9025	0.803225	6	TTTGTTT
TTTTC	ELAVL1.1	3	0.0514246	4.88534	0.804334	4	TTATTTT
ATTTTT	ELAVL2.1	4	0.0483491	4.59317	0.806849	5	TTTTATTTT
ATTTTT	PTBP1.1	0	0.0508969	4.83521	0.806849	6	CTTTTCT
ATTTTT	PTBP1.2	0	0.0521145	4.95088	0.806849	6	ACTTTCT
TGTTT	SRSF2.9	0	0.0931517	8.84941	0.807361	5	TGTTCCAGAT
TGCTTTT	ELAVL1.5	0	0.025165	2.39067	0.808771	7	TTTTTTT
TGCTTTT	MBNL1.2	0	0.0297976	2.83077	0.808771	4	TGCT
TGCTTTT	PTBP1.1	-2	0.029917	2.84211	0.808771	5	CTTTTCT
TGCTTTT	ELAVL1.4	1	0.0498256	4.73343	0.808771	6	TTGGTTT
TGCTTTT	ELAVL1.1	0	0.0527848	5.01455	0.808771	7	TTATTTT
TGCTTTT	RBM41	1	0.0687968	6.5357	0.808771	6	ATACATT
TGCTTTT	MBNL1.1	0	0.0720364	6.84346	0.808771	7	AGCTTGC
TGCTTTT	CELF4_BRUNOL4	0	0.0720364	6.84346	0.808771	7	TGTGTGT
TGCTTTT	CELF5_BRUNOL5	0	0.0753688	7.16004	0.808771	7	TGTGTGT
TGCTTTT	ELAVL2.1	2	0.0790822	7.51281	0.808771	7	TTTTATTTT
TGCTTTT	TIA1.1	0	0.0954308	9.06592	0.808771	7	TTTTTTG
TGCTTTT	ELAVL2.2	2	0.0993116	9.43461	0.808771	7	TTTTATTTT
TGCTTTT	RALY	0	0.113135	10.7478	0.808771	7	TTTTTTG
TGCTTTT	HNRNPC	-2	0.121244	11.5182	0.808771	5	ATTTTTT
TGCTTTT	HNRNPCL1	0	0.126741	12.0404	0.808771	7	ATTTTTT
TGCAT	RBM41	1	0.080482	7.64579	0.80997	5	ATACATT
TATTT	RBMS1	0	0.065523	6.22468	0.81817	5	TATATAC
TATTT	RBMS3	1	0.065523	6.22468	0.81817	5	ATATATA
TGTTTCTGT	CELF4_BRUNOL4	0	0.0421207	4.00146	0.824853	7	TGTGTGT
TGTTTCTGT	ELAVL1.2	2	0.0511002	4.85452	0.824853	5	TTTGTTT
TGTTTCTGT	RALY	-1	0.0511002	4.85452	0.824853	7	TTTTTTG
TGTTTCTGT	PTBP1.2	0	0.0552982	5.25333	0.824853	7	ACTTTCT
TGTTTCTGT	ELAVL1.3	2	0.0637337	6.0547	0.824853	5	TTTGTTT
TGTTTCTGT	PTBP1.1	0	0.0712537	6.7691	0.824853	7	CTTTTCT
TGTTTCTGT	TIA1.1	-1	0.0712537	6.7691	0.824853	7	TTTTTTG
TTTGC	RALY	3	0.0395855	3.76062	0.825819	4	TTTTTTG
TGTTTTT	PTBP1.2	0	0.12923	12.2769	0.825908	7	ACTTTCT
TTTTTATTGTT	HNRNPCL1	-1	0.0676076	6.42272	0.828221	7	ATTTTTT
TTTTCCTTG	TIA1.1	-2	0.0621902	5.90807	0.831689	7	TTTTTTG
TTTTCCTTG	ELAVL1.2	-1	0.0798701	7.58766	0.831689	7	TTTGTTT
TTTTCCTTG	ELAVL1.3	-1	0.0798701	7.58766	0.831689	7	TTTGTTT
TGTTTG	ELAVL2.2	3	0.128501	12.2076	0.839332	6	TTTTATTTT
TGCATG	MBNL1.1	0	0.022545	2.14177	0.847943	6	AGCTTGC
TGCATG	TARDBP	0	0.0302647	2.87514	0.847943	6	TGAATGAG
TGCATG	SNRPA.8	2	0.0721239	6.85177	0.847943	5	ATTGCAC
TTTGTTT	RBM41	0	0.130844	12.4302	0.85303	7	ATACATT
GTTGCAT	SNRPA.3	0	0.0142719	1.35583	0.856818	7	ATTGCAC
GTTGCAT	SNRPA.12	0	0.0142719	1.35583	0.856818	7	ATTGCAC
GTTGCAT	SNRPA.2	0	0.0225783	2.14494	0.856818	7	ATTGCAC
GTTGCAT	SNRPA.9	-1	0.0225783	2.14494	0.856818	6	TTGCACA
GTTGCAT	SNRPA.11	0	0.0225783	2.14494	0.856818	7	ATTGCAC
GTTGGTTT	ELAVL2.1	0	0.0878511	8.34585	0.863927	8	TTTTATTTT
GTTGGTTT	SRSF2.8	0	0.0938574	8.91645	0.863927	8	GTTCGAGTA
GTTGGTTT	CELF4_BRUNOL4	-1	0.0993956	9.44258	0.863927	7	TGTGTGT
GTTGGTTT	CELF5_BRUNOL5	-1	0.121922	11.5826	0.863927	7	TGTGTGT
GTTGGTTT	ELAVL2.2	1	0.122874	11.673	0.863927	8	TTTTATTTT
GTTGGTTT	MSI1.1	2	0.124924	11.8677	0.863927	5	TAGTTAG
GTTGGTTT	TIA1.1	-1	0.127907	12.1512	0.863927	7	TTTTTTG
GTTGGTTT	MSI1.2	2	0.131085	12.4531	0.863927	5	TAGTTAG
GTTGGTTT	RBM41	-1	0.142293	13.5178	0.869896	7	ATACATT
GTTGGTTT	RALY	-1	0.150847	14.3304	0.869896	7	TTTTTTG
TCTTT	PTBP1.2	0	0.0272525	2.58898	0.87089	5	ACTTTCT
TCTTT	HNRNPC	1	0.0413553	3.92875	0.87089	5	ATTTTTT
TCTTT	HNRNPCL1	1	0.0413553	3.92875	0.87089	5	ATTTTTT
TCTTT	ELAVL1.5	0	0.0413553	3.92875	0.87089	5	TTTTTTT
TCTTT	RALY	0	0.0413553	3.92875	0.87089	5	TTTTTTG
TCTTT	TIA1.1	0	0.0413553	3.92875	0.87089	5	TTTTTTG
CTTTT	RALY	1	0.0418732	3.97796	0.873254	5	TTTTTTG
CTTTT	TIA1.1	-1	0.0418732	3.97796	0.873254	4	TTTTTTG
TGCTTT	ELAVL2.1	2	0.180645	17.1613	0.878057	6	TTTTATTTT
GTTTT	ELAVL1.2	3	0.0514246	4.88534	0.881145	4	TTTGTTT
TGCTTT	SFPQ	1	0.192042	18.244	0.886784	6	GTAGTGT
ATTGTGCA	RBM24	0	0.0829043	7.8759	0.889433	7	AGTGTGA
AAGTCATTTT	ELAVL1.1	-3	0.00836814	0.794973	0.889565	7	TTATTTT
AAGTCATTTT	ELAVL2.2	-1	0.00936883	0.890038	0.889565	9	TTTTATTTT
TTTTTATTGTT	HNRNPC	-1	0.0875027	8.31275	0.893287	7	ATTTTTT
TTTTTATTGTT	ELAVL1.2	-2	0.0875027	8.31275	0.893287	7	TTTGTTT
GTTGCAT	SNRPA.8	0	0.0358565	3.40637	0.900914	7	ATTGCAC
GTTGCAT	SNRPA.1	0	0.0379845	3.60853	0.900914	7	ATTGCACT
GTTGCAT	SNRPA.10	0	0.0379845	3.60853	0.900914	7	ATTGCACT
TTGTT	SRSF2.9	-1	0.0931517	8.84941	0.903538	4	TGTTCCAGAT
GTTGGTTT	HNRNPCL1	-1	0.167755	15.9367	0.910495	7	ATTTTTT
TGCTTT	PTBP1.2	-1	0.202141	19.2034	0.910649	5	ACTTTCT
TTGTT	MSI1.2	0	0.103772	9.85831	0.910686	5	TAGTTAG
ATGTAGAT	RBM28	0	0.0124311	1.18095	0.912562	7	GAGTAGA
ATGTAGAT	SNRPA.7	-1	0.0144204	1.36994	0.912562	7	AGGAGAT
ATGTAGAT	SNRPA.16	-1	0.0144204	1.36994	0.912562	7	AGGAGAT
TTTTTTC	PTBP1.2	1	0.08624	8.1928	0.913575	6	ACTTTCT
TTTGT	CELF6_BRUNOL6	0	0.138844	13.1901	0.915393	5	TGTGGTG
GTTTTT	ELAVL1.2	0	0.127688	12.1304	0.916495	6	TTTGTTT
GTTTTT	ELAVL2.2	4	0.128309	12.1894	0.916495	5	TTTTATTTT
TTGCAT	MBNL1.1	3	0.0874021	8.3032	0.917838	4	AGCTTGC
TTGCAT	ELAVL2.2	0	0.0893764	8.49075	0.917838	6	TTTTATTTT
GTTTTTGTT	SRSF2.9	1	0.172953	16.4305	0.921734	9	TGTTCCAGAT
GTTTTTGTT	SNRPA.5	0	0.195151	18.5393	0.921734	9	GGGTATGCTG
GTTTTTGTT	SNRPA.14	0	0.195151	18.5393	0.921734	9	GGGTATGCTG
GTTTTTGTT	PTBP1.2	-1	0.196343	18.6526	0.921734	7	ACTTTCT
GTTTTTGTT	CELF6_BRUNOL6	-3	0.196343	18.6526	0.921734	6	TGTGGTG
GTTTTTGTT	SNRPA.4	1	0.27313	25.9473	0.921734	9	GATTCCTGCTA
GTTTTTGTT	SNRPA.13	1	0.27313	25.9473	0.921734	9	GATTCCTGCTA
GTTTTTGTT	SFPQ	-1	0.443276	42.1112	0.921734	7	GTAGTGT
GTTTTTGTT	MSI1.2	-4	0.499115	47.4159	0.921734	5	TAGTTAG
GTTTTTGTT	MBNL1.2	-5	0.530563	50.4034	0.921734	4	TGCT
GTTTTTGTT	MSI1.1	-4	0.533054	50.6402	0.921734	5	TAGTTAG
GTTTTTGTT	RBM24	-1	0.561404	53.3334	0.921734	7	AGTGTGA
GTTTTTGTT	A1CF	0	0.578513	54.9587	0.921734	7	ATAATTG
GTTTTTGTT	HNRNP1L2	-2	0.61601	58.521	0.921734	7	TTAGGGA
GTTTTTGTT	MBNL1.1	-1	0.636648	60.4816	0.921734	7	AGCTTGC
GTTTTTGTT	RBM41	-2	0.650026	61.7525	0.921734	7	ATACATT
GTTTTTGTT	SNRPA.8	-3	0.670126	63.662	0.921734	6	ATTGCAC
GTTTTTGTT	RBM28	-1	0.779276	74.0312	0.921734	7	GAGTAGA
GTTTTTGTT	SNRPA.2	-3	0.843094	80.0939	0.921734	6	ATTGCAC
GTTTTTGTT	SNRPA.11	-3	0.843094	80.0939	0.921734	6	ATTGCAC
GTTTTTGTT	SNRPA.1	-3	0.870868	82.7324	0.921734	6	ATTGCACT
GTTTTTGTT	SNRPA.10	-3	0.870868	82.7324	0.921734	6	ATTGCACT
GTTTTTGTT	SNRPA.3	-3	0.874872	83.1128	0.921734	6	ATTGCAC
GTTTTTGTT	SNRPA.12	-3	0.874872	83.1128	0.921734	6	ATTGCAC
GTTTTTGTT	FUS.1	-5	0.927824	88.1433	0.921734	4	GGTG
GTTTTTGTT	HNRNPA1	-3	0.943339	89.6172	0.921734	6	TAGGGA
GTTTTTGTT	ESRP2	-2	0.953236	90.5575	0.921734	7	TGGGGAT
GTTTTTGTT	HNRNP2B1	-2	0.979955	93.0957	0.921734	7	TTAGGGA
GTTTTTGTT	HNRNPA2B1	-2	0.979955	93.0957	0.921734	7	TTAGGGA
GTTTTTGTT	PCBP2	-1	0.997265	94.7402	0.921734	7	CCTTCCC
GTTTTTGTT	RBM8A	0	0.997559	94.7681	0.921734	7	GCGCGCG
GTTTTTGTT	HNRNPH2	0	0.999598	94.9618	0.921734	7	GGGAGGG
GTTTTTGTT	RBM4.1	0	0.999963	94.9965	0.921734	7	GCGCGGG
GTTTTTGTT	RBM4.2	0	0.999988	94.9989	0.921734	7	GCGCGGG
TTTGC	ELAVL1.2	0	0.0673153	6.39495	0.925208	5	TTTGTTT
TTTGC	TIA1.1	3	0.0673153	6.39495	0.925208	4	TTTTTTG
TTTGC	PTBP1.1	1	0.0750257	7.12744	0.925208	5	CTTTTCT
TTTGC	ELAVL1.3	0	0.0788438	7.49016	0.925208	5	TTTGTTT
TTTTT	ELAVL1.2	0	0.065523	6.22468	0.926997	5	TTTGTTT
GCATGC	SNRPA.5	2	0.0294804	2.80064	0.928361	6	GGGTATGCTG
GCATGC	SNRPA.14	2	0.0294804	2.80064	0.928361	6	GGGTATGCTG
GTTTTTGTTT	SRSF2.8	0	0.150333	14.2817	0.932018	9	GTTCGAGTA
GTTTTTGTTT	CELF6_BRUNOL6	-3	0.219613	20.8632	0.932018	7	TGTGGTG
GTTTTTGTTT	SFPQ	-3	0.228477	21.7053	0.932018	7	GTAGTGT
GTTTTTGTTT	PTBP1.2	-1	0.242641	23.0509	0.932018	7	ACTTTCT
GTTTTTGTTT	SRSF2.9	1	0.266332	25.3016	0.932018	9	TGTTCCAGAT
GTTTTTGTTT	SNRPA.5	0	0.272652	25.902	0.932018	10	GGGTATGCTG
GTTTTTGTTT	SNRPA.14	0	0.272652	25.902	0.932018	10	GGGTATGCTG
GTTTTTGTTT	RBM41	-3	0.293248	27.8586	0.932018	7	ATACATT
GTTTTTGTTT	SNRPA.4	1	0.41971	39.8724	0.932018	10	GATTCCTGCTA
GTTTTTGTTT	SNRPA.13	1	0.41971	39.8724	0.932018	10	GATTCCTGCTA
GTTTTTGTTT	MBNL1.2	-5	0.583085	55.393	0.932018	4	TGCT
GTTTTTGTTT	RBM24	-3	0.636734	60.4897	0.932018	7	AGTGTGA
GTTTTTGTTT	A1CF	0	0.65395	62.1253	0.932018	7	ATAATTG
GTTTTTGTTT	MSI1.2	-4	0.65395	62.1253	0.932018	6	TAGTTAG
GTTTTTGTTT	MBNL1.1	-5	0.684042	64.984	0.932018	5	AGCTTGC
GTTTTTGTTT	MSI1.1	-4	0.684042	64.984	0.932018	6	TAGTTAG
GTTTTTGTTT	HNRNP1L2	-3	0.691147	65.659	0.932018	7	TTAGGGA
GTTTTTGTTT	SNRPA.8	-3	0.743256	70.6093	0.932018	7	ATTGCAC
GTTTTTGTTT	RBM28	-1	0.841931	79.9835	0.932018	7	GAGTAGA
GTTTTTGTTT	SNRPA.2	-3	0.894572	84.9843	0.932018	7	ATTGCAC
GTTTTTGTTT	SNRPA.11	-3	0.894572	84.9843	0.932018	7	ATTGCAC
GTTTTTGTTT	SNRPA.3	-3	0.918486	87.2562	0.932018	7	ATTGCAC
GTTTTTGTTT	SNRPA.12	-3	0.918486	87.2562	0.932018	7	ATTGCAC
GTTTTTGTTT	SNRPA.1	-3	0.92197	87.5872	0.932018	7	ATTGCACT
GTTTTTGTTT	SNRPA.10	-3	0.92197	87.5872	0.932018	7	ATTGCACT
GTTTTTGTTT	FUS.1	-6	0.950795	90.3255	0.932018	4	GGTG
GTTTTTGTTT	HNRNPA1	-4	0.965888	91.7594	0.932018	6	TAGGGA
GTTTTTGTTT	ESRP2	-2	0.973923	92.5227	0.932018	7	TGGGGAT
GTTTTTGTTT	HNRNP2B1	-3	0.990404	94.0883	0.932018	7	TTAGGGA
GTTTTTGTTT	HNRNPA2B1	-3	0.990404	94.0883	0.932018	7	TTAGGGA
GTTTTTGTTT	PCBP2	-1	0.999069	94.9116	0.932018	7	CCTTCCC
GTTTTTGTTT	RBM8A	0	0.999184	94.9225	0.932018	7	GCGCGCG
GTTTTTGTTT	HNRNPH2	0	0.999892	94.9897	0.932018	7	GGGAGGG
GTTTTTGTTT	RBM4.1	0	0.999993	94.9993	0.932018	7	GCGCGGG
GTTTTTGTTT	RBM4.2	0	0.999998	94.9998	0.932018	7	GCGCGGG
TTGTTTTTTCT	CELF6_BRUNOL6	-1	0.242889	23.0745	0.932642	7	TGTGGTG
TTGTTTTTTCT	SFPQ	-2	0.317742	30.1855	0.932642	7	GTAGTGT
TTGTTTTTTCT	RBM41	0	0.352147	33.4539	0.932642	7	ATACATT
TTGTTTTTTCT	SNRPA.5	-2	0.380441	36.1419	0.932642	9	GGGTATGCTG
TTGTTTTTTCT	SNRPA.14	-2	0.380441	36.1419	0.932642	9	GGGTATGCTG
TTGTTTTTTCT	SNRPA.1	-3	0.545768	51.848	0.932642	8	ATTGCACT
TTGTTTTTTCT	SNRPA.10	-3	0.545768	51.848	0.932642	8	ATTGCACT
TTGTTTTTTCT	SRSF2.9	-1	0.584531	55.5304	0.932642	10	TGTTCCAGAT
TTGTTTTTTCT	MBNL1.2	-7	0.631395	59.9825	0.932642	4	TGCT
TTGTTTTTTCT	RBMS1	-3	0.699066	66.4113	0.932642	7	TATATAC
TTGTTTTTTCT	RBM24	-1	0.70775	67.2363	0.932642	7	AGTGTGA
TTGTTTTTTCT	MSI1.2	0	0.724355	68.8138	0.932642	7	TAGTTAG
TTGTTTTTTCT	SNRPA.4	-1	0.726142	68.9834	0.932642	10	GATTCCTGCTA
TTGTTTTTTCT	SNRPA.13	-1	0.726142	68.9834	0.932642	10	GATTCCTGCTA
TTGTTTTTTCT	A1CF	-3	0.739359	70.2391	0.932642	7	ATAATTG
TTGTTTTTTCT	MSI1.1	0	0.766045	72.7743	0.932642	7	TAGTTAG
TTGTTTTTTCT	MBNL1.1	-3	0.778353	73.9435	0.932642	7	AGCTTGC
TTGTTTTTTCT	SNRPA.8	-3	0.807485	76.7111	0.932642	7	ATTGCAC
TTGTTTTTTCT	PCBP1	-4	0.818538	77.7611	0.932642	7	CCTTTCC
TTGTTTTTTCT	PCBP2	-4	0.891956	84.7358	0.932642	7	CCTTCCC
TTGTTTTTTCT	SNRPA.2	-3	0.908276	86.2862	0.932642	7	ATTGCAC
TTGTTTTTTCT	SNRPA.11	-3	0.908276	86.2862	0.932642	7	ATTGCAC
TTGTTTTTTCT	FUS.1	-2	0.965947	91.765	0.932642	4	GGTG
TTGTTTTTTCT	SRSF2.8	1	0.973576	92.4897	0.932642	8	GTTCGAGTA
TTGTTTTTTCT	ESRP2	-1	0.990328	94.0811	0.932642	7	TGGGGAT
TTGTTTTTTCT	RBM4.1	-8	1	95	0.932642	3	GCGCGGG
TTGTTTTTTCT	RBM4.2	-8	1	95	0.932642	3	GCGCGGG
TTGTTTTTTCT	RBM8A	-4	1	95	0.932642	7	GCGCGCG
TTTTGTT	MSI1.2	-2	0.330279	31.3765	0.933873	5	TAGTTAG
TTTTGTT	SNRPA.5	2	0.357024	33.9173	0.933873	7	GGGTATGCTG
TTTTGTT	SNRPA.14	2	0.357024	33.9173	0.933873	7	GGGTATGCTG
TTTTGTT	SFPQ	1	0.357911	34.0016	0.933873	6	GTAGTGT
TTTTGTT	MSI1.1	-2	0.357911	34.0016	0.933873	5	TAGTTAG
TTTTGTT	A1CF	-1	0.395757	37.5969	0.933873	6	ATAATTG
TTTTGTT	MBNL1.2	-3	0.409329	38.8863	0.933873	4	TGCT
TTTTGTT	HNRNP1L2	0	0.42827	40.6857	0.933873	7	TTAGGGA
TTTTGTT	SRSF2.9	-3	0.429069	40.7615	0.933873	4	TGTTCCAGAT
TTTTGTT	SNRPA.4	3	0.437176	41.5318	0.933873	7	GATTCCTGCTA
TTTTGTT	SNRPA.13	3	0.437176	41.5318	0.933873	7	GATTCCTGCTA
TTTTGTT	RBM41	0	0.459111	43.6155	0.933873	7	ATACATT
TTTTGTT	RBM24	-1	0.471913	44.8317	0.933873	6	AGTGTGA
TTTTGTT	SNRPA.8	-1	0.478153	45.4246	0.933873	6	ATTGCAC
TTTTGTT	RBM28	1	0.592257	56.2644	0.933873	6	GAGTAGA
TTTTGTT	SNRPA.2	-1	0.673605	63.9925	0.933873	6	ATTGCAC
TTTTGTT	SNRPA.11	-1	0.673605	63.9925	0.933873	6	ATTGCAC
TTTTGTT	SNRPA.1	-1	0.683569	64.939	0.933873	6	ATTGCACT
TTTTGTT	SNRPA.10	-1	0.683569	64.939	0.933873	6	ATTGCACT
TTTTGTT	MBNL1.1	1	0.687048	65.2695	0.933873	6	AGCTTGC
TTTTGTT	SNRPA.3	-1	0.727139	69.0782	0.933873	6	ATTGCAC
TTTTGTT	SNRPA.12	-1	0.727139	69.0782	0.933873	6	ATTGCAC
TTTTGTT	SRSF2.8	2	0.748904	71.1458	0.933873	7	GTTCGAGTA
TTTTGTT	RBMS1	-1	0.836976	79.5127	0.933873	6	TATATAC
TTTTGTT	FUS.1	-3	0.855654	81.2872	0.933873	4	GGTG
TTTTGTT	HNRNPA1	-1	0.856029	81.3228	0.933873	6	TAGGGA
TTTTGTT	ESRP2	0	0.867686	82.4302	0.933873	7	TGGGGAT
TTTTGTT	HNRNP2B1	0	0.925596	87.9316	0.933873	7	TTAGGGA
TTTTGTT	HNRNPA2B1	0	0.925596	87.9316	0.933873	7	TTAGGGA
TTTTGTT	PCBP2	1	0.987216	93.7855	0.933873	6	CCTTCCC
TTTTGTT	RBM8A	-4	0.999997	94.9997	0.933873	3	GCGCGCG
TTTTGTT	RBM4.1	-4	1	95	0.933873	3	GCGCGGG
TTTTGTT	RBM4.2	-4	1	95	0.933873	3	GCGCGGG
TTTGTTT	PTBP1.2	2	0.271405	25.7835	0.935079	5	ACTTTCT
TTTGTTT	RBM24	0	0.378968	36.002	0.935079	7	AGTGTGA
TTTGTTT	A1CF	-1	0.393359	37.3691	0.935079	6	ATAATTG
TTTGTTT	MSI1.2	-1	0.393359	37.3691	0.935079	6	TAGTTAG
TTTGTTT	MBNL1.2	-2	0.399448	37.9475	0.935079	4	TGCT
TTTGTTT	MBNL1.1	-2	0.419294	39.8329	0.935079	5	AGCTTGC
TTTGTTT	MSI1.1	-1	0.419294	39.8329	0.935079	6	TAGTTAG
TTTGTTT	HNRNP1L2	0	0.425711	40.4426	0.935079	7	TTAGGGA
TTTGTTT	SRSF2.9	-2	0.428526	40.71	0.935079	5	TGTTCCAGAT
TTTGTTT	SNRPA.5	3	0.470625	44.7094	0.935079	7	GGGTATGCTG
TTTGTTT	SNRPA.14	3	0.470625	44.7094	0.935079	7	GGGTATGCTG
TTTGTTT	SNRPA.8	0	0.475372	45.1603	0.935079	7	ATTGCAC
TTTGTTT	SRSF2.8	1	0.498583	47.3654	0.935079	7	GTTCGAGTA
TTTGTTT	SNRPA.2	0	0.670404	63.6883	0.935079	7	ATTGCAC
TTTGTTT	SNRPA.11	0	0.670404	63.6883	0.935079	7	ATTGCAC
TTTGTTT	SNRPA.1	0	0.681353	64.7285	0.935079	7	ATTGCACT
TTTGTTT	SNRPA.10	0	0.681353	64.7285	0.935079	7	ATTGCACT
TTTGTTT	SNRPA.3	0	0.724345	68.8128	0.935079	7	ATTGCAC
TTTGTTT	SNRPA.12	0	0.724345	68.8128	0.935079	7	ATTGCAC
TTTGTTT	RBMS1	-2	0.748268	71.0855	0.935079	5	TATATAC
TTTGTTT	SNRPA.4	-3	0.845278	80.3014	0.935079	4	GATTCCTGCTA
TTTGTTT	SNRPA.13	-3	0.845278	80.3014	0.935079	4	GATTCCTGCTA
TTTGTTT	FUS.1	-3	0.851703	80.9118	0.935079	4	GGTG
TTTGTTT	HNRNPA1	-1	0.853142	81.0485	0.935079	6	TAGGGA
TTTGTTT	ESRP2	0	0.887865	84.3472	0.935079	7	TGGGGAT
TTTGTTT	HNRNP2B1	0	0.924146	87.7938	0.935079	7	TTAGGGA
TTTGTTT	HNRNPA2B1	0	0.924146	87.7938	0.935079	7	TTAGGGA
TTTGTTT	RBM28	-1	0.933177	88.6518	0.935079	6	GAGTAGA
TTTGTTT	PCBP1	2	0.952623	90.4992	0.935079	5	CCTTTCC
TTTGTTT	PCBP2	1	0.998797	94.8858	0.935079	6	CCTTCCC
TTTGTTT	RBM8A	1	0.999996	94.9996	0.935079	6	GCGCGCG
TTTGTTT	RBM4.1	-3	1	95	0.935079	4	GCGCGGG
TTTGTTT	RBM4.2	-3	1	95	0.935079	4	GCGCGGG
TTTTCCTTG	MBNL1.1	-3	0.110211	10.4701	0.936021	6	AGCTTGC
TTTTCCTTG	A1CF	-2	0.120589	11.456	0.936021	7	ATAATTG
TTTTCCTTG	RBM41	-1	0.125857	11.9564	0.936021	7	ATACATT
TTTTCCTTG	PCBP1	1	0.140237	13.3225	0.936021	6	CCTTTCC
TTTTCCTTG	PTBP1.2	1	0.143195	13.6035	0.936021	6	ACTTTCT
TTTTCCTTG	ELAVL1.1	0	0.159803	15.1813	0.936021	7	TTATTTT
TTTGT	ELAVL1.1	0	0.165581	15.7302	0.936897	5	TTATTTT
TTTGT	RBM24	0	0.165581	15.7302	0.936897	5	AGTGTGA
TTTGT	SNRPA.8	0	0.168722	16.0286	0.936897	5	ATTGCAC
TTTGT	SNRPA.1	0	0.272196	25.8586	0.936897	5	ATTGCACT
TTTGT	SNRPA.10	0	0.272196	25.8586	0.936897	5	ATTGCACT
TTTGT	MBNL1.1	2	0.291907	27.7312	0.936897	5	AGCTTGC
TTTGT	SNRPA.2	0	0.304238	28.9026	0.936897	5	ATTGCAC
TTTGT	SNRPA.11	0	0.304238	28.9026	0.936897	5	ATTGCAC
TTTGT	SFPQ	0	0.304238	28.9026	0.936897	5	GTAGTGT
TTTGT	SNRPA.3	0	0.382931	36.3785	0.936897	5	ATTGCAC
TTTGT	SNRPA.12	0	0.382931	36.3785	0.936897	5	ATTGCAC
TTTGT	MSI1.1	-1	0.382931	36.3785	0.936897	4	TAGTTAG
TTTGT	MSI1.2	-1	0.418241	39.7329	0.936897	4	TAGTTAG
TTTGT	RBMS1	0	0.418241	39.7329	0.936897	5	TATATAC
TTTGT	HNRNP1L2	0	0.525789	49.9499	0.936897	5	TTAGGGA
TTTGT	A1CF	3	0.575609	54.6828	0.936897	4	ATAATTG
TTTGT	SRSF2.9	-2	0.610645	58.0113	0.936897	3	TGTTCCAGAT
TTTGT	SRSF2.8	1	0.667421	63.405	0.936897	5	GTTCGAGTA
TTTGT	FUS.1	0	0.689107	65.4652	0.936897	4	GGTG
TTTGT	RBM28	-1	0.706221	67.091	0.936897	4	GAGTAGA
TTTGT	HNRNP2B1	0	0.723307	68.7142	0.936897	5	TTAGGGA
TTTGT	HNRNPA2B1	0	0.723307	68.7142	0.936897	5	TTAGGGA
TTTGT	SNRPA.5	3	0.739471	70.2498	0.936897	5	GGGTATGCTG
TTTGT	SNRPA.14	3	0.739471	70.2498	0.936897	5	GGGTATGCTG
TTTGT	PCBP1	2	0.751636	71.4054	0.936897	5	CCTTTCC
TTTGT	SNRPA.4	2	0.783777	74.4589	0.936897	5	GATTCCTGCTA
TTTGT	SNRPA.13	2	0.783777	74.4589	0.936897	5	GATTCCTGCTA
TTTGT	HNRNPA1	0	0.850648	80.8115	0.936897	5	TAGGGA
TTTGT	MBNL1.2	-2	0.887388	84.3019	0.936897	3	TGCT
TTTGT	SNRPA.6	5	0.911274	86.5711	0.936897	5	GAGCAGTAGGG
TTTGT	SNRPA.15	5	0.911274	86.5711	0.936897	5	GAGCAGTAGGG
TTTGT	ESRP2	-1	0.947888	90.0494	0.936897	4	TGGGGAT
TTTGT	PCBP2	2	0.978751	92.9813	0.936897	5	CCTTCCC
TTTGT	RBM8A	-3	0.999336	94.937	0.936897	2	GCGCGCG
TTTGT	RBM4.1	-3	0.999997	94.9997	0.936897	2	GCGCGGG
TTTGT	RBM4.2	-1	1	95	0.936897	4	GCGCGGG
TGCATGC	TARDBP	0	0.0720372	6.84353	0.937239	7	TGAATGAG
TGCATGC	SNRPA.5	1	0.0856802	8.13962	0.937239	7	GGGTATGCTG
TGCATGC	SNRPA.14	1	0.0856802	8.13962	0.937239	7	GGGTATGCTG
TGCATGC	SNRPA.4	2	0.113343	10.7676	0.937239	7	GATTCCTGCTA
TGCATGC	SNRPA.13	2	0.113343	10.7676	0.937239	7	GATTCCTGCTA
TGCATGC	SNRPA.8	2	0.118419	11.2498	0.937239	5	ATTGCAC
ACATAACC	HNRNPL.2	0	0.0148144	1.40737	0.937746	8	ACACAAAG
TTTGTT	PTBP1.2	2	0.16933	16.0863	0.94065	5	ACTTTCT
TTTGTT	MSI1.2	-1	0.212405	20.1785	0.94065	5	TAGTTAG
TTTGTT	MSI1.1	-1	0.232916	22.127	0.94065	5	TAGTTAG
TTTGTT	SRSF2.9	-2	0.238649	22.6717	0.94065	4	TGTTCCAGAT
TTGTTT	SRSF2.9	-1	0.238649	22.6717	0.94065	5	TGTTCCAGAT
TTGTTT	CELF6_BRUNOL6	-1	0.250186	23.7676	0.94065	5	TGTGGTG
TTTGTT	A1CF	0	0.261114	24.8059	0.94065	6	ATAATTG
TTGTTT	A1CF	0	0.261114	24.8059	0.94065	6	ATAATTG
TTGTTT	MSI1.2	0	0.261114	24.8059	0.94065	6	TAGTTAG
TTGTTT	MBNL1.1	-1	0.280944	26.6897	0.94065	5	AGCTTGC
TTGTTT	MSI1.1	0	0.280944	26.6897	0.94065	6	TAGTTAG
TTGTTT	PTBP1.2	1	0.310318	29.4802	0.94065	6	ACTTTCT
TTTGTT	RBM24	0	0.32083	30.4789	0.94065	6	AGTGTGA
TTGTTT	RBM24	-1	0.32083	30.4789	0.94065	5	AGTGTGA
TTTGTT	MBNL1.2	-2	0.323791	30.7602	0.94065	4	TGCT
TTGTTT	MBNL1.2	-1	0.323791	30.7602	0.94065	4	TGCT
TTTGTT	SNRPA.8	0	0.32594	30.9643	0.94065	6	ATTGCAC
TTTGTT	SNRPA.5	3	0.328405	31.1984	0.94065	6	GGGTATGCTG
TTTGTT	SNRPA.14	3	0.328405	31.1984	0.94065	6	GGGTATGCTG
TTTGTT	SFPQ	0	0.331148	31.459	0.94065	6	GTAGTGT
TTTGTT	RBM41	0	0.417922	39.7026	0.94065	6	ATACATT
TTTGTT	MBNL1.1	2	0.49504	47.0288	0.94065	5	AGCTTGC
TTTGTT	SNRPA.1	0	0.495439	47.0667	0.94065	6	ATTGCACT
TTTGTT	SNRPA.10	0	0.495439	47.0667	0.94065	6	ATTGCACT
TTTGTT	SNRPA.2	0	0.50947	48.3997	0.94065	6	ATTGCAC
TTTGTT	SNRPA.11	0	0.50947	48.3997	0.94065	6	ATTGCAC
TTTGTT	SNRPA.3	0	0.576857	54.8014	0.94065	6	ATTGCAC
TTTGTT	SNRPA.12	0	0.576857	54.8014	0.94065	6	ATTGCAC
TTTGTT	HNRNP1L2	0	0.576857	54.8014	0.94065	6	TTAGGGA
TTGTTT	SNRPA.2	1	0.576857	54.8014	0.94065	6	ATTGCAC
TTGTTT	SNRPA.3	1	0.576857	54.8014	0.94065	6	ATTGCAC
TTGTTT	SNRPA.8	1	0.576857	54.8014	0.94065	6	ATTGCAC
TTGTTT	SNRPA.11	1	0.576857	54.8014	0.94065	6	ATTGCAC
TTGTTT	SNRPA.12	1	0.576857	54.8014	0.94065	6	ATTGCAC
TTGTTT	RBMS1	-1	0.607047	57.6695	0.94065	5	TATATAC
TTGTTT	SNRPA.4	-2	0.65154	61.8963	0.94065	4	GATTCCTGCTA
TTGTTT	SNRPA.13	-2	0.65154	61.8963	0.94065	4	GATTCCTGCTA
TTGTTT	SNRPA.1	1	0.670512	63.6986	0.94065	6	ATTGCACT
TTGTTT	SNRPA.10	1	0.670512	63.6986	0.94065	6	ATTGCACT
TTGTTT	RBMS3	0	0.70155	66.6473	0.94065	6	ATATATA
TTTGTT	RBMS1	0	0.718074	68.2171	0.94065	6	TATATAC
TTTGTT	SNRPA.4	1	0.722567	68.6439	0.94065	6	GATTCCTGCTA
TTTGTT	SNRPA.13	1	0.722567	68.6439	0.94065	6	GATTCCTGCTA
TTTGTT	SRSF2.8	-3	0.743438	70.6266	0.94065	3	GTTCGAGTA
TTGTTT	SNRPA.5	4	0.750846	71.3304	0.94065	6	GGGTATGCTG
TTGTTT	SNRPA.14	4	0.750846	71.3304	0.94065	6	GGGTATGCTG
TTTGTT	HNRNPA1	0	0.756063	71.826	0.94065	6	TAGGGA
TTGTTT	HNRNPA1	0	0.756063	71.826	0.94065	6	TAGGGA
TTTGTT	FUS.1	-2	0.782471	74.3347	0.94065	4	GGTG
TTGTTT	FUS.1	-2	0.782471	74.3347	0.94065	4	GGTG
TTGTTT	SRSF2.8	-2	0.791921	75.2325	0.94065	4	GTTCGAGTA
TTGTTT	HNRNP1L2	1	0.831013	78.9463	0.94065	6	TTAGGGA
TTTGTT	RBM28	-1	0.855496	81.2721	0.94065	5	GAGTAGA
TTGTTT	RBM28	0	0.855496	81.2721	0.94065	6	GAGTAGA
TTTGTT	HNRNP2B1	0	0.868185	82.4776	0.94065	6	TTAGGGA
TTTGTT	HNRNPA2B1	0	0.868185	82.4776	0.94065	6	TTAGGGA
TTTGTT	PCBP1	2	0.887855	84.3462	0.94065	5	CCTTTCC
TTGTTT	PCBP1	-1	0.895199	85.0439	0.94065	5	CCTTTCC
TTGTTT	HNRNP2B1	1	0.954019	90.6318	0.94065	6	TTAGGGA
TTGTTT	HNRNPA2B1	1	0.954019	90.6318	0.94065	6	TTAGGGA
TTTGTT	ESRP2	-2	0.984898	93.5654	0.94065	4	TGGGGAT
TTTGTT	PCBP2	1	0.994757	94.5019	0.94065	6	CCTTCCC
TTGTTT	PCBP2	-2	0.994757	94.5019	0.94065	4	CCTTCCC
TTGTTT	ESRP2	-1	0.995901	94.6106	0.94065	5	TGGGGAT
TTTGTT	RBM8A	1	0.999949	94.9951	0.94065	6	GCGCGCG
TTGTTT	RBM8A	-2	0.999965	94.9967	0.94065	4	GCGCGCG
TTTGTT	RBM4.1	-3	1	95	0.94065	3	GCGCGGG
TTTGTT	RBM4.2	-3	1	95	0.94065	3	GCGCGGG
TTGTTT	RBM4.1	-2	1	95	0.94065	4	GCGCGGG
TTGTTT	RBM4.2	2	1	95	0.94065	5	GCGCGGG
TGTTTTT	SFPQ	1	0.277807	26.3917	0.941828	6	GTAGTGT
TGTTTTT	RBM24	0	0.38812	36.8714	0.941828	7	AGTGTGA
TGTTTTT	MBNL1.2	0	0.426027	40.4725	0.941828	4	TGCT
TGTTTTT	MBNL1.1	0	0.454424	43.1702	0.941828	7	AGCTTGC
TGTTTTT	SRSF2.9	0	0.588439	55.9017	0.941828	7	TGTTCCAGAT
TGTTTTT	RBM28	1	0.600487	57.0463	0.941828	6	GAGTAGA
TGTTTTT	FUS.1	-1	0.863107	81.9951	0.941828	4	GGTG
TGTTTTT	SNRPA.4	-1	0.864071	82.0868	0.941828	6	GATTCCTGCTA
TGTTTTT	SNRPA.13	-1	0.864071	82.0868	0.941828	6	GATTCCTGCTA
TGTTTTT	MSI1.2	-2	0.881408	83.7338	0.941828	5	TAGTTAG
TGTTTTT	ESRP2	0	0.894707	84.9972	0.941828	7	TGGGGAT
TGTTTTT	SNRPA.5	-1	0.895921	85.1125	0.941828	6	GGGTATGCTG
TGTTTTT	SNRPA.14	-1	0.895921	85.1125	0.941828	6	GGGTATGCTG
TGTTTTT	MSI1.1	-2	0.90078	85.5741	0.941828	5	TAGTTAG
TGTTTTT	SRSF2.8	-1	0.955357	90.7589	0.941828	6	GTTCGAGTA
TGTTTTT	PCBP2	-2	0.986733	93.7397	0.941828	5	CCTTCCC
TGTTTTT	HNRNP1L2	-2	0.999183	94.9224	0.941828	5	TTAGGGA
TGTTTTT	RBM8A	1	0.999996	94.9997	0.941828	6	GCGCGCG
TGTTTTT	RBM4.1	3	1	95	0.941828	4	GCGCGGG
TGTTTTT	RBM4.2	5	1	95	0.941828	2	GCGCGGG
TGTTTCTGT	SRSF2.8	-1	0.0911414	8.65843	0.946995	8	GTTCGAGTA
TTTAT	PTBP1.2	2	0.101627	9.65457	0.949881	5	ACTTTCT
GTTTTTGT	ELAVL2.2	-2	0.131451	12.4878	0.950067	6	TTTTATTTT
GTTTTTGT	PTBP1.2	-1	0.147215	13.9854	0.950067	7	ACTTTCT
GTTTTTGT	ELAVL1.4	-1	0.160736	15.2699	0.950067	7	TTGGTTT
GTTTTTGT	SRSF2.8	0	0.176821	16.798	0.950067	8	GTTCGAGTA
GTTTTTGT	SFPQ	-1	0.361577	34.3498	0.950067	7	GTAGTGT
GTTTTTGT	SRSF2.9	1	0.448563	42.6135	0.950067	8	TGTTCCAGAT
GTTTTTGT	RBM24	-1	0.470453	44.693	0.950067	7	AGTGTGA
GTTTTTGT	A1CF	0	0.486631	46.2299	0.950067	7	ATAATTG
GTTTTTGT	SNRPA.5	0	0.5008	47.576	0.950067	8	GGGTATGCTG
GTTTTTGT	SNRPA.14	0	0.5008	47.576	0.950067	8	GGGTATGCTG
GTTTTTGT	CELF6_BRUNOL6	-3	0.508537	48.311	0.950067	5	TGTGGTG
GTTTTTGT	MBNL1.1	-1	0.542752	51.5614	0.950067	7	AGCTTGC
GTTTTTGT	HNRNP1L2	-1	0.55598	52.8181	0.950067	7	TTAGGGA
GTTTTTGT	SNRPA.8	-3	0.576167	54.7359	0.950067	5	ATTGCAC
GTTTTTGT	SNRPA.4	1	0.617741	58.6854	0.950067	8	GATTCCTGCTA
GTTTTTGT	SNRPA.13	1	0.617741	58.6854	0.950067	8	GATTCCTGCTA
GTTTTTGT	SNRNP70	0	0.644701	61.2466	0.950067	7	GATCAAG
GTTTTTGT	MSI1.1	-1	0.666809	63.3468	0.950067	7	TAGTTAG
GTTTTTGT	MSI1.2	-1	0.666809	63.3468	0.950067	7	TAGTTAG
GTTTTTGT	RBM28	-1	0.691784	65.7195	0.950067	7	GAGTAGA
GTTTTTGT	RBM41	-1	0.691784	65.7195	0.950067	7	ATACATT
GTTTTTGT	SNRPA.2	-3	0.76648	72.8156	0.950067	5	ATTGCAC
GTTTTTGT	SNRPA.11	-3	0.76648	72.8156	0.950067	5	ATTGCAC
GTTTTTGT	SNRPA.1	-3	0.786298	74.6983	0.950067	5	ATTGCACT
GTTTTTGT	SNRPA.10	-3	0.786298	74.6983	0.950067	5	ATTGCACT
GTTTTTGT	SNRPA.3	-3	0.808482	76.8058	0.950067	5	ATTGCAC
GTTTTTGT	SNRPA.12	-3	0.808482	76.8058	0.950067	5	ATTGCAC
GTTTTTGT	SNRPA.6	2	0.869187	82.5727	0.950067	8	GAGCAGTAGGG
GTTTTTGT	SNRPA.15	2	0.869187	82.5727	0.950067	8	GAGCAGTAGGG
GTTTTTGT	FUS.1	-3	0.896846	85.2004	0.950067	4	GGTG
GTTTTTGT	HNRNPA1	-2	0.910905	86.536	0.950067	6	TAGGGA
GTTTTTGT	MBNL1.2	1	0.917759	87.1871	0.950067	3	TGCT
GTTTTTGT	HNRNP2B1	-1	0.958756	91.0818	0.950067	7	TTAGGGA
GTTTTTGT	HNRNPA2B1	-1	0.958756	91.0818	0.950067	7	TTAGGGA
GTTTTTGT	PCBP2	-1	0.992151	94.2544	0.950067	7	CCTTCCC
GTTTTTGT	RBM8A	0	0.992869	94.3226	0.950067	7	GCGCGCG
GTTTTTGT	ESRP2	-1	0.995744	94.5956	0.950067	7	TGGGGAT
GTTTTTGT	HNRNPH2	0	0.998547	94.862	0.950067	7	GGGAGGG
GTTTTTGT	RBM4.1	0	0.999825	94.9833	0.950067	7	GCGCGGG
GTTTTTGT	RBM4.2	0	0.999934	94.9937	0.950067	7	GCGCGGG
TGCACAGAA	HNRNPL.1	-1	0.0655509	6.22733	0.950089	7	ACACACA
TTTGTTTT	CELF6_BRUNOL6	0	0.141037	13.3985	0.950591	7	TGTGGTG
TTTGTTTT	SFPQ	0	0.147103	13.9748	0.950591	7	GTAGTGT
TTTGTTTT	PTBP1.1	-1	0.160243	15.2231	0.950591	7	CTTTTCT
TTTGTTTT	RBM41	-1	0.192407	18.2787	0.950591	7	ATACATT
TTTGTTTT	SNRPA.1	0	0.304623	28.9392	0.950591	8	ATTGCACT
TTTGTTTT	SNRPA.10	0	0.304623	28.9392	0.950591	8	ATTGCACT
TTTGTTTT	SRSF2.8	1	0.341946	32.4849	0.950591	8	GTTCGAGTA
TTTGTTTT	PTBP1.2	2	0.362185	34.4076	0.950591	5	ACTTTCT
TTTGTTTT	MBNL1.2	-2	0.475415	45.1644	0.950591	4	TGCT
TTTGTTTT	RBM24	0	0.487526	46.315	0.950591	7	AGTGTGA
TTTGTTTT	MSI1.2	-1	0.503904	47.8709	0.950591	7	TAGTTAG
TTTGTTTT	HNRNP1L2	0	0.540143	51.3136	0.950591	7	TTAGGGA
TTTGTTTT	MBNL1.1	-2	0.546993	51.9643	0.950591	6	AGCTTGC
TTTGTTTT	MSI1.1	-1	0.546993	51.9643	0.950591	7	TAGTTAG
TTTGTTTT	SNRPA.4	2	0.55608	52.8276	0.950591	8	GATTCCTGCTA
TTTGTTTT	SNRPA.13	2	0.55608	52.8276	0.950591	8	GATTCCTGCTA
TTTGTTTT	SNRPA.8	0	0.593841	56.4149	0.950591	7	ATTGCAC
TTTGTTTT	A1CF	-1	0.60718	57.6821	0.950591	7	ATAATTG
TTTGTTTT	SNRPA.5	3	0.648466	61.6043	0.950591	7	GGGTATGCTG
TTTGTTTT	SNRPA.14	3	0.648466	61.6043	0.950591	7	GGGTATGCTG
TTTGTTTT	SRSF2.9	2	0.69628	66.1466	0.950591	8	TGTTCCAGAT
TTTGTTTT	RBM28	-1	0.708001	67.2601	0.950591	7	GAGTAGA
TTTGTTTT	FUS.1	-3	0.901595	85.6515	0.950591	4	GGTG
TTTGTTTT	RBMS1	-2	0.904431	85.9209	0.950591	6	TATATAC
TTTGTTTT	HNRNPA1	-1	0.913325	86.7658	0.950591	6	TAGGGA
TTTGTTTT	ESRP2	-1	0.941304	89.4239	0.950591	7	TGGGGAT
TTTGTTTT	HNRNP2B1	0	0.96438	91.6161	0.950591	7	TTAGGGA
TTTGTTTT	HNRNPA2B1	0	0.96438	91.6161	0.950591	7	TTAGGGA
TTTGTTTT	PCBP2	-4	0.997589	94.771	0.950591	4	CCTTCCC
TTTGTTTT	RBM8A	1	1	95	0.950591	6	GCGCGCG
TTTGTTTT	HNRNPH2	3	1	95	0.950591	4	GGGAGGG
TTTGTTTT	RBM4.1	1	1	95	0.950591	6	GCGCGGG
TTTGTTTT	RBM4.2	3	1	95	0.950591	4	GCGCGGG
TGCAT	MBNL1.1	0	0.120807	11.4767	0.953032	5	AGCTTGC
TGCAT	TARDBP	0	0.147653	14.0271	0.953032	5	TGAATGAG
TGCAT	MBNL1.2	0	0.207893	19.7498	0.953032	4	TGCT
TGCAT	ELAVL2.2	1	0.248765	23.6326	0.953032	5	TTTTATTTT
TGCAT	RBMX	-1	0.278118	26.4212	0.953032	4	CCAG
TGCAT	RBMS1	0	0.352042	33.444	0.953032	5	TATATAC
TGCAT	RBMS3	1	0.352042	33.444	0.953032	5	ATATATA
TGCAT	ELAVL2.1	1	0.376869	35.8026	0.953032	5	TTTTATTTT
TGCAT	YBX1.1	0	0.408189	38.7779	0.953032	5	AACATCA
TGCAT	CELF5_BRUNOL5	0	0.452297	42.9682	0.953032	5	TGTGTGT
TGCAT	YBX1.2	0	0.469453	44.598	0.953032	5	AACATCA
TGCAT	ELAVL1.2	2	0.469453	44.598	0.953032	5	TTTGTTT
TGCAT	CELF4_BRUNOL4	0	0.484731	46.0495	0.953032	5	TGTGTGT
TGCAT	ESRP2	2	0.499567	47.4588	0.953032	5	TGGGGAT
TGCAT	ELAVL1.3	2	0.537775	51.0886	0.953032	5	TTTGTTT
TGCAT	A1CF	0	0.596566	56.6738	0.953032	5	ATAATTG
TGCAT	ELAVL1.4	1	0.596566	56.6738	0.953032	5	TTGGTTT
TGCAT	FUS.1	2	0.622467	59.1344	0.953032	2	GGTG
TGCAT	YBX2.3	0	0.628644	59.7212	0.953032	5	AACAACA
TGCAT	CELF6_BRUNOL6	0	0.628644	59.7212	0.953032	5	TGTGGTG
TGCAT	RBM28	1	0.628644	59.7212	0.953032	5	GAGTAGA
TGCAT	RBM24	0	0.688397	65.3977	0.953032	5	AGTGTGA
TGCAT	SNRPA.4	6	0.694171	65.9463	0.953032	5	GATTCCTGCTA
TGCAT	SNRPA.13	6	0.694171	65.9463	0.953032	5	GATTCCTGCTA
TGCAT	hnRNPK	-1	0.732999	69.6349	0.953032	4	CCAACCC
TGCAT	SNRPA.7	0	0.739284	70.232	0.953032	5	AGGAGAT
TGCAT	SNRPA.16	0	0.739284	70.232	0.953032	5	AGGAGAT
TGCAT	SRSF2.10	0	0.758703	72.0768	0.953032	5	AGGAGAGTA
TGCAT	PCBP1	-1	0.768086	72.9681	0.953032	4	CCTTTCC
TGCAT	QKI.2	4	0.834097	79.2392	0.953032	5	TACTAACATC
TGCAT	HNRNPC	1	0.91854	87.2613	0.953032	5	ATTTTTT
TGCAT	HNRNPCL1	1	0.91854	87.2613	0.953032	5	ATTTTTT
TGCAT	QKI.1	0	0.91854	87.2613	0.953032	5	TACTAAC
TGCAT	QKI.4	0	0.91854	87.2613	0.953032	5	TACTAAC
TGCAT	ELAVL1.5	0	0.91854	87.2613	0.953032	5	TTTTTTT
TGCAT	RALY	0	0.91854	87.2613	0.953032	5	TTTTTTG
TGCAT	TIA1.1	0	0.91854	87.2613	0.953032	5	TTTTTTG
TGCAT	ELAVL1.1	1	0.947465	90.0092	0.953032	5	TTATTTT
TGCAT	PTBP1.1	2	0.956057	90.8254	0.953032	5	CTTTTCT
TGCAT	PCBP2	3	0.976543	92.7716	0.953032	4	CCTTCCC
TGCAT	PTBP1.2	3	0.976543	92.7716	0.953032	4	ACTTTCT
TGCAT	MSI1.1	0	0.987116	93.7761	0.953032	5	TAGTTAG
TGCAT	MSI1.2	0	0.987116	93.7761	0.953032	5	TAGTTAG
TTGTTTT	SNRPA.1	1	0.329217	31.2756	0.955961	7	ATTGCACT
TTGTTTT	SNRPA.10	1	0.329217	31.2756	0.955961	7	ATTGCACT
TTGTTTT	MSI1.2	0	0.395757	37.5969	0.955961	7	TAGTTAG
TTGTTTT	MBNL1.2	-1	0.409329	38.8863	0.955961	4	TGCT
TTGTTTT	PTBP1.2	0	0.415434	39.4663	0.955961	7	ACTTTCT
TTGTTTT	MBNL1.1	-1	0.434516	41.2791	0.955961	6	AGCTTGC
TTGTTTT	MSI1.1	0	0.434516	41.2791	0.955961	7	TAGTTAG
TTGTTTT	RBM24	-1	0.471913	44.8317	0.955961	6	AGTGTGA
TTGTTTT	A1CF	0	0.490894	46.635	0.955961	7	ATAATTG
TTGTTTT	RBM28	0	0.592257	56.2644	0.955961	7	GAGTAGA
TTGTTTT	SRSF2.9	-1	0.597082	56.7228	0.955961	6	TGTTCCAGAT
TTGTTTT	SNRPA.8	1	0.727139	69.0782	0.955961	6	ATTGCAC
TTGTTTT	SRSF2.8	2	0.729484	69.3009	0.955961	7	GTTCGAGTA
TTGTTTT	RBMS1	-1	0.836976	79.5127	0.955961	6	TATATAC
TTGTTTT	SNRPA.4	-2	0.846243	80.3931	0.955961	5	GATTCCTGCTA
TTGTTTT	SNRPA.13	-2	0.846243	80.3931	0.955961	5	GATTCCTGCTA
TTGTTTT	FUS.1	-2	0.855654	81.2872	0.955961	4	GGTG
TTGTTTT	HNRNPA1	0	0.856029	81.3228	0.955961	6	TAGGGA
TTGTTTT	SNRPA.5	2	0.863233	82.0071	0.955961	7	GGGTATGCTG
TTGTTTT	SNRPA.14	2	0.863233	82.0071	0.955961	7	GGGTATGCTG
TTGTTTT	ESRP2	0	0.88971	84.5225	0.955961	7	TGGGGAT
TTGTTTT	HNRNP1L2	1	0.918658	87.2725	0.955961	6	TTAGGGA
TTGTTTT	PCBP2	-3	0.991691	94.2107	0.955961	4	CCTTCCC
TTGTTTT	RBM8A	0	0.999998	94.9998	0.955961	7	GCGCGCG
TTGTTTT	RBM4.1	2	1	95	0.955961	5	GCGCGGG
TTGTTTT	RBM4.2	2	1	95	0.955961	5	GCGCGGG
TTTTTTC	ELAVL2.2	3	0.110736	10.5199	0.956452	6	TTTTATTTT
TTTTTTC	ELAVL1.4	1	0.120498	11.4473	0.956452	6	TTGGTTT
TTTTTTC	RBMS1	0	0.393593	37.3913	0.956452	7	TATATAC
TTTTTTC	CELF4_BRUNOL4	1	0.422868	40.1725	0.956452	6	TGTGTGT
TTTTTTC	A1CF	0	0.429867	40.8373	0.956452	7	ATAATTG
TTTTTTC	SRSF2.9	-2	0.43833	41.6414	0.956452	5	TGTTCCAGAT
TTTTTTC	MBNL1.1	0	0.46832	44.4904	0.956452	7	AGCTTGC
TTTTTTC	CELF5_BRUNOL5	1	0.487557	46.3179	0.956452	6	TGTGTGT
TTTTTTC	RBM41	1	0.487557	46.3179	0.956452	6	ATACATT
TTTTTTC	SNRPA.8	0	0.500302	47.5287	0.956452	7	ATTGCAC
TTTTTTC	PCBP1	0	0.513276	48.7612	0.956452	7	CCTTTCC
TTTTTTC	RBMS3	0	0.519636	49.3654	0.956452	7	ATATATA
TTTTTTC	CELF6_BRUNOL6	0	0.526372	50.0053	0.956452	7	TGTGGTG
TTTTTTC	SFPQ	1	0.567263	53.89	0.956452	6	GTAGTGT
TTTTTTC	SNRPA.2	0	0.642844	61.0702	0.956452	7	ATTGCAC
TTTTTTC	SNRPA.11	0	0.642844	61.0702	0.956452	7	ATTGCAC
TTTTTTC	PCBP2	-1	0.642844	61.0702	0.956452	6	CCTTCCC
TTTTTTC	SNRPA.1	0	0.700035	66.5034	0.956452	7	ATTGCACT
TTTTTTC	SNRPA.10	0	0.700035	66.5034	0.956452	7	ATTGCACT
TTTTTTC	SNRPA.4	2	0.734651	69.7919	0.956452	7	GATTCCTGCTA
TTTTTTC	SNRPA.13	2	0.734651	69.7919	0.956452	7	GATTCCTGCTA
TTTTTTC	QKI.1	0	0.74631	70.8994	0.956452	7	TACTAAC
TTTTTTC	QKI.4	0	0.74631	70.8994	0.956452	7	TACTAAC
TTTTTTC	SNRPA.3	0	0.74631	70.8994	0.956452	7	ATTGCAC
TTTTTTC	SNRPA.12	0	0.74631	70.8994	0.956452	7	ATTGCAC
TTTTTTC	QKI.2	0	0.758368	72.045	0.956452	7	TACTAACATC
TTTTTTC	SRSF2.8	-3	0.891709	84.7124	0.956452	4	GTTCGAGTA
TTTTTTC	SNRPA.5	1	0.900088	85.5083	0.956452	7	GGGTATGCTG
TTTTTTC	SNRPA.14	1	0.900088	85.5083	0.956452	7	GGGTATGCTG
TTTTTTC	MSI1.2	0	0.928013	88.1612	0.956452	7	TAGTTAG
TTTTTTC	MSI1.1	-1	0.939867	89.2874	0.956452	6	TAGTTAG
TTTTTTC	RBM24	-1	0.958022	91.0121	0.956452	6	AGTGTGA
TTTTTTC	MBNL1.2	-4	0.975038	92.6286	0.956452	3	TGCT
TTTTTTC	FUS.1	-3	0.999963	94.9965	0.956452	4	GGTG
TTTTTTC	RBMX	-5	0.999963	94.9965	0.956452	2	CCAG
TTTTTTC	RBM8A	-3	0.999998	94.9998	0.956452	4	GCGCGCG
TTTTTTC	RBM4.2	-5	1	95	0.956452	2	GCGCGGG
TTTTTTC	RBM4.1	-3	1	95	0.956452	4	GCGCGGG
TGTTT	CELF6_BRUNOL6	0	0.124342	11.8125	0.95795	5	TGTGGTG
TGTTT	MBNL1.1	0	0.14165	13.4567	0.95795	5	AGCTTGC
TGTTT	RBM24	0	0.165581	15.7302	0.95795	5	AGTGTGA
TGTTT	PTBP1.1	2	0.1937	18.4015	0.95795	5	CTTTTCT
TGTTT	SFPQ	2	0.209941	19.9444	0.95795	5	GTAGTGT
TGTTT	PTBP1.2	2	0.23011	21.8605	0.95795	5	ACTTTCT
TGTTT	MBNL1.2	0	0.24775	23.5363	0.95795	4	TGCT
TGTTT	SNRPA.4	-1	0.370341	35.1824	0.95795	4	GATTCCTGCTA
TGTTT	SNRPA.13	-1	0.370341	35.1824	0.95795	4	GATTCCTGCTA
TGTTT	A1CF	1	0.382931	36.3785	0.95795	5	ATAATTG
TGTTT	RBMS1	0	0.418241	39.7329	0.95795	5	TATATAC
TGTTT	RBMS3	1	0.418241	39.7329	0.95795	5	ATATATA
TGTTT	SNRPA.5	5	0.471273	44.7709	0.95795	5	GGGTATGCTG
TGTTT	SNRPA.14	5	0.471273	44.7709	0.95795	5	GGGTATGCTG
TGTTT	SRSF2.8	-1	0.591486	56.1912	0.95795	4	GTTCGAGTA
TGTTT	MSI1.2	0	0.603767	57.3579	0.95795	5	TAGTTAG
TGTTT	MSI1.1	0	0.635735	60.3948	0.95795	5	TAGTTAG
TGTTT	FUS.1	-1	0.689107	65.4652	0.95795	4	GGTG
TGTTT	RBM28	1	0.706221	67.091	0.95795	5	GAGTAGA
TGTTT	SNRPA.8	-2	0.751636	71.4054	0.95795	3	ATTGCAC
TGTTT	PCBP1	0	0.762719	72.4583	0.95795	5	CCTTTCC
TGTTT	SNRPA.1	-2	0.883368	83.92	0.95795	3	ATTGCACT
TGTTT	SNRPA.10	-2	0.883368	83.92	0.95795	3	ATTGCACT
TGTTT	PCBP2	-1	0.978751	92.9813	0.95795	4	CCTTCCC
TGTTT	ESRP2	0	0.982643	93.3511	0.95795	5	TGGGGAT
TGTTT	HNRNP1L2	-2	0.982643	93.3511	0.95795	3	TTAGGGA
TGTTT	RBM8A	-1	0.999559	94.9581	0.95795	4	GCGCGCG
TGTTT	HNRNPH2	1	0.999919	94.9923	0.95795	5	GGGAGGG
TGTTT	RBM4.2	5	1	95	0.95795	2	GCGCGGG
ATTGTGCA	SRSF9.2	-1	0.152113	14.4508	0.959912	7	AGGAGCA
ATTGTGCA	FUS.1	-2	0.188534	17.9108	0.959912	4	GGTG
ATTGTGCA	HNRNPC	0	0.216423	20.5602	0.959912	7	ATTTTTT
ATTGTGCA	RALY	1	0.216423	20.5602	0.959912	6	TTTTTTG
ATTGTGCA	HNRNPCL1	0	0.232875	22.1231	0.959912	7	ATTTTTT
ATTGTGCA	ELAVL1.2	0	0.247467	23.5093	0.959912	7	TTTGTTT
ATTGTGCA	CELF4_BRUNOL4	0	0.261524	24.8447	0.959912	7	TGTGTGT
ATTGTGCA	CELF5_BRUNOL5	0	0.261524	24.8447	0.959912	7	TGTGTGT
ATTGTGCA	ESRP2	-2	0.288317	27.3902	0.959912	6	TGGGGAT
ATTGTGCA	SRSF1.2	-1	0.288317	27.3902	0.959912	7	ACGCGCA
ATTGTGCA	TIA1.1	1	0.288317	27.3902	0.959912	6	TTTTTTG
ATTGTGCA	ELAVL1.1	2	0.300067	28.5063	0.959912	5	TTATTTT
ATTGTGCA	A1CF	3	0.311495	29.592	0.959912	4	ATAATTG
ATTGTGCA	MBNL1.1	0	0.311495	29.592	0.959912	7	AGCTTGC
ATTGTGCA	ELAVL1.3	0	0.333349	31.6682	0.959912	7	TTTGTTT
ATTGTGCA	HNRNP1L2	-1	0.413525	39.2849	0.959912	7	TTAGGGA
ATTGTGCA	SFPQ	0	0.413525	39.2849	0.959912	7	GTAGTGT
ATTGTGCA	MBNL1.2	-4	0.420495	39.947	0.959912	4	TGCT
ATTGTGCA	SNRPA.5	1	0.428296	40.6882	0.959912	8	GGGTATGCTG
ATTGTGCA	SNRPA.14	1	0.428296	40.6882	0.959912	8	GGGTATGCTG
ATTGTGCA	RBM28	-3	0.43293	41.1284	0.959912	5	GAGTAGA
ATTGTGCA	ELAVL2.2	4	0.451327	42.876	0.959912	5	TTTTATTTT
ATTGTGCA	SNRPA.4	2	0.452379	42.976	0.959912	8	GATTCCTGCTA
ATTGTGCA	SNRPA.13	2	0.452379	42.976	0.959912	8	GATTCCTGCTA
ATTGTGCA	HNRNP2B1	-1	0.458066	43.5163	0.959912	7	TTAGGGA
ATTGTGCA	HNRNPA2B1	-1	0.458066	43.5163	0.959912	7	TTAGGGA
ATTGTGCA	ELAVL2.1	4	0.468315	44.49	0.959912	5	TTTTATTTT
ATTGTGCA	CELF6_BRUNOL6	1	0.483814	45.9623	0.959912	6	TGTGGTG
ATTGTGCA	TARDBP	2	0.487446	46.3073	0.959912	6	TGAATGAG
ATTGTGCA	ELAVL1.4	0	0.496728	47.1892	0.959912	7	TTGGTTT
ATTGTGCA	SRSF9.1	-1	0.503137	47.798	0.959912	7	GGAAGGA
ATTGTGCA	PTBP1.2	0	0.552515	52.4889	0.959912	7	ACTTTCT
ATTGTGCA	RBM8A	-3	0.552515	52.4889	0.959912	5	GCGCGCG
ATTGTGCA	ELAVL1.5	1	0.567821	53.943	0.959912	6	TTTTTTT
ATTGTGCA	PTBP1.1	0	0.593424	56.3753	0.959912	7	CTTTTCT
ATTGTGCA	SFRS13A	0	0.658124	62.5218	0.959912	7	AAAGAAC
ATTGTGCA	SRSF2.8	1	0.671562	63.7984	0.959912	8	GTTCGAGTA
ATTGTGCA	RBM6	-2	0.757921	72.0025	0.959912	6	AATCCAG
ATTGTGCA	HNRNPA1	-1	0.775068	73.6314	0.959912	6	TAGGGA
ATTGTGCA	RBM4.1	-3	0.780096	74.1091	0.959912	5	GCGCGGG
ATTGTGCA	RBM42	1	0.780096	74.1091	0.959912	6	AACTAAG
ATTGTGCA	SRSF1.3	-2	0.797682	75.7798	0.959912	6	GGAGGAA
ATTGTGCA	RBMS1	-2	0.797682	75.7798	0.959912	6	TATATAC
ATTGTGCA	SRSF1.7	-2	0.828707	78.7271	0.959912	6	GGAGGAG
ATTGTGCA	RBM4.2	-3	0.841142	79.9085	0.959912	5	GCGCGGG
ATTGTGCA	SRSF1.4	-2	0.879953	83.5955	0.959912	6	GGAGGAG
ATTGTGCA	SRSF1.5	-2	0.879953	83.5955	0.959912	6	GGAGGAA
ATTGTGCA	NONO	0	0.883937	83.974	0.959912	5	AGGGA
ATTGTGCA	MSI1.2	-1	0.899845	85.4853	0.959912	7	TAGTTAG
ATTGTGCA	MSI1.1	-1	0.90521	85.995	0.959912	7	TAGTTAG
ATTGTGCA	HNRNPH2	-1	0.990537	94.1011	0.959912	7	GGGAGGG
TGTTTT	SFPQ	1	0.170951	16.2403	0.961332	6	GTAGTGT
TGTTTT	MBNL1.1	0	0.294113	27.9408	0.961332	6	AGCTTGC
TGTTTT	PTBP1.2	1	0.303817	28.8626	0.961332	6	ACTTTCT
TGTTTT	RBM24	0	0.324364	30.8146	0.961332	6	AGTGTGA
TGTTTT	MBNL1.2	0	0.342907	32.5762	0.961332	4	TGCT
TGTTTT	SRSF2.9	0	0.394194	37.4485	0.961332	6	TGTTCCAGAT
TGTTTT	RBM28	1	0.430635	40.9104	0.961332	6	GAGTAGA
TGTTTT	SNRPA.4	-1	0.653713	62.1027	0.961332	5	GATTCCTGCTA
TGTTTT	SNRPA.13	-1	0.653713	62.1027	0.961332	5	GATTCCTGCTA
TGTTTT	SNRPA.5	5	0.739701	70.2716	0.961332	5	GGGTATGCTG
TGTTTT	SNRPA.14	5	0.739701	70.2716	0.961332	5	GGGTATGCTG
TGTTTT	FUS.1	-1	0.793701	75.4016	0.961332	4	GGTG
TGTTTT	A1CF	1	0.818526	77.76	0.961332	6	ATAATTG
TGTTTT	MSI1.2	0	0.836544	79.4716	0.961332	6	TAGTTAG
TGTTTT	MSI1.1	0	0.856029	81.3228	0.961332	6	TAGTTAG
TGTTTT	SRSF2.8	-1	0.879045	83.5093	0.961332	5	GTTCGAGTA
TGTTTT	PCBP2	-2	0.972217	92.3606	0.961332	4	CCTTCCC
TGTTTT	HNRNP1L2	-2	0.996113	94.6308	0.961332	4	TTAGGGA
TGTTTT	ESRP2	3	0.998221	94.831	0.961332	4	TGGGGAT
TGTTTT	RBM8A	1	0.999952	94.9955	0.961332	6	GCGCGCG
TGTTTT	RBM4.2	5	1	95	0.961332	2	GCGCGGG
TTTTCT	ELAVL1.2	1	0.123601	11.7421	0.961795	6	TTTGTTT
TTTTCT	SNRPA.4	1	0.148809	14.1369	0.961795	6	GATTCCTGCTA
TTTTCT	SNRPA.13	1	0.148809	14.1369	0.961795	6	GATTCCTGCTA
TTTTCT	ELAVL1.3	1	0.159411	15.1441	0.961795	6	TTTGTTT
TTTTCT	PCBP1	2	0.329514	31.3038	0.961795	5	CCTTTCC
TTTTCT	SNRPA.8	0	0.329514	31.3038	0.961795	6	ATTGCAC
TTTTCT	SNRPA.5	3	0.32988	31.3386	0.961795	6	GGGTATGCTG
TTTTCT	SNRPA.14	3	0.32988	31.3386	0.961795	6	GGGTATGCTG
TTTTCT	MBNL1.2	-2	0.342907	32.5762	0.961795	4	TGCT
TTTTCT	ELAVL1.4	1	0.386691	36.7356	0.961795	6	TTGGTTT
TTTTCT	SRSF2.9	0	0.394194	37.4485	0.961795	6	TGTTCCAGAT
TTTTCT	CELF4_BRUNOL4	1	0.413878	39.3184	0.961795	6	TGTGTGT
TTTTCT	RBM41	-1	0.422118	40.1012	0.961795	5	ATACATT
TTTTCT	CELF5_BRUNOL5	1	0.44837	42.5952	0.961795	6	TGTGTGT
TTTTCT	SNRPA.2	0	0.458468	43.5544	0.961795	6	ATTGCAC
TTTTCT	SNRPA.11	0	0.458468	43.5544	0.961795	6	ATTGCAC
TTTTCT	PCBP2	1	0.470443	44.6921	0.961795	6	CCTTCCC
TTTTCT	SNRPA.1	0	0.498948	47.4001	0.961795	6	ATTGCACT
TTTTCT	SNRPA.10	0	0.498948	47.4001	0.961795	6	ATTGCACT
TTTTCT	MBNL1.1	2	0.499793	47.4803	0.961795	5	AGCTTGC
TTTTCT	QKI.1	-2	0.582365	55.3247	0.961795	4	TACTAAC
TTTTCT	QKI.4	-2	0.582365	55.3247	0.961795	4	TACTAAC
TTTTCT	SNRPA.3	0	0.582365	55.3247	0.961795	6	ATTGCAC
TTTTCT	SNRPA.12	0	0.582365	55.3247	0.961795	6	ATTGCAC
TTTTCT	RBMS1	-1	0.613013	58.2362	0.961795	5	TATATAC
TTTTCT	RBMS3	0	0.707908	67.2513	0.961795	6	ATATATA
TTTTCT	SFPQ	1	0.818526	77.76	0.961795	6	GTAGTGT
TTTTCT	A1CF	0	0.836544	79.4716	0.961795	6	ATAATTG
TTTTCT	SRSF2.8	-1	0.858533	81.5606	0.961795	5	GTTCGAGTA
TTTTCT	CELF6_BRUNOL6	-1	0.860619	81.7588	0.961795	5	TGTGGTG
TTTTCT	QKI.2	-2	0.87514	83.1383	0.961795	4	TACTAACATC
TTTTCT	RBM24	-1	0.888721	84.4285	0.961795	5	AGTGTGA
TTTTCT	FUS.1	-1	0.999803	94.9812	0.961795	4	GGTG
TTTTCT	RBM8A	1	0.999952	94.9955	0.961795	6	GCGCGCG
TTTTCT	RBM4.2	-3	0.999999	94.9999	0.961795	3	GCGCGGG
TTTTCT	RBM4.1	-3	1	95	0.961795	3	GCGCGGG
TGTTTG	A1CF	1	0.16786	15.9467	0.962567	6	ATAATTG
TGTTTG	ELAVL2.1	3	0.199455	18.9483	0.962567	6	TTTTATTTT
TGTTTG	MSI1.2	1	0.225412	21.4141	0.962567	6	TAGTTAG
TGTTTG	SRSF2.8	-1	0.227453	21.6081	0.962567	5	GTTCGAGTA
TGTTTG	MSI1.1	1	0.243188	23.1029	0.962567	6	TAGTTAG
TGTTTG	SNRPA.8	-2	0.284073	26.9869	0.962567	4	ATTGCAC
TGTTTG	TARDBP	0	0.286874	27.253	0.962567	6	TGAATGAG
TGTTTG	SNRPA.5	1	0.292353	27.7735	0.962567	6	GGGTATGCTG
TGTTTG	SNRPA.14	1	0.292353	27.7735	0.962567	6	GGGTATGCTG
TGTTTG	MBNL1.2	0	0.315569	29.9791	0.962567	4	TGCT
TGTTTG	PTBP1.1	2	0.320105	30.41	0.962567	5	CTTTTCT
TGTTTG	SFPQ	2	0.343416	32.6245	0.962567	5	GTAGTGT
TGTTTG	PTBP1.2	2	0.371212	35.2651	0.962567	5	ACTTTCT
TGTTTG	SNRPA.1	-2	0.440035	41.8033	0.962567	4	ATTGCACT
TGTTTG	SNRPA.10	-2	0.440035	41.8033	0.962567	4	ATTGCACT
TGTTTG	SNRPA.2	-2	0.461233	43.8172	0.962567	4	ATTGCAC
TGTTTG	SNRPA.11	-2	0.461233	43.8172	0.962567	4	ATTGCAC
TGTTTG	SNRPA.3	-2	0.530002	50.3502	0.962567	4	ATTGCAC
TGTTTG	SNRPA.12	-2	0.530002	50.3502	0.962567	4	ATTGCAC
TGTTTG	SNRPA.4	-1	0.584626	55.5395	0.962567	5	GATTCCTGCTA
TGTTTG	SNRPA.13	-1	0.584626	55.5395	0.962567	5	GATTCCTGCTA
TGTTTG	HNRNP1L2	-2	0.658307	62.5392	0.962567	4	TTAGGGA
TGTTTG	FUS.1	-2	0.765732	72.7446	0.962567	4	GGTG
TGTTTG	RBM28	-1	0.823281	78.2117	0.962567	5	GAGTAGA
TGTTTG	HNRNP2B1	-2	0.837475	79.5601	0.962567	4	TTAGGGA
TGTTTG	HNRNPA2B1	-2	0.837475	79.5601	0.962567	4	TTAGGGA
TGTTTG	RBM8A	-1	0.908566	86.3137	0.962567	5	GCGCGCG
TGTTTG	ESRP2	0	0.938986	89.2037	0.962567	6	TGGGGAT
TGTTTG	HNRNPH2	1	0.949917	90.2421	0.962567	6	GGGAGGG
TGTTTG	HNRNPA1	-2	0.951212	90.3651	0.962567	4	TAGGGA
TGTTTG	SRSF1.4	-1	0.96413	91.5923	0.962567	5	GGAGGAG
TGTTTG	SRSF1.5	-1	0.96413	91.5923	0.962567	5	GGAGGAA
TGTTTG	SRSF2.11	1	0.971827	92.3235	0.962567	6	AGGAGAGG
TGTTTG	RBM4.1	-1	0.987119	93.7763	0.962567	5	GCGCGGG
TGTTTG	RBM4.2	-1	0.994535	94.4809	0.962567	5	GCGCGGG
TTGTT	MSI1.1	0	0.115051	10.9299	0.963779	5	TAGTTAG
TATTTT	RBM41	1	0.0534396	5.07676	0.963955	6	ATACATT
TTTTTATTGTT	PTBP1.1	0	0.153121	14.5465	0.967139	7	CTTTTCT
TTTTTATTGTT	SFPQ	-3	0.198448	18.8525	0.967139	7	GTAGTGT
TTTTTATTGTT	ELAVL1.4	-2	0.229776	21.8287	0.967139	7	TTGGTTT
TTTTTATTGTT	HNRNP1L2	-3	0.264536	25.1309	0.967139	7	TTAGGGA
TTTTTATTGTT	RBM41	-1	0.269753	25.6265	0.967139	7	ATACATT
TTTTTATTGTT	RBMS1	-2	0.301733	28.6646	0.967139	7	TATATAC
TTTTTATTGTT	PTBP1.2	0	0.318974	30.3025	0.967139	7	ACTTTCT
TTTTTATTGTT	CELF6_BRUNOL6	-2	0.330963	31.4415	0.967139	7	TGTGGTG
TTTTTATTGTT	CELF4_BRUNOL4	-3	0.349675	33.2191	0.967139	7	TGTGTGT
TTTTTATTGTT	CELF5_BRUNOL5	-3	0.363355	34.5187	0.967139	7	TGTGTGT
TTTTTATTGTT	SNRPA.4	-1	0.382461	36.3337	0.967139	10	GATTCCTGCTA
TTTTTATTGTT	SNRPA.13	-1	0.382461	36.3337	0.967139	10	GATTCCTGCTA
TTTTTATTGTT	SRSF2.9	-1	0.391651	37.2069	0.967139	10	TGTTCCAGAT
TTTTTATTGTT	SNRPA.2	-5	0.493947	46.925	0.967139	6	ATTGCAC
TTTTTATTGTT	SNRPA.3	-5	0.493947	46.925	0.967139	6	ATTGCAC
TTTTTATTGTT	SNRPA.11	-5	0.493947	46.925	0.967139	6	ATTGCAC
TTTTTATTGTT	SNRPA.12	-5	0.493947	46.925	0.967139	6	ATTGCAC
TTTTTATTGTT	SNRPA.1	0	0.578673	54.974	0.967139	8	ATTGCACT
TTTTTATTGTT	SNRPA.10	0	0.578673	54.974	0.967139	8	ATTGCACT
TTTTTATTGTT	HNRNPA1	-4	0.584972	55.5724	0.967139	6	TAGGGA
TTTTTATTGTT	SNRPA.8	-5	0.632238	60.0626	0.967139	6	ATTGCAC
TTTTTATTGTT	MBNL1.2	-7	0.656122	62.3316	0.967139	4	TGCT
TTTTTATTGTT	MSI1.2	-6	0.674667	64.0933	0.967139	5	TAGTTAG
TTTTTATTGTT	SRSF2.8	-2	0.694382	65.9663	0.967139	9	GTTCGAGTA
TTTTTATTGTT	MSI1.1	-6	0.708677	67.3244	0.967139	5	TAGTTAG
TTTTTATTGTT	RBM24	-5	0.727745	69.1358	0.967139	6	AGTGTGA
TTTTTATTGTT	QKI.2	-1	0.734184	69.7475	0.967139	10	TACTAACATC
TTTTTATTGTT	HNRNP2B1	-3	0.766656	72.8323	0.967139	7	TTAGGGA
TTTTTATTGTT	HNRNPA2B1	-3	0.766656	72.8323	0.967139	7	TTAGGGA
TTTTTATTGTT	MBNL1.1	-3	0.841704	79.9619	0.967139	7	AGCTTGC
TTTTTATTGTT	SNRPA.5	-1	0.871759	82.8171	0.967139	10	GGGTATGCTG
TTTTTATTGTT	SNRPA.14	-1	0.871759	82.8171	0.967139	10	GGGTATGCTG
TTTTTATTGTT	FUS.1	-7	0.972014	92.3413	0.967139	4	GGTG
TTTTTATTGTT	NONO	-5	0.987541	93.8164	0.967139	5	AGGGA
TTTTTATTGTT	ESRP2	0	0.988088	93.8683	0.967139	7	TGGGGAT
TTTTTATTGTT	PCBP2	0	0.999815	94.9824	0.967139	7	CCTTCCC
TTTTTATTGTT	HNRNPH2	-2	0.999998	94.9998	0.967139	7	GGGAGGG
TTTTTATTGTT	RBM4.1	-8	1	95	0.967139	3	GCGCGGG
TTTTTATTGTT	RBM4.2	-8	1	95	0.967139	3	GCGCGGG
TTTTTATTGTT	RBM8A	-8	1	95	0.967139	3	GCGCGCG
TTTT	PTBP1.2	1	0.081214	7.71533	0.96757	4	ACTTTCT
GTTAGTTTTC	MBNL1.1	-3	0.103532	9.83557	0.96757	7	AGCTTGC
GTTAGTTTTC	SRSF2.8	0	0.126653	12.032	0.96757	9	GTTCGAGTA
GTTAGTTTTC	MSI1.2	2	0.13948	13.2506	0.96757	5	TAGTTAG
GTTAGTTTTC	PTBP1.1	-4	0.147193	13.9833	0.96757	6	CTTTTCT
TTTT	ELAVL1.2	3	0.14845	14.1028	0.96757	4	TTTGTTT
GTTAGTTTTC	MSI1.1	2	0.16177	15.3681	0.96757	5	TAGTTAG
GTTAGTTTTC	HNRNP1L2	-1	0.165442	15.717	0.96757	7	TTAGGGA
GTTAGTTTTC	CELF4_BRUNOL4	-1	0.199365	18.9396	0.96757	7	TGTGTGT
GTTAGTTTTC	A1CF	-1	0.203422	19.3251	0.96757	7	ATAATTG
TTTT	ELAVL1.4	4	0.228482	21.7058	0.96757	3	TTGGTTT
GTTAGTTTTC	CELF5_BRUNOL5	-1	0.239348	22.7381	0.96757	7	TGTGTGT
GTTAGTTTTC	TIA1.1	-2	0.249567	23.7089	0.96757	7	TTTTTTG
TTTT	ELAVL1.3	-1	0.268584	25.5155	0.96757	3	TTTGTTT
GTTAGTTTTC	PTBP1.2	-3	0.273475	25.9801	0.96757	7	ACTTTCT
GTTAGTTTTC	RALY	-3	0.280169	26.616	0.96757	7	TTTTTTG
GTTAGTTTTC	SRSF2.9	1	0.36489	34.6646	0.96757	9	TGTTCCAGAT
TTTT	SRSF2.9	0	0.404776	38.4537	0.96757	4	TGTTCCAGAT
GTTAGTTTTC	HNRNPA1	-2	0.456862	43.4019	0.96757	6	TAGGGA
TTTT	CELF4_BRUNOL4	2	0.560246	53.2233	0.96757	4	TGTGTGT
TTTT	RBM41	3	0.579227	55.0266	0.96757	4	ATACATT
TTTT	PCBP1	2	0.591111	56.1556	0.96757	4	CCTTTCC
TTTT	SNRPA.8	0	0.591111	56.1556	0.96757	4	ATTGCAC
TTTT	CELF5_BRUNOL5	2	0.591111	56.1556	0.96757	4	TGTGTGT
TTTT	CELF6_BRUNOL6	2	0.603962	57.3764	0.96757	4	TGTGGTG
TTTT	SFPQ	3	0.628628	59.7197	0.96757	4	GTAGTGT
GTTAGTTTTC	HNRNP2B1	-1	0.641937	60.984	0.96757	7	TTAGGGA
GTTAGTTTTC	HNRNPA2B1	-1	0.641937	60.984	0.96757	7	TTAGGGA
GTTAGTTTTC	RBM24	-3	0.690775	65.6236	0.96757	7	AGTGTGA
GTTAGTTTTC	SNRPA.4	-4	0.716313	68.0497	0.96757	6	GATTCCTGCTA
GTTAGTTTTC	SNRPA.13	-4	0.716313	68.0497	0.96757	6	GATTCCTGCTA
GTTAGTTTTC	SNRPA.8	-5	0.716952	68.1104	0.96757	5	ATTGCAC
GTTAGTTTTC	CELF6_BRUNOL6	-1	0.729691	69.3206	0.96757	7	TGTGGTG
TTTT	SNRPA.2	0	0.732189	69.558	0.96757	4	ATTGCAC
TTTT	SNRPA.11	0	0.732189	69.558	0.96757	4	ATTGCAC
GTTAGTTTTC	RBM28	1	0.735914	69.9118	0.96757	6	GAGTAGA
TTTT	SNRPA.1	0	0.74584	70.8548	0.96757	4	ATTGCACT
TTTT	SNRPA.10	0	0.74584	70.8548	0.96757	4	ATTGCACT
TTTT	MBNL1.1	1	0.781057	74.2004	0.96757	4	AGCTTGC
TTTT	PCBP2	0	0.794935	75.5188	0.96757	4	CCTTCCC
GTTAGTTTTC	SNRPA.2	-5	0.842912	80.0766	0.96757	5	ATTGCAC
GTTAGTTTTC	SNRPA.11	-5	0.842912	80.0766	0.96757	5	ATTGCAC
TTTT	MBNL1.2	0	0.843279	80.1115	0.96757	4	TGCT
TTTT	SNRPA.4	0	0.848143	80.5736	0.96757	4	GATTCCTGCTA
TTTT	SNRPA.13	0	0.848143	80.5736	0.96757	4	GATTCCTGCTA
GTTAGTTTTC	PCBP2	-5	0.8779	83.4005	0.96757	5	CCTTCCC
TTTT	QKI.1	0	0.887493	84.3119	0.96757	4	TACTAAC
TTTT	QKI.4	0	0.887493	84.3119	0.96757	4	TACTAAC
TTTT	SNRPA.3	0	0.887493	84.3119	0.96757	4	ATTGCAC
TTTT	SNRPA.12	0	0.887493	84.3119	0.96757	4	ATTGCAC
TTTT	MSI1.1	0	0.887493	84.3119	0.96757	4	TAGTTAG
TTTT	RBMS1	1	0.887493	84.3119	0.96757	4	TATATAC
TTTT	RBMS3	1	0.887493	84.3119	0.96757	4	ATATATA
GTTAGTTTTC	SNRPA.1	-1	0.89834	85.3423	0.96757	8	ATTGCACT
GTTAGTTTTC	SNRPA.10	-1	0.89834	85.3423	0.96757	8	ATTGCACT
TTTT	MSI1.2	0	0.911248	86.5686	0.96757	4	TAGTTAG
TTTT	SNRPA.5	2	0.916759	87.0921	0.96757	4	GGGTATGCTG
TTTT	SNRPA.14	2	0.916759	87.0921	0.96757	4	GGGTATGCTG
GTTAGTTTTC	FUS.1	-4	0.944124	89.6918	0.96757	4	GGTG
TTTT	SRSF2.8	-1	0.950461	90.2938	0.96757	3	GTTCGAGTA
TTTT	RBM24	1	0.951198	90.3638	0.96757	4	AGTGTGA
GTTAGTTTTC	MBNL1.2	1	0.957639	90.9757	0.96757	3	TGCT
TTTT	HNRNP1L2	0	0.959451	91.1478	0.96757	4	TTAGGGA
GTTAGTTTTC	NONO	-3	0.967509	91.9133	0.96757	5	AGGGA
GTTAGTTTTC	HNRNPH2	0	0.970608	92.2078	0.96757	7	GGGAGGG
GTTAGTTTTC	ESRP2	-2	0.975733	92.6947	0.96757	7	TGGGGAT
TTTT	HNRNP2B1	0	0.992671	94.3037	0.96757	4	TTAGGGA
TTTT	HNRNPA2B1	0	0.992671	94.3037	0.96757	4	TTAGGGA
GTTAGTTTTC	RBM8A	0	0.997418	94.7547	0.96757	7	GCGCGCG
TTTT	FUS.1	0	0.997614	94.7733	0.96757	4	GGTG
GTTAGTTTTC	RBMX	-1	0.997732	94.7846	0.96757	4	CCAG
GTTAGTTTTC	RBM4.1	0	0.999945	94.9948	0.96757	7	GCGCGGG
GTTAGTTTTC	RBM4.2	0	0.999993	94.9993	0.96757	7	GCGCGGG
TTTT	RBM4.1	-1	1	95	0.96757	3	GCGCGGG
TTTT	RBM4.2	-3	1	95	0.96757	1	GCGCGGG
TTTT	RBM8A	-2	1	95	0.96757	2	GCGCGCG
TTTTT	ELAVL2.1	1	0.117906	11.201	0.967998	5	TTTTATTTT
TTTTT	ELAVL2.2	5	0.117906	11.201	0.967998	4	TTTTATTTT
TTTTT	ELAVL1.3	0	0.121131	11.5075	0.967998	5	TTTGTTT
TTTTT	CELF4_BRUNOL4	2	0.206872	19.6528	0.967998	5	TGTGTGT
TTTTT	CELF5_BRUNOL5	2	0.222656	21.1523	0.967998	5	TGTGTGT
TTTTT	ELAVL1.4	1	0.257843	24.4951	0.967998	5	TTGGTTT
TTTTT	A1CF	1	0.449068	42.6614	0.967998	5	ATAATTG
TTTTT	RBMS1	0	0.486949	46.2602	0.967998	5	TATATAC
TTTTT	RBMS3	1	0.486949	46.2602	0.967998	5	ATATATA
TTTTT	MSI1.2	0	0.67498	64.1231	0.967998	5	TAGTTAG
TTTTT	SRSF2.9	0	0.68631	65.1994	0.967998	5	TGTTCCAGAT
TTTTT	MSI1.1	0	0.706203	67.0893	0.967998	5	TAGTTAG
TTTTT	CELF6_BRUNOL6	0	0.729502	69.3027	0.967998	5	TGTGGTG
TTTTT	MBNL1.1	0	0.77788	73.8986	0.967998	5	AGCTTGC
TTTTT	RBM24	0	0.808861	76.8418	0.967998	5	AGTGTGA
TTTTT	PCBP1	2	0.813614	77.2933	0.967998	5	CCTTTCC
TTTTT	SNRPA.8	0	0.813614	77.2933	0.967998	5	ATTGCAC
TTTTT	SFPQ	3	0.842234	80.0122	0.967998	4	GTAGTGT
TTTTT	SNRPA.2	0	0.908067	86.2664	0.967998	5	ATTGCAC
TTTTT	SNRPA.11	0	0.908067	86.2664	0.967998	5	ATTGCAC
TTTTT	PCBP2	0	0.908067	86.2664	0.967998	5	CCTTCCC
TTTTT	SNRPA.4	2	0.916474	87.065	0.967998	5	GATTCCTGCTA
TTTTT	SNRPA.13	2	0.916474	87.065	0.967998	5	GATTCCTGCTA
TTTTT	SNRPA.1	0	0.922668	87.6535	0.967998	5	ATTGCACT
TTTTT	SNRPA.10	0	0.922668	87.6535	0.967998	5	ATTGCACT
TTTTT	MBNL1.2	-1	0.92341	87.7239	0.967998	4	TGCT
TTTTT	SNRPA.3	0	0.967603	91.9223	0.967998	5	ATTGCAC
TTTTT	SNRPA.12	0	0.967603	91.9223	0.967998	5	ATTGCAC
TTTTT	SNRPA.5	1	0.988586	93.9157	0.967998	5	GGGTATGCTG
TTTTT	SNRPA.14	1	0.988586	93.9157	0.967998	5	GGGTATGCTG
TTTTT	HNRNP1L2	0	0.990588	94.1059	0.967998	5	TTAGGGA
TTTTT	SRSF2.8	-2	0.991823	94.2232	0.967998	3	GTTCGAGTA
TTTTT	FUS.1	-1	0.99951	94.9534	0.967998	4	GGTG
TTTTT	RBM4.1	-2	1	95	0.967998	3	GCGCGGG
TTTTT	RBM4.2	-4	1	95	0.967998	1	GCGCGGG
TTTTT	RBM8A	-3	1	95	0.967998	2	GCGCGCG
TTGTT	CELF4_BRUNOL4	1	0.158964	15.1016	0.969964	5	TGTGTGT
TTGTT	CELF6_BRUNOL6	1	0.1937	18.4015	0.969964	5	TGTGGTG
TTGTT	SFPQ	1	0.197496	18.7621	0.969964	5	GTAGTGT
TTGTT	CELF5_BRUNOL5	1	0.197496	18.7621	0.969964	5	TGTGTGT
TTGTT	PTBP1.1	1	0.201595	19.1515	0.969964	5	CTTTTCT
TTGTT	PTBP1.2	2	0.23011	21.8605	0.969964	5	ACTTTCT
TTGTT	MBNL1.2	-1	0.238604	22.6674	0.969964	4	TGCT
TTGTT	A1CF	1	0.38113	36.2074	0.969964	5	ATAATTG
TTGTT	SNRPA.2	1	0.38113	36.2074	0.969964	5	ATTGCAC
TTGTT	SNRPA.3	1	0.38113	36.2074	0.969964	5	ATTGCAC
TTGTT	SNRPA.8	1	0.38113	36.2074	0.969964	5	ATTGCAC
TTGTT	SNRPA.11	1	0.38113	36.2074	0.969964	5	ATTGCAC
TTGTT	SNRPA.12	1	0.38113	36.2074	0.969964	5	ATTGCAC
TTGTT	MBNL1.1	3	0.449288	42.6823	0.969964	4	AGCTTGC
TTGTT	SNRPA.1	1	0.452796	43.0156	0.969964	5	ATTGCACT
TTGTT	SNRPA.10	1	0.452796	43.0156	0.969964	5	ATTGCACT
TTGTT	SNRPA.4	5	0.470338	44.6821	0.969964	5	GATTCCTGCTA
TTGTT	SNRPA.13	5	0.470338	44.6821	0.969964	5	GATTCCTGCTA
TTGTT	RBM24	1	0.498397	47.3478	0.969964	5	AGTGTGA
TTGTT	SRSF2.8	-2	0.516162	49.0354	0.969964	3	GTTCGAGTA
TTGTT	SNRPA.5	4	0.608818	57.8378	0.969964	5	GGGTATGCTG
TTGTT	SNRPA.14	4	0.608818	57.8378	0.969964	5	GGGTATGCTG
TTGTT	FUS.1	-1	0.680919	64.6873	0.969964	4	GGTG
TTGTT	RBM28	0	0.701491	66.6417	0.969964	5	GAGTAGA
TTGTT	HNRNPA1	0	0.845908	80.3613	0.969964	5	TAGGGA
TTGTT	HNRNP1L2	1	0.872636	82.9004	0.969964	5	TTAGGGA
TTGTT	ESRP2	-1	0.946516	89.919	0.969964	4	TGGGGAT
TTGTT	HNRNP2B1	1	0.946516	89.919	0.969964	5	TTAGGGA
TTGTT	HNRNPA2B1	1	0.946516	89.919	0.969964	5	TTAGGGA
TTGTT	RBMS1	0	0.957792	90.9903	0.969964	5	TATATAC
TTGTT	PCBP2	-1	0.992543	94.2915	0.969964	4	CCTTCCC
TTGTT	RBM8A	-2	0.999429	94.9458	0.969964	3	GCGCGCG
TTGTT	RBM4.1	-2	0.999997	94.9997	0.969964	3	GCGCGGG
TTGTT	RBM4.2	-2	1	95	0.969964	3	GCGCGGG
GTTGGTTT	FUS.1	-3	0.188507	17.9082	0.971243	4	GGTG
GTTGGTTT	HNRNPC	-1	0.210326	19.981	0.971243	7	ATTTTTT
GTTGGTTT	HNRNP1L2	0	0.225728	21.4441	0.971243	7	TTAGGGA
GTTGGTTT	HNRNPA1	-1	0.281223	26.7162	0.971243	6	TAGGGA
GTTGGTTT	ESRP2	-1	0.362075	34.3971	0.971243	7	TGGGGAT
GTTGGTTT	MBNL1.2	-2	0.400217	38.0206	0.971243	4	TGCT
GTTGGTTT	SNRPA.1	0	0.438328	41.6411	0.971243	8	ATTGCACT
GTTGGTTT	SNRPA.10	0	0.438328	41.6411	0.971243	8	ATTGCACT
GTTGGTTT	HNRNP2B1	0	0.443351	42.1183	0.971243	7	TTAGGGA
GTTGGTTT	HNRNPA2B1	0	0.443351	42.1183	0.971243	7	TTAGGGA
GTTGGTTT	CELF6_BRUNOL6	1	0.47486	45.1117	0.971243	6	TGTGGTG
GTTGGTTT	MBNL1.1	-2	0.494386	46.9667	0.971243	6	AGCTTGC
GTTGGTTT	A1CF	-1	0.507282	48.1918	0.971243	7	ATAATTG
GTTGGTTT	PTBP1.1	-1	0.548318	52.0902	0.971243	7	CTTTTCT
GTTGGTTT	SRSF2.9	1	0.571578	54.2999	0.971243	8	TGTTCCAGAT
GTTGGTTT	SRSF9.1	1	0.585941	55.6644	0.971243	6	GGAAGGA
GTTGGTTT	SNRPA.5	2	0.601644	57.1562	0.971243	8	GGGTATGCTG
GTTGGTTT	SNRPA.14	2	0.601644	57.1562	0.971243	8	GGGTATGCTG
GTTGGTTT	RBM24	1	0.603379	57.321	0.971243	6	AGTGTGA
GTTGGTTT	HNRNPH2	2	0.642066	60.9963	0.971243	5	GGGAGGG
GTTGGTTT	RBM28	2	0.786686	74.7352	0.971243	5	GAGTAGA
GTTGGTTT	SNRPA.6	5	0.824633	78.3401	0.971243	6	GAGCAGTAGGG
GTTGGTTT	SNRPA.15	5	0.824633	78.3401	0.971243	6	GAGCAGTAGGG
GTTGGTTT	SNRPA.7	1	0.834112	79.2407	0.971243	6	AGGAGAT
GTTGGTTT	SNRPA.16	1	0.834112	79.2407	0.971243	6	AGGAGAT
GTTGGTTT	RBM4.1	2	0.866724	82.3387	0.971243	5	GCGCGGG
GTTGGTTT	SRSF2.10	1	0.866907	82.3562	0.971243	8	AGGAGAGTA
GTTGGTTT	RBM4.2	2	0.875811	83.202	0.971243	5	GCGCGGG
GTTGGTTT	SNRPA.9	-1	0.884031	83.9829	0.971243	7	TTGCACA
GTTGGTTT	NONO	-2	0.885245	84.0983	0.971243	5	AGGGA
GTTGGTTT	SRSF1.7	0	0.940863	89.382	0.971243	7	GGAGGAG
GTTGGTTT	RBM8A	0	0.966257	91.7944	0.971243	7	GCGCGCG
GTTGGTTT	SRSF2.11	4	0.978818	92.9877	0.971243	4	AGGAGAGG
TGCTTT	CELF4_BRUNOL4	0	0.258612	24.5681	0.972136	6	TGTGTGT
TGCTTT	PCBP1	-1	0.272536	25.891	0.972136	5	CCTTTCC
TGCTTT	CELF5_BRUNOL5	0	0.272536	25.891	0.972136	6	TGTGTGT
TGCTTT	CELF6_BRUNOL6	0	0.281823	26.7731	0.972136	6	TGTGGTG
TGCTTT	SNRPA.4	6	0.36433	34.6113	0.972136	5	GATTCCTGCTA
TGCTTT	SNRPA.13	6	0.36433	34.6113	0.972136	5	GATTCCTGCTA
TGCTTT	QKI.1	0	0.514285	48.8571	0.972136	6	TACTAAC
TGCTTT	QKI.4	0	0.514285	48.8571	0.972136	6	TACTAAC
TGCTTT	PCBP2	-2	0.574877	54.6133	0.972136	4	CCTTCCC
TGCTTT	FUS.1	-1	0.742622	70.5491	0.972136	4	GGTG
TGCTTT	A1CF	1	0.761399	72.3329	0.972136	6	ATAATTG
TGCTTT	MSI1.2	0	0.78177	74.2682	0.972136	6	TAGTTAG
TGCTTT	MSI1.1	0	0.804335	76.4118	0.972136	6	TAGTTAG
TGCTTT	RBM24	0	0.856345	81.3527	0.972136	6	AGTGTGA
TGCTTT	RBM8A	1	0.878163	83.4255	0.972136	6	GCGCGCG
TGCTTT	SRSF2.9	0	0.906666	86.1333	0.972136	6	TGTTCCAGAT
TGCTTT	SFRS7	4	0.912467	86.6844	0.972136	6	AGACTACGAT
TATTTT	PTBP1.1	1	0.0695533	6.60756	0.972482	6	CTTTTCT
TATTTT	PTBP1.2	-1	0.0695533	6.60756	0.972482	5	ACTTTCT
TATTTT	ELAVL1.2	1	0.0746294	7.08979	0.972482	6	TTTGTTT
TATTTT	SFPQ	1	0.0914357	8.68639	0.972482	6	GTAGTGT
TATTTT	ELAVL1.3	2	0.109806	10.4316	0.972482	5	TTTGTTT
TTTTTC	ELAVL1.2	0	0.127688	12.1304	0.972482	6	TTTGTTT
TATTTT	ELAVL1.4	1	0.15261	14.498	0.972482	6	TTGGTTT
TTTTTC	ELAVL1.3	0	0.164668	15.6435	0.972482	6	TTTGTTT
TTTTTC	ELAVL2.2	5	0.225823	21.4532	0.972482	4	TTTTATTTT
TTTTTC	ELAVL2.1	2	0.242684	23.055	0.972482	6	TTTTATTTT
TTTTTC	SRSF2.9	-1	0.242919	23.0773	0.972482	5	TGTTCCAGAT
TATTTT	A1CF	1	0.296396	28.1576	0.972482	6	ATAATTG
TATTTT	MSI1.2	0	0.315282	29.9518	0.972482	6	TAGTTAG
TTTTTC	CELF4_BRUNOL4	2	0.329137	31.268	0.972482	5	TGTGTGT
TTTTTC	RBMS3	1	0.334463	31.774	0.972482	6	ATATATA
TATTTT	MSI1.1	0	0.33791	32.1015	0.972482	6	TAGTTAG
TTTTTC	SNRPA.8	-1	0.339713	32.2727	0.972482	5	ATTGCAC
TTTTTC	PCBP1	0	0.350636	33.3104	0.972482	6	CCTTTCC
TTTTTC	CELF5_BRUNOL5	2	0.350636	33.3104	0.972482	5	TGTGTGT
TATTTT	SNRPA.5	3	0.373062	35.4409	0.972482	6	GGGTATGCTG
TATTTT	SNRPA.14	3	0.373062	35.4409	0.972482	6	GGGTATGCTG
TATTTT	CELF4_BRUNOL4	0	0.388481	36.9057	0.972482	6	TGTGTGT
TTTTTC	ELAVL1.4	1	0.397843	37.7951	0.972482	6	TTGGTTT
TATTTT	CELF5_BRUNOL5	0	0.400296	38.0281	0.972482	6	TGTGTGT
TATTTT	CELF6_BRUNOL6	0	0.400296	38.0281	0.972482	6	TGTGGTG
TTTTTC	RBMS1	0	0.433533	41.1856	0.972482	6	TATATAC
TTTTTC	SNRPA.2	-1	0.470106	44.6601	0.972482	5	ATTGCAC
TTTTTC	SNRPA.11	-1	0.470106	44.6601	0.972482	5	ATTGCAC
TTTTTC	PCBP2	0	0.470106	44.6601	0.972482	6	CCTTCCC
TTTTTC	SNRPA.1	-1	0.508518	48.3092	0.972482	5	ATTGCACT
TTTTTC	SNRPA.10	-1	0.508518	48.3092	0.972482	5	ATTGCACT
TTTTTC	MBNL1.1	1	0.540776	51.3737	0.972482	6	AGCTTGC
TATTTT	SNRPA.2	-1	0.550853	52.331	0.972482	5	ATTGCAC
TATTTT	SNRPA.11	-1	0.550853	52.331	0.972482	5	ATTGCAC
TTTTTC	SNRPA.3	1	0.59393	56.4234	0.972482	6	ATTGCAC
TTTTTC	SNRPA.12	1	0.59393	56.4234	0.972482	6	ATTGCAC
TATTTT	QKI.1	0	0.644723	61.2487	0.972482	6	TACTAAC
TATTTT	QKI.4	0	0.644723	61.2487	0.972482	6	TACTAAC
TATTTT	SNRPA.3	-1	0.644723	61.2487	0.972482	5	ATTGCAC
TATTTT	SNRPA.12	-1	0.644723	61.2487	0.972482	5	ATTGCAC
TTTTTC	A1CF	1	0.654346	62.1629	0.972482	6	ATAATTG
TTTTTC	SNRPA.4	0	0.659716	62.673	0.972482	6	GATTCCTGCTA
TTTTTC	SNRPA.13	0	0.659716	62.673	0.972482	6	GATTCCTGCTA
TATTTT	QKI.2	3	0.669856	63.6363	0.972482	6	TACTAACATC
TTTTTC	SNRPA.5	2	0.745937	70.864	0.972482	6	GGGTATGCTG
TTTTTC	SNRPA.14	2	0.745937	70.864	0.972482	6	GGGTATGCTG
TTTTTC	SRSF2.8	-2	0.75379	71.6101	0.972482	4	GTTCGAGTA
TATTTT	SNRPA.1	-1	0.785929	74.6633	0.972482	5	ATTGCACT
TATTTT	SNRPA.10	-1	0.785929	74.6633	0.972482	5	ATTGCACT
TATTTT	SNRPA.8	-1	0.792248	75.2635	0.972482	5	ATTGCAC
TATTTT	MBNL1.1	-1	0.804222	76.4011	0.972482	5	AGCTTGC
TATTTT	HNRNPA1	0	0.813933	77.3236	0.972482	6	TAGGGA
TTTTTC	MSI1.2	0	0.844854	80.2612	0.972482	6	TAGTTAG
TTTTTC	RBM41	-2	0.844854	80.2612	0.972482	4	ATACATT
TATTTT	RBM24	-1	0.86256	81.9432	0.972482	5	AGTGTGA
TTTTTC	MSI1.1	0	0.863773	82.0584	0.972482	6	TAGTTAG
TATTTT	SRSF2.9	-2	0.871502	82.7927	0.972482	4	TGTTCCAGAT
TATTTT	HNRNP1L2	1	0.877966	83.4068	0.972482	6	TTAGGGA
TTTTTC	CELF6_BRUNOL6	0	0.880276	83.6262	0.972482	6	TGTGGTG
TTTTTC	RBM24	0	0.895377	85.0608	0.972482	6	AGTGTGA
TATTTT	PCBP1	0	0.911701	86.6116	0.972482	6	CCTTTCC
TTTTTC	SFPQ	3	0.918801	87.2861	0.972482	4	GTAGTGT
TTTTTC	MBNL1.2	-3	0.949689	90.2205	0.972482	3	TGCT
TATTTT	MBNL1.2	-2	0.96257	91.4441	0.972482	4	TGCT
TTTTTC	RBM6	-1	0.96343	91.5258	0.972482	5	AATCCAG
TATTTT	PCBP2	-2	0.982826	93.3684	0.972482	4	CCTTCCC
TATTTT	SNRPA.4	0	0.984165	93.4957	0.972482	6	GATTCCTGCTA
TATTTT	SNRPA.13	0	0.984165	93.4957	0.972482	6	GATTCCTGCTA
TATTTT	RBMX	1	0.98836	93.8942	0.972482	3	CCAG
TTTTTC	HNRNP1L2	-1	0.99652	94.6694	0.972482	5	TTAGGGA
TTTTTC	FUS.1	-2	0.999819	94.9828	0.972482	4	GGTG
TTTTTC	RBMX	-4	0.999819	94.9828	0.972482	2	CCAG
TATTTT	FUS.1	-2	0.999899	94.9904	0.972482	4	GGTG
TTTTTC	RBM8A	-2	0.999973	94.9974	0.972482	4	GCGCGCG
TTTTTC	RBM4.2	-4	0.999999	94.9999	0.972482	2	GCGCGGG
TTTTTC	RBM4.1	-2	1	95	0.972482	4	GCGCGGG
TATTTT	RBM4.1	-3	1	95	0.972482	3	GCGCGGG
TATTTT	RBM4.2	-5	1	95	0.972482	1	GCGCGGG
TATTTT	RBM8A	-1	1	95	0.972482	5	GCGCGCG
TTGCAT	ELAVL1.2	1	0.144965	13.7717	0.972859	6	TTTGTTT
TTGCAT	ELAVL2.1	0	0.163626	15.5444	0.972859	6	TTTTATTTT
TTGCAT	ELAVL1.3	1	0.178989	17.0039	0.972859	6	TTTGTTT
TTGCAT	ELAVL1.4	0	0.218127	20.722	0.972859	6	TTGGTTT
TTGCAT	MBNL1.2	-1	0.282556	26.8428	0.972859	4	TGCT
TTGCAT	TARDBP	-1	0.31245	29.6828	0.972859	5	TGAATGAG
TTGCAT	SRSF2.9	2	0.348265	33.0852	0.972859	6	TGTTCCAGAT
TTGCAT	RBMX	-2	0.371414	35.2843	0.972859	4	CCAG
TTGCAT	SRSF2.8	1	0.442481	42.0357	0.972859	6	GTTCGAGTA
TTGCAT	QKI.2	3	0.451058	42.8505	0.972859	6	TACTAACATC
TTGCAT	RALY	0	0.509028	48.3576	0.972859	6	TTTTTTG
TTGCAT	RBMS1	-1	0.53841	51.1489	0.972859	5	TATATAC
TTGCAT	ELAVL1.1	0	0.568435	54.0014	0.972859	6	TTATTTT
TTGCAT	HNRNPCL1	1	0.592192	56.2582	0.972859	6	ATTTTTT
TTGCAT	YBX1.1	-1	0.592192	56.2582	0.972859	5	AACATCA
TTGCAT	CELF4_BRUNOL4	1	0.592192	56.2582	0.972859	6	TGTGTGT
TTGCAT	TIA1.1	0	0.592192	56.2582	0.972859	6	TTTTTTG
TTGCAT	HNRNPC	1	0.613967	58.3268	0.972859	6	ATTTTTT
TTGCAT	PTBP1.1	1	0.634934	60.3187	0.972859	6	CTTTTCT
TTGCAT	CELF5_BRUNOL5	-1	0.634934	60.3187	0.972859	5	TGTGTGT
TTGCAT	ELAVL1.5	1	0.634934	60.3187	0.972859	6	TTTTTTT
TTGCAT	RBMS3	0	0.634934	60.3187	0.972859	6	ATATATA
TTGCAT	YBX1.2	-1	0.652035	61.9433	0.972859	5	AACATCA
TTGCAT	PTBP1.2	2	0.66728	63.3916	0.972859	5	ACTTTCT
TTGCAT	A1CF	4	0.681728	64.7642	0.972859	3	ATAATTG
TTGCAT	ESRP2	1	0.681728	64.7642	0.972859	6	TGGGGAT
TTGCAT	QKI.3	2	0.695405	66.0635	0.972859	5	ACTAACA
TTGCAT	PCBP2	2	0.728553	69.2125	0.972859	5	CCTTCCC
TTGCAT	FUS.1	1	0.728796	69.2356	0.972859	3	GGTG
TTGCAT	SFPQ	1	0.792172	75.2563	0.972859	6	GTAGTGT
TTGCAT	CELF6_BRUNOL6	-1	0.803008	76.2858	0.972859	5	TGTGGTG
TTGCAT	RBM28	0	0.803008	76.2858	0.972859	6	GAGTAGA
TTGCAT	PCBP1	3	0.817916	77.702	0.972859	4	CCTTTCC
TTGCAT	MSI1.1	0	0.850379	80.786	0.972859	6	TAGTTAG
TTGCAT	RBM4.1	-2	0.984692	93.5458	0.972859	4	GCGCGGG
TTGCAT	RBM4.2	-2	0.987698	93.8313	0.972859	4	GCGCGGG
TGCTTTT	PTBP1.2	-1	0.207751	19.7363	0.973987	6	ACTTTCT
TGCTTTT	ELAVL1.2	2	0.244926	23.2679	0.973987	5	TTTGTTT
TGCTTTT	ELAVL1.3	1	0.244926	23.2679	0.973987	6	TTTGTTT
TGCTTTT	SNRPA.5	5	0.303195	28.8035	0.973987	5	GGGTATGCTG
TGCTTTT	SNRPA.14	5	0.303195	28.8035	0.973987	5	GGGTATGCTG
TGCTTTT	SFPQ	1	0.31062	29.5089	0.973987	6	GTAGTGT
TGCTTTT	SNRPA.4	3	0.3409	32.3855	0.973987	7	GATTCCTGCTA
TGCTTTT	SNRPA.13	3	0.3409	32.3855	0.973987	7	GATTCCTGCTA
TGCTTTT	CELF6_BRUNOL6	0	0.404383	38.4164	0.973987	7	TGTGGTG
TGCTTTT	PCBP1	-1	0.422539	40.1412	0.973987	6	CCTTTCC
TGCTTTT	QKI.1	0	0.564746	53.6509	0.973987	7	TACTAAC
TGCTTTT	QKI.4	0	0.564746	53.6509	0.973987	7	TACTAAC
TGCTTTT	PCBP2	-2	0.619249	58.8287	0.973987	5	CCTTCCC
TGCTTTT	FUS.1	-1	0.829212	78.7751	0.973987	4	GGTG
TGCTTTT	SRSF2.9	3	0.845773	80.3484	0.973987	7	TGTTCCAGAT
TGCTTTT	ESRP2	0	0.857	81.415	0.973987	7	TGGGGAT
TGCTTTT	MSI1.2	0	0.891273	84.671	0.973987	7	TAGTTAG
TGCTTTT	RBM24	0	0.895545	85.0768	0.973987	7	AGTGTGA
TGCTTTT	MSI1.1	0	0.913991	86.8291	0.973987	7	TAGTTAG
TGCTTTT	SRSF2.8	1	0.95195	90.4352	0.973987	7	GTTCGAGTA
TGCTTTT	RBM8A	1	0.952014	90.4413	0.973987	6	GCGCGCG
TTTTTA	ELAVL2.2	-1	0.059071	5.61174	0.974619	5	TTTTATTTT
TTTTTA	PTBP1.1	2	0.0662957	6.2981	0.974619	5	CTTTTCT
TTTTTA	ELAVL1.1	0	0.0679003	6.45053	0.974619	6	TTATTTT
CCTTTTT	PCBP1	0	0.0774548	7.3582	0.977444	7	CCTTTCC
CCTTTTT	ELAVL1.1	0	0.0931142	8.84585	0.977444	7	TTATTTT
CCTTTTT	ELAVL2.2	2	0.156438	14.8616	0.977444	7	TTTTATTTT
GTTTTT	ELAVL1.3	3	0.176628	16.7797	0.977444	4	TTTGTTT
GTTTTT	ELAVL1.4	3	0.176628	16.7797	0.977444	4	TTGGTTT
CCTTTTT	ELAVL1.2	0	0.190768	18.123	0.977444	7	TTTGTTT
GTTTTT	ELAVL2.1	-2	0.225823	21.4532	0.977444	4	TTTTATTTT
CCTTTTT	PCBP2	0	0.247984	23.5585	0.977444	7	CCTTCCC
CCTTTTT	ELAVL1.3	0	0.281933	26.7836	0.977444	7	TTTGTTT
CCTTTTT	SNRPA.4	4	0.310236	29.4724	0.977444	7	GATTCCTGCTA
CCTTTTT	SNRPA.13	4	0.310236	29.4724	0.977444	7	GATTCCTGCTA
CCTTTTT	ELAVL2.1	1	0.322584	30.6455	0.977444	7	TTTTATTTT
GTTTTT	CELF6_BRUNOL6	1	0.323648	30.7465	0.977444	6	TGTGGTG
GTTTTT	SFPQ	3	0.379651	36.0669	0.977444	4	GTAGTGT
CCTTTTT	RBM41	2	0.432525	41.0899	0.977444	5	ATACATT
GTTTTT	RBM24	1	0.433533	41.1856	0.977444	6	AGTGTGA
CCTTTTT	CELF5_BRUNOL5	0	0.469974	44.6476	0.977444	7	TGTGTGT
CCTTTTT	CELF4_BRUNOL4	0	0.476359	45.2541	0.977444	7	TGTGTGT
CCTTTTT	ELAVL1.4	-2	0.517914	49.2019	0.977444	5	TTGGTTT
GTTTTT	MBNL1.1	1	0.540776	51.3737	0.977444	6	AGCTTGC
CCTTTTT	RBMX	0	0.564192	53.5982	0.977444	4	CCAG
CCTTTTT	RBMS3	-1	0.577481	54.8607	0.977444	6	ATATATA
CCTTTTT	MBNL1.1	1	0.655895	62.31	0.977444	6	AGCTTGC
GTTTTT	SNRPA.4	0	0.681406	64.7336	0.977444	6	GATTCCTGCTA
GTTTTT	SNRPA.13	0	0.681406	64.7336	0.977444	6	GATTCCTGCTA
GTTTTT	RBMS3	0	0.718592	68.2662	0.977444	6	ATATATA
GTTTTT	SNRPA.5	0	0.745937	70.864	0.977444	6	GGGTATGCTG
GTTTTT	SNRPA.14	0	0.745937	70.864	0.977444	6	GGGTATGCTG
GTTTTT	A1CF	0	0.786286	74.6972	0.977444	6	ATAATTG
GTTTTT	MSI1.2	-1	0.786286	74.6972	0.977444	5	TAGTTAG
GTTTTT	FUS.1	0	0.807466	76.7093	0.977444	4	GGTG
GTTTTT	MSI1.1	-1	0.813148	77.249	0.977444	5	TAGTTAG
GTTTTT	SRSF2.9	-1	0.829468	78.7994	0.977444	5	TGTTCCAGAT
GTTTTT	MBNL1.2	1	0.840031	79.803	0.977444	3	TGCT
CCTTTTT	SRSF2.9	4	0.854497	81.1772	0.977444	6	TGTTCCAGAT
GTTTTT	RBM28	0	0.868222	82.481	0.977444	6	GAGTAGA
CCTTTTT	MBNL1.2	1	0.87522	83.1459	0.977444	3	TGCT
GTTTTT	SRSF2.8	0	0.883977	83.9778	0.977444	6	GTTCGAGTA
CCTTTTT	CELF6_BRUNOL6	-2	0.894073	84.9369	0.977444	5	TGTGGTG
GTTTTT	SNRPA.8	-1	0.89885	85.3908	0.977444	5	ATTGCAC
CCTTTTT	RBM24	-2	0.940609	89.3579	0.977444	5	AGTGTGA
CCTTTTT	SNRPA.8	-2	0.943036	89.5884	0.977444	5	ATTGCAC
GTTTTT	SRSF2.10	4	0.955821	90.803	0.977444	5	AGGAGAGTA
GTTTTT	SNRPA.2	-1	0.959727	91.174	0.977444	5	ATTGCAC
GTTTTT	SNRPA.11	-1	0.959727	91.174	0.977444	5	ATTGCAC
GTTTTT	PCBP2	-1	0.959727	91.174	0.977444	5	CCTTCCC
CCTTTTT	SFPQ	-1	0.964525	91.6299	0.977444	6	GTAGTGT
GTTTTT	SNRPA.1	-1	0.969831	92.1339	0.977444	5	ATTGCACT
GTTTTT	SNRPA.10	-1	0.969831	92.1339	0.977444	5	ATTGCACT
CCTTTTT	SRSF2.8	3	0.969909	92.1414	0.977444	6	GTTCGAGTA
CCTTTTT	SNRPA.1	-2	0.987883	93.8489	0.977444	5	ATTGCACT
CCTTTTT	SNRPA.10	-2	0.987883	93.8489	0.977444	5	ATTGCACT
GTTTTT	SNRPA.6	5	0.990661	94.1128	0.977444	6	GAGCAGTAGGG
GTTTTT	SNRPA.15	5	0.990661	94.1128	0.977444	6	GAGCAGTAGGG
GTTTTT	SNRPA.7	4	0.994338	94.4621	0.977444	3	AGGAGAT
GTTTTT	SNRPA.16	4	0.994338	94.4621	0.977444	3	AGGAGAT
GTTTTT	HNRNP1L2	-1	0.99652	94.6694	0.977444	5	TTAGGGA
GTTTTT	ESRP2	4	0.998424	94.8503	0.977444	3	TGGGGAT
GTTTTT	RBM8A	0	0.999986	94.9987	0.977444	6	GCGCGCG
CCTTTTT	RBM8A	4	0.999998	94.9998	0.977444	3	GCGCGCG
GTTTTT	HNRNPH2	2	0.999999	94.9999	0.977444	5	GGGAGGG
GTTTTT	RBM4.2	6	1	95	0.977444	1	GCGCGGG
ATTTTT	ELAVL1.2	0	0.15261	14.498	0.977825	6	TTTGTTT
ATTTTT	RBMS3	0	0.168356	15.9938	0.977825	6	ATATATA
ATTTTT	ELAVL1.3	0	0.23922	22.7259	0.977825	6	TTTGTTT
ATTTTT	A1CF	0	0.315282	29.9518	0.977825	6	ATAATTG
ATTTTT	ELAVL1.4	0	0.382855	36.3713	0.977825	6	TTGGTTT
ATTTTT	CELF4_BRUNOL4	1	0.400296	38.0281	0.977825	6	TGTGTGT
ATTTTT	CELF5_BRUNOL5	1	0.41224	39.1628	0.977825	6	TGTGTGT
ATTTTT	SFPQ	2	0.523075	49.6922	0.977825	5	GTAGTGT
ATTTTT	SNRPA.2	0	0.550853	52.331	0.977825	6	ATTGCAC
ATTTTT	SNRPA.11	0	0.550853	52.331	0.977825	6	ATTGCAC
ATTTTT	SNRPA.4	1	0.621123	59.0067	0.977825	6	GATTCCTGCTA
ATTTTT	SNRPA.13	1	0.621123	59.0067	0.977825	6	GATTCCTGCTA
ATTTTT	SNRPA.3	0	0.644723	61.2487	0.977825	6	ATTGCAC
ATTTTT	SNRPA.12	0	0.644723	61.2487	0.977825	6	ATTGCAC
ATTTTT	RBMS1	-1	0.674623	64.0892	0.977825	5	TATATAC
ATTTTT	SNRPA.1	0	0.785929	74.6633	0.977825	6	ATTGCACT
ATTTTT	SNRPA.10	0	0.785929	74.6633	0.977825	6	ATTGCACT
ATTTTT	SNRPA.8	0	0.792248	75.2635	0.977825	6	ATTGCAC
ATTTTT	SNRPA.5	4	0.79974	75.9753	0.977825	6	GGGTATGCTG
ATTTTT	SNRPA.14	4	0.79974	75.9753	0.977825	6	GGGTATGCTG
ATTTTT	MBNL1.1	0	0.825874	78.458	0.977825	6	AGCTTGC
ATTTTT	MSI1.2	-1	0.825874	78.458	0.977825	5	TAGTTAG
ATTTTT	MSI1.1	-1	0.850012	80.7511	0.977825	5	TAGTTAG
ATTTTT	RBM24	0	0.86256	81.9432	0.977825	6	AGTGTGA
ATTTTT	CELF6_BRUNOL6	-1	0.867717	82.4331	0.977825	5	TGTGGTG
ATTTTT	SRSF2.9	-1	0.871502	82.7927	0.977825	5	TGTTCCAGAT
ATTTTT	PCBP1	1	0.911701	86.6116	0.977825	6	CCTTTCC
ATTTTT	RBM28	1	0.940235	89.3223	0.977825	6	GAGTAGA
ATTTTT	MBNL1.2	-2	0.96257	91.4441	0.977825	4	TGCT
ATTTTT	PCBP2	-1	0.971878	92.3284	0.977825	5	CCTTCCC
ATTTTT	SRSF2.8	5	0.981283	93.2219	0.977825	4	GTTCGAGTA
ATTTTT	RBMX	2	0.98836	93.8942	0.977825	2	CCAG
ATTTTT	HNRNP1L2	-1	0.998007	94.8107	0.977825	5	TTAGGGA
ATTTTT	FUS.1	-2	0.999899	94.9904	0.977825	4	GGTG
ATTTTT	RBM4.1	-3	1	95	0.977825	3	GCGCGGG
ATTTTT	RBM4.2	-5	1	95	0.977825	1	GCGCGGG
ATTTTT	RBM8A	0	1	95	0.977825	6	GCGCGCG
ATGTCCTTAGT	MSI1.2	-3	0.124968	11.872	0.978203	7	TAGTTAG
ATGTCCTTAGT	MSI1.1	-3	0.145292	13.8027	0.978203	7	TAGTTAG
ATGTCCTTAGT	PCBP1	-4	0.191838	18.2246	0.978203	7	CCTTTCC
ATGTCCTTAGT	PTBP1.2	0	0.233835	22.2143	0.978203	7	ACTTTCT
ATGTCCTTAGT	PTBP1.1	0	0.239574	22.7596	0.978203	7	CTTTTCT
ATGTCCTTAGT	ELAVL1.2	-6	0.239574	22.7596	0.978203	5	TTTGTTT
ATGTCCTTAGT	CELF4_BRUNOL4	-1	0.266185	25.2876	0.978203	7	TGTGTGT
ATGTCCTTAGT	CELF5_BRUNOL5	-1	0.282479	26.8355	0.978203	7	TGTGTGT
ATGTCCTTAGT	ELAVL1.1	-6	0.314793	29.9053	0.978203	5	TTATTTT
ATGTCCTTAGT	RBMS1	1	0.314793	29.9053	0.978203	6	TATATAC
ATGTCCTTAGT	ELAVL1.3	-6	0.352949	33.5302	0.978203	5	TTTGTTT
ATGTCCTTAGT	ELAVL2.1	0	0.407432	38.7061	0.978203	9	TTTTATTTT
ATGTCCTTAGT	HNRNPCL1	0	0.433636	41.1954	0.978203	7	ATTTTTT
ATGTCCTTAGT	HNRNPC	0	0.45234	42.9723	0.978203	7	ATTTTTT
ATGTCCTTAGT	ELAVL1.4	-6	0.45234	42.9723	0.978203	5	TTGGTTT
ATGTCCTTAGT	RALY	-3	0.45234	42.9723	0.978203	7	TTTTTTG
ATGTCCTTAGT	PCBP2	-4	0.484592	46.0362	0.978203	7	CCTTCCC
ATGTCCTTAGT	SFPQ	-6	0.484592	46.0362	0.978203	5	GTAGTGT
ATGTCCTTAGT	ELAVL1.5	-1	0.484592	46.0362	0.978203	7	TTTTTTT
ATGTCCTTAGT	SRSF2.9	-1	0.546059	51.8756	0.978203	10	TGTTCCAGAT
ATGTCCTTAGT	ELAVL2.2	0	0.547651	52.0269	0.978203	9	TTTTATTTT
ATGTCCTTAGT	MBNL1.2	-3	0.550732	52.3195	0.978203	4	TGCT
ATGTCCTTAGT	MBNL1.1	-3	0.562976	53.4827	0.978203	7	AGCTTGC
ATGTCCTTAGT	SNRPA.6	-1	0.571288	54.2724	0.978203	10	GAGCAGTAGGG
ATGTCCTTAGT	SNRPA.15	-1	0.571288	54.2724	0.978203	10	GAGCAGTAGGG
ATGTCCTTAGT	SNRPA.1	1	0.592264	56.2651	0.978203	7	ATTGCACT
ATGTCCTTAGT	SNRPA.10	1	0.592264	56.2651	0.978203	7	ATTGCACT
ATGTCCTTAGT	TIA1.1	-3	0.601443	57.1371	0.978203	7	TTTTTTG
ATGTCCTTAGT	A1CF	-6	0.610073	57.957	0.978203	5	ATAATTG
ATGTCCTTAGT	RBMS3	2	0.696882	66.2038	0.978203	5	ATATATA
ATGTCCTTAGT	CELF6_BRUNOL6	-1	0.743248	70.6085	0.978203	7	TGTGGTG
ATGTCCTTAGT	SNRPA.5	2	0.805048	76.4796	0.978203	8	GGGTATGCTG
ATGTCCTTAGT	SNRPA.14	2	0.805048	76.4796	0.978203	8	GGGTATGCTG
ATGTCCTTAGT	SNRPA.3	1	0.855365	81.2597	0.978203	6	ATTGCAC
ATGTCCTTAGT	SNRPA.12	1	0.855365	81.2597	0.978203	6	ATTGCAC
ATGTCCTTAGT	SRSF2.8	-2	0.891396	84.6826	0.978203	9	GTTCGAGTA
ATGTCCTTAGT	SNRPA.4	0	0.904844	85.9602	0.978203	11	GATTCCTGCTA
ATGTCCTTAGT	SNRPA.13	0	0.904844	85.9602	0.978203	11	GATTCCTGCTA
ATGTCCTTAGT	FUS.1	-1	0.944104	89.6899	0.978203	4	GGTG
ATGTCCTTAGT	RBM24	-6	0.963532	91.5355	0.978203	5	AGTGTGA
ATGTCCTTAGT	hnRNPK	-4	0.973558	92.488	0.978203	7	CCAACCC
ATGTCCTTAGT	RBM8A	0	0.99156	94.1982	0.978203	7	GCGCGCG
TTTAT	PTBP1.1	2	0.115183	10.9424	0.978716	5	CTTTTCT
TTTAT	ELAVL1.1	-1	0.115183	10.9424	0.978716	4	TTATTTT
TTTTTA	PTBP1.2	2	0.0765403	7.27132	0.982094	5	ACTTTCT
TTTTTA	ELAVL1.2	0	0.15261	14.498	0.982094	6	TTTGTTT
TTTTTA	RBMS1	0	0.181886	17.2792	0.982094	6	TATATAC
TTTTTA	ELAVL1.3	2	0.23922	22.7259	0.982094	5	TTTGTTT
TTTTTA	RBMS3	1	0.258305	24.539	0.982094	6	ATATATA
TTTTTA	MSI1.2	0	0.302514	28.7388	0.982094	6	TAGTTAG
TTTTTA	MSI1.1	0	0.33791	32.1015	0.982094	6	TAGTTAG
TTTTTA	CELF4_BRUNOL4	2	0.377154	35.8297	0.982094	5	TGTGTGT
TTTTTA	A1CF	1	0.388481	36.9057	0.982094	6	ATAATTG
TTTTTA	SNRPA.8	0	0.388481	36.9057	0.982094	6	ATTGCAC
TTTTTA	CELF5_BRUNOL5	2	0.400296	38.0281	0.982094	5	TGTGTGT
TTTTTA	ELAVL1.4	1	0.449865	42.7372	0.982094	6	TTGGTTT
TTTTTA	SNRPA.2	0	0.523075	49.6922	0.982094	6	ATTGCAC
TTTTTA	SNRPA.11	0	0.523075	49.6922	0.982094	6	ATTGCAC
TTTTTA	SNRPA.1	0	0.567885	53.9491	0.982094	6	ATTGCACT
TTTTTA	SNRPA.10	0	0.567885	53.9491	0.982094	6	ATTGCACT
TTTTTA	SNRPA.3	0	0.644723	61.2487	0.982094	6	ATTGCAC
TTTTTA	SNRPA.12	0	0.644723	61.2487	0.982094	6	ATTGCAC
TTTTTA	SNRPA.9	-1	0.744264	70.7051	0.982094	5	TTGCACA
TTTTTA	HNRNP1L2	-3	0.763644	72.5462	0.982094	3	TTAGGGA
TTTTTA	RBM24	1	0.792248	75.2635	0.982094	6	AGTGTGA
TTTTTA	SNRPA.4	5	0.813088	77.2434	0.982094	6	GATTCCTGCTA
TTTTTA	SNRPA.13	5	0.813088	77.2434	0.982094	6	GATTCCTGCTA
TTTTTA	SRSF2.9	-1	0.871502	82.7927	0.982094	5	TGTTCCAGAT
TTTTTA	MBNL1.1	0	0.886661	84.2328	0.982094	6	AGCTTGC
TTTTTA	CELF6_BRUNOL6	0	0.908371	86.2952	0.982094	6	TGTGGTG
TTTTTA	SRSF2.8	0	0.914903	86.9158	0.982094	6	GTTCGAGTA
TTTTTA	PCBP1	2	0.923945	87.7748	0.982094	5	CCTTTCC
TTTTTA	SFPQ	3	0.940235	89.3223	0.982094	4	GTAGTGT
TTTTTA	MBNL1.2	-1	0.96257	91.4441	0.982094	4	TGCT
TTTTTA	PCBP2	0	0.971878	92.3284	0.982094	6	CCTTCCC
TTTTTA	SNRPA.5	1	0.998805	94.8864	0.982094	6	GGGTATGCTG
TTTTTA	SNRPA.14	1	0.998805	94.8864	0.982094	6	GGGTATGCTG
TTTTTA	FUS.1	-2	0.999899	94.9904	0.982094	4	GGTG
TTTTTA	RBMX	-3	0.999996	94.9996	0.982094	3	CCAG
TTTTTA	RBM4.1	-3	1	95	0.982094	3	GCGCGGG
TTTTTA	RBM4.2	6	1	95	0.982094	1	GCGCGGG
TTTTTA	RBM8A	-3	1	95	0.982094	3	GCGCGCG
ACATAACC	PCBP1	-1	0.0206934	1.96587	0.982412	7	CCTTTCC
TTGCATG	RBM41	0	0.0469851	4.46358	0.983167	7	ATACATT
TTGCATG	MBNL1.1	-1	0.0541818	5.14727	0.983167	6	AGCTTGC
TTGCATG	SNRPA.1	1	0.0587484	5.5811	0.983167	7	ATTGCACT
TTGCATG	SNRPA.10	1	0.0587484	5.5811	0.983167	7	ATTGCACT
TTGCATG	TARDBP	-1	0.0784303	7.45088	0.983167	6	TGAATGAG
TTGCATG	RALY	0	0.153133	14.5476	0.983167	7	TTTTTTG
TTGCATG	ELAVL2.2	0	0.173632	16.495	0.983167	7	TTTTATTTT
TTGCATG	ELAVL1.2	1	0.211094	20.0539	0.983167	6	TTTGTTT
TTGCATG	TIA1.1	0	0.211094	20.0539	0.983167	7	TTTTTTG
TTGCATG	CELF5_BRUNOL5	-1	0.220457	20.9434	0.983167	6	TGTGTGT
TTGCATG	CELF4_BRUNOL4	-1	0.255027	24.2275	0.983167	6	TGTGTGT
TTGCATG	ELAVL1.3	1	0.255027	24.2275	0.983167	6	TTTGTTT
TTGCATG	ELAVL1.4	0	0.306456	29.1133	0.983167	7	TTGGTTT
TTGCATG	ELAVL2.1	0	0.334394	31.7674	0.983167	7	TTTTATTTT
TTGCATG	MBNL1.2	-1	0.343969	32.677	0.983167	4	TGCT
TTGCATG	A1CF	0	0.344275	32.7061	0.983167	7	ATAATTG
TTGCATG	QKI.2	3	0.358083	34.0179	0.983167	7	TACTAACATC
TTGCATG	MSI1.1	0	0.383051	36.3899	0.983167	7	TAGTTAG
TTGCATG	RBM24	-1	0.383051	36.3899	0.983167	6	AGTGTGA
TTGCATG	MSI1.2	0	0.433339	41.1672	0.983167	7	TAGTTAG
TTGCATG	CELF6_BRUNOL6	-1	0.440548	41.8521	0.983167	6	TGTGGTG
TTGCATG	RBMX	-2	0.445186	42.2927	0.983167	4	CCAG
TTGCATG	RBM8A	0	0.471898	44.8304	0.983167	7	GCGCGCG
TTGCATG	SRSF2.8	1	0.487067	46.2713	0.983167	7	GTTCGAGTA
TTGCATG	SNRPA.5	0	0.549196	52.1736	0.983167	7	GGGTATGCTG
TTGCATG	SNRPA.14	0	0.549196	52.1736	0.983167	7	GGGTATGCTG
TTGCATG	HNRNPH2	-1	0.550188	52.2679	0.983167	6	GGGAGGG
TTGCATG	SRSF1.4	-2	0.579172	55.0213	0.983167	5	GGAGGAG
TTGCATG	SRSF1.5	-2	0.579172	55.0213	0.983167	5	GGAGGAA
TTGCATG	ELAVL1.1	0	0.579172	55.0213	0.983167	7	TTATTTT
TTGCATG	ELAVL1.5	0	0.579172	55.0213	0.983167	7	TTTTTTT
TTGCATG	SRSF2.9	2	0.58624	55.6928	0.983167	7	TGTTCCAGAT
TTGCATG	SRSF1.3	-2	0.623798	59.2608	0.983167	5	GGAGGAA
TTGCATG	RBM4.1	-2	0.675817	64.2027	0.983167	5	GCGCGGG
TTGCATG	HNRNPCL1	1	0.696817	66.1976	0.983167	6	ATTTTTT
TTGCATG	RBM4.2	-2	0.696817	66.1976	0.983167	5	GCGCGGG
TTGCATG	YBX1.1	-1	0.696817	66.1976	0.983167	6	AACATCA
TTGCATG	HNRNPC	1	0.71621	68.0399	0.983167	6	ATTTTTT
TTGCATG	PTBP1.1	1	0.734503	69.7778	0.983167	6	CTTTTCT
TTGCATG	SRSF1.7	-2	0.749689	71.2205	0.983167	5	GGAGGAG
TTGCATG	YBX1.2	-1	0.749689	71.2205	0.983167	6	AACATCA
TTGCATG	RBMS1	-1	0.749689	71.2205	0.983167	6	TATATAC
TTGCATG	PTBP1.2	2	0.763205	72.5044	0.983167	5	ACTTTCT
TTGCATG	SRSF9.2	2	0.763205	72.5044	0.983167	5	AGGAGCA
TTGCATG	ESRP2	1	0.775936	73.714	0.983167	6	TGGGGAT
TTGCATG	QKI.3	2	0.787801	74.8411	0.983167	5	ACTAACA
TTGCATG	FUS.1	-3	0.79204	75.2438	0.983167	4	GGTG
TTGCATG	PCBP2	2	0.816725	77.5889	0.983167	5	CCTTCCC
TTGCATG	SFPQ	1	0.870344	82.6827	0.983167	6	GTAGTGT
ACTAAC	HNRNPL.2	2	0.087176	8.28172	0.983867	6	ACACAAAG
ACTAAC	PTBP1.2	0	0.0909275	8.63811	0.983867	6	ACTTTCT
ACTAAC	PCBP1	0	0.102665	9.75314	0.983867	6	CCTTTCC
ACTAAC	HNRNPL.1	0	0.124724	11.8488	0.983867	6	ACACACA
ACTAAC	KHDRBS3	1	0.134198	12.7488	0.983867	6	GATAAAC
ACTAA	KHDRBS2	0	0.147548	14.0171	0.983867	5	GATAAAA
TTTAT	A1CF	0	0.167338	15.8971	0.983867	5	ATAATTG
ACTAAC	hnRNPK	-1	0.16786	15.9467	0.983867	5	CCAACCC
TTTAT	ELAVL1.4	0	0.177737	16.885	0.983867	5	TTGGTTT
ACTAA	HNRNPL.1	2	0.197496	18.7621	0.983867	5	ACACACA
ACTAA	HNRNPL.2	2	0.207974	19.7575	0.983867	5	ACACAAAG
ACTAAC	YBX2.3	0	0.215737	20.495	0.983867	6	AACAACA
ACTAA	RBM3	3	0.218834	20.7893	0.983867	4	GATACGA
ACTAA	SFRS7	2	0.229668	21.8185	0.983867	5	AGACTACGAT
ACTAAC	KHDRBS2	1	0.229959	21.8461	0.983867	6	GATAAAA
ACTAA	KHDRBS3	0	0.242342	23.0225	0.983867	5	GATAAAC
ACTAAC	SRSF1.1	2	0.248949	23.6502	0.983867	6	AGAAGAAC
ACTAA	KHDRBS1	0	0.279738	26.5751	0.983867	5	ATAAAAG
ACTAA	PABPC4	0	0.291907	27.7312	0.983867	5	AAAAAAA
ACTAA	PTBP1.2	0	0.304238	28.9026	0.983867	5	ACTTTCT
TTTAT	CELF4_BRUNOL4	0	0.340811	32.377	0.983867	5	TGTGTGT
TTTAT	CELF5_BRUNOL5	2	0.353922	33.6225	0.983867	5	TGTGTGT
ACTAAC	RBM3	3	0.356045	33.8243	0.983867	4	GATACGA
ACTAAC	YBX1.2	0	0.379402	36.0431	0.983867	6	AACATCA
ACTAAC	YBX1.1	0	0.387668	36.8284	0.983867	6	AACATCA
ACTAAC	SFRS13A	1	0.396736	37.69	0.983867	6	AAAGAAC
ACTAAC	SFRS7	2	0.409525	38.9049	0.983867	6	AGACTACGAT
ACTAA	PCBP1	0	0.418241	39.7329	0.983867	5	CCTTTCC
ACTAA	hnRNPK	-1	0.418241	39.7329	0.983867	4	CCAACCC
ACTAA	SART3	2	0.418241	39.7329	0.983867	5	AGAAAAA
ACTAAC	PABPC4	0	0.432683	41.1049	0.983867	6	AAAAAAA
ACTAAC	KHDRBS1	0	0.432683	41.1049	0.983867	6	ATAAAAG
ACTAAC	SART3	0	0.461233	43.8172	0.983867	6	AGAAAAA
ACTAA	TARDBP	2	0.491125	46.6569	0.983867	5	TGAATGAG
ACTAA	RBM5.1	2	0.525789	49.9499	0.983867	5	GAAGGAA
ACTAA	SNRNP70	1	0.525789	49.9499	0.983867	5	GATCAAG
TTTAT	SNRPA.5	1	0.53499	50.8241	0.983867	5	GGGTATGCTG
TTTAT	SNRPA.14	1	0.53499	50.8241	0.983867	5	GGGTATGCTG
ACTAA	SNRPA.1	5	0.554558	52.683	0.983867	3	ATTGCACT
ACTAA	SNRPA.10	5	0.554558	52.683	0.983867	3	ATTGCACT
TTTAT	HNRNP1L2	-1	0.597193	56.7334	0.983867	4	TTAGGGA
ACTAAC	SRSF1.2	0	0.615275	58.4511	0.983867	6	ACGCGCA
ACTAA	YBX2.3	1	0.62519	59.3931	0.983867	5	AACAACA
ACTAA	SRSF1.5	2	0.652921	62.0275	0.983867	5	GGAGGAA
ACTAAC	RBM5.1	2	0.658307	62.5392	0.983867	5	GAAGGAA
ACTAA	SRSF1.3	2	0.667692	63.4307	0.983867	5	GGAGGAA
ACTAA	SRSF1.4	2	0.688208	65.3798	0.983867	5	GGAGGAG
ACTAAC	SNRNP70	1	0.690752	65.6214	0.983867	6	GATCAAG
ACTAAC	SNRPA.1	5	0.699728	66.4741	0.983867	3	ATTGCACT
ACTAAC	SNRPA.10	5	0.699728	66.4741	0.983867	3	ATTGCACT
ACTAA	SRSF1.1	2	0.70286	66.7717	0.983867	5	AGAAGAAC
ACTAAC	PCBP2	0	0.718653	68.272	0.983867	6	CCTTCCC
ACTAAC	SRSF9.2	0	0.718653	68.272	0.983867	6	AGGAGCA
ACTAA	SNRPA.4	7	0.721793	68.5704	0.983867	4	GATTCCTGCTA
ACTAA	SNRPA.13	7	0.721793	68.5704	0.983867	4	GATTCCTGCTA
TTTAT	MSI1.2	2	0.729502	69.3027	0.983867	5	TAGTTAG
ACTAA	MBNL1.2	1	0.731748	69.5161	0.983867	3	TGCT
ACTAAC	RBMS1	1	0.75111	71.3554	0.983867	6	TATATAC
ACTAA	SRSF1.6	4	0.763339	72.5172	0.983867	4	CAGGACAA
TTTAT	CELF6_BRUNOL6	0	0.772671	73.4038	0.983867	5	TGTGGTG
ACTAAC	SRSF1.5	2	0.77633	73.7514	0.983867	5	GGAGGAA
TTTAT	MSI1.1	2	0.77788	73.8986	0.983867	5	TAGTTAG
TTTAT	HNRNP2B1	-1	0.788266	74.8852	0.983867	4	TTAGGGA
TTTAT	HNRNPA2B1	-1	0.788266	74.8852	0.983867	4	TTAGGGA
ACTAAC	SRSF1.3	2	0.789821	75.033	0.983867	5	GGAGGAA
ACTAA	RBM6	2	0.790969	75.1421	0.983867	5	AATCCAG
ACTAAC	MBNL1.2	1	0.800591	76.0562	0.983867	3	TGCT
ACTAAC	SRSF1.4	2	0.807847	76.7454	0.983867	5	GGAGGAG
TTTAT	RBM24	0	0.808861	76.8418	0.983867	5	AGTGTGA
TTTAT	PCBP1	2	0.813614	77.2933	0.983867	5	CCTTTCC
TTTAT	SNRPA.8	0	0.813614	77.2933	0.983867	5	ATTGCAC
ACTAA	SNRPA.7	0	0.818788	77.7849	0.983867	5	AGGAGAT
ACTAA	SNRPA.16	0	0.818788	77.7849	0.983867	5	AGGAGAT
ACTAA	NONO	0	0.828584	78.7155	0.983867	5	AGGGA
ACTAA	SFRS13A	1	0.831219	78.9658	0.983867	5	AAAGAAC
TTTAT	SFPQ	4	0.842234	80.0122	0.983867	3	GTAGTGT
ACTAA	YBX1.2	0	0.845314	80.3048	0.983867	5	AACATCA
ACTAA	YBX1.1	0	0.851929	80.9333	0.983867	5	AACATCA
ACTAA	RBMS3	-1	0.851929	80.9333	0.983867	4	ATATATA
ACTAAC	SRSF1.6	4	0.872602	82.8972	0.983867	4	CAGGACAA
ACTAA	SRSF1.2	2	0.876018	83.2217	0.983867	5	ACGCGCA
ACTAAC	RBMS3	1	0.876404	83.2584	0.983867	6	ATATATA
ACTAAC	RBM6	2	0.888847	84.4405	0.983867	5	AATCCAG
ACTAAC	NONO	0	0.891038	84.6486	0.983867	5	AGGGA
TTTAT	MBNL1.1	2	0.902017	85.6916	0.983867	5	AGCTTGC
ACTAAC	SNRPA.7	0	0.904778	85.9539	0.983867	6	AGGAGAT
ACTAAC	SNRPA.16	0	0.904778	85.9539	0.983867	6	AGGAGAT
ACTAAC	SNRPA.9	0	0.912629	86.6998	0.983867	6	TTGCACA
TTTAT	SNRPA.4	2	0.916474	87.065	0.983867	5	GATTCCTGCTA
TTTAT	SNRPA.13	2	0.916474	87.065	0.983867	5	GATTCCTGCTA
TTTAT	SNRPA.1	0	0.922668	87.6535	0.983867	5	ATTGCACT
TTTAT	SNRPA.10	0	0.922668	87.6535	0.983867	5	ATTGCACT
TTTAT	MBNL1.2	-1	0.92341	87.7239	0.983867	4	TGCT
TTTAT	SNRPA.2	1	0.924048	87.7846	0.983867	5	ATTGCAC
TTTAT	SNRPA.11	1	0.924048	87.7846	0.983867	5	ATTGCAC
ACTAAC	SNRPA.2	1	0.938986	89.2037	0.983867	6	ATTGCAC
ACTAAC	SNRPA.11	1	0.938986	89.2037	0.983867	6	ATTGCAC
ACTAA	SRSF9.3	3	0.941447	89.4375	0.983867	2	AGGAC
ACTAA	SFRS9	3	0.941447	89.4375	0.983867	2	AGGAC
ACTAA	SNRPA.3	5	0.947888	90.0494	0.983867	2	ATTGCAC
ACTAA	SNRPA.12	5	0.947888	90.0494	0.983867	2	ATTGCAC
ACTAAC	SNRPA.3	1	0.949917	90.2421	0.983867	6	ATTGCAC
ACTAAC	SNRPA.12	1	0.949917	90.2421	0.983867	6	ATTGCAC
ACTAA	SRSF9.2	3	0.958847	91.0905	0.983867	4	AGGAGCA
TTTAT	PCBP2	1	0.967603	91.9223	0.983867	5	CCTTCCC
ACTAA	SRSF1.7	2	0.96841	91.999	0.983867	5	GGAGGAG
ACTAAC	SRSF9.3	3	0.968427	92.0006	0.983867	2	AGGAC
ACTAAC	SFRS9	3	0.968427	92.0006	0.983867	2	AGGAC
TTTAT	RBMX	-1	0.96933	92.0863	0.983867	4	CCAG
TTTAT	SRSF2.9	-1	0.990264	94.0751	0.983867	4	TGTTCCAGAT
ACTAA	SRSF9.1	2	0.996648	94.6816	0.983867	5	GGAAGGA
TTTAT	SNRPA.6	4	0.997936	94.8039	0.983867	5	GAGCAGTAGGG
TTTAT	SNRPA.15	4	0.997936	94.8039	0.983867	5	GAGCAGTAGGG
TTTAT	FUS.1	0	0.99951	94.9534	0.983867	4	GGTG
TTTAT	RBM4.1	-2	1	95	0.983867	3	GCGCGGG
TTTAT	RBM4.2	-4	1	95	0.983867	1	GCGCGGG
TTTAT	RBM8A	-3	1	95	0.983867	2	GCGCGCG
TGTTTCTGT	ELAVL1.1	0	0.163981	15.5782	0.984353	7	TTATTTT
TGTTTCTGT	ELAVL1.4	2	0.183638	17.4456	0.984353	5	TTGGTTT
TGTTTCTGT	HNRNPC	-1	0.19838	18.8461	0.984353	7	ATTTTTT
TGTTTCTGT	RBM41	-2	0.19838	18.8461	0.984353	7	ATACATT
TGTTTCTGT	SNRPA.4	0	0.203531	19.3354	0.984353	9	GATTCCTGCTA
TGTTTCTGT	SNRPA.13	0	0.203531	19.3354	0.984353	9	GATTCCTGCTA
TGTTTCTGT	ELAVL2.2	0	0.20411	19.3904	0.984353	9	TTTTATTTT
TGTTTCTGT	ELAVL2.1	0	0.211563	20.0985	0.984353	9	TTTTATTTT
TGTTTCTGT	HNRNPCL1	-1	0.222857	21.1715	0.984353	7	ATTTTTT
TGTTTCTGT	SNRPA.5	2	0.443423	42.1252	0.984353	8	GGGTATGCTG
TGTTTCTGT	SNRPA.14	2	0.443423	42.1252	0.984353	8	GGGTATGCTG
TGTTTCTGT	MBNL1.2	-3	0.479137	45.518	0.984353	4	TGCT
TGTTTCTGT	SFPQ	-2	0.482097	45.7993	0.984353	7	GTAGTGT
TGTTTCTGT	RBM24	-2	0.499963	47.4965	0.984353	7	AGTGTGA
TGTTTCTGT	CELF6_BRUNOL6	0	0.539307	51.2342	0.984353	7	TGTGGTG
TGTTTCTGT	SNRPA.1	-1	0.555192	52.7432	0.984353	8	ATTGCACT
TGTTTCTGT	SNRPA.10	-1	0.555192	52.7432	0.984353	8	ATTGCACT
TGTTTCTGT	MBNL1.1	0	0.574419	54.5698	0.984353	7	AGCTTGC
TGTTTCTGT	HNRNP1L2	-2	0.587856	55.8463	0.984353	7	TTAGGGA
TGTTTCTGT	PCBP1	0	0.621905	59.0809	0.984353	7	CCTTTCC
TGTTTCTGT	SNRNP70	-1	0.67787	64.3977	0.984353	7	GATCAAG
TGTTTCTGT	SNRPA.3	-1	0.835482	79.3708	0.984353	7	ATTGCAC
TGTTTCTGT	SNRPA.12	-1	0.835482	79.3708	0.984353	7	ATTGCAC
TGTTTCTGT	PCBP2	0	0.892406	84.7785	0.984353	7	CCTTCCC
TGTTTCTGT	FUS.1	-4	0.905154	85.9897	0.984353	4	GGTG
TGTTTCTGT	ESRP2	0	0.946931	89.9585	0.984353	7	TGGGGAT
TGTTTCTGT	RBM8A	-1	0.99208	94.2476	0.984353	7	GCGCGCG
TGTTTCTGT	RBM4.1	-1	0.999398	94.9428	0.984353	7	GCGCGGG
[truncated: 2,731 more rows]
