# Supplementary material for: Regulation of alternative splicing at the single‐cell level
Source: Mol Syst Biol. 2015 Dec 28;11(12):845. doi: 10.15252/msb.20156278 (PMC4704489; doi:10.15252/msb.20156278)
Supplement: Supplementary file 6 — Table EV3 [file MSB-11-845-s006.xlsx]

## Sheet: EV3.down.FIR.kmer.enrichment
Expanded View Table 3: Cassette-exon upstream FIR kmer enrichment of splicing motifs
K-mer	Target ID	Optimal offset	p-value	E-value	q-value	Overlap	Splicing Factor Motif
TTTTTG	RALY	1	0.000245083	0.0232829	0.0455681	6	TTTTTTG
TTTGTT	ELAVL1.2	0	0.000435535	0.0413758	0.0618017	6	TTTGTTT
TTTGTT	ELAVL1.3	0	0.000691591	0.0657011	0.0618017	6	TTTGTTT
TTTTTG	TIA1.1	1	0.000691591	0.0657011	0.0642936	6	TTTTTTG
ACTAA	QKI.1	1	0.0010454	0.0993131	0.0651406	5	TACTAAC
ACTAA	QKI.3	0	0.0010454	0.0993131	0.0651406	5	ACTAACA
ACTAA	QKI.4	1	0.0010454	0.0993131	0.0651406	5	TACTAAC
TTGATTT	ELAVL1.4	0	0.000440533	0.0418507	0.0817484	7	TTGGTTT
TTTGATTT	ELAVL2.1	0	0.000858963	0.0816015	0.0817953	8	TTTTATTTT
TTTGATTT	ELAVL1.4	-1	0.000880872	0.0836829	0.0817953	7	TTGGTTT
TTTTGTT	ELAVL1.5	0	0.000724549	0.0688322	0.101874	7	TTTTTTT
TTTTGTT	ELAVL1.2	-1	0.00204049	0.193846	0.101874	6	TTTGTTT
TTTTGTT	ELAVL2.1	0	0.00246992	0.234642	0.101874	7	TTTTATTTT
TTTTGTT	ELAVL1.3	-1	0.00287074	0.27272	0.101874	6	TTTGTTT
CTTTTC	PTBP1.1	0	0.000656155	0.0623347	0.124636	6	CTTTTCT
TTTTTGTT	ELAVL1.5	-1	0.00144857	0.137615	0.126405	7	TTTTTTT
TTTTTGTT	RALY	1	0.00266968	0.253619	0.126405	6	TTTTTTG
TTTTTGTT	ELAVL1.2	-2	0.00364286	0.346072	0.126405	6	TTTGTTT
TTTTTGTT	ELAVL1.3	-2	0.00504513	0.479287	0.126405	6	TTTGTTT
TTTTTGTT	TIA1.1	1	0.00504513	0.479287	0.126405	6	TTTTTTG
TTTTTG	HNRNPC	1	0.00271612	0.258031	0.132441	6	ATTTTTT
TTTTTG	HNRNPCL1	1	0.00288831	0.274389	0.132441	6	ATTTTTT
TTTTTG	ELAVL1.5	1	0.00356159	0.338351	0.132441	6	TTTTTTT
CTCCCCC	PCBP2	1	0.00276609	0.262779	0.138045	6	CCTTCCC
CTTTTT	PTBP1.1	0	0.00307622	0.292241	0.149308	6	CTTTTCT
CTTTTT	PTBP1.2	1	0.00369646	0.351164	0.149308	6	ACTTTCT
CTTTTT	HNRNPC	0	0.00425274	0.404011	0.149308	6	ATTTTTT
CTTTTT	HNRNPCL1	0	0.00455968	0.433169	0.149308	6	ATTTTTT
CTTTTT	ELAVL1.5	0	0.00487301	0.462936	0.149308	6	TTTTTTT
TTGC	SNRPA.2	1	0.00579321	0.550355	0.166288	4	ATTGCAC
TTGC	SNRPA.3	1	0.00579321	0.550355	0.166288	4	ATTGCAC
TTGC	SNRPA.8	1	0.00579321	0.550355	0.166288	4	ATTGCAC
TTGC	SNRPA.11	1	0.00579321	0.550355	0.166288	4	ATTGCAC
TTGC	SNRPA.12	1	0.00579321	0.550355	0.166288	4	ATTGCAC
TTGC	MBNL1.1	3	0.00579321	0.550355	0.166288	4	AGCTTGC
TTGC	SNRPA.1	1	0.00723626	0.687445	0.166288	4	ATTGCACT
TTGC	SNRPA.10	1	0.00723626	0.687445	0.166288	4	ATTGCACT
TTTTGTT	ELAVL2.2	0	0.00657146	0.624289	0.168555	7	TTTTATTTT
TTTGATTT	ELAVL2.2	0	0.00276461	0.262638	0.171143	8	TTTTATTTT
TTTTCTTTCC	ELAVL1.5	0	0.00567249	0.538886	0.179126	7	TTTTTTT
TTTTCTTTCC	PTBP1.1	1	0.00778666	0.739733	0.179126	6	CTTTTCT
TTTTCTTTCC	ELAVL2.1	0	0.00798573	0.758644	0.179126	9	TTTTATTTT
TTTTCTTTCC	ELAVL2.2	0	0.00830155	0.788647	0.179126	9	TTTTATTTT
TTTTCTTTCC	ELAVL1.2	-1	0.00905642	0.86036	0.179126	7	TTTGTTT
TTTTCTTTCC	ELAVL1.3	-1	0.00905642	0.86036	0.179126	7	TTTGTTT
TTTTGTT	ELAVL1.1	0	0.0101569	0.964908	0.17927	7	TTATTTT
TTTTGTT	TIA1.1	0	0.0114016	1.08315	0.17927	7	TTTTTTG
TTTTGTT	ELAVL1.4	-1	0.012124	1.15178	0.17927	6	TTGGTTT
CTTTTT	RALY	-1	0.00801732	0.761646	0.184237	5	TTTTTTG
CTTTTT	TIA1.1	-1	0.00801732	0.761646	0.184237	5	TTTTTTG
TTTTGTT	RALY	0	0.0139443	1.32471	0.190325	7	TTTTTTG
TTTTTGTT	ELAVL2.1	-1	0.0106921	1.01575	0.192723	7	TTTTATTTT
TTTTTGTT	HNRNPC	1	0.0175422	1.66651	0.192723	6	ATTTTTT
TTTTTGTT	ELAVL1.1	-1	0.0175422	1.66651	0.192723	7	TTATTTT
TTTTTGTT	HNRNPCL1	1	0.0185598	1.76318	0.192723	6	ATTTTTT
TTTTTGTT	ELAVL2.2	-1	0.0190691	1.81156	0.192723	7	TTTTATTTT
TTTTTGTT	CELF4_BRUNOL4	0	0.0196574	1.86745	0.192723	7	TGTGTGT
TTTTTGTT	CELF5_BRUNOL5	0	0.0208784	1.98344	0.192723	7	TGTGTGT
TTTTTGTT	ELAVL1.4	-2	0.0208784	1.98344	0.192723	6	TTGGTTT
TTTGTT	ELAVL1.4	0	0.00329143	0.312686	0.196085	6	TTGGTTT
TGTTTTTG	ELAVL1.5	0	0.00236694	0.224859	0.19795	7	TTTTTTT
TGTTTTTG	RALY	-1	0.00325284	0.309019	0.19795	7	TTTTTTG
CTTTCC	PCBP1	1	0.00105359	0.100091	0.19907	6	CCTTTCC
TTTTGTT	HNRNPCL1	0	0.016017	1.52162	0.203	7	ATTTTTT
TTGATTTTC	ELAVL1.4	0	0.00119349	0.113382	0.216577	7	TTGGTTT
TTGATTTTC	ELAVL2.1	1	0.00346633	0.329302	0.216577	8	TTTTATTTT
TTGATTTTC	ELAVL2.2	1	0.00470496	0.446971	0.216577	8	TTTTATTTT
TTTGTT	ELAVL1.5	1	0.00487301	0.462936	0.21773	6	TTTTTTT
ACTAA	RBM42	1	0.00467831	0.44444	0.218635	5	AACTAAG
TTTT	HNRNPC	1	0.0096028	0.912266	0.220671	4	ATTTTTT
TTTT	HNRNPCL1	1	0.0096028	0.912266	0.220671	4	ATTTTTT
TTTT	ELAVL1.5	0	0.0096028	0.912266	0.220671	4	TTTTTTT
TTTT	RALY	0	0.0096028	0.912266	0.220671	4	TTTTTTG
TTTT	TIA1.1	0	0.0096028	0.912266	0.220671	4	TTTTTTG
TTGATTTTC	ELAVL1.1	-1	0.00725319	0.689053	0.222585	7	TTATTTT
TTTGATTT	ELAVL1.2	0	0.00504513	0.479287	0.234238	7	TTTGTTT
TTTGATTT	ELAVL1.3	0	0.00630906	0.599361	0.234337	7	TTTGTTT
TTTTGTT	HNRNPC	0	0.0225453	2.14181	0.235315	7	ATTTTTT
TTTGTT	RALY	0	0.00791751	0.752163	0.235841	6	TTTTTTG
CATTTTCTATG	PTBP1.2	-1	0.00194588	0.184859	0.239985	7	ACTTTCT
CATTTTCTATG	PTBP1.1	-1	0.00255467	0.242694	0.239985	7	CTTTTCT
TGTTTTTG	TIA1.1	-1	0.00527985	0.501586	0.240978	7	TTTTTTG
TTTGTT	ELAVL2.1	1	0.00972228	0.923616	0.245108	6	TTTTATTTT
TTTGTT	HNRNPCL1	1	0.0132724	1.26088	0.245108	6	ATTTTTT
TTTGTT	TIA1.1	0	0.0132724	1.26088	0.245108	6	TTTTTTG
TTTGTT	HNRNPC	1	0.0147467	1.40093	0.245108	6	ATTTTTT
TTTGTT	ELAVL2.2	1	0.0150858	1.43315	0.245108	6	TTTTATTTT
CTGTCTGT	CELF5_BRUNOL5	-1	0.00321678	0.305594	0.25846	7	TGTGTGT
CTGTCTGT	CELF4_BRUNOL4	-1	0.00412568	0.39194	0.25846	7	TGTGTGT
CCTTTTTCTTT	ELAVL1.5	-2	0.00343974	0.326775	0.27225	7	TTTTTTT
CCTTTTTCTTT	ELAVL2.1	-3	0.00667095	0.63374	0.27225	8	TTTTATTTT
CCTTTTTCTTT	ELAVL2.2	-2	0.00874001	0.830301	0.27225	9	TTTTATTTT
CCTTTTTCTTT	PTBP1.1	-2	0.00950093	0.902588	0.27225	7	CTTTTCT
CCTTTTTCTTT	ELAVL1.2	-4	0.0121071	1.15018	0.27225	7	TTTGTTT
CCTTTTTCTTT	ELAVL1.3	-4	0.0121071	1.15018	0.27225	7	TTTGTTT
TTGATT	ELAVL1.4	0	0.0029834	0.283423	0.281849	6	TTGGTTT
TTTGATT	ELAVL1.2	0	0.00287074	0.27272	0.282019	7	TTTGTTT
TTTGATT	ELAVL1.3	0	0.00360872	0.342828	0.282019	7	TTTGTTT
TTTGATT	ELAVL2.1	0	0.00457894	0.434999	0.282019	7	TTTTATTTT
CTAACT	QKI.1	2	0.00606358	0.57604	0.284805	5	TACTAAC
CTAACT	QKI.4	2	0.00606358	0.57604	0.284805	5	TACTAAC
TTTTATTAGC	ELAVL1.5	0	0.00749827	0.712335	0.294072	7	TTTTTTT
TTTTATTAGC	ELAVL2.1	0	0.00863344	0.820177	0.294072	9	TTTTATTTT
TTTTATTAGC	ELAVL2.2	0	0.0094934	0.901873	0.294072	9	TTTTATTTT
TTGC	SNRPA.9	0	0.0145031	1.37779	0.296247	4	TTGCACA
TTGATTT	ELAVL2.1	1	0.00319353	0.303386	0.296307	7	TTTTATTTT
TTTGATT	ELAVL1.4	-1	0.011079	1.0525	0.300955	6	TTGGTTT
TTTGATT	ELAVL2.2	0	0.0130896	1.24351	0.302323	7	TTTTATTTT
TGTTTTTG	CELF4_BRUNOL4	0	0.012557	1.19291	0.311498	7	TGTGTGT
TGTTTTTG	CELF5_BRUNOL5	0	0.0132824	1.26183	0.311498	7	TGTGTGT
TTTT	ELAVL1.1	3	0.0154946	1.47199	0.316501	4	TTATTTT
TGTTTTTG	ELAVL1.1	0	0.0157609	1.49728	0.319708	7	TTATTTT
TCCATTTTATT	ELAVL2.1	-4	0.0062675	0.595412	0.332831	7	TTTTATTTT
TCCATTTTATT	ELAVL1.5	-4	0.00870398	0.826878	0.332831	7	TTTTTTT
TCCATTTTATT	HNRNPCL1	-3	0.00971312	0.922747	0.332831	7	ATTTTTT
TCCATTTTATT	HNRNPC	-3	0.0108486	1.03062	0.332831	7	ATTTTTT
TCCATTTTATT	ELAVL2.2	-4	0.0125403	1.19133	0.332831	7	TTTTATTTT
TTTTG	RALY	2	0.00181025	0.171974	0.342038	5	TTTTTTG
TTTTCTTTCC	PCBP1	-3	0.0212708	2.02073	0.344221	7	CCTTTCC
TTTTCTTTCC	ELAVL1.1	0	0.0266217	2.52906	0.348435	7	TTATTTT
TTTTCTTTCC	PTBP1.2	1	0.0274034	2.60332	0.348435	6	ACTTTCT
GGTTTCTTTTT	ELAVL2.2	-2	0.00267934	0.254538	0.350869	9	TTTTATTTT
GGTTTCTTTTT	ELAVL1.5	-4	0.00541497	0.514422	0.350869	7	TTTTTTT
GGTTTCTTTTT	ELAVL2.1	-2	0.00974861	0.926117	0.350869	9	TTTTATTTT
GGTTTCTTTTT	ELAVL1.2	-2	0.0115664	1.09881	0.350869	7	TTTGTTT
GGTTTCTTTTT	ELAVL1.3	-2	0.0115664	1.09881	0.350869	7	TTTGTTT
TTTTCTTTCC	TIA1.1	-1	0.0298681	2.83747	0.354455	7	TTTTTTG
TGTTTTTG	HNRNPC	-1	0.0201569	1.91491	0.357511	7	ATTTTTT
TGTTTTTG	HNRNPCL1	-1	0.0234993	2.23244	0.357511	7	ATTTTTT
TTTT	PTBP1.1	1	0.019786	1.87967	0.363743	4	CTTTTCT
TTTTCTTTCC	RBM41	-1	0.0339794	3.22804	0.370163	7	ATACATT
TTTTCTTTCC	RALY	-1	0.0364515	3.46289	0.370163	7	TTTTTTG
TTTTCTTTCC	HNRNPCL1	-1	0.0415889	3.95094	0.370163	7	ATTTTTT
TTTTCTTTCC	ELAVL1.4	-1	0.0415889	3.95094	0.370163	7	TTGGTTT
TTGTT	ELAVL1.2	1	0.00293687	0.279003	0.382046	5	TTTGTTT
TTGTT	ELAVL1.3	1	0.00432964	0.411316	0.382046	5	TTTGTTT
AGAACTTTTT	PTBP1.2	-3	0.00207378	0.197009	0.391714	7	ACTTTCT
TGTTT	ELAVL1.2	2	0.00293687	0.279003	0.394428	5	TTTGTTT
TGTTT	ELAVL1.3	2	0.00432964	0.411316	0.394428	5	TTTGTTT
CATTTTATTAG	ELAVL1.5	-2	0.00997423	0.947552	0.405324	7	TTTTTTT
CATTTTATTAG	HNRNPCL1	-1	0.0111061	1.05508	0.405324	7	ATTTTTT
CATTTTATTAG	HNRNPC	-1	0.0123885	1.17691	0.405324	7	ATTTTTT
CATTTTATTAG	ELAVL2.1	-2	0.0138484	1.3156	0.405324	9	TTTTATTTT
CATTTTATTAG	ELAVL2.2	-2	0.0151887	1.44292	0.405324	9	TTTTATTTT
TTTTG	TIA1.1	2	0.00432964	0.411316	0.409032	5	TTTTTTG
CCTTTTT	PTBP1.1	0	0.00613353	0.582685	0.419384	7	CTTTTCT
CCTTTTT	PTBP1.2	0	0.00845335	0.803068	0.419384	7	ACTTTCT
CCTTTTT	HNRNPC	-1	0.0120998	1.14948	0.419384	6	ATTTTTT
CCTTTTT	HNRNPCL1	-1	0.0128078	1.21675	0.419384	6	ATTTTTT
CCTTTTT	ELAVL1.5	-1	0.0135493	1.28719	0.419384	6	TTTTTTT
GAACTTTTTA	PTBP1.2	-2	0.00224167	0.212959	0.423427	7	ACTTTCT
CATTTTCTATG	HNRNPCL1	-1	0.00850242	0.80773	0.423442	7	ATTTTTT
CATTTTCTATG	HNRNPC	-1	0.00950093	0.902588	0.423442	7	ATTTTTT
TTTTGTT	PTBP1.1	1	0.0479608	4.55628	0.425499	6	CTTTTCT
CCTTTTT	RALY	-2	0.0185478	1.76204	0.430574	5	TTTTTTG
CCTTTTT	TIA1.1	-2	0.0185478	1.76204	0.430574	5	TTTTTTG
CTTTT	PTBP1.1	0	0.00391127	0.37157	0.439041	5	CTTTTCT
TTTTC	PTBP1.1	1	0.00432964	0.411316	0.439041	5	CTTTTCT
TGCAT	SNRPA.1	2	0.0412253	3.91641	0.439297	5	ATTGCACT
TGCAT	SNRPA.10	2	0.0412253	3.91641	0.439297	5	ATTGCACT
CTTTCC	PTBP1.2	1	0.00465277	0.442013	0.439558	6	ACTTTCT
CTTTCC	PCBP2	0	0.00703185	0.668026	0.442877	6	CCTTCCC
TGTGCTGTGT	CELF6_BRUNOL6	0	0.0146157	1.38849	0.442988	7	TGTGGTG
TGTGCTGTGT	SFPQ	-1	0.0155744	1.47957	0.442988	7	GTAGTGT
TGTGCTGTGT	MBNL1.2	-2	0.0356804	3.38964	0.442988	4	TGCT
TGTGCTGTGT	CELF5_BRUNOL5	-5	0.036297	3.44821	0.442988	5	TGTGTGT
TGTGCTGTGT	SNRPA.5	3	0.0379091	3.60136	0.442988	7	GGGTATGCTG
TGTGCTGTGT	SNRPA.14	3	0.0379091	3.60136	0.442988	7	GGGTATGCTG
TGTGCTGTGT	CELF4_BRUNOL4	-5	0.0443473	4.213	0.442988	5	TGTGTGT
TTGCATG	SNRPA.9	0	0.00716562	0.680734	0.444336	7	TTGCACA
TTGCATG	SNRPA.2	1	0.0142719	1.35583	0.444336	6	ATTGCAC
TTGCATG	SNRPA.3	1	0.0142719	1.35583	0.444336	6	ATTGCAC
TTGCATG	SNRPA.8	1	0.0142719	1.35583	0.444336	6	ATTGCAC
TTGCATG	SNRPA.11	1	0.0142719	1.35583	0.444336	6	ATTGCAC
TTGCATG	SNRPA.12	1	0.0142719	1.35583	0.444336	6	ATTGCAC
TTTTCTTTCC	HNRNPC	-1	0.0551805	5.24215	0.446487	7	ATTTTTT
TTTT	ELAVL2.1	0	0.0295317	2.80551	0.452422	4	TTTTATTTT
TTTT	ELAVL2.2	5	0.0295317	2.80551	0.452422	4	TTTTATTTT
TTTGTT	CELF4_BRUNOL4	0	0.0405812	3.85522	0.454589	6	TGTGTGT
TTTGTT	ELAVL1.1	0	0.0416017	3.95216	0.454589	6	TTATTTT
TTTGTT	CELF6_BRUNOL6	0	0.0506443	4.81121	0.454924	6	TGTGGTG
TTTGTT	CELF5_BRUNOL5	0	0.0519116	4.9316	0.454924	6	TGTGTGT
TTTGTT	PTBP1.1	1	0.055999	5.3199	0.454924	6	CTTTTCT
CTAA	QKI.1	2	0.00745941	0.708644	0.469667	4	TACTAAC
CTAA	QKI.3	1	0.00745941	0.708644	0.469667	4	ACTAACA
CTAA	QKI.4	2	0.00745941	0.708644	0.469667	4	TACTAAC
TGTTT	CELF4_BRUNOL4	2	0.0144435	1.37214	0.47093	5	TGTGTGT
TGTTT	ELAVL1.4	2	0.015759	1.49711	0.47093	5	TTGGTTT
TGTTT	CELF5_BRUNOL5	0	0.0162927	1.54781	0.47093	5	TGTGTGT
TGTTT	ELAVL1.1	1	0.0225117	2.13861	0.47093	5	TTATTTT
TGTTT	ELAVL1.5	2	0.0272525	2.58898	0.47093	5	TTTTTTT
TGTTT	ELAVL2.1	3	0.039781	3.77919	0.47093	5	TTTTATTTT
TGTTT	HNRNPC	1	0.0413553	3.92875	0.47093	5	ATTTTTT
TGTTT	HNRNPCL1	1	0.0413553	3.92875	0.47093	5	ATTTTTT
TGTTT	RALY	0	0.0413553	3.92875	0.47093	5	TTTTTTG
TGTTT	TIA1.1	0	0.0413553	3.92875	0.47093	5	TTTTTTG
CTGTATGTG	CELF5_BRUNOL5	-1	0.00582514	0.553389	0.472757	7	TGTGTGT
CTGTATGTG	CELF4_BRUNOL4	-1	0.0075085	0.713307	0.472757	7	TGTGTGT
ATTAAC	QKI.1	1	0.00801732	0.761646	0.472829	6	TACTAAC
ATTAAC	QKI.4	1	0.00801732	0.761646	0.472829	6	TACTAAC
ATTAAC	QKI.2	1	0.00888021	0.84362	0.472829	6	TACTAACATC
ATTAAC	QKI.3	0	0.0100129	0.951221	0.472829	6	ACTAACA
AGAACTTTTT	HNRNPCL1	-3	0.00672594	0.638964	0.473709	7	ATTTTTT
AGAACTTTTT	HNRNPC	-3	0.00752361	0.714743	0.473709	7	ATTTTTT
CTTTCC	PTBP1.1	0	0.0100683	0.956488	0.475588	6	CTTTTCT
TGTGTCTTTT	CELF5_BRUNOL5	0	0.00790497	0.750972	0.48138	7	TGTGTGT
TGTGTCTTTT	CELF4_BRUNOL4	0	0.00976867	0.928023	0.48138	7	TGTGTGT
GGTTTCTTTTT	ELAVL1.1	-3	0.0185465	1.76192	0.482238	7	TTATTTT
TGTTT	ELAVL2.2	3	0.0450069	4.27566	0.482365	5	TTTTATTTT
TTTGATT	ELAVL1.5	0	0.0257057	2.44204	0.485762	7	TTTTTTT
CCTTTTTCTTT	TIA1.1	-2	0.0284236	2.70024	0.491229	7	TTTTTTG
CCTTTTTCTTT	PTBP1.2	-2	0.0317257	3.01394	0.491229	7	ACTTTCT
CCTTTTTCTTT	ELAVL1.1	-3	0.0354985	3.37236	0.491229	7	TTATTTT
CTCTTTT	PTBP1.1	0	0.00898211	0.8533	0.492153	7	CTTTTCT
CTCTTTT	HNRNPC	0	0.0151574	1.43996	0.492153	7	ATTTTTT
CTCTTTT	HNRNPCL1	0	0.0151574	1.43996	0.492153	7	ATTTTTT
CTCTTTT	ELAVL1.5	0	0.018449	1.75266	0.492153	7	TTTTTTT
CTCTTTT	RALY	-1	0.018449	1.75266	0.492153	6	TTTTTTG
CCTTTTTCTTT	RALY	-2	0.0451153	4.28595	0.494669	7	TTTTTTG
CCTTTTTCTTT	RBM41	-4	0.0451153	4.28595	0.494669	7	ATACATT
CCTTTTTCTTT	HNRNPC	-1	0.0523123	4.96967	0.494669	7	ATTTTTT
CCTTTTTCTTT	HNRNPCL1	-4	0.0549956	5.22458	0.494669	7	ATTTTTT
CCTTTTTCTTT	ELAVL1.4	-4	0.0549956	5.22458	0.494669	7	TTGGTTT
TTGATTT	ELAVL2.2	1	0.0106332	1.01015	0.495373	7	TTTTATTTT
TTGATTT	ELAVL1.1	0	0.0151649	1.44067	0.495373	7	TTATTTT
TTGATTT	ELAVL1.3	0	0.016017	1.52162	0.495373	7	TTTGTTT
TGTTTTTG	ELAVL1.2	0	0.0380189	3.61179	0.495777	7	TTTGTTT
TTGATTT	ELAVL1.2	0	0.0188047	1.78644	0.498504	7	TTTGTTT
AGAACTTTTTA	PTBP1.2	-3	0.00267546	0.254168	0.505364	7	ACTTTCT
GAACTTTTTA	HNRNPCL1	-2	0.00723965	0.687767	0.510184	7	ATTTTTT
GAACTTTTTA	HNRNPC	-2	0.00810293	0.769778	0.510184	7	ATTTTTT
TGCATGAA	TARDBP	0	0.00270003	0.256503	0.512869	8	TGAATGAG
TTTTTGTT	PTBP1.1	0	0.0704468	6.69244	0.514803	7	CTTTTCT
TTCATT	ELAVL2.2	1	0.00542486	0.515362	0.515226	6	TTTTATTTT
TCACTGCATT	SNRPA.1	-2	0.0138812	1.31871	0.51804	8	ATTGCACT
TCACTGCATT	SNRPA.10	-2	0.0138812	1.31871	0.51804	8	ATTGCACT
TTTTCTTTCC	PCBP2	-4	0.0671673	6.38089	0.519056	6	CCTTCCC
ACTAA	QKI.2	1	0.0166684	1.5835	0.519318	5	TACTAACATC
TTGATTT	ELAVL1.5	0	0.0257057	2.44204	0.530014	7	TTTTTTT
TTTGATTT	ELAVL1.1	-1	0.0259576	2.46597	0.535632	7	TTATTTT
GGTTTCTTTTT	PTBP1.1	-5	0.0379697	3.60712	0.538448	6	CTTTTCT
GGTTTCTTTTT	PTBP1.2	-4	0.0379697	3.60712	0.538448	7	ACTTTCT
GGTTTCTTTTT	TIA1.1	-4	0.0379697	3.60712	0.538448	7	TTTTTTG
GGTTTCTTTTT	RBM41	-2	0.0431225	4.09664	0.538448	7	ATACATT
GGTTTCTTTTT	RALY	-4	0.0462138	4.39032	0.538448	7	TTTTTTG
GGTTTCTTTTT	HNRNPC	-5	0.0500428	4.75406	0.538448	6	ATTTTTT
GGTTTCTTTTT	HNRNPCL1	-4	0.05262	4.9989	0.538448	7	ATTTTTT
GGTTTCTTTTT	ELAVL1.4	-2	0.05262	4.9989	0.538448	7	TTGGTTT
TTGTT	ELAVL1.4	1	0.015759	1.49711	0.544393	5	TTGGTTT
TTGTT	ELAVL1.1	0	0.0225117	2.13861	0.544393	5	TTATTTT
TTGTT	ELAVL1.5	2	0.0240621	2.2859	0.544393	5	TTTTTTT
TTGTT	ELAVL2.1	2	0.039781	3.77919	0.544393	5	TTTTATTTT
TTGTT	HNRNPC	1	0.0413553	3.92875	0.544393	5	ATTTTTT
TTGTT	HNRNPCL1	1	0.0413553	3.92875	0.544393	5	ATTTTTT
TTGTT	RALY	0	0.0413553	3.92875	0.544393	5	TTTTTTG
TTGTT	TIA1.1	0	0.0413553	3.92875	0.544393	5	TTTTTTG
ATTCTGCT	SNRPA.4	2	0.0189384	1.79915	0.550262	8	GATTCCTGCTA
ATTCTGCT	SNRPA.13	2	0.0189384	1.79915	0.550262	8	GATTCCTGCTA
TTTTGCT	ELAVL1.5	0	0.0109998	1.04498	0.558206	7	TTTTTTT
TTTTGCT	RALY	2	0.0201369	1.91301	0.558206	5	TTTTTTG
TTTTGCT	MBNL1.2	-3	0.0297976	2.83077	0.558206	4	TGCT
TTTTGCT	ELAVL2.2	0	0.0313157	2.97499	0.558206	7	TTTTATTTT
TTTTGCT	ELAVL1.2	-1	0.0320915	3.04869	0.558206	6	TTTGTTT
TTTTGCT	TIA1.1	2	0.0320915	3.04869	0.558206	5	TTTTTTG
TTTTGCT	PTBP1.1	0	0.0341255	3.24192	0.558206	7	CTTTTCT
TTTTGCT	ELAVL1.3	-1	0.0381314	3.62248	0.558206	6	TTTGTTT
TTTTGCT	ELAVL2.1	0	0.0401868	3.81774	0.558206	7	TTTTATTTT
TTTTGCT	SNRPA.5	2	0.0403955	3.83757	0.558206	7	GGGTATGCTG
TTTTGCT	SNRPA.14	2	0.0403955	3.83757	0.558206	7	GGGTATGCTG
GAATGTAC	RBM5.1	0	0.0158235	1.50323	0.562747	7	GAAGGAA
GAATGTAC	TARDBP	1	0.016373	1.55543	0.562747	7	TGAATGAG
GAATGTAC	SNRPA.2	-1	0.0209877	1.99383	0.562747	7	ATTGCAC
GAATGTAC	SNRPA.3	-1	0.0209877	1.99383	0.562747	7	ATTGCAC
GAATGTAC	SNRPA.11	-1	0.0209877	1.99383	0.562747	7	ATTGCAC
GAATGTAC	SNRPA.12	-1	0.0209877	1.99383	0.562747	7	ATTGCAC
ATTAAC	KHDRBS3	1	0.0151202	1.43642	0.571208	6	GATAAAC
CTGTGCTGTGT	CELF6_BRUNOL6	-1	0.0176889	1.68044	0.575426	7	TGTGGTG
CTGTGCTGTGT	SFPQ	-2	0.0188462	1.79039	0.575426	7	GTAGTGT
CTGTGCTGTGT	MBNL1.2	-3	0.0411147	3.9059	0.575426	4	TGCT
CTGTGCTGTGT	CELF5_BRUNOL5	-6	0.0432084	4.1048	0.575426	5	TGTGTGT
CTGTGCTGTGT	CELF4_BRUNOL4	-6	0.0525047	4.98794	0.575426	5	TGTGTGT
CTGTGCTGTGT	SNRPA.5	2	0.0690499	6.55974	0.575426	8	GGGTATGCTG
CTGTGCTGTGT	SNRPA.14	2	0.0690499	6.55974	0.575426	8	GGGTATGCTG
TTGATTTTC	PTBP1.2	-3	0.0251727	2.3914	0.579371	6	ACTTTCT
TTGATTTTC	PTBP1.1	-3	0.0315473	2.99699	0.580871	6	CTTTTCT
TTGATTTTC	ELAVL1.3	0	0.0360044	3.42042	0.581309	7	TTTGTTT
TTGATTTTC	ELAVL1.5	-1	0.0378853	3.5991	0.581309	7	TTTTTTT
TTGATTTTC	ELAVL1.2	0	0.0419638	3.98656	0.594359	7	TTTGTTT
GGTTTCTTTTT	SNRPA.4	-1	0.0665548	6.3227	0.599813	10	GATTCCTGCTA
GGTTTCTTTTT	SNRPA.13	-1	0.0665548	6.3227	0.599813	10	GATTCCTGCTA
CTTTC	PTBP1.2	1	0.00317741	0.301854	0.603549	5	ACTTTCT
AGAACTTTTTA	HNRNPCL1	-3	0.00858814	0.815874	0.604781	7	ATTTTTT
AGAACTTTTTA	HNRNPC	-3	0.00960535	0.912508	0.604781	7	ATTTTTT
TTGCT	MBNL1.2	-1	0.0112389	1.0677	0.60798	4	TGCT
TTGCT	SNRPA.2	1	0.0317845	3.01953	0.60798	5	ATTGCAC
TTGCT	SNRPA.3	1	0.0317845	3.01953	0.60798	5	ATTGCAC
TTGCT	SNRPA.8	1	0.0317845	3.01953	0.60798	5	ATTGCAC
TTGCT	SNRPA.11	1	0.0317845	3.01953	0.60798	5	ATTGCAC
TTGCT	SNRPA.12	1	0.0317845	3.01953	0.60798	5	ATTGCAC
TTGCT	MBNL1.1	3	0.0317845	3.01953	0.60798	4	AGCTTGC
TTGCT	SNRPA.1	1	0.0412253	3.91641	0.60798	5	ATTGCACT
TTGCT	SNRPA.10	1	0.0412253	3.91641	0.60798	5	ATTGCACT
TTGCT	SNRPA.9	0	0.0562891	5.34747	0.60798	5	TTGCACA
TTGCT	PTBP1.2	2	0.0562891	5.34747	0.60798	5	ACTTTCT
TTGCT	PTBP1.1	2	0.0658103	6.25198	0.60798	5	CTTTTCT
TTGCT	ELAVL1.2	1	0.0658103	6.25198	0.60798	5	TTTGTTT
TTGCT	SNRPA.5	4	0.0721381	6.85312	0.60798	5	GGGTATGCTG
TTGCT	SNRPA.14	4	0.0721381	6.85312	0.60798	5	GGGTATGCTG
TTGCT	ELAVL1.3	1	0.0770351	7.31833	0.60798	5	TTTGTTT
TTGATTTTC	HNRNPC	-3	0.0534498	5.07773	0.615097	6	ATTTTTT
TTGATTTTC	HNRNPCL1	-3	0.0534498	5.07773	0.615097	6	ATTTTTT
CTCTTTT	TIA1.1	-1	0.0264784	2.51545	0.618054	6	TTTTTTG
TGTTTTTG	ELAVL1.3	2	0.0580516	5.51491	0.62342	5	TTTGTTT
TGTTTTTG	ELAVL1.4	1	0.0580516	5.51491	0.62342	6	TTGGTTT
CTGTGCTGTGT	PTBP1.1	0	0.0842429	8.00308	0.633719	7	CTTTTCT
CTTTT	PTBP1.2	1	0.0181991	1.72891	0.645181	5	ACTTTCT
CTTTT	HNRNPC	0	0.0209042	1.9859	0.645181	5	ATTTTTT
CTTTT	HNRNPCL1	0	0.0225117	2.13861	0.645181	5	ATTTTTT
CTTTT	ELAVL1.5	0	0.0240621	2.2859	0.645181	5	TTTTTTT
TTTTC	PTBP1.2	1	0.0140737	1.337	0.645181	5	ACTTTCT
TTTTC	TIA1.1	1	0.0175828	1.67036	0.645181	5	TTTTTTG
TTTTC	RALY	2	0.0225117	2.13861	0.645181	5	TTTTTTG
TTTTC	ELAVL1.5	1	0.0240621	2.2859	0.645181	5	TTTTTTT
ATTCTGCT	MBNL1.2	-4	0.0306668	2.91335	0.651184	4	TGCT
TAAAATCATT	YBX1.1	-1	0.00512691	0.487056	0.65167	7	AACATCA
TAAAATCATT	YBX1.2	-1	0.00865519	0.822243	0.65167	7	AACATCA
TTTGATTT	ELAVL1.5	-1	0.0413341	3.92674	0.655607	7	TTTTTTT
TTTTGCT	SNRPA.8	-1	0.0720364	6.84346	0.657579	6	ATTGCAC
TTTTGCT	PTBP1.2	0	0.0826113	7.84807	0.657579	7	ACTTTCT
TTTTGCT	HNRNPC	2	0.0866586	8.23257	0.657579	5	ATTTTTT
TTTTGCT	ELAVL1.1	0	0.0866586	8.23257	0.657579	7	TTATTTT
TTTTGCT	HNRNPCL1	2	0.090874	8.63303	0.657579	5	ATTTTTT
TCCTTTT	ELAVL2.2	2	0.0205132	1.94876	0.661956	7	TTTTATTTT
TCCTTTT	ELAVL1.5	0	0.025165	2.39067	0.661956	7	TTTTTTT
TCCTTTT	PTBP1.1	-2	0.029917	2.84211	0.661956	5	CTTTTCT
TCCTTTT	SNRPA.4	3	0.0469108	4.45653	0.661956	7	GATTCCTGCTA
TCCTTTT	SNRPA.13	3	0.0469108	4.45653	0.661956	7	GATTCCTGCTA
TCCTTTT	ELAVL1.1	0	0.0527848	5.01455	0.661956	7	TTATTTT
TCCTTTT	RBM41	1	0.0687968	6.5357	0.661956	6	ATACATT
TCCTTTT	PCBP1	-1	0.0720364	6.84346	0.661956	6	CCTTTCC
TTTTG	HNRNPC	2	0.0136769	1.2993	0.664434	5	ATTTTTT
TTTTG	HNRNPCL1	2	0.0144435	1.37214	0.664434	5	ATTTTTT
TTTTG	ELAVL1.5	2	0.0175828	1.67036	0.664434	5	TTTTTTT
TTGATT	ELAVL2.1	1	0.0150858	1.43315	0.67452	6	TTTTATTTT
TTGATT	ELAVL1.2	1	0.0178497	1.69572	0.67452	6	TTTGTTT
ATTCTGCTG	SNRPA.5	1	0.0181219	1.72159	0.678362	9	GGGTATGCTG
ATTCTGCTG	SNRPA.14	1	0.0181219	1.72159	0.678362	9	GGGTATGCTG
TTGATT	ELAVL1.3	1	0.0216798	2.05958	0.682714	6	TTTGTTT
TTTTGCT	ELAVL1.4	-1	0.106527	10.1201	0.683451	6	TTGGTTT
TCCATTTTATT	ELAVL1.1	-4	0.0405468	3.85195	0.684825	7	TTATTTT
TCCATTTTATT	TIA1.1	-4	0.0452871	4.30227	0.686014	7	TTTTTTG
TCCATTTTATT	PTBP1.2	-3	0.0480022	4.56021	0.686014	7	ACTTTCT
ACTGTGCTGTG	CELF6_BRUNOL6	-2	0.0176889	1.68044	0.686164	7	TGTGGTG
ACTGTGCTGTG	SFPQ	-3	0.0188462	1.79039	0.686164	7	GTAGTGT
TCCTTTT	ELAVL2.1	2	0.0790822	7.51281	0.692096	7	TTTTATTTT
TTTGCATG	SNRPA.8	0	0.00916075	0.870272	0.692219	7	ATTGCAC
TTTGCATG	SNRPA.2	0	0.0206943	1.96596	0.692219	7	ATTGCAC
TTTGCATG	SNRPA.11	0	0.0206943	1.96596	0.692219	7	ATTGCAC
TTTGCATG	SNRPA.3	0	0.025684	2.43998	0.692219	7	ATTGCAC
TTTGCATG	SNRPA.12	0	0.025684	2.43998	0.692219	7	ATTGCAC
TTTTGTT	CELF4_BRUNOL4	-1	0.0861513	8.18437	0.694833	6	TGTGTGT
ACTGTGCTGTG	MBNL1.2	-4	0.0411147	3.9059	0.713253	4	TGCT
ACTGTGCTGTG	SNRPA.5	1	0.0690499	6.55974	0.713253	9	GGGTATGCTG
ACTGTGCTGTG	SNRPA.14	1	0.0690499	6.55974	0.713253	9	GGGTATGCTG
CATTTTATTAG	ELAVL1.1	-2	0.0460951	4.37903	0.717555	7	TTATTTT
TCCTTTT	PTBP1.2	-1	0.090874	8.63303	0.71912	6	ACTTTCT
TCCTTTT	TIA1.1	0	0.0954308	9.06592	0.71912	7	TTTTTTG
CATTTTATTAG	TIA1.1	-2	0.0513724	4.88038	0.7215	7	TTTTTTG
CATTTTATTAG	PTBP1.2	-1	0.054379	5.166	0.7215	7	ACTTTCT
CATTTTATTAG	A1CF	-3	0.061798	5.87081	0.7215	7	ATAATTG
CATTTTATTAG	RALY	-2	0.061798	5.87081	0.7215	7	TTTTTTG
TTTTATTAGC	ELAVL1.1	0	0.035084	3.33298	0.722429	7	TTATTTT
TTTTATTAGC	TIA1.1	0	0.0391708	3.72123	0.722429	7	TTTTTTG
TTTTATTAGC	A1CF	-1	0.047303	4.49378	0.722429	7	ATAATTG
TTTTATTAGC	RALY	0	0.047303	4.49378	0.722429	7	TTTTTTG
TTTTATTAGC	HNRNPCL1	0	0.0536746	5.09908	0.722429	7	ATTTTTT
TTTTATTAGC	HNRNPC	0	0.0699656	6.64674	0.722429	7	ATTTTTT
TTTTATTAGC	QKI.1	-3	0.0699656	6.64674	0.722429	7	TACTAAC
TTTTATTAGC	QKI.4	-3	0.0699656	6.64674	0.722429	7	TACTAAC
TTTTATTAGC	ELAVL1.2	-1	0.0699656	6.64674	0.722429	7	TTTGTTT
TTTTATTAGC	ELAVL1.3	-1	0.0699656	6.64674	0.722429	7	TTTGTTT
TCCATTTTATT	RALY	-4	0.0547333	5.19966	0.726337	7	TTTTTTG
CTTTC	PCBP1	1	0.00772747	0.734109	0.733915	5	CCTTTCC
TTTTGTT	CELF6_BRUNOL6	-1	0.105336	10.0069	0.735128	6	TGTGGTG
TTTTGTT	CELF5_BRUNOL5	-1	0.10772	10.2334	0.735128	6	TGTGTGT
TTTTGCT	MBNL1.1	1	0.132353	12.5735	0.738792	6	AGCTTGC
TTTTGCT	SNRPA.2	-1	0.13826	13.1347	0.738792	6	ATTGCAC
TTTTGCT	SNRPA.11	-1	0.13826	13.1347	0.738792	6	ATTGCAC
TTTTGCT	SNRPA.1	-1	0.146377	13.9058	0.738792	6	ATTGCACT
TTTTGCT	SNRPA.10	-1	0.146377	13.9058	0.738792	6	ATTGCACT
TTTTGCT	SNRPA.4	3	0.155876	14.8082	0.738792	7	GATTCCTGCTA
TTTTGCT	SNRPA.13	3	0.155876	14.8082	0.738792	7	GATTCCTGCTA
TTTTGCT	SNRPA.3	-1	0.164504	15.6279	0.738792	6	ATTGCAC
TTTTGCT	SNRPA.12	-1	0.164504	15.6279	0.738792	6	ATTGCAC
TGTT	ELAVL1.2	2	0.0173168	1.6451	0.742012	4	TTTGTTT
TGTT	SRSF2.9	0	0.0204663	1.9443	0.742012	4	TGTTCCAGAT
TGTT	ELAVL1.3	2	0.0235911	2.24116	0.742012	4	TTTGTTT
TTGCT	ELAVL1.4	0	0.0983463	9.3429	0.743833	5	TTGGTTT
TTTGATTT	SRSF2.8	1	0.0604932	5.74685	0.748963	8	GTTCGAGTA
TGTTTTTG	ELAVL2.2	3	0.0868208	8.24798	0.754779	6	TTTTATTTT
TTTTTG	ELAVL1.1	1	0.0497678	4.72794	0.75568	6	TTATTTT
TTTTTG	PTBP1.1	2	0.0524082	4.97878	0.75568	5	CTTTTCT
TTTTTG	CELF4_BRUNOL4	0	0.0550968	5.2342	0.75568	6	TGTGTGT
TTTTTG	CELF5_BRUNOL5	0	0.059367	5.63986	0.75568	6	TGTGTGT
TTTTTG	PTBP1.2	2	0.060965	5.79167	0.75568	5	ACTTTCT
TTGTT	ELAVL2.2	2	0.0656418	6.23597	0.756084	5	TTTTATTTT
TGTGTC	CELF5_BRUNOL5	2	0.00981939	0.932842	0.763005	5	TGTGTGT
TGTGTC	CELF4_BRUNOL4	2	0.0121293	1.15228	0.763005	5	TGTGTGT
ATTCTGCTG	MBNL1.2	-4	0.0345732	3.28445	0.76766	4	TGCT
ATTCTGCTG	SNRPA.4	2	0.0406748	3.86411	0.76766	9	GATTCCTGCTA
ATTCTGCTG	SNRPA.13	2	0.0406748	3.86411	0.76766	9	GATTCCTGCTA
CATTTTATTAG	PTBP1.1	-1	0.0699168	6.6421	0.768271	7	CTTTTCT
TCCTTTT	RALY	0	0.113135	10.7478	0.768371	7	TTTTTTG
TCCTTTT	HNRNPC	-1	0.121244	11.5182	0.768371	6	ATTTTTT
TCCATTTTATT	PTBP1.1	-3	0.0621019	5.89968	0.769181	7	CTTTTCT
TTTTGTT	PTBP1.2	1	0.117999	11.2099	0.775456	6	ACTTTCT
TCCTTTT	HNRNPCL1	0	0.126741	12.0404	0.776431	7	ATTTTTT
ACTGTGCTGTG	PTBP1.1	-1	0.0842429	8.00308	0.778678	7	CTTTTCT
TTCATT	ELAVL2.1	1	0.0150858	1.43315	0.779775	6	TTTTATTTT
TGTGTC	RBM24	0	0.0243556	2.31378	0.785642	6	AGTGTGA
TGTGTC	CELF6_BRUNOL6	0	0.0249783	2.37294	0.785642	6	TGTGGTG
TTTTC	HNRNPC	1	0.0418732	3.97796	0.785928	5	ATTTTTT
TTTTC	HNRNPCL1	1	0.0418732	3.97796	0.785928	5	ATTTTTT
TCCATTTTATT	ELAVL1.3	-5	0.0684103	6.49898	0.794358	6	TTTGTTT
TTTTC	ELAVL1.1	3	0.0514246	4.88534	0.804334	4	TTATTTT
ATTGCCTTTT	SNRPA.1	0	0.0160952	1.52905	0.80533	8	ATTGCACT
ATTGCCTTTT	SNRPA.10	0	0.0160952	1.52905	0.80533	8	ATTGCACT
ATTGCCTTTT	ELAVL2.2	-1	0.0195509	1.85734	0.80533	9	TTTTATTTT
ATTGCCTTTT	SNRPA.2	0	0.0409556	3.89078	0.80533	7	ATTGCAC
ATTGCCTTTT	SNRPA.3	0	0.0409556	3.89078	0.80533	7	ATTGCAC
ATTGCCTTTT	SNRPA.11	0	0.0409556	3.89078	0.80533	7	ATTGCAC
ATTGCCTTTT	SNRPA.12	0	0.0409556	3.89078	0.80533	7	ATTGCAC
ATTGCCTTTT	ELAVL2.1	-1	0.0496604	4.71774	0.80533	9	TTTTATTTT
ATTGCCTTTT	PTBP1.1	-5	0.0647285	6.14921	0.80533	5	CTTTTCT
ATTGCCTTTT	SNRPA.8	0	0.0731469	6.94896	0.80533	7	ATTGCAC
CTAACT	QKI.3	1	0.0225009	2.13758	0.807336	6	ACTAACA
CTAACT	QKI.2	2	0.0257827	2.44935	0.807336	6	TACTAACATC
TGTTT	SRSF2.9	0	0.0931517	8.84941	0.808197	5	TGTTCCAGAT
TGCAT	RBM41	1	0.080482	7.64579	0.80997	5	ATACATT
TTTCC	PCBP1	2	0.00772747	0.734109	0.828484	5	CCTTTCC
TTTCC	PTBP1.2	2	0.0164766	1.56528	0.828484	5	ACTTTCT
TTTCC	PTBP1.1	2	0.0189697	1.80212	0.828484	5	CTTTTCT
TTTCC	SNRPA.4	1	0.0218317	2.07401	0.828484	5	GATTCCTGCTA
TTTCC	SNRPA.13	1	0.0218317	2.07401	0.828484	5	GATTCCTGCTA
TTGATT	A1CF	0	0.0306962	2.91614	0.828554	6	ATAATTG
TGCATG	MBNL1.1	0	0.022545	2.14177	0.847943	6	AGCTTGC
TGCATG	TARDBP	0	0.0302647	2.87514	0.847943	6	TGAATGAG
TGCATG	SNRPA.8	2	0.0721239	6.85177	0.847943	5	ATTGCAC
CTCTTTT	ELAVL2.2	2	0.0553845	5.26152	0.867239	7	TTTTATTTT
CTCTTTT	ELAVL1.1	0	0.0557308	5.29442	0.867239	7	TTATTTT
CTTTC	PTBP1.1	1	0.0137699	1.30814	0.871865	5	CTTTTCT
CTTTT	RALY	1	0.0418732	3.97796	0.873254	5	TTTTTTG
CTTTT	TIA1.1	-1	0.0418732	3.97796	0.873254	4	TTTTTTG
TCCATTTTATT	ELAVL1.2	-5	0.0807329	7.66963	0.882301	6	TTTGTTT
CATTTTATTAG	ELAVL1.2	-3	0.0899898	8.54904	0.884752	7	TTTGTTT
CATTTTATTAG	ELAVL1.3	-3	0.0899898	8.54904	0.884752	7	TTTGTTT
TGTGCTGTGT	RBM24	-5	0.11868	11.2746	0.890102	5	AGTGTGA
CTTTTT	ELAVL1.1	0	0.0537202	5.10341	0.897802	6	TTATTTT
TTGCT	SNRPA.4	2	0.177185	16.8326	0.899599	5	GATTCCTGCTA
TTGCT	SNRPA.13	2	0.177185	16.8326	0.899599	5	GATTCCTGCTA
TTGCT	RBM41	0	0.183367	17.4199	0.899599	5	ATACATT
TGTTTTTG	ELAVL2.1	0	0.109491	10.4017	0.90172	8	TTTTATTTT
TGTTTTTG	CELF6_BRUNOL6	0	0.118541	11.2614	0.90172	7	TGTGGTG
TTGTT	SRSF2.9	-1	0.0931517	8.84941	0.903538	4	TGTTCCAGAT
CTCCCCC	PCBP1	1	0.144927	13.7681	0.904134	6	CCTTTCC
TTGTT	MSI1.2	0	0.103772	9.85831	0.910686	5	TAGTTAG
TTCATT	RBM41	1	0.0239837	2.27845	0.911139	6	ATACATT
ATTCTGCT	SNRPA.1	0	0.0712615	6.76984	0.915323	8	ATTGCACT
ATTCTGCT	SNRPA.10	0	0.0712615	6.76984	0.915323	8	ATTGCACT
ATTCTGCT	SNRPA.5	1	0.0824558	7.8333	0.915323	8	GGGTATGCTG
ATTCTGCT	SNRPA.14	1	0.0824558	7.8333	0.915323	8	GGGTATGCTG
CTAA	RBM42	2	0.0249924	2.37428	0.917633	4	AACTAAG
TGTTCT	PTBP1.1	1	0.0136079	1.29275	0.92238	6	CTTTTCT
TTTTTGTT	PTBP1.2	0	0.158443	15.0521	0.923077	7	ACTTTCT
TTTTTGTT	CELF6_BRUNOL6	-2	0.158443	15.0521	0.923077	6	TGTGGTG
TTTTTGTT	SNRPA.4	2	0.179093	17.0138	0.923077	8	GATTCCTGCTA
TTTTTGTT	SNRPA.13	2	0.179093	17.0138	0.923077	8	GATTCCTGCTA
TTTTTGTT	SRSF2.8	1	0.361207	34.3147	0.923077	8	GTTCGAGTA
TTTTTGTT	SFPQ	0	0.38156	36.2482	0.923077	7	GTAGTGT
TTTTTGTT	A1CF	1	0.408723	38.8287	0.923077	6	ATAATTG
TTTTTGTT	MSI1.2	-3	0.434053	41.2351	0.923077	5	TAGTTAG
TTTTTGTT	MSI1.1	-3	0.466225	44.2913	0.923077	5	TAGTTAG
TTTTTGTT	MBNL1.2	-4	0.484047	45.9844	0.923077	4	TGCT
TTTTTGTT	RBM24	0	0.493212	46.8551	0.923077	7	AGTGTGA
TTTTTGTT	SRSF2.9	2	0.503179	47.802	0.923077	8	TGTTCCAGAT
TTTTTGTT	HNRNP1L2	-1	0.546144	51.8837	0.923077	7	TTAGGGA
TTTTTGTT	SNRPA.5	1	0.546745	51.9407	0.923077	8	GGGTATGCTG
TTTTTGTT	SNRPA.14	1	0.546745	51.9407	0.923077	8	GGGTATGCTG
TTTTTGTT	MBNL1.1	0	0.566458	53.8135	0.923077	7	AGCTTGC
TTTTTGTT	RBM41	-1	0.579817	55.0826	0.923077	7	ATACATT
TTTTTGTT	SNRPA.8	-2	0.600019	57.0018	0.923077	6	ATTGCAC
TTTTTGTT	RBM28	0	0.713895	67.82	0.923077	7	GAGTAGA
TTTTTGTT	SNRPA.2	-2	0.786092	74.6787	0.923077	6	ATTGCAC
TTTTTGTT	SNRPA.11	-2	0.786092	74.6787	0.923077	6	ATTGCAC
TTTTTGTT	SNRPA.1	-2	0.812445	77.1823	0.923077	6	ATTGCACT
TTTTTGTT	SNRPA.10	-2	0.812445	77.1823	0.923077	6	ATTGCACT
TTTTTGTT	SNRPA.3	-2	0.826664	78.5331	0.923077	6	ATTGCAC
TTTTTGTT	SNRPA.12	-2	0.826664	78.5331	0.923077	6	ATTGCAC
TTTTTGTT	FUS.1	-4	0.904217	85.9006	0.923077	4	GGTG
TTTTTGTT	RBMS1	-2	0.907221	86.186	0.923077	6	TATATAC
TTTTTGTT	HNRNPA1	-2	0.916695	87.086	0.923077	6	TAGGGA
TTTTTGTT	ESRP2	-1	0.928567	88.2139	0.923077	7	TGGGGAT
TTTTTGTT	HNRNP2B1	-1	0.965732	91.7445	0.923077	7	TTAGGGA
TTTTTGTT	HNRNPA2B1	-1	0.965732	91.7445	0.923077	7	TTAGGGA
TTTTTGTT	PCBP2	0	0.99394	94.4243	0.923077	7	CCTTCCC
TTTTTGTT	RBM8A	-5	1	95	0.923077	3	GCGCGCG
TTTTTGTT	HNRNPH2	-3	1	95	0.923077	5	GGGAGGG
TTTTTGTT	RBM4.1	-5	1	95	0.923077	3	GCGCGGG
TTTTTGTT	RBM4.2	-5	1	95	0.923077	3	GCGCGGG
TTGCT	ELAVL1.5	2	0.207118	19.6762	0.924769	5	TTTTTTT
TTGCT	ELAVL2.2	2	0.288764	27.4325	0.924769	5	TTTTATTTT
TTGCT	HNRNPC	1	0.320956	30.4908	0.924769	5	ATTTTTT
TTGCT	HNRNPCL1	1	0.320956	30.4908	0.924769	5	ATTTTTT
TTGCT	QKI.1	-1	0.320956	30.4908	0.924769	4	TACTAAC
TTGCT	QKI.4	-1	0.320956	30.4908	0.924769	4	TACTAAC
TTGCT	RALY	0	0.320956	30.4908	0.924769	5	TTTTTTG
TTGCT	TIA1.1	0	0.320956	30.4908	0.924769	5	TTTTTTG
TTTTGTT	MSI1.2	-2	0.330279	31.3765	0.933873	5	TAGTTAG
TTTTGTT	SNRPA.5	2	0.357024	33.9173	0.933873	7	GGGTATGCTG
TTTTGTT	SNRPA.14	2	0.357024	33.9173	0.933873	7	GGGTATGCTG
TTTTGTT	SFPQ	1	0.357911	34.0016	0.933873	6	GTAGTGT
TTTTGTT	MSI1.1	-2	0.357911	34.0016	0.933873	5	TAGTTAG
TTTTGTT	A1CF	-1	0.395757	37.5969	0.933873	6	ATAATTG
TTTTGTT	MBNL1.2	-3	0.409329	38.8863	0.933873	4	TGCT
TTTTGTT	HNRNP1L2	0	0.42827	40.6857	0.933873	7	TTAGGGA
TTTTGTT	SRSF2.9	-3	0.429069	40.7615	0.933873	4	TGTTCCAGAT
TTTTGTT	SNRPA.4	3	0.437176	41.5318	0.933873	7	GATTCCTGCTA
TTTTGTT	SNRPA.13	3	0.437176	41.5318	0.933873	7	GATTCCTGCTA
TTTTGTT	RBM41	0	0.459111	43.6155	0.933873	7	ATACATT
TTTTGTT	RBM24	-1	0.471913	44.8317	0.933873	6	AGTGTGA
TTTTGTT	SNRPA.8	-1	0.478153	45.4246	0.933873	6	ATTGCAC
TTTTGTT	RBM28	1	0.592257	56.2644	0.933873	6	GAGTAGA
TTTTGTT	SNRPA.2	-1	0.673605	63.9925	0.933873	6	ATTGCAC
TTTTGTT	SNRPA.11	-1	0.673605	63.9925	0.933873	6	ATTGCAC
TTTTGTT	SNRPA.1	-1	0.683569	64.939	0.933873	6	ATTGCACT
TTTTGTT	SNRPA.10	-1	0.683569	64.939	0.933873	6	ATTGCACT
TTTTGTT	MBNL1.1	1	0.687048	65.2695	0.933873	6	AGCTTGC
TTTTGTT	SNRPA.3	-1	0.727139	69.0782	0.933873	6	ATTGCAC
TTTTGTT	SNRPA.12	-1	0.727139	69.0782	0.933873	6	ATTGCAC
TTTTGTT	SRSF2.8	2	0.748904	71.1458	0.933873	7	GTTCGAGTA
TTTTGTT	RBMS1	-1	0.836976	79.5127	0.933873	6	TATATAC
TTTTGTT	FUS.1	-3	0.855654	81.2872	0.933873	4	GGTG
TTTTGTT	HNRNPA1	-1	0.856029	81.3228	0.933873	6	TAGGGA
TTTTGTT	ESRP2	0	0.867686	82.4302	0.933873	7	TGGGGAT
TTTTGTT	HNRNP2B1	0	0.925596	87.9316	0.933873	7	TTAGGGA
TTTTGTT	HNRNPA2B1	0	0.925596	87.9316	0.933873	7	TTAGGGA
TTTTGTT	PCBP2	1	0.987216	93.7855	0.933873	6	CCTTCCC
TTTTGTT	RBM8A	-4	0.999997	94.9997	0.933873	3	GCGCGCG
TTTTGTT	RBM4.1	-4	1	95	0.933873	3	GCGCGGG
TTTTGTT	RBM4.2	-4	1	95	0.933873	3	GCGCGGG
TTTTCTTTCC	MBNL1.1	-2	0.189558	18.008	0.936897	7	AGCTTGC
TTTTCTTTCC	CELF4_BRUNOL4	-1	0.209739	19.9252	0.936897	7	TGTGTGT
TTTTCTTTCC	CELF5_BRUNOL5	-1	0.253588	24.0909	0.936897	7	TGTGTGT
TTTTCTTTCC	SNRPA.4	0	0.308201	29.2791	0.936897	10	GATTCCTGCTA
TTTTCTTTCC	SNRPA.13	0	0.308201	29.2791	0.936897	10	GATTCCTGCTA
TTTTCTTTCC	RBMS1	-3	0.339138	32.2181	0.936897	7	TATATAC
TTTTCTTTCC	QKI.1	-2	0.365163	34.6905	0.936897	7	TACTAAC
TTTTCTTTCC	QKI.4	-2	0.365163	34.6905	0.936897	7	TACTAAC
TTTTCTTTCC	SNRPA.1	0	0.428169	40.676	0.936897	8	ATTGCACT
TTTTCTTTCC	SNRPA.10	0	0.428169	40.676	0.936897	8	ATTGCACT
TTTTCTTTCC	QKI.2	0	0.543613	51.6433	0.936897	10	TACTAACATC
TTTTCTTTCC	MBNL1.2	-2	0.557051	52.9199	0.936897	4	TGCT
TTTTCTTTCC	A1CF	-2	0.633554	60.1876	0.936897	7	ATAATTG
TTTTCTTTCC	SNRPA.8	0	0.709011	67.3561	0.936897	7	ATTGCAC
TTTTCTTTCC	CELF6_BRUNOL6	-1	0.734679	69.7945	0.936897	7	TGTGGTG
TTTTCTTTCC	hnRNPK	-3	0.747439	71.0067	0.936897	7	CCAACCC
TTTTCTTTCC	SFPQ	-1	0.77994	74.0943	0.936897	7	GTAGTGT
TTTTCTTTCC	RBMX	-8	0.941439	89.4367	0.936897	2	CCAG
TTTTCTTTCC	RBM8A	-3	0.999994	94.9994	0.936897	7	GCGCGCG
TTTGTT	PTBP1.2	2	0.16933	16.0863	0.94065	5	ACTTTCT
TTTGTT	MSI1.2	-1	0.212405	20.1785	0.94065	5	TAGTTAG
TTTGTT	MSI1.1	-1	0.232916	22.127	0.94065	5	TAGTTAG
TTTGTT	SRSF2.9	-2	0.238649	22.6717	0.94065	4	TGTTCCAGAT
TTTGTT	A1CF	0	0.261114	24.8059	0.94065	6	ATAATTG
TTTGTT	RBM24	0	0.32083	30.4789	0.94065	6	AGTGTGA
TTTGTT	MBNL1.2	-2	0.323791	30.7602	0.94065	4	TGCT
TTTGTT	SNRPA.8	0	0.32594	30.9643	0.94065	6	ATTGCAC
TTTGTT	SNRPA.5	3	0.328405	31.1984	0.94065	6	GGGTATGCTG
TTTGTT	SNRPA.14	3	0.328405	31.1984	0.94065	6	GGGTATGCTG
TTTGTT	SFPQ	0	0.331148	31.459	0.94065	6	GTAGTGT
TTTGTT	RBM41	0	0.417922	39.7026	0.94065	6	ATACATT
TTTGTT	MBNL1.1	2	0.49504	47.0288	0.94065	5	AGCTTGC
TTTGTT	SNRPA.1	0	0.495439	47.0667	0.94065	6	ATTGCACT
TTTGTT	SNRPA.10	0	0.495439	47.0667	0.94065	6	ATTGCACT
TTTGTT	SNRPA.2	0	0.50947	48.3997	0.94065	6	ATTGCAC
TTTGTT	SNRPA.11	0	0.50947	48.3997	0.94065	6	ATTGCAC
TTTGTT	SNRPA.3	0	0.576857	54.8014	0.94065	6	ATTGCAC
TTTGTT	SNRPA.12	0	0.576857	54.8014	0.94065	6	ATTGCAC
TTTGTT	HNRNP1L2	0	0.576857	54.8014	0.94065	6	TTAGGGA
TTTGTT	RBMS1	0	0.718074	68.2171	0.94065	6	TATATAC
TTTGTT	SNRPA.4	1	0.722567	68.6439	0.94065	6	GATTCCTGCTA
TTTGTT	SNRPA.13	1	0.722567	68.6439	0.94065	6	GATTCCTGCTA
TTTGTT	SRSF2.8	-3	0.743438	70.6266	0.94065	3	GTTCGAGTA
TTTGTT	HNRNPA1	0	0.756063	71.826	0.94065	6	TAGGGA
TTTGTT	FUS.1	-2	0.782471	74.3347	0.94065	4	GGTG
TTTGTT	RBM28	-1	0.855496	81.2721	0.94065	5	GAGTAGA
TTTGTT	HNRNP2B1	0	0.868185	82.4776	0.94065	6	TTAGGGA
TTTGTT	HNRNPA2B1	0	0.868185	82.4776	0.94065	6	TTAGGGA
TTTGTT	PCBP1	2	0.887855	84.3462	0.94065	5	CCTTTCC
TTTGTT	ESRP2	-2	0.984898	93.5654	0.94065	4	TGGGGAT
TTTGTT	PCBP2	1	0.994757	94.5019	0.94065	6	CCTTCCC
TTTGTT	RBM8A	1	0.999949	94.9951	0.94065	6	GCGCGCG
TTTGTT	RBM4.1	-3	1	95	0.94065	3	GCGCGGG
TTTGTT	RBM4.2	-3	1	95	0.94065	3	GCGCGGG
TTTTGCT	HNRNP1L2	0	0.416573	39.5744	0.945477	7	TTAGGGA
TTTTGCT	CELF4_BRUNOL4	-1	0.422539	40.1412	0.945477	6	TGTGTGT
TTTTGCT	PCBP1	1	0.434666	41.2933	0.945477	6	CCTTTCC
TTTTGCT	CELF6_BRUNOL6	2	0.434666	41.2933	0.945477	5	TGTGGTG
TTTTGCT	CELF5_BRUNOL5	-1	0.487205	46.2845	0.945477	6	TGTGTGT
TTTTGCT	RBM41	-2	0.526282	49.9968	0.945477	5	ATACATT
TTTTGCT	SRSF2.9	0	0.556858	52.9015	0.945477	7	TGTTCCAGAT
TTTTGCT	PCBP2	1	0.633386	60.1717	0.945477	6	CCTTCCC
TTTTGCT	QKI.1	-3	0.676537	64.271	0.945477	4	TACTAAC
TTTTGCT	QKI.4	-3	0.676537	64.271	0.945477	4	TACTAAC
TTTTGCT	A1CF	2	0.820532	77.9505	0.945477	5	ATAATTG
TTTTGCT	FUS.1	-1	0.829212	78.7751	0.945477	4	GGTG
TTTTGCT	ESRP2	0	0.831368	78.9799	0.945477	7	TGGGGAT
TTTTGCT	RBMS1	1	0.870497	82.6973	0.945477	6	TATATAC
TTTTGCT	SFPQ	1	0.881537	83.7461	0.945477	6	GTAGTGT
TTTTGCT	RBM24	1	0.881537	83.7461	0.945477	6	AGTGTGA
TTTTGCT	SRSF2.8	0	0.910589	86.506	0.945477	7	GTTCGAGTA
TTTTGCT	RBM8A	0	0.958609	91.0679	0.945477	7	GCGCGCG
TTTTGCT	RBM4.1	-4	0.993291	94.3627	0.945477	3	GCGCGGG
TTTTGCT	RBM4.2	-4	0.994952	94.5205	0.945477	3	GCGCGGG
CCTTTTTCTTT	PCBP1	0	0.238581	22.6652	0.946811	7	CCTTTCC
CCTTTTTCTTT	CELF4_BRUNOL4	-4	0.262845	24.9703	0.946811	7	TGTGTGT
CCTTTTTCTTT	CELF5_BRUNOL5	-4	0.314538	29.8811	0.946811	7	TGTGTGT
CCTTTTTCTTT	PCBP2	-1	0.411854	39.1261	0.946811	7	CCTTCCC
CCTTTTTCTTT	SNRPA.1	-3	0.515547	48.977	0.946811	8	ATTGCACT
CCTTTTTCTTT	SNRPA.10	-3	0.515547	48.977	0.946811	8	ATTGCACT
CCTTTTTCTTT	MBNL1.2	-5	0.613082	58.2428	0.946811	4	TGCT
CCTTTTTCTTT	A1CF	-5	0.697915	66.3019	0.946811	6	ATAATTG
CCTTTTTCTTT	SNRPA.4	-2	0.76897	73.0521	0.946811	9	GATTCCTGCTA
CCTTTTTCTTT	SNRPA.13	-2	0.76897	73.0521	0.946811	9	GATTCCTGCTA
CCTTTTTCTTT	RBMX	0	0.778448	73.9526	0.946811	4	CCAG
CCTTTTTCTTT	SNRPA.8	-3	0.784121	74.4915	0.946811	7	ATTGCAC
CCTTTTTCTTT	MBNL1.1	-5	0.784121	74.4915	0.946811	6	AGCTTGC
CCTTTTTCTTT	CELF6_BRUNOL6	-4	0.807179	76.682	0.946811	7	TGTGGTG
CCTTTTTCTTT	SNRPA.5	0	0.828974	78.7525	0.946811	10	GGGTATGCTG
CCTTTTTCTTT	SNRPA.14	0	0.828974	78.7525	0.946811	10	GGGTATGCTG
CCTTTTTCTTT	SRSF2.9	-2	0.828974	78.7525	0.946811	9	TGTTCCAGAT
CCTTTTTCTTT	SFPQ	-4	0.846396	80.4076	0.946811	7	GTAGTGT
CCTTTTTCTTT	QKI.2	-2	0.906067	86.0764	0.946811	9	TACTAACATC
CCTTTTTCTTT	QKI.1	-5	0.939301	89.2336	0.946811	6	TACTAAC
CCTTTTTCTTT	QKI.4	-5	0.939301	89.2336	0.946811	6	TACTAAC
CCTTTTTCTTT	SRSF2.8	-2	0.976025	92.7224	0.946811	9	GTTCGAGTA
TGTGCTGTGT	RBM28	-1	0.178599	16.9669	0.947368	7	GAGTAGA
TGTGCTGTGT	FUS.1	-5	0.221594	21.0515	0.947368	4	GGTG
TGTGCTGTGT	RALY	-2	0.278313	26.4397	0.947368	7	TTTTTTG
TGTGCTGTGT	ELAVL1.2	-3	0.313947	29.8249	0.947368	7	TTTGTTT
TGTGCTGTGT	RBM4.1	-1	0.330408	31.3888	0.947368	7	GCGCGGG
TGTGCTGTGT	ELAVL1.3	0	0.330408	31.3888	0.947368	7	TTTGTTT
TGTGCTGTGT	TIA1.1	-2	0.361132	34.3075	0.947368	7	TTTTTTG
TGTGCTGTGT	PTBP1.1	1	0.388027	36.8626	0.947368	6	CTTTTCT
TGTGCTGTGT	SRSF2.9	0	0.393	37.335	0.947368	10	TGTTCCAGAT
TGTGCTGTGT	RBM4.2	-1	0.424359	40.3141	0.947368	7	GCGCGGG
TGTGCTGTGT	SNRPA.6	-1	0.425756	40.4468	0.947368	9	GAGCAGTAGGG
TGTGCTGTGT	SNRPA.15	-1	0.425756	40.4468	0.947368	9	GAGCAGTAGGG
TGTGCTGTGT	ELAVL2.2	1	0.479469	45.5496	0.947368	8	TTTTATTTT
TGTGCTGTGT	ELAVL1.4	-1	0.511555	48.5977	0.947368	7	TTGGTTT
TGTGCTGTGT	PTBP1.2	-3	0.518771	49.2832	0.947368	7	ACTTTCT
TGTGCTGTGT	MBNL1.1	-2	0.533111	50.6455	0.947368	7	AGCTTGC
TGTGCTGTGT	ELAVL2.1	1	0.563685	53.5501	0.947368	8	TTTTATTTT
TGTGCTGTGT	SNRPA.4	1	0.587235	55.7873	0.947368	10	GATTCCTGCTA
TGTGCTGTGT	SNRPA.13	1	0.587235	55.7873	0.947368	10	GATTCCTGCTA
TGTGCTGTGT	RBM8A	-1	0.594909	56.5163	0.947368	7	GCGCGCG
TGTGCTGTGT	ELAVL1.5	-2	0.685999	65.1699	0.947368	7	TTTTTTT
TGTGCTGTGT	HNRNPC	-4	0.744184	70.6975	0.947368	6	ATTTTTT
TGTGCTGTGT	HNRNPCL1	-4	0.756709	71.8874	0.947368	6	ATTTTTT
TGTGCTGTGT	ELAVL1.1	-4	0.756709	71.8874	0.947368	6	TTATTTT
TGTGCTGTGT	SRSF2.8	-1	0.789582	75.0103	0.947368	9	GTTCGAGTA
TGTGCTGTGT	HNRNPH2	-2	0.821542	78.0464	0.947368	7	GGGAGGG
TGTGCTGTGT	ESRP2	-2	0.855801	81.3011	0.947368	7	TGGGGAT
TGTGCTGTGT	QKI.1	-2	0.869481	82.6007	0.947368	7	TACTAAC
TGTGCTGTGT	QKI.4	-2	0.869481	82.6007	0.947368	7	TACTAAC
TGTGCTGTGT	HNRNP1L2	-3	0.902767	85.7629	0.947368	7	TTAGGGA
TGTGCTGTGT	HNRNPA1	-4	0.907225	86.1864	0.947368	6	TAGGGA
TGTGCTGTGT	NONO	-5	0.929134	88.2678	0.947368	5	AGGGA
TGTGCTGTGT	MSI1.2	-2	0.945533	89.8257	0.947368	7	TAGTTAG
TGTGCTGTGT	RBM3	-3	0.945533	89.8257	0.947368	7	GATACGA
TGTGCTGTGT	HNRNP2B1	-3	0.970852	92.2309	0.947368	7	TTAGGGA
TGTGCTGTGT	HNRNPA2B1	-3	0.970852	92.2309	0.947368	7	TTAGGGA
TGTGCTGTGT	A1CF	-2	0.975409	92.6639	0.947368	7	ATAATTG
TTTTG	ELAVL2.1	0	0.0423364	4.02196	0.947739	5	TTTTATTTT
TTTTG	ELAVL1.1	3	0.0514246	4.88534	0.947739	4	TTATTTT
TTTTG	ELAVL1.2	-1	0.0601915	5.71819	0.947739	4	TTTGTTT
TTTTG	ELAVL1.3	-1	0.0601915	5.71819	0.947739	4	TTTGTTT
CTGTGCTGTGT	RBM24	-6	0.138641	13.1709	0.950213	5	AGTGTGA
CTGTGCTGTGT	RBM28	-2	0.207124	19.6768	0.950213	7	GAGTAGA
CTGTGCTGTGT	FUS.1	-6	0.246777	23.4438	0.950213	4	GGTG
CTGTGCTGTGT	RALY	-3	0.316277	30.0463	0.950213	7	TTTTTTG
CTGTGCTGTGT	ELAVL1.2	-4	0.354342	33.6625	0.950213	7	TTTGTTT
CTGTGCTGTGT	RBM4.1	-2	0.371963	35.3365	0.950213	7	GCGCGGG
CTGTGCTGTGT	ELAVL1.3	-1	0.371963	35.3365	0.950213	7	TTTGTTT
CTGTGCTGTGT	TIA1.1	-3	0.404693	38.4458	0.950213	7	TTTTTTG
CTGTGCTGTGT	SRSF2.9	-1	0.463076	43.9922	0.950213	10	TGTTCCAGAT
CTGTGCTGTGT	ELAVL2.2	-3	0.557783	52.9894	0.950213	8	TTTTATTTT
CTGTGCTGTGT	ELAVL1.4	-2	0.562988	53.4839	0.950213	7	TTGGTTT
CTGTGCTGTGT	PTBP1.2	-4	0.570428	54.1907	0.950213	7	ACTTTCT
CTGTGCTGTGT	MBNL1.1	-3	0.585135	55.5878	0.950213	7	AGCTTGC
CTGTGCTGTGT	PCBP1	1	0.640763	60.8724	0.950213	6	CCTTTCC
CTGTGCTGTGT	RBM8A	-2	0.647676	61.5292	0.950213	7	GCGCGCG
CTGTGCTGTGT	ELAVL2.1	-3	0.661965	62.8867	0.950213	8	TTTTATTTT
CTGTGCTGTGT	SNRPA.4	0	0.676	64.22	0.950213	11	GATTCCTGCTA
CTGTGCTGTGT	SNRPA.13	0	0.676	64.22	0.950213	11	GATTCCTGCTA
CTGTGCTGTGT	ELAVL1.5	-3	0.737076	70.0223	0.950213	7	TTTTTTT
CTGTGCTGTGT	HNRNPC	-5	0.791945	75.2348	0.950213	6	ATTTTTT
CTGTGCTGTGT	HNRNPCL1	-5	0.803398	76.3229	0.950213	6	ATTTTTT
CTGTGCTGTGT	ELAVL1.1	0	0.803398	76.3229	0.950213	7	TTATTTT
CTGTGCTGTGT	SRSF2.8	-2	0.839879	79.7885	0.950213	9	GTTCGAGTA
CTGTGCTGTGT	HNRNPH2	-3	0.860068	81.7065	0.950213	7	GGGAGGG
CTGTGCTGTGT	ESRP2	-3	0.888997	84.4547	0.950213	7	TGGGGAT
CTGTGCTGTGT	QKI.1	-3	0.900518	85.5493	0.950213	7	TACTAAC
CTGTGCTGTGT	QKI.4	-3	0.900518	85.5493	0.950213	7	TACTAAC
CTGTGCTGTGT	HNRNP1L2	-4	0.928173	88.1765	0.950213	7	TTAGGGA
CTGTGCTGTGT	HNRNPA1	-5	0.930857	88.4314	0.950213	6	TAGGGA
CTGTGCTGTGT	PCBP2	0	0.934933	88.8186	0.950213	7	CCTTCCC
CTGTGCTGTGT	NONO	-6	0.948687	90.1253	0.950213	5	AGGGA
CTGTGCTGTGT	MSI1.2	-3	0.962467	91.4344	0.950213	7	TAGTTAG
CTGTGCTGTGT	RBM3	-4	0.962467	91.4344	0.950213	7	GATACGA
CTGTGCTGTGT	HNRNP2B1	-4	0.98147	93.2396	0.950213	7	TTAGGGA
CTGTGCTGTGT	HNRNPA2B1	-4	0.98147	93.2396	0.950213	7	TTAGGGA
CTGTGCTGTGT	A1CF	-3	0.984702	93.5467	0.950213	7	ATAATTG
TTGATT	ELAVL2.2	1	0.0453781	4.31091	0.95266	6	TTTTATTTT
TGCAT	MBNL1.1	0	0.120807	11.4767	0.953032	5	AGCTTGC
TGCAT	TARDBP	0	0.147653	14.0271	0.953032	5	TGAATGAG
TGCAT	MBNL1.2	0	0.207893	19.7498	0.953032	4	TGCT
TGCAT	ELAVL2.2	1	0.248765	23.6326	0.953032	5	TTTTATTTT
TGCAT	RBMX	-1	0.278118	26.4212	0.953032	4	CCAG
TGCAT	RBMS1	0	0.352042	33.444	0.953032	5	TATATAC
TGCAT	RBMS3	1	0.352042	33.444	0.953032	5	ATATATA
TGCAT	ELAVL2.1	1	0.376869	35.8026	0.953032	5	TTTTATTTT
TGCAT	YBX1.1	0	0.408189	38.7779	0.953032	5	AACATCA
TGCAT	CELF5_BRUNOL5	0	0.452297	42.9682	0.953032	5	TGTGTGT
TGCAT	YBX1.2	0	0.469453	44.598	0.953032	5	AACATCA
TGCAT	ELAVL1.2	2	0.469453	44.598	0.953032	5	TTTGTTT
TGCAT	CELF4_BRUNOL4	0	0.484731	46.0495	0.953032	5	TGTGTGT
TGCAT	ESRP2	2	0.499567	47.4588	0.953032	5	TGGGGAT
TGCAT	ELAVL1.3	2	0.537775	51.0886	0.953032	5	TTTGTTT
TGCAT	A1CF	0	0.596566	56.6738	0.953032	5	ATAATTG
TGCAT	ELAVL1.4	1	0.596566	56.6738	0.953032	5	TTGGTTT
TGCAT	FUS.1	2	0.622467	59.1344	0.953032	2	GGTG
TGCAT	YBX2.3	0	0.628644	59.7212	0.953032	5	AACAACA
TGCAT	CELF6_BRUNOL6	0	0.628644	59.7212	0.953032	5	TGTGGTG
TGCAT	RBM28	1	0.628644	59.7212	0.953032	5	GAGTAGA
TGCAT	RBM24	0	0.688397	65.3977	0.953032	5	AGTGTGA
TGCAT	SNRPA.4	6	0.694171	65.9463	0.953032	5	GATTCCTGCTA
TGCAT	SNRPA.13	6	0.694171	65.9463	0.953032	5	GATTCCTGCTA
TGCAT	hnRNPK	-1	0.732999	69.6349	0.953032	4	CCAACCC
TGCAT	SNRPA.7	0	0.739284	70.232	0.953032	5	AGGAGAT
TGCAT	SNRPA.16	0	0.739284	70.232	0.953032	5	AGGAGAT
TGCAT	SRSF2.10	0	0.758703	72.0768	0.953032	5	AGGAGAGTA
TGCAT	PCBP1	-1	0.768086	72.9681	0.953032	4	CCTTTCC
TGCAT	QKI.2	4	0.834097	79.2392	0.953032	5	TACTAACATC
TGCAT	HNRNPC	1	0.91854	87.2613	0.953032	5	ATTTTTT
TGCAT	HNRNPCL1	1	0.91854	87.2613	0.953032	5	ATTTTTT
TGCAT	QKI.1	0	0.91854	87.2613	0.953032	5	TACTAAC
TGCAT	QKI.4	0	0.91854	87.2613	0.953032	5	TACTAAC
TGCAT	ELAVL1.5	0	0.91854	87.2613	0.953032	5	TTTTTTT
TGCAT	RALY	0	0.91854	87.2613	0.953032	5	TTTTTTG
TGCAT	TIA1.1	0	0.91854	87.2613	0.953032	5	TTTTTTG
TGCAT	ELAVL1.1	1	0.947465	90.0092	0.953032	5	TTATTTT
TGCAT	PTBP1.1	2	0.956057	90.8254	0.953032	5	CTTTTCT
TGCAT	PCBP2	3	0.976543	92.7716	0.953032	4	CCTTCCC
TGCAT	PTBP1.2	3	0.976543	92.7716	0.953032	4	ACTTTCT
TGCAT	MSI1.1	0	0.987116	93.7761	0.953032	5	TAGTTAG
TGCAT	MSI1.2	0	0.987116	93.7761	0.953032	5	TAGTTAG
TTGCT	ELAVL2.1	2	0.362056	34.3953	0.955378	5	TTTTATTTT
TTGCT	ELAVL1.1	0	0.383615	36.4435	0.955378	5	TTATTTT
TTGCT	A1CF	4	0.499567	47.4588	0.955378	3	ATAATTG
TTGCT	PCBP2	2	0.557714	52.9828	0.955378	5	CCTTCCC
TTGCT	SRSF2.9	-1	0.569108	54.0652	0.955378	4	TGTTCCAGAT
TTGCT	FUS.1	-2	0.622467	59.1344	0.955378	3	GGTG
TTGCT	SFPQ	0	0.640584	60.8555	0.955378	5	GTAGTGT
TTGCT	PCBP1	3	0.646493	61.4169	0.955378	4	CCTTTCC
TTGCT	CELF4_BRUNOL4	1	0.670728	63.7192	0.955378	5	TGTGTGT
TTGCT	CELF6_BRUNOL6	4	0.719996	68.3996	0.955378	3	TGTGGTG
TTGCT	CELF5_BRUNOL5	1	0.739284	70.232	0.955378	5	TGTGTGT
TTGCT	RBM8A	0	0.752971	71.5323	0.955378	5	GCGCGCG
TTGCT	RBM3	1	0.811802	77.1212	0.955378	5	GATACGA
TTGCT	RBM4.1	-2	0.91854	87.2613	0.955378	3	GCGCGGG
TTGCT	RBM4.2	-2	0.933587	88.6908	0.955378	3	GCGCGGG
TTGCT	RBMS1	0	0.933587	88.6908	0.955378	5	TATATAC
TTGCT	RBMS3	1	0.933587	88.6908	0.955378	5	ATATATA
TTGCT	SFRS7	5	0.959296	91.1332	0.955378	5	AGACTACGAT
GGTTTCTTTTT	CELF4_BRUNOL4	-4	0.244831	23.2589	0.95795	7	TGTGTGT
GGTTTCTTTTT	CELF5_BRUNOL5	-4	0.249741	23.7254	0.95795	7	TGTGTGT
GGTTTCTTTTT	SRSF2.9	0	0.277218	26.3357	0.95795	10	TGTTCCAGAT
GGTTTCTTTTT	FUS.1	0	0.328959	31.2511	0.95795	4	GGTG
GGTTTCTTTTT	SNRPA.5	1	0.434057	41.2354	0.95795	9	GGGTATGCTG
GGTTTCTTTTT	SNRPA.14	1	0.434057	41.2354	0.95795	9	GGGTATGCTG
GGTTTCTTTTT	SRSF2.8	-1	0.465005	44.1755	0.95795	9	GTTCGAGTA
GGTTTCTTTTT	MBNL1.1	1	0.51283	48.7189	0.95795	6	AGCTTGC
GGTTTCTTTTT	SFPQ	2	0.549314	52.1848	0.95795	5	GTAGTGT
GGTTTCTTTTT	MBNL1.2	-3	0.613082	58.2428	0.95795	4	TGCT
GGTTTCTTTTT	SNRPA.1	-1	0.74548	70.8206	0.95795	8	ATTGCACT
GGTTTCTTTTT	SNRPA.10	-1	0.74548	70.8206	0.95795	8	ATTGCACT
GGTTTCTTTTT	CELF6_BRUNOL6	-4	0.758561	72.0633	0.95795	7	TGTGGTG
GGTTTCTTTTT	PCBP1	-4	0.776965	73.8117	0.95795	7	CCTTTCC
GGTTTCTTTTT	A1CF	-3	0.788807	74.9367	0.95795	7	ATAATTG
GGTTTCTTTTT	PCBP2	-5	0.916695	87.086	0.95795	6	CCTTCCC
GGTTTCTTTTT	ESRP2	3	0.981491	93.2417	0.95795	4	TGGGGAT
GGTTTCTTTTT	SNRPA.9	-2	0.983593	93.4413	0.95795	7	TTGCACA
GGTTTCTTTTT	HNRNPH2	1	0.999648	94.9666	0.95795	6	GGGAGGG
GGTTTCTTTTT	RBM4.1	4	0.99998	94.9981	0.95795	3	GCGCGGG
GGTTTCTTTTT	RBM4.2	4	0.999994	94.9994	0.95795	3	GCGCGGG
TGTGTCTTTT	ELAVL1.5	-3	0.0466747	4.43409	0.95834	7	TTTTTTT
TGTGTCTTTT	RALY	-4	0.0466747	4.43409	0.95834	6	TTTTTTG
TGTGTCTTTT	ELAVL1.3	0	0.0574251	5.45538	0.95834	7	TTTGTTT
TGTGTCTTTT	ELAVL2.1	-1	0.0623963	5.92765	0.95834	9	TTTTATTTT
TGTGTCTTTT	ELAVL1.2	0	0.0626173	5.94865	0.95834	7	TTTGTTT
TGTGTCTTTT	TIA1.1	-4	0.0626173	5.94865	0.95834	6	TTTTTTG
TGTGTCTTTT	PTBP1.1	-5	0.0729624	6.93143	0.95834	5	CTTTTCT
TGTGTCTTTT	ELAVL2.2	-1	0.0761035	7.22983	0.95834	9	TTTTATTTT
TGTTT	CELF6_BRUNOL6	0	0.124342	11.8125	0.958942	5	TGTGGTG
TGTTT	MBNL1.1	0	0.14165	13.4567	0.958942	5	AGCTTGC
TGTTT	RBM24	0	0.165581	15.7302	0.958942	5	AGTGTGA
TGTTT	PTBP1.1	2	0.1937	18.4015	0.958942	5	CTTTTCT
TGTTT	SFPQ	2	0.209941	19.9444	0.958942	5	GTAGTGT
TGTTT	PTBP1.2	2	0.23011	21.8605	0.958942	5	ACTTTCT
TGTTT	MBNL1.2	0	0.24775	23.5363	0.958942	4	TGCT
TGTTT	SNRPA.4	-1	0.370341	35.1824	0.958942	4	GATTCCTGCTA
TGTTT	SNRPA.13	-1	0.370341	35.1824	0.958942	4	GATTCCTGCTA
TGTTT	A1CF	1	0.382931	36.3785	0.958942	5	ATAATTG
TGTTT	RBMS1	0	0.418241	39.7329	0.958942	5	TATATAC
TGTTT	RBMS3	1	0.418241	39.7329	0.958942	5	ATATATA
TGTTT	SNRPA.5	5	0.471273	44.7709	0.958942	5	GGGTATGCTG
TGTTT	SNRPA.14	5	0.471273	44.7709	0.958942	5	GGGTATGCTG
TGTTT	SRSF2.8	-1	0.591486	56.1912	0.958942	4	GTTCGAGTA
TGTTT	MSI1.2	0	0.603767	57.3579	0.958942	5	TAGTTAG
TGTTT	MSI1.1	0	0.635735	60.3948	0.958942	5	TAGTTAG
TGTTT	FUS.1	-1	0.689107	65.4652	0.958942	4	GGTG
TGTTT	RBM28	1	0.706221	67.091	0.958942	5	GAGTAGA
TGTTT	SNRPA.8	-2	0.751636	71.4054	0.958942	3	ATTGCAC
TGTTT	PCBP1	0	0.762719	72.4583	0.958942	5	CCTTTCC
TGTTT	SNRPA.1	-2	0.883368	83.92	0.958942	3	ATTGCACT
TGTTT	SNRPA.10	-2	0.883368	83.92	0.958942	3	ATTGCACT
TGTTT	PCBP2	-1	0.978751	92.9813	0.958942	4	CCTTCCC
TGTTT	ESRP2	0	0.982643	93.3511	0.958942	5	TGGGGAT
TGTTT	HNRNP1L2	-2	0.982643	93.3511	0.958942	3	TTAGGGA
TGTTT	RBM8A	-1	0.999559	94.9581	0.958942	4	GCGCGCG
TGTTT	HNRNPH2	1	0.999919	94.9923	0.958942	5	GGGAGGG
TGTTT	RBM4.2	5	1	95	0.958942	2	GCGCGGG
ACTGTGCTGTG	CELF4_BRUNOL4	-2	0.127021	12.067	0.959435	7	TGTGTGT
ACTGTGCTGTG	RBM24	0	0.129748	12.3261	0.959435	7	AGTGTGA
TGTTTTTG	PTBP1.1	1	0.153801	14.6111	0.960864	6	CTTTTCT
TGTTTTTG	PTBP1.2	0	0.176678	16.7844	0.960864	7	ACTTTCT
TGTTTTTG	SRSF2.9	0	0.207895	19.7501	0.960864	8	TGTTCCAGAT
TGTTTTTG	SFPQ	1	0.347094	32.974	0.960864	6	GTAGTGT
TGTTTTTG	RBM24	0	0.470453	44.693	0.960864	7	AGTGTGA
TGTTTTTG	MBNL1.2	0	0.477773	45.3885	0.960864	4	TGCT
TGTTTTTG	A1CF	-1	0.486631	46.2299	0.960864	7	ATAATTG
TGTTTTTG	SNRPA.5	-1	0.5008	47.576	0.960864	7	GGGTATGCTG
TGTTTTTG	SNRPA.14	-1	0.5008	47.576	0.960864	7	GGGTATGCTG
TGTTTTTG	MBNL1.1	-2	0.529426	50.2955	0.960864	6	AGCTTGC
TGTTTTTG	SNRPA.8	-4	0.576167	54.7359	0.960864	4	ATTGCAC
TGTTTTTG	SRSF2.8	-1	0.60631	57.5995	0.960864	7	GTTCGAGTA
TGTTTTTG	SNRNP70	-1	0.644701	61.2466	0.960864	7	GATCAAG
TGTTTTTG	MSI1.1	-2	0.652101	61.9496	0.960864	6	TAGTTAG
TGTTTTTG	MSI1.2	-2	0.666809	63.3468	0.960864	6	TAGTTAG
TGTTTTTG	RBM28	1	0.691784	65.7195	0.960864	6	GAGTAGA
TGTTTTTG	SNRPA.1	-4	0.786298	74.6983	0.960864	4	ATTGCACT
TGTTTTTG	SNRPA.10	-4	0.786298	74.6983	0.960864	4	ATTGCACT
TGTTTTTG	SNRPA.4	0	0.815725	77.4939	0.960864	8	GATTCCTGCTA
TGTTTTTG	SNRPA.13	0	0.815725	77.4939	0.960864	8	GATTCCTGCTA
TGTTTTTG	HNRNP1L2	-2	0.883957	83.9759	0.960864	6	TTAGGGA
TGTTTTTG	FUS.1	-4	0.896846	85.2004	0.960864	4	GGTG
TGTTTTTG	ESRP2	0	0.933409	88.6738	0.960864	7	TGGGGAT
TGTTTTTG	HNRNP2B1	-2	0.969754	92.1267	0.960864	6	TTAGGGA
TGTTTTTG	HNRNPA2B1	-2	0.969754	92.1267	0.960864	6	TTAGGGA
TGTTTTTG	RBM8A	-1	0.992869	94.3226	0.960864	7	GCGCGCG
TGTTTTTG	HNRNPA1	-3	0.993447	94.3774	0.960864	5	TAGGGA
TGTTTTTG	PCBP2	-2	0.994274	94.456	0.960864	6	CCTTCCC
TGTTTTTG	HNRNPH2	-1	0.998547	94.862	0.960864	7	GGGAGGG
TGTTTTTG	RBM4.1	-1	0.999825	94.9833	0.960864	7	GCGCGGG
TGTTTTTG	RBM4.2	-1	0.999934	94.9937	0.960864	7	GCGCGGG
TTGT	ELAVL1.2	1	0.0173168	1.6451	0.961676	4	TTTGTTT
TTGT	ELAVL1.3	1	0.0235911	2.24116	0.961676	4	TTTGTTT
TTGT	ELAVL1.4	1	0.0670513	6.36987	0.961676	4	TTGGTTT
TTGT	CELF4_BRUNOL4	1	0.0743106	7.05951	0.961676	4	TGTGTGT
TTGT	CELF5_BRUNOL5	3	0.079524	7.55478	0.961676	4	TGTGTGT
TTGT	ELAVL1.1	0	0.0944876	8.97632	0.961676	4	TTATTTT
TTGT	ELAVL1.5	2	0.0944876	8.97632	0.961676	4	TTTTTTT
TTGT	ELAVL2.1	2	0.138329	13.1412	0.961676	4	TTTTATTTT
TTGT	HNRNPC	1	0.182212	17.3102	0.961676	4	ATTTTTT
TTGT	HNRNPCL1	1	0.182212	17.3102	0.961676	4	ATTTTTT
TTGT	SNRPA.2	1	0.182212	17.3102	0.961676	4	ATTGCAC
TTGT	SNRPA.3	1	0.182212	17.3102	0.961676	4	ATTGCAC
TTGT	SNRPA.8	1	0.182212	17.3102	0.961676	4	ATTGCAC
TTGT	SNRPA.11	1	0.182212	17.3102	0.961676	4	ATTGCAC
TTGT	SNRPA.12	1	0.182212	17.3102	0.961676	4	ATTGCAC
TTGT	CELF6_BRUNOL6	-1	0.182212	17.3102	0.961676	3	TGTGGTG
TTGT	MSI1.1	0	0.182212	17.3102	0.961676	4	TAGTTAG
TTGT	RALY	0	0.182212	17.3102	0.961676	4	TTTTTTG
TTGT	TIA1.1	0	0.182212	17.3102	0.961676	4	TTTTTTG
TTGTT	MSI1.1	0	0.115051	10.9299	0.963779	5	TAGTTAG
TCCTTTT	PCBP2	-1	0.265765	25.2476	0.967283	6	CCTTCCC
TCCTTTT	ELAVL1.2	0	0.265765	25.2476	0.967283	7	TTTGTTT
TCCTTTT	SRSF2.9	3	0.29287	27.8226	0.967283	7	TGTTCCAGAT
TCCTTTT	ELAVL1.3	0	0.31062	29.5089	0.967283	7	TTTGTTT
TCCTTTT	ELAVL1.4	0	0.331988	31.5388	0.967283	7	TTGGTTT
TCCTTTT	MBNL1.2	0	0.37581	35.702	0.967283	4	TGCT
TCCTTTT	MBNL1.1	0	0.39284	37.3198	0.967283	7	AGCTTGC
TCCTTTT	CELF4_BRUNOL4	0	0.440662	41.8629	0.967283	7	TGTGTGT
TCCTTTT	CELF5_BRUNOL5	0	0.447095	42.474	0.967283	7	TGTGTGT
TCCTTTT	SRSF2.8	2	0.522843	49.67	0.967283	7	GTTCGAGTA
TCCTTTT	RBMX	-1	0.527326	50.096	0.967283	4	CCAG
TCCTTTT	QKI.1	0	0.564746	53.6509	0.967283	7	TACTAAC
TCCTTTT	QKI.4	0	0.564746	53.6509	0.967283	7	TACTAAC
TCCTTTT	QKI.2	0	0.688945	65.4498	0.967283	7	TACTAACATC
TCCTTTT	SFPQ	1	0.765078	72.6824	0.967283	6	GTAGTGT
TCCTTTT	SNRPA.5	5	0.855192	81.2433	0.967283	5	GGGTATGCTG
TCCTTTT	SNRPA.14	5	0.855192	81.2433	0.967283	5	GGGTATGCTG
TCCTTTT	CELF6_BRUNOL6	0	0.926177	87.9868	0.967283	7	TGTGGTG
TCCTTTT	RBM8A	1	0.999976	94.9977	0.967283	6	GCGCGCG
TTGC	MBNL1.2	-1	0.122774	11.6635	0.96757	3	TGCT
TTGC	RALY	4	0.173886	16.5192	0.96757	3	TTTTTTG
TTGC	PTBP1.2	2	0.234955	22.3207	0.96757	4	ACTTTCT
TTGC	PTBP1.1	2	0.263702	25.0517	0.96757	4	CTTTTCT
TTGC	ELAVL1.2	1	0.263702	25.0517	0.96757	4	TTTGTTT
TTGC	TIA1.1	4	0.263702	25.0517	0.96757	3	TTTTTTG
TTGC	SNRPA.5	4	0.270522	25.6996	0.96757	4	GGGTATGCTG
TTGC	SNRPA.14	4	0.270522	25.6996	0.96757	4	GGGTATGCTG
TTGC	A1CF	4	0.284982	27.0733	0.96757	3	ATAATTG
TTGC	ELAVL1.3	1	0.295243	28.0481	0.96757	4	TTTGTTT
TTGC	PCBP2	2	0.342807	32.5667	0.96757	4	CCTTCCC
TTGC	ELAVL1.4	0	0.348182	33.0773	0.96757	4	TTGGTTT
TTGC	RBM41	0	0.353695	33.601	0.96757	4	ATACATT
TTGC	PCBP1	3	0.394093	37.4389	0.96757	4	CCTTTCC
TTGC	CELF6_BRUNOL6	4	0.464399	44.1179	0.96757	3	TGTGGTG
TTGC	HNRNPC	4	0.470672	44.7139	0.96757	3	ATTTTTT
TTGC	SRSF2.9	2	0.478638	45.4707	0.96757	4	TGTTCCAGAT
TTGC	HNRNPCL1	4	0.484688	46.0453	0.96757	3	ATTTTTT
TTGC	RBM8A	0	0.484688	46.0453	0.96757	4	GCGCGCG
TTGC	FUS.1	1	0.493465	46.8792	0.96757	3	GGTG
TTGC	ELAVL1.5	4	0.53905	51.2098	0.96757	3	TTTTTTT
TTGC	CELF4_BRUNOL4	1	0.561329	53.3262	0.96757	4	TGTGTGT
TTGC	SRSF2.8	1	0.576373	54.7554	0.96757	4	GTTCGAGTA
TTGC	CELF5_BRUNOL5	3	0.611726	58.114	0.96757	4	TGTGTGT
TTGC	ELAVL1.1	4	0.631281	59.9717	0.96757	3	TTATTTT
TTGC	ELAVL2.2	0	0.637758	60.587	0.96757	4	TTTTATTTT
TTGC	HNRNPA1	0	0.711571	67.5992	0.96757	4	TAGGGA
TTGC	ELAVL2.1	2	0.758853	72.0911	0.96757	4	TTTTATTTT
TTGC	QKI.1	3	0.782352	74.3235	0.96757	4	TACTAAC
TTGC	QKI.4	3	0.782352	74.3235	0.96757	4	TACTAAC
TTGC	HNRNP1L2	1	0.782352	74.3235	0.96757	4	TTAGGGA
TTGC	HNRNP2B1	1	0.782352	74.3235	0.96757	4	TTAGGGA
TTGC	RBM4.1	0	0.782352	74.3235	0.96757	4	GCGCGGG
TTGC	HNRNPA2B1	1	0.782352	74.3235	0.96757	4	TTAGGGA
TTGC	RBM4.2	-2	0.815891	77.5096	0.96757	2	GCGCGGG
TTGC	RBMS1	3	0.950683	90.3149	0.96757	4	TATATAC
TTGC	RBMS3	3	0.961585	91.3506	0.96757	4	ATATATA
CTTTTT	ELAVL2.2	3	0.0992028	9.42426	0.96757	6	TTTTATTTT
CTTTTT	ELAVL1.2	0	0.127688	12.1304	0.96757	6	TTTGTTT
CTTTTT	ELAVL1.3	0	0.204711	19.4475	0.96757	6	TTTGTTT
CTTTTT	ELAVL2.1	1	0.206308	19.5993	0.96757	6	TTTTATTTT
CTTTTT	RBM41	3	0.329137	31.268	0.96757	4	ATACATT
CTTTTT	PCBP1	1	0.339713	32.2727	0.96757	6	CCTTTCC
CTTTTT	CELF4_BRUNOL4	1	0.350636	33.3104	0.96757	6	TGTGTGT
CTTTTT	CELF5_BRUNOL5	1	0.361809	34.3719	0.96757	6	TGTGTGT
CTTTTT	ELAVL1.4	1	0.397843	37.7951	0.96757	6	TTGGTTT
CTTTTT	RBMS3	0	0.459929	43.6933	0.96757	6	ATATATA
CTTTTT	PCBP2	0	0.526202	49.9892	0.96757	6	CCTTCCC
CTTTTT	MBNL1.1	2	0.698072	66.3168	0.96757	5	AGCTTGC
CTTTTT	SNRPA.4	5	0.738989	70.2039	0.96757	6	GATTCCTGCTA
CTTTTT	SNRPA.13	5	0.738989	70.2039	0.96757	6	GATTCCTGCTA
CTTTTT	SRSF2.9	-1	0.829468	78.7994	0.96757	5	TGTTCCAGAT
CTTTTT	CELF6_BRUNOL6	-1	0.833208	79.1548	0.96757	5	TGTGGTG
CTTTTT	MBNL1.2	2	0.840031	79.803	0.96757	2	TGCT
CTTTTT	RBM24	-1	0.895377	85.0608	0.96757	5	AGTGTGA
CTTTTT	SNRPA.8	-1	0.89885	85.3908	0.96757	5	ATTGCAC
CTTTTT	SFPQ	0	0.931301	88.4736	0.96757	6	GTAGTGT
CTTTTT	SNRPA.1	-1	0.969831	92.1339	0.96757	5	ATTGCACT
CTTTTT	SNRPA.10	-1	0.969831	92.1339	0.96757	5	ATTGCACT
CTTTTT	SRSF2.8	3	0.978824	92.9883	0.96757	6	GTTCGAGTA
CTTTTT	FUS.1	-2	0.999819	94.9828	0.96757	4	GGTG
CTTTTT	RBM8A	5	0.999997	94.9997	0.96757	2	GCGCGCG
TTTT	PTBP1.2	1	0.081214	7.71533	0.96757	4	ACTTTCT
TTTT	ELAVL1.2	3	0.14845	14.1028	0.96757	4	TTTGTTT
TTTT	ELAVL1.4	4	0.228482	21.7058	0.96757	3	TTGGTTT
TTTT	ELAVL1.3	-1	0.268584	25.5155	0.96757	3	TTTGTTT
TTTT	SRSF2.9	0	0.404776	38.4537	0.96757	4	TGTTCCAGAT
TTTT	CELF4_BRUNOL4	2	0.560246	53.2233	0.96757	4	TGTGTGT
TTTT	RBM41	3	0.579227	55.0266	0.96757	4	ATACATT
TTTT	PCBP1	2	0.591111	56.1556	0.96757	4	CCTTTCC
TTTT	SNRPA.8	0	0.591111	56.1556	0.96757	4	ATTGCAC
TTTT	CELF5_BRUNOL5	2	0.591111	56.1556	0.96757	4	TGTGTGT
TTTT	CELF6_BRUNOL6	2	0.603962	57.3764	0.96757	4	TGTGGTG
TTTT	SFPQ	3	0.628628	59.7197	0.96757	4	GTAGTGT
TTTT	SNRPA.2	0	0.732189	69.558	0.96757	4	ATTGCAC
TTTT	SNRPA.11	0	0.732189	69.558	0.96757	4	ATTGCAC
TTTT	SNRPA.1	0	0.74584	70.8548	0.96757	4	ATTGCACT
TTTT	SNRPA.10	0	0.74584	70.8548	0.96757	4	ATTGCACT
TTTT	MBNL1.1	1	0.781057	74.2004	0.96757	4	AGCTTGC
TTTT	PCBP2	0	0.794935	75.5188	0.96757	4	CCTTCCC
TTTT	MBNL1.2	0	0.843279	80.1115	0.96757	4	TGCT
TTTT	SNRPA.4	0	0.848143	80.5736	0.96757	4	GATTCCTGCTA
TTTT	SNRPA.13	0	0.848143	80.5736	0.96757	4	GATTCCTGCTA
TTTT	QKI.1	0	0.887493	84.3119	0.96757	4	TACTAAC
TTTT	QKI.4	0	0.887493	84.3119	0.96757	4	TACTAAC
TTTT	SNRPA.3	0	0.887493	84.3119	0.96757	4	ATTGCAC
TTTT	SNRPA.12	0	0.887493	84.3119	0.96757	4	ATTGCAC
TTTT	MSI1.1	0	0.887493	84.3119	0.96757	4	TAGTTAG
TTTT	RBMS1	1	0.887493	84.3119	0.96757	4	TATATAC
TTTT	RBMS3	1	0.887493	84.3119	0.96757	4	ATATATA
TTTT	MSI1.2	0	0.911248	86.5686	0.96757	4	TAGTTAG
TTTT	SNRPA.5	2	0.916759	87.0921	0.96757	4	GGGTATGCTG
TTTT	SNRPA.14	2	0.916759	87.0921	0.96757	4	GGGTATGCTG
TTTT	SRSF2.8	-1	0.950461	90.2938	0.96757	3	GTTCGAGTA
TTTT	RBM24	1	0.951198	90.3638	0.96757	4	AGTGTGA
TTTT	HNRNP1L2	0	0.959451	91.1478	0.96757	4	TTAGGGA
TTTT	HNRNP2B1	0	0.992671	94.3037	0.96757	4	TTAGGGA
TTTT	HNRNPA2B1	0	0.992671	94.3037	0.96757	4	TTAGGGA
TTTT	FUS.1	0	0.997614	94.7733	0.96757	4	GGTG
TTTT	RBM4.1	-1	1	95	0.96757	3	GCGCGGG
TTTT	RBM4.2	-3	1	95	0.96757	1	GCGCGGG
TTTT	RBM8A	-2	1	95	0.96757	2	GCGCGCG
TGTTCT	PTBP1.2	1	0.0405264	3.85	0.967956	6	ACTTTCT
TGTTCT	SRSF2.9	0	0.0407888	3.87493	0.967956	6	TGTTCCAGAT
TTGATTTTC	CELF4_BRUNOL4	-1	0.16988	16.1386	0.969089	7	TGTGTGT
TTGATTTTC	A1CF	0	0.177026	16.8174	0.969089	7	ATAATTG
TTGATTTTC	CELF5_BRUNOL5	-1	0.177026	16.8174	0.969089	7	TGTGTGT
TTGATTTTC	TIA1.1	-3	0.213509	20.2834	0.969089	6	TTTTTTG
TTGATTTTC	SFPQ	0	0.227935	21.6538	0.969089	7	GTAGTGT
TTGATTTTC	RBM41	-1	0.239372	22.7403	0.969089	7	ATACATT
TTGATTTTC	RALY	-1	0.2518	23.921	0.969089	7	TTTTTTG
TTGATTTTC	SRSF2.8	2	0.43813	41.6224	0.969089	7	GTTCGAGTA
TTGATTTTC	RBMS1	-2	0.458141	43.5234	0.969089	7	TATATAC
TTGATTTTC	MBNL1.2	-1	0.530563	50.4034	0.969089	4	TGCT
TTGATTTTC	SNRPA.1	1	0.540803	51.3763	0.969089	7	ATTGCACT
TTGATTTTC	SNRPA.10	1	0.540803	51.3763	0.969089	7	ATTGCACT
TTGATTTTC	PCBP1	-2	0.643384	61.1214	0.969089	7	CCTTTCC
TTGATTTTC	CELF6_BRUNOL6	-1	0.650026	61.7525	0.969089	7	TGTGGTG
TTGATTTTC	SNRPA.8	-4	0.670126	63.662	0.969089	5	ATTGCAC
TTGATTTTC	MBNL1.1	-1	0.683274	64.911	0.969089	7	AGCTTGC
TTGATTTTC	SRSF2.9	-4	0.719613	68.3632	0.969089	5	TGTTCCAGAT
TTGATTTTC	SNRPA.4	2	0.739344	70.2377	0.969089	9	GATTCCTGCTA
TTGATTTTC	SNRPA.13	2	0.739344	70.2377	0.969089	9	GATTCCTGCTA
TTGATTTTC	RBM24	-1	0.80341	76.3239	0.969089	7	AGTGTGA
TTGATTTTC	SNRPA.5	-1	0.821324	78.0258	0.969089	8	GGGTATGCTG
TTGATTTTC	SNRPA.14	-1	0.821324	78.0258	0.969089	8	GGGTATGCTG
TTGATTTTC	QKI.1	-2	0.833132	79.1476	0.969089	7	TACTAAC
TTGATTTTC	QKI.4	-2	0.833132	79.1476	0.969089	7	TACTAAC
TTGATTTTC	PCBP2	-4	0.843094	80.0939	0.969089	5	CCTTCCC
TTGATTTTC	FUS.1	-2	0.927824	88.1433	0.969089	4	GGTG
TTGATTTTC	HNRNPA1	0	0.940652	89.3619	0.969089	6	TAGGGA
TTGATTTTC	RBM28	3	0.969467	92.0993	0.969089	4	GAGTAGA
TTGATTTTC	HNRNP1L2	1	0.977106	92.825	0.969089	6	TTAGGGA
TTGATTTTC	MSI1.2	-2	0.977106	92.825	0.969089	7	TAGTTAG
TTGATTTTC	NONO	1	0.984945	93.5698	0.969089	4	AGGGA
TTGATTTTC	RBM8A	-3	1	95	0.969089	6	GCGCGCG
TTGATTTTC	RBM4.1	-2	1	95	0.969089	7	GCGCGGG
TTGATTTTC	RBM4.2	-7	1	95	0.969089	2	GCGCGGG
TTGTT	CELF4_BRUNOL4	1	0.158964	15.1016	0.969964	5	TGTGTGT
TTGTT	CELF6_BRUNOL6	1	0.1937	18.4015	0.969964	5	TGTGGTG
TTGTT	SFPQ	1	0.197496	18.7621	0.969964	5	GTAGTGT
TTGTT	CELF5_BRUNOL5	1	0.197496	18.7621	0.969964	5	TGTGTGT
TTGTT	PTBP1.1	1	0.201595	19.1515	0.969964	5	CTTTTCT
TTGTT	PTBP1.2	2	0.23011	21.8605	0.969964	5	ACTTTCT
TTGTT	MBNL1.2	-1	0.238604	22.6674	0.969964	4	TGCT
TTGTT	A1CF	1	0.38113	36.2074	0.969964	5	ATAATTG
TTGTT	SNRPA.2	1	0.38113	36.2074	0.969964	5	ATTGCAC
TTGTT	SNRPA.3	1	0.38113	36.2074	0.969964	5	ATTGCAC
TTGTT	SNRPA.8	1	0.38113	36.2074	0.969964	5	ATTGCAC
TTGTT	SNRPA.11	1	0.38113	36.2074	0.969964	5	ATTGCAC
TTGTT	SNRPA.12	1	0.38113	36.2074	0.969964	5	ATTGCAC
TTGTT	MBNL1.1	3	0.449288	42.6823	0.969964	4	AGCTTGC
TTGTT	SNRPA.1	1	0.452796	43.0156	0.969964	5	ATTGCACT
TTGTT	SNRPA.10	1	0.452796	43.0156	0.969964	5	ATTGCACT
TTGTT	SNRPA.4	5	0.470338	44.6821	0.969964	5	GATTCCTGCTA
TTGTT	SNRPA.13	5	0.470338	44.6821	0.969964	5	GATTCCTGCTA
TTGTT	RBM24	1	0.498397	47.3478	0.969964	5	AGTGTGA
TTGTT	SRSF2.8	-2	0.516162	49.0354	0.969964	3	GTTCGAGTA
TTGTT	SNRPA.5	4	0.608818	57.8378	0.969964	5	GGGTATGCTG
TTGTT	SNRPA.14	4	0.608818	57.8378	0.969964	5	GGGTATGCTG
TTGTT	FUS.1	-1	0.680919	64.6873	0.969964	4	GGTG
TTGTT	RBM28	0	0.701491	66.6417	0.969964	5	GAGTAGA
TTGTT	HNRNPA1	0	0.845908	80.3613	0.969964	5	TAGGGA
TTGTT	HNRNP1L2	1	0.872636	82.9004	0.969964	5	TTAGGGA
TTGTT	ESRP2	-1	0.946516	89.919	0.969964	4	TGGGGAT
TTGTT	HNRNP2B1	1	0.946516	89.919	0.969964	5	TTAGGGA
TTGTT	HNRNPA2B1	1	0.946516	89.919	0.969964	5	TTAGGGA
TTGTT	RBMS1	0	0.957792	90.9903	0.969964	5	TATATAC
TTGTT	PCBP2	-1	0.992543	94.2915	0.969964	4	CCTTCCC
TTGTT	RBM8A	-2	0.999429	94.9458	0.969964	3	GCGCGCG
TTGTT	RBM4.1	-2	0.999997	94.9997	0.969964	3	GCGCGGG
TTGTT	RBM4.2	-2	1	95	0.969964	3	GCGCGGG
TTCATT	A1CF	0	0.0306962	2.91614	0.971788	6	ATAATTG
TTTGATT	A1CF	-1	0.0663493	6.30319	0.972482	6	ATAATTG
TTTGATT	RBM41	0	0.0861513	8.18437	0.972482	7	ATACATT
TTTGATT	ELAVL1.1	0	0.0881167	8.37108	0.972482	7	TTATTTT
TTTGATT	CELF4_BRUNOL4	0	0.0962118	9.14013	0.972482	7	TGTGTGT
TTTGATT	SRSF2.8	1	0.0984239	9.35027	0.972482	7	GTTCGAGTA
TTTGATT	CELF5_BRUNOL5	0	0.117999	11.2099	0.972482	7	TGTGTGT
TTTGATT	TIA1.1	0	0.117999	11.2099	0.972482	7	TTTTTTG
TTTGATT	RALY	0	0.13841	13.1489	0.972482	7	TTTTTTG
TTTGATT	HNRNPCL1	0	0.154166	14.6457	0.972482	7	ATTTTTT
TTTGATT	HNRNPC	0	0.195744	18.5957	0.972482	7	ATTTTTT
TTTGATT	CELF6_BRUNOL6	0	0.271405	25.7835	0.972482	7	TGTGGTG
TTTGATT	RBM24	2	0.295647	28.0865	0.972482	5	AGTGTGA
TTTGATT	SNRPA.1	1	0.328213	31.1802	0.972482	7	ATTGCACT
TTTGATT	SNRPA.10	1	0.328213	31.1802	0.972482	7	ATTGCACT
TTTGATT	PTBP1.1	1	0.337969	32.107	0.972482	6	CTTTTCT
TTTGATT	MBNL1.2	-2	0.399448	37.9475	0.972482	4	TGCT
TTTGATT	HNRNP1L2	0	0.425711	40.4426	0.972482	7	TTAGGGA
TTTGATT	MBNL1.1	-2	0.462847	43.9705	0.972482	5	AGCTTGC
TTTGATT	SNRPA.5	3	0.470625	44.7094	0.972482	7	GGGTATGCTG
TTTGATT	SNRPA.14	3	0.470625	44.7094	0.972482	7	GGGTATGCTG
TTTGATT	SNRPA.8	0	0.475372	45.1603	0.972482	7	ATTGCAC
TTTGATT	SFPQ	0	0.481659	45.7576	0.972482	7	GTAGTGT
TTTGATT	SRSF2.9	2	0.525186	49.8926	0.972482	7	TGTTCCAGAT
TTTGATT	PTBP1.2	1	0.571581	54.3002	0.972482	6	ACTTTCT
TTTGATT	SFRS7	4	0.638273	60.636	0.972482	6	AGACTACGAT
TTTGATT	SNRPA.2	1	0.643527	61.135	0.972482	6	ATTGCAC
TTTGATT	SNRPA.11	1	0.643527	61.135	0.972482	6	ATTGCAC
TTTGATT	ESRP2	0	0.643527	61.135	0.972482	7	TGGGGAT
TTTGATT	SNRPA.4	-3	0.689482	65.5008	0.972482	4	GATTCCTGCTA
TTTGATT	SNRPA.13	-3	0.689482	65.5008	0.972482	4	GATTCCTGCTA
TTTGATT	RBMS1	-1	0.834728	79.2991	0.972482	6	TATATAC
TTTGATT	HNRNPA1	0	0.843924	80.1728	0.972482	6	TAGGGA
TTTGATT	FUS.1	-3	0.851703	80.9118	0.972482	4	GGTG
TTTGATT	SNRPA.7	1	0.874056	83.0353	0.972482	6	AGGAGAT
TTTGATT	SNRPA.16	1	0.874056	83.0353	0.972482	6	AGGAGAT
TTTGATT	MSI1.2	-2	0.874056	83.0353	0.972482	5	TAGTTAG
TTTGATT	MSI1.1	-2	0.894162	84.9454	0.972482	5	TAGTTAG
TTTGATT	RBM28	-3	0.894162	84.9454	0.972482	4	GAGTAGA
TTTGATT	HNRNP2B1	0	0.924146	87.7938	0.972482	7	TTAGGGA
TTTGATT	HNRNPA2B1	0	0.924146	87.7938	0.972482	7	TTAGGGA
TTTGATT	NONO	0	0.950829	90.3288	0.972482	5	AGGGA
TTTGATT	HNRNPH2	-1	0.995932	94.6135	0.972482	6	GGGAGGG
TTTGATT	PCBP2	2	0.99842	94.8499	0.972482	5	CCTTCCC
TTTGATT	RBM8A	1	0.999996	94.9996	0.972482	6	GCGCGCG
TTTGATT	RBM4.1	-3	1	95	0.972482	4	GCGCGGG
TTTGATT	RBM4.2	-3	1	95	0.972482	4	GCGCGGG
ACTGTGCTGTG	CELF5_BRUNOL5	-2	0.147963	14.0565	0.972973	7	TGTGTGT
ACTGTGCTGTG	RBM28	-3	0.207124	19.6768	0.972973	7	GAGTAGA
ACTGTGCTGTG	FUS.1	-7	0.246777	23.4438	0.972973	4	GGTG
ACTGTGCTGTG	MBNL1.1	0	0.316277	30.0463	0.972973	7	AGCTTGC
ACTGTGCTGTG	RALY	-4	0.316277	30.0463	0.972973	7	TTTTTTG
ACTGTGCTGTG	RBM42	1	0.336406	31.9586	0.972973	6	AACTAAG
ACTGTGCTGTG	RBM4.1	-3	0.371963	35.3365	0.972973	7	GCGCGGG
ACTGTGCTGTG	ELAVL1.3	-2	0.371963	35.3365	0.972973	7	TTTGTTT
ACTGTGCTGTG	SFRS7	2	0.383549	36.4371	0.972973	8	AGACTACGAT
ACTGTGCTGTG	ELAVL1.2	-2	0.404693	38.4458	0.972973	7	TTTGTTT
ACTGTGCTGTG	TIA1.1	-4	0.404693	38.4458	0.972973	7	TTTTTTG
ACTGTGCTGTG	PTBP1.2	0	0.419202	39.8242	0.972973	7	ACTTTCT
ACTGTGCTGTG	ELAVL1.4	-3	0.562988	53.4839	0.972973	7	TTGGTTT
ACTGTGCTGTG	PCBP1	0	0.640763	60.8724	0.972973	7	CCTTTCC
ACTGTGCTGTG	RBM8A	-3	0.647676	61.5292	0.972973	7	GCGCGCG
ACTGTGCTGTG	QKI.3	0	0.654489	62.1765	0.972973	7	ACTAACA
ACTGTGCTGTG	TARDBP	2	0.65793	62.5033	0.972973	6	TGAATGAG
ACTGTGCTGTG	ELAVL2.2	-1	0.661965	62.8867	0.972973	9	TTTTATTTT
ACTGTGCTGTG	SNRPA.4	-1	0.668906	63.5461	0.972973	10	GATTCCTGCTA
ACTGTGCTGTG	SNRPA.13	-1	0.668906	63.5461	0.972973	10	GATTCCTGCTA
ACTGTGCTGTG	ELAVL2.1	-1	0.718686	68.2751	0.972973	9	TTTTATTTT
ACTGTGCTGTG	ELAVL1.5	-4	0.737076	70.0223	0.972973	7	TTTTTTT
ACTGTGCTGTG	QKI.2	1	0.761191	72.3132	0.972973	9	TACTAACATC
ACTGTGCTGTG	ELAVL1.1	-1	0.803398	76.3229	0.972973	7	TTATTTT
ACTGTGCTGTG	HNRNPC	-1	0.836785	79.4946	0.972973	7	ATTTTTT
ACTGTGCTGTG	HNRNPCL1	-1	0.836785	79.4946	0.972973	7	ATTTTTT
ACTGTGCTGTG	ESRP2	-7	0.860068	81.7065	0.972973	4	TGGGGAT
ACTGTGCTGTG	HNRNPH2	-4	0.860068	81.7065	0.972973	7	GGGAGGG
ACTGTGCTGTG	QKI.1	-4	0.900518	85.5493	0.972973	7	TACTAAC
ACTGTGCTGTG	QKI.4	-4	0.900518	85.5493	0.972973	7	TACTAAC
ACTGTGCTGTG	SRSF2.9	-2	0.914738	86.9001	0.972973	9	TGTTCCAGAT
ACTGTGCTGTG	HNRNP1L2	-3	0.928173	88.1765	0.972973	7	TTAGGGA
ACTGTGCTGTG	PCBP2	-1	0.934933	88.8186	0.972973	7	CCTTCCC
ACTGTGCTGTG	A1CF	3	0.941058	89.4005	0.972973	4	ATAATTG
ACTGTGCTGTG	NONO	0	0.948687	90.1253	0.972973	5	AGGGA
ACTGTGCTGTG	SRSF2.8	-2	0.949864	90.2371	0.972973	9	GTTCGAGTA
ACTGTGCTGTG	RBM3	-5	0.962467	91.4344	0.972973	6	GATACGA
ACTGTGCTGTG	RBMS1	0	0.972294	92.368	0.972973	7	TATATAC
ACTGTGCTGTG	HNRNP2B1	-3	0.98147	93.2396	0.972973	7	TTAGGGA
ACTGTGCTGTG	HNRNPA2B1	-3	0.98147	93.2396	0.972973	7	TTAGGGA
TTGATTT	A1CF	0	0.094162	8.94539	0.976668	7	ATAATTG
TTGATTT	TIA1.1	0	0.117999	11.2099	0.976668	7	TTTTTTG
TTGATTT	SFPQ	0	0.123894	11.7699	0.976668	7	GTAGTGT
TTGATTT	RBM41	0	0.130844	12.4302	0.976668	7	ATACATT
TTGATTT	RALY	0	0.13841	13.1489	0.976668	7	TTTTTTG
TTGATTT	HNRNPCL1	0	0.154166	14.6457	0.976668	7	ATTTTTT
TTGATTT	HNRNPC	0	0.196179	18.637	0.976668	7	ATTTTTT
TTGATTT	SRSF2.8	2	0.205448	19.5176	0.976668	7	GTTCGAGTA
TTGATTT	SNRPA.1	1	0.329217	31.2756	0.976668	7	ATTGCACT
TTGATTT	SNRPA.10	1	0.329217	31.2756	0.976668	7	ATTGCACT
TTGATTT	MBNL1.2	-1	0.409329	38.8863	0.976668	4	TGCT
TTGATTT	CELF4_BRUNOL4	-1	0.459111	43.6155	0.976668	6	TGTGTGT
TTGATTT	MBNL1.1	-1	0.478153	45.4246	0.976668	6	AGCTTGC
TTGATTT	CELF5_BRUNOL5	-1	0.478153	45.4246	0.976668	6	TGTGTGT
TTGATTT	CELF6_BRUNOL6	-1	0.490894	46.635	0.976668	6	TGTGGTG
TTGATTT	PTBP1.1	0	0.530796	50.4256	0.976668	7	CTTTTCT
TTGATTT	PTBP1.2	-3	0.537807	51.0916	0.976668	4	ACTTTCT
TTGATTT	SRSF2.9	3	0.541938	51.4841	0.976668	7	TGTTCCAGAT
TTGATTT	SNRPA.7	0	0.592257	56.2644	0.976668	7	AGGAGAT
TTGATTT	SNRPA.16	0	0.592257	56.2644	0.976668	7	AGGAGAT
TTGATTT	QKI.2	2	0.608426	57.8004	0.976668	7	TACTAACATC
TTGATTT	RBMS1	-2	0.610748	58.021	0.976668	5	TATATAC
TTGATTT	SNRPA.4	-2	0.690553	65.6025	0.976668	5	GATTCCTGCTA
TTGATTT	SNRPA.13	-2	0.690553	65.6025	0.976668	5	GATTCCTGCTA
TTGATTT	SNRPA.8	1	0.727139	69.0782	0.976668	6	ATTGCAC
TTGATTT	RBM24	3	0.792449	75.2826	0.976668	4	AGTGTGA
TTGATTT	SRSF2.10	2	0.798325	75.8409	0.976668	7	AGGAGAGTA
TTGATTT	ESRP2	2	0.824294	78.308	0.976668	5	TGGGGAT
TTGATTT	HNRNPA1	0	0.851401	80.8831	0.976668	6	TAGGGA
TTGATTT	FUS.1	-2	0.855654	81.2872	0.976668	4	GGTG
TTGATTT	SNRPA.9	0	0.876041	83.2239	0.976668	7	TTGCACA
TTGATTT	MSI1.2	-2	0.876041	83.2239	0.976668	5	TAGTTAG
TTGATTT	MSI1.1	-2	0.895944	85.1147	0.976668	5	TAGTTAG
TTGATTT	RBM28	-2	0.895944	85.1147	0.976668	5	GAGTAGA
TTGATTT	SNRPA.5	4	0.900987	85.5937	0.976668	6	GGGTATGCTG
TTGATTT	SNRPA.14	4	0.900987	85.5937	0.976668	6	GGGTATGCTG
TTGATTT	HNRNP1L2	1	0.918658	87.2725	0.976668	6	TTAGGGA
TTGATTT	NONO	1	0.952139	90.4532	0.976668	4	AGGGA
TTGATTT	SRSF2.11	0	0.954343	90.6626	0.976668	7	AGGAGAGG
TTGATTT	HNRNPH2	0	0.998828	94.8886	0.976668	7	GGGAGGG
TTGATTT	PCBP2	-3	0.998828	94.8886	0.976668	4	CCTTCCC
TTGATTT	RBM8A	0	0.999998	94.9998	0.976668	7	GCGCGCG
TTGATTT	RBM4.1	-2	1	95	0.976668	5	GCGCGGG
TTGATTT	RBM4.2	4	1	95	0.976668	3	GCGCGGG
CCTTTTT	PCBP1	0	0.0774548	7.3582	0.977444	7	CCTTTCC
CCTTTTT	ELAVL1.1	0	0.0931142	8.84585	0.977444	7	TTATTTT
CCTTTTT	ELAVL2.2	2	0.156438	14.8616	0.977444	7	TTTTATTTT
CCTTTTT	ELAVL1.2	0	0.190768	18.123	0.977444	7	TTTGTTT
CCTTTTT	PCBP2	0	0.247984	23.5585	0.977444	7	CCTTCCC
CCTTTTT	ELAVL1.3	0	0.281933	26.7836	0.977444	7	TTTGTTT
CCTTTTT	SNRPA.4	4	0.310236	29.4724	0.977444	7	GATTCCTGCTA
CCTTTTT	SNRPA.13	4	0.310236	29.4724	0.977444	7	GATTCCTGCTA
CCTTTTT	ELAVL2.1	1	0.322584	30.6455	0.977444	7	TTTTATTTT
CCTTTTT	RBM41	2	0.432525	41.0899	0.977444	5	ATACATT
CCTTTTT	CELF5_BRUNOL5	0	0.469974	44.6476	0.977444	7	TGTGTGT
CCTTTTT	CELF4_BRUNOL4	0	0.476359	45.2541	0.977444	7	TGTGTGT
CCTTTTT	ELAVL1.4	-2	0.517914	49.2019	0.977444	5	TTGGTTT
CCTTTTT	RBMX	0	0.564192	53.5982	0.977444	4	CCAG
CCTTTTT	RBMS3	-1	0.577481	54.8607	0.977444	6	ATATATA
CCTTTTT	MBNL1.1	1	0.655895	62.31	0.977444	6	AGCTTGC
CCTTTTT	SRSF2.9	4	0.854497	81.1772	0.977444	6	TGTTCCAGAT
CCTTTTT	MBNL1.2	1	0.87522	83.1459	0.977444	3	TGCT
CCTTTTT	CELF6_BRUNOL6	-2	0.894073	84.9369	0.977444	5	TGTGGTG
CCTTTTT	RBM24	-2	0.940609	89.3579	0.977444	5	AGTGTGA
CCTTTTT	SNRPA.8	-2	0.943036	89.5884	0.977444	5	ATTGCAC
CCTTTTT	SFPQ	-1	0.964525	91.6299	0.977444	6	GTAGTGT
CCTTTTT	SRSF2.8	3	0.969909	92.1414	0.977444	6	GTTCGAGTA
CCTTTTT	SNRPA.1	-2	0.987883	93.8489	0.977444	5	ATTGCACT
CCTTTTT	SNRPA.10	-2	0.987883	93.8489	0.977444	5	ATTGCACT
CCTTTTT	RBM8A	4	0.999998	94.9998	0.977444	3	GCGCGCG
TTTGATTT	RBM41	0	0.129557	12.3079	0.977444	7	ATACATT
TTTGATTT	A1CF	-1	0.141037	13.3985	0.977444	7	ATAATTG
TTTGATTT	CELF4_BRUNOL4	0	0.143975	13.6776	0.977444	7	TGTGTGT
TTTGATTT	CELF5_BRUNOL5	0	0.174696	16.5961	0.977444	7	TGTGTGT
TTTGATTT	TIA1.1	-1	0.174696	16.5961	0.977444	7	TTTTTTG
TTTGATTT	SFPQ	-1	0.182885	17.3741	0.977444	7	GTAGTGT
TTTGATTT	RALY	-1	0.20276	19.2622	0.977444	7	TTTTTTG
TTTGATTT	SRSF2.9	2	0.211985	20.1386	0.977444	8	TGTTCCAGAT
TTTGATTT	HNRNPCL1	-1	0.223609	21.2429	0.977444	7	ATTTTTT
TTTGATTT	HNRNPC	-1	0.273951	26.0253	0.977444	7	ATTTTTT
TTTGATTT	SNRPA.1	0	0.304623	28.9392	0.977444	8	ATTGCACT
TTTGATTT	SNRPA.10	0	0.304623	28.9392	0.977444	8	ATTGCACT
TTTGATTT	CELF6_BRUNOL6	0	0.362185	34.4076	0.977444	7	TGTGGTG
TTTGATTT	RBM24	2	0.390725	37.1189	0.977444	5	AGTGTGA
TTTGATTT	PTBP1.1	1	0.440091	41.8086	0.977444	6	CTTTTCT
TTTGATTT	MBNL1.2	-2	0.475415	45.1644	0.977444	4	TGCT
TTTGATTT	HNRNP1L2	0	0.540143	51.3136	0.977444	7	TTAGGGA
TTTGATTT	SNRPA.8	0	0.593841	56.4149	0.977444	7	ATTGCAC
TTTGATTT	MBNL1.1	-2	0.593841	56.4149	0.977444	6	AGCTTGC
TTTGATTT	QKI.2	1	0.611597	58.1017	0.977444	8	TACTAACATC
TTTGATTT	SNRPA.5	3	0.648466	61.6043	0.977444	7	GGGTATGCTG
TTTGATTT	SNRPA.14	3	0.648466	61.6043	0.977444	7	GGGTATGCTG
TTTGATTT	PTBP1.2	-4	0.655029	62.2277	0.977444	4	ACTTTCT
TTTGATTT	SNRPA.7	-1	0.708001	67.2601	0.977444	7	AGGAGAT
TTTGATTT	SNRPA.16	-1	0.708001	67.2601	0.977444	7	AGGAGAT
TTTGATTT	RBMS1	-3	0.725328	68.9062	0.977444	5	TATATAC
TTTGATTT	ESRP2	0	0.757433	71.9561	0.977444	7	TGGGGAT
TTTGATTT	SFRS7	4	0.793351	75.3683	0.977444	6	AGACTACGAT
TTTGATTT	SNRPA.4	-3	0.841025	79.8974	0.977444	5	GATTCCTGCTA
TTTGATTT	SNRPA.13	-3	0.841025	79.8974	0.977444	5	GATTCCTGCTA
TTTGATTT	FUS.1	-3	0.901595	85.6515	0.977444	4	GGTG
TTTGATTT	HNRNPA1	0	0.906342	86.1025	0.977444	6	TAGGGA
TTTGATTT	MSI1.2	-3	0.931979	88.538	0.977444	5	TAGTTAG
TTTGATTT	MSI1.1	-3	0.945446	89.8174	0.977444	5	TAGTTAG
TTTGATTT	RBM28	-3	0.945446	89.8174	0.977444	5	GAGTAGA
TTTGATTT	HNRNP2B1	0	0.96438	91.6161	0.977444	7	TTAGGGA
TTTGATTT	HNRNPA2B1	0	0.96438	91.6161	0.977444	7	TTAGGGA
TTTGATTT	NONO	0	0.974698	92.5963	0.977444	5	AGGGA
TTTGATTT	PCBP2	2	0.999632	94.9651	0.977444	5	CCTTCCC
TTTGATTT	HNRNPH2	-1	0.999731	94.9745	0.977444	7	GGGAGGG
TTTGATTT	RBM8A	1	1	95	0.977444	6	GCGCGCG
TTTGATTT	RBM4.1	-3	1	95	0.977444	5	GCGCGGG
TTTGATTT	RBM4.2	3	1	95	0.977444	4	GCGCGGG
TCCATTTTATT	RBMX	-1	0.120221	11.421	0.977825	4	CCAG
TCCATTTTATT	RBM41	1	0.161815	15.3725	0.977825	6	ATACATT
TCCATTTTATT	A1CF	-5	0.199781	18.9792	0.977825	6	ATAATTG
TCCATTTTATT	ELAVL1.4	-5	0.214046	20.3343	0.977825	6	TTGGTTT
TCCATTTTATT	SNRPA.1	-3	0.229856	21.8363	0.977825	8	ATTGCACT
TCCATTTTATT	SNRPA.10	-3	0.229856	21.8363	0.977825	8	ATTGCACT
TCCATTTTATT	SRSF2.9	3	0.381869	36.2776	0.977825	7	TGTTCCAGAT
TCCATTTTATT	SNRPA.2	-3	0.404328	38.4112	0.977825	7	ATTGCAC
TCCATTTTATT	SNRPA.11	-3	0.404328	38.4112	0.977825	7	ATTGCAC
TCCATTTTATT	SRSF2.8	2	0.483914	45.9718	0.977825	7	GTTCGAGTA
TCCATTTTATT	SNRPA.4	2	0.567235	53.8873	0.977825	9	GATTCCTGCTA
TCCATTTTATT	SNRPA.13	2	0.567235	53.8873	0.977825	9	GATTCCTGCTA
TCCATTTTATT	RBMS1	-5	0.590725	56.1189	0.977825	6	TATATAC
TCCATTTTATT	PCBP1	-1	0.606625	57.6294	0.977825	7	CCTTTCC
TCCATTTTATT	CELF4_BRUNOL4	-4	0.756867	71.9024	0.977825	7	TGTGTGT
TCCATTTTATT	CELF5_BRUNOL5	-4	0.810876	77.0332	0.977825	7	TGTGTGT
TCCATTTTATT	hnRNPK	-1	0.853314	81.0648	0.977825	7	CCAACCC
TCCATTTTATT	CELF6_BRUNOL6	-5	0.858449	81.5527	0.977825	6	TGTGGTG
TCCATTTTATT	SFPQ	-1	0.939913	89.2917	0.977825	7	GTAGTGT
TCCATTTTATT	PCBP2	3	0.964	91.58	0.977825	4	CCTTCCC
TCCATTTTATT	MBNL1.1	-3	0.980004	93.1004	0.977825	7	AGCTTGC
TCCATTTTATT	MBNL1.2	-7	0.99789	94.7995	0.977825	4	TGCT
TCCATTTTATT	RBM8A	1	1	95	0.977825	6	GCGCGCG
TTTTATTAGC	PTBP1.1	1	0.13027	12.3756	0.978203	6	CTTTTCT
TTTTATTAGC	MSI1.2	-2	0.166334	15.8017	0.978203	7	TAGTTAG
TTTTATTAGC	QKI.2	0	0.184648	17.5416	0.978203	10	TACTAACATC
TTTTATTAGC	ELAVL1.4	-1	0.188101	17.8696	0.978203	7	TTGGTTT
TTTTATTAGC	MSI1.1	-2	0.192286	18.2671	0.978203	7	TAGTTAG
TTTTATTAGC	RBM41	0	0.221994	21.0894	0.978203	7	ATACATT
TTTTATTAGC	PTBP1.2	1	0.291223	27.6662	0.978203	6	ACTTTCT
TTTTATTAGC	SRSF9.2	-4	0.383939	36.4742	0.978203	6	AGGAGCA
TTTTATTAGC	TARDBP	-1	0.409467	38.8993	0.978203	8	TGAATGAG
TTTTATTAGC	SRSF2.8	1	0.44608	42.3776	0.978203	8	GTTCGAGTA
TTTTATTAGC	HNRNP1L2	-5	0.524123	49.7917	0.978203	5	TTAGGGA
TTTTATTAGC	SNRPA.1	1	0.651773	61.9184	0.978203	7	ATTGCACT
TTTTATTAGC	SNRPA.10	1	0.651773	61.9184	0.978203	7	ATTGCACT
TTTTATTAGC	RBMS1	-1	0.653447	62.0774	0.978203	7	TATATAC
TTTTATTAGC	CELF4_BRUNOL4	0	0.708554	67.3126	0.978203	7	TGTGTGT
TTTTATTAGC	MBNL1.1	-3	0.72213	68.6023	0.978203	7	AGCTTGC
TTTTATTAGC	HNRNP2B1	-5	0.73501	69.826	0.978203	5	TTAGGGA
TTTTATTAGC	HNRNPA2B1	-5	0.73501	69.826	0.978203	5	TTAGGGA
TTTTATTAGC	SNRPA.8	-5	0.759918	72.1922	0.978203	5	ATTGCAC
TTTTATTAGC	PCBP1	-3	0.765898	72.7603	0.978203	7	CCTTTCC
TTTTATTAGC	CELF5_BRUNOL5	0	0.765898	72.7603	0.978203	7	TGTGTGT
TTTTATTAGC	RBM24	-1	0.777774	73.8886	0.978203	7	AGTGTGA
TTTTATTAGC	HNRNPA1	-6	0.819296	77.8331	0.978203	4	TAGGGA
TTTTATTAGC	CELF6_BRUNOL6	-1	0.829501	78.8026	0.978203	7	TGTGGTG
TTTTATTAGC	SNRPA.4	-1	0.846671	80.4338	0.978203	9	GATTCCTGCTA
TTTTATTAGC	SNRPA.13	-1	0.846671	80.4338	0.978203	9	GATTCCTGCTA
TTTTATTAGC	SNRPA.9	-6	0.871396	82.7826	0.978203	4	TTGCACA
TTTTATTAGC	SNRPA.2	-5	0.877862	83.3969	0.978203	5	ATTGCAC
TTTTATTAGC	SNRPA.11	-5	0.877862	83.3969	0.978203	5	ATTGCAC
TTTTATTAGC	SFPQ	-2	0.914295	86.858	0.978203	7	GTAGTGT
TTTTATTAGC	SRSF2.9	-1	0.927962	88.1564	0.978203	9	TGTTCCAGAT
TTTTATTAGC	SRSF9.3	-4	0.948555	90.1127	0.978203	5	AGGAC
TTTTATTAGC	SFRS9	-4	0.948555	90.1127	0.978203	5	AGGAC
TTTTATTAGC	SNRPA.7	-4	0.968332	91.9915	0.978203	6	AGGAGAT
TTTTATTAGC	SNRPA.16	-4	0.968332	91.9915	0.978203	6	AGGAGAT
TTTTATTAGC	PCBP2	-3	0.98017	93.1161	0.978203	7	CCTTCCC
TTTTATTAGC	SRSF1.7	-2	0.983872	93.4678	0.978203	7	GGAGGAG
TTTTATTAGC	SNRPA.6	0	0.986156	93.6848	0.978203	10	GAGCAGTAGGG
TTTTATTAGC	SNRPA.15	0	0.986156	93.6848	0.978203	10	GAGCAGTAGGG
TTTTATTAGC	NONO	-7	0.993211	94.355	0.978203	3	AGGGA
TTTTATTAGC	SRSF1.4	-2	0.99495	94.5203	0.978203	7	GGAGGAG
TTTTATTAGC	RBM8A	-4	0.997521	94.7645	0.978203	6	GCGCGCG
TTTTATTAGC	RBMX	-5	0.998476	94.8552	0.978203	4	CCAG
TTTTATTAGC	RBM4.1	-6	0.999915	94.9919	0.978203	4	GCGCGGG
TTTTATTAGC	RBM4.2	-8	0.999943	94.9945	0.978203	2	GCGCGGG
TTTTATTAGC	HNRNPH2	-4	0.999983	94.9984	0.978203	6	GGGAGGG
CTCCCCC	hnRNPK	1	0.173914	16.5218	0.978203	6	CCAACCC
CTCCCCC	QKI.3	1	0.240225	22.8214	0.978203	6	ACTAACA
CTCCCCC	RBMX	-3	0.269229	25.5768	0.978203	4	CCAG
CTCCCCC	QKI.2	2	0.386466	36.7142	0.978203	7	TACTAACATC
CTCCCCC	HNRNPL.1	1	0.389486	37.0012	0.978203	6	ACACACA
CTCCCCC	SNRPA.4	2	0.403007	38.2857	0.978203	7	GATTCCTGCTA
CTCCCCC	SNRPA.13	2	0.403007	38.2857	0.978203	7	GATTCCTGCTA
CTCCCCC	PTBP1.1	0	0.417522	39.6646	0.978203	7	CTTTTCT
CTCCCCC	SNRPA.1	1	0.428817	40.7376	0.978203	7	ATTGCACT
CTCCCCC	SNRPA.10	1	0.428817	40.7376	0.978203	7	ATTGCACT
CTCCCCC	QKI.1	2	0.463324	44.0158	0.978203	5	TACTAAC
CTCCCCC	QKI.4	2	0.463324	44.0158	0.978203	5	TACTAAC
CTCCCCC	SNRPA.3	0	0.463324	44.0158	0.978203	7	ATTGCAC
CTCCCCC	SNRPA.12	0	0.463324	44.0158	0.978203	7	ATTGCAC
CTCCCCC	SNRPA.2	0	0.515497	48.9722	0.978203	7	ATTGCAC
CTCCCCC	SNRPA.8	1	0.515497	48.9722	0.978203	6	ATTGCAC
CTCCCCC	SNRPA.11	0	0.515497	48.9722	0.978203	7	ATTGCAC
CTCCCCC	MBNL1.1	2	0.515497	48.9722	0.978203	5	AGCTTGC
CTCCCCC	SRSF1.2	-1	0.515497	48.9722	0.978203	6	ACGCGCA
CTCCCCC	PTBP1.2	1	0.559214	53.1253	0.978203	6	ACTTTCT
CTCCCCC	SNRPA.9	-1	0.609843	57.9351	0.978203	6	TTGCACA
CTCCCCC	RBM6	1	0.638146	60.6239	0.978203	6	AATCCAG
CTCCCCC	HNRNPL.2	1	0.670753	63.7215	0.978203	7	ACACAAAG
CTCCCCC	MBNL1.2	-1	0.724672	68.8438	0.978203	4	TGCT
CTCCCCC	YBX1.2	-1	0.807148	76.679	0.978203	6	AACATCA
CTCCCCC	RBM42	2	0.807148	76.679	0.978203	5	AACTAAG
CTCCCCC	SFRS7	3	0.812718	77.2082	0.978203	7	AGACTACGAT
CTCCCCC	YBX1.1	-1	0.866845	82.3503	0.978203	6	AACATCA
CTCCCCC	RBMS1	1	0.933245	88.6583	0.978203	6	TATATAC
CTCCCCC	YBX2.3	-1	0.997467	94.7593	0.978203	6	AACAACA
CTCCCCC	RBM41	0	0.998058	94.8155	0.978203	7	ATACATT
CTCCCCC	RBMS3	0	0.998499	94.8574	0.978203	7	ATATATA
CTCCCCC	TIA1.1	-1	0.999867	94.9874	0.978203	6	TTTTTTG
CTCCCCC	RALY	1	0.999927	94.9931	0.978203	6	TTTTTTG
CTCCCCC	ELAVL2.2	-1	0.999937	94.994	0.978203	6	TTTTATTTT
CTCCCCC	HNRNPC	0	0.999943	94.9946	0.978203	7	ATTTTTT
CTCCCCC	HNRNPCL1	0	0.99997	94.9972	0.978203	7	ATTTTTT
CTCCCCC	ELAVL1.1	4	0.99997	94.9972	0.978203	3	TTATTTT
CTCCCCC	ELAVL1.5	5	0.999979	94.998	0.978203	2	TTTTTTT
CTCCCCC	A1CF	3	1	95	0.978203	4	ATAATTG
CTCCCCC	ELAVL2.1	-1	1	95	0.978203	6	TTTTATTTT
ATTAAC	KHDRBS2	1	0.0362585	3.44456	0.978403	6	GATAAAA
TTTTTG	ELAVL1.2	0	0.127688	12.1304	0.978577	6	TTTGTTT
TTTTTG	ELAVL1.3	-2	0.141682	13.4598	0.978577	4	TTTGTTT
TTTTTG	ELAVL2.1	-1	0.153951	14.6253	0.978577	5	TTTTATTTT
TTTTTG	A1CF	1	0.204711	19.4475	0.978577	6	ATAATTG
TTTTTG	ELAVL2.2	5	0.225823	21.4532	0.978577	4	TTTTATTTT
TTTTTG	MBNL1.1	0	0.303488	28.8313	0.978577	6	AGCTTGC
TTTTTG	RBM24	0	0.334463	31.774	0.978577	6	AGTGTGA
TTTTTG	SNRPA.8	-2	0.339713	32.2727	0.978577	4	ATTGCAC
TTTTTG	CELF6_BRUNOL6	1	0.350636	33.3104	0.978577	6	TGTGGTG
TTTTTG	ELAVL1.4	1	0.397843	37.7951	0.978577	6	TTGGTTT
TTTTTG	MSI1.1	0	0.404511	38.4286	0.978577	6	TAGTTAG
TTTTTG	MSI1.2	0	0.417861	39.6968	0.978577	6	TAGTTAG
TTTTTG	SNRPA.4	2	0.489695	46.521	0.978577	6	GATTCCTGCTA
TTTTTG	SNRPA.13	2	0.489695	46.521	0.978577	6	GATTCCTGCTA
TTTTTG	SRSF2.9	0	0.506842	48.15	0.978577	6	TGTTCCAGAT
TTTTTG	SNRPA.1	-2	0.508518	48.3092	0.978577	4	ATTGCACT
TTTTTG	SNRPA.10	-2	0.508518	48.3092	0.978577	4	ATTGCACT
TTTTTG	SNRPA.2	-2	0.526202	49.9892	0.978577	4	ATTGCAC
TTTTTG	SNRPA.11	-2	0.526202	49.9892	0.978577	4	ATTGCAC
TTTTTG	SNRPA.3	-2	0.59393	56.4234	0.978577	4	ATTGCAC
TTTTTG	SNRPA.12	-2	0.59393	56.4234	0.978577	4	ATTGCAC
TTTTTG	SFPQ	0	0.677614	64.3733	0.978577	6	GTAGTGT
TTTTTG	HNRNP1L2	0	0.718592	68.2662	0.978577	6	TTAGGGA
TTTTTG	RBMS1	0	0.734948	69.82	0.978577	6	TATATAC
TTTTTG	SNRPA.5	1	0.745937	70.864	0.978577	6	GGGTATGCTG
TTTTTG	SNRPA.14	1	0.745937	70.864	0.978577	6	GGGTATGCTG
TTTTTG	FUS.1	-2	0.807466	76.7093	0.978577	4	GGTG
TTTTTG	SRSF2.8	-1	0.851681	80.9097	0.978577	5	GTTCGAGTA
TTTTTG	RBM41	1	0.859281	81.6317	0.978577	6	ATACATT
TTTTTG	RBM28	0	0.868222	82.481	0.978577	6	GAGTAGA
TTTTTG	HNRNP2B1	0	0.880276	83.6262	0.978577	6	TTAGGGA
TTTTTG	HNRNPA2B1	0	0.880276	83.6262	0.978577	6	TTAGGGA
TTTTTG	MBNL1.2	-4	0.949689	90.2205	0.978577	2	TGCT
TTTTTG	PCBP2	0	0.959727	91.174	0.978577	6	CCTTCCC
TTTTTG	HNRNPA1	-1	0.967615	91.9234	0.978577	5	TAGGGA
TTTTTG	ESRP2	-2	0.98695	93.7603	0.978577	4	TGGGGAT
TTTTTG	RBM8A	-3	0.999964	94.9966	0.978577	3	GCGCGCG
TTTTTG	RBM4.1	-3	1	95	0.978577	3	GCGCGGG
TTTTTG	RBM4.2	-5	1	95	0.978577	1	GCGCGGG
AGTGCATAA	RBM28	-1	0.144972	13.7724	0.980942	7	GAGTAGA
AGTGCATAA	TARDBP	-2	0.20334	19.3173	0.980942	7	TGAATGAG
AGTGCATAA	FUS.1	0	0.228501	21.7076	0.980942	4	GGTG
AGTGCATAA	KHDRBS1	-5	0.26592	25.2624	0.980942	4	ATAAAAG
AGTGCATAA	RBM24	0	0.283757	26.9569	0.980942	7	AGTGTGA
AGTGCATAA	SNRPA.7	0	0.302737	28.76	0.980942	7	AGGAGAT
AGTGCATAA	SNRPA.16	0	0.302737	28.76	0.980942	7	AGGAGAT
AGTGCATAA	YBX1.1	-2	0.319609	30.3629	0.980942	7	AACATCA
AGTGCATAA	KHDRBS3	-4	0.335844	31.9052	0.980942	5	GATAAAC
AGTGCATAA	SRSF9.2	1	0.352245	33.4633	0.980942	6	AGGAGCA
AGTGCATAA	SRSF1.2	1	0.366845	34.8503	0.980942	6	ACGCGCA
AGTGCATAA	ESRP2	0	0.393612	37.3932	0.980942	7	TGGGGAT
AGTGCATAA	SART3	-2	0.393612	37.3932	0.980942	7	AGAAAAA
AGTGCATAA	YBX1.2	-2	0.393612	37.3932	0.980942	7	AACATCA
AGTGCATAA	SNRPA.6	-1	0.409712	38.9227	0.980942	8	GAGCAGTAGGG
AGTGCATAA	SNRPA.15	-1	0.409712	38.9227	0.980942	8	GAGCAGTAGGG
AGTGCATAA	KHDRBS2	-4	0.429826	40.8335	0.980942	5	GATAAAA
AGTGCATAA	CELF5_BRUNOL5	0	0.429826	40.8335	0.980942	7	TGTGTGT
AGTGCATAA	RBMS3	-1	0.460047	43.7044	0.980942	7	ATATATA
AGTGCATAA	CELF4_BRUNOL4	0	0.485909	46.1613	0.980942	7	TGTGTGT
AGTGCATAA	MBNL1.2	-2	0.491268	46.6704	0.980942	4	TGCT
AGTGCATAA	A1CF	-5	0.493998	46.9298	0.980942	4	ATAATTG
AGTGCATAA	MBNL1.1	-2	0.544437	51.7216	0.980942	7	AGCTTGC
AGTGCATAA	SFPQ	2	0.551244	52.3682	0.980942	5	GTAGTGT
AGTGCATAA	SRSF2.11	0	0.609682	57.9198	0.980942	8	AGGAGAGG
AGTGCATAA	RBMX	-3	0.610698	58.0163	0.980942	4	CCAG
AGTGCATAA	HNRNPL.2	-3	0.619258	58.8295	0.980942	6	ACACAAAG
AGTGCATAA	SNRNP70	-1	0.619383	58.8414	0.980942	7	GATCAAG
AGTGCATAA	SFRS13A	2	0.626428	59.5106	0.980942	5	AAAGAAC
AGTGCATAA	SRSF1.6	1	0.682374	64.8255	0.980942	7	CAGGACAA
AGTGCATAA	SRSF2.10	0	0.727106	69.0751	0.980942	9	AGGAGAGTA
AGTGCATAA	PABPC4	-3	0.732144	69.5537	0.980942	6	AAAAAAA
AGTGCATAA	RBM3	-4	0.755221	71.746	0.980942	5	GATACGA
AGTGCATAA	RBM5.1	1	0.755221	71.746	0.980942	6	GAAGGAA
AGTGCATAA	PCBP1	-4	0.767192	72.8832	0.980942	5	CCTTTCC
AGTGCATAA	SFRS7	0	0.801109	76.1053	0.980942	9	AGACTACGAT
AGTGCATAA	QKI.3	-4	0.8204	77.938	0.980942	5	ACTAACA
AGTGCATAA	HNRNPH2	3	0.838103	79.6198	0.980942	4	GGGAGGG
AGTGCATAA	SRSF1.3	-3	0.855617	81.2836	0.980942	6	GGAGGAA
AGTGCATAA	SRSF1.7	-3	0.881718	83.7632	0.980942	6	GGAGGAG
AGTGCATAA	SRSF1.4	-3	0.91819	87.2281	0.980942	6	GGAGGAG
AGTGCATAA	SRSF1.5	-3	0.91819	87.2281	0.980942	6	GGAGGAA
AGTGCATAA	MSI1.1	1	0.948526	90.11	0.980942	6	TAGTTAG
AGTGCATAA	hnRNPK	-3	0.957537	90.966	0.980942	6	CCAACCC
TCACTGCATT	RBM41	-3	0.109246	10.3784	0.982092	7	ATACATT
TCACTGCATT	SFRS7	0	0.33351	31.6835	0.982092	10	AGACTACGAT
TCACTGCATT	YBX1.1	-1	0.391906	37.231	0.982092	7	AACATCA
TCACTGCATT	A1CF	1	0.419981	39.8982	0.982092	6	ATAATTG
TCACTGCATT	YBX1.2	-1	0.419981	39.8982	0.982092	7	AACATCA
TCACTGCATT	PTBP1.2	-2	0.4987	47.3765	0.982092	7	ACTTTCT
TCACTGCATT	MBNL1.2	-4	0.50766	48.2277	0.982092	4	TGCT
TCACTGCATT	ELAVL2.2	-3	0.51313	48.7473	0.982092	7	TTTTATTTT
TCACTGCATT	ELAVL1.4	-3	0.562189	53.408	0.982092	7	TTGGTTT
TCACTGCATT	MBNL1.1	0	0.569402	54.0932	0.982092	7	AGCTTGC
TCACTGCATT	YBX2.3	-1	0.583244	55.4082	0.982092	7	AACAACA
TCACTGCATT	QKI.2	0	0.601946	57.1848	0.982092	10	TACTAACATC
TCACTGCATT	ELAVL2.1	-3	0.686206	65.1895	0.982092	7	TTTTATTTT
TCACTGCATT	SNRPA.7	-2	0.696483	66.1659	0.982092	7	AGGAGAT
TCACTGCATT	SNRPA.16	-2	0.696483	66.1659	0.982092	7	AGGAGAT
TCACTGCATT	CELF4_BRUNOL4	-4	0.711803	67.6213	0.982092	6	TGTGTGT
TCACTGCATT	PTBP1.1	-3	0.720036	68.4034	0.982092	7	CTTTTCT
TCACTGCATT	PCBP2	-1	0.737424	70.0553	0.982092	7	CCTTCCC
TCACTGCATT	CELF5_BRUNOL5	-4	0.737424	70.0553	0.982092	6	TGTGTGT
TCACTGCATT	RBM4.1	0	0.746324	70.9008	0.982092	7	GCGCGGG
TCACTGCATT	SRSF1.6	-1	0.785338	74.6071	0.982092	8	CAGGACAA
TCACTGCATT	HNRNPC	-3	0.821399	78.0329	0.982092	7	ATTTTTT
TCACTGCATT	HNRNPCL1	-3	0.821399	78.0329	0.982092	7	ATTTTTT
TCACTGCATT	HNRNPL.2	0	0.825785	78.4496	0.982092	8	ACACAAAG
TCACTGCATT	QKI.1	3	0.847371	80.5002	0.982092	4	TACTAAC
TCACTGCATT	QKI.4	3	0.847371	80.5002	0.982092	4	TACTAAC
TCACTGCATT	ELAVL1.5	-4	0.847371	80.5002	0.982092	6	TTTTTTT
TCACTGCATT	RALY	-4	0.847371	80.5002	0.982092	6	TTTTTTG
TCACTGCATT	ELAVL1.1	-3	0.878902	83.4957	0.982092	7	TTATTTT
TCACTGCATT	ELAVL1.3	-4	0.891247	84.6685	0.982092	6	TTTGTTT
TCACTGCATT	TIA1.1	-4	0.891247	84.6685	0.982092	6	TTTTTTG
TCACTGCATT	SRSF1.2	-1	0.920826	87.4785	0.982092	7	ACGCGCA
TCACTGCATT	ELAVL1.2	-2	0.920826	87.4785	0.982092	7	TTTGTTT
TCACTGCATT	PCBP1	-5	0.928037	88.1636	0.982092	5	CCTTTCC
CTCTTTT	ELAVL2.1	2	0.0849252	8.0679	0.982814	7	TTTTATTTT
CTCTTTT	PTBP1.2	-1	0.100516	9.54906	0.982814	6	ACTTTCT
CTCTTTT	ELAVL1.2	-1	0.186977	17.7628	0.982814	6	TTTGTTT
CTCTTTT	ELAVL1.3	-1	0.27598	26.2181	0.982814	6	TTTGTTT
CTCTTTT	ELAVL1.4	0	0.370325	35.1808	0.982814	7	TTGGTTT
CTCTTTT	RBM41	1	0.424065	40.2862	0.982814	6	ATACATT
CTCTTTT	PCBP1	-1	0.436234	41.4423	0.982814	6	CCTTTCC
CTCTTTT	CELF4_BRUNOL4	-1	0.436234	41.4423	0.982814	6	TGTGTGT
CTCTTTT	CELF5_BRUNOL5	-1	0.448536	42.6109	0.982814	6	TGTGTGT
CTCTTTT	CELF6_BRUNOL6	-1	0.448536	42.6109	0.982814	6	TGTGGTG
CTCTTTT	MBNL1.2	0	0.482963	45.8815	0.982814	4	TGCT
CTCTTTT	PCBP2	-2	0.632933	60.1286	0.982814	5	CCTTCCC
CTCTTTT	SFPQ	0	0.646914	61.4569	0.982814	7	GTAGTGT
CTCTTTT	QKI.2	2	0.809737	76.925	0.982814	7	TACTAACATC
CTCTTTT	SNRPA.1	4	0.840084	79.8079	0.982814	4	ATTGCACT
CTCTTTT	SNRPA.10	4	0.840084	79.8079	0.982814	4	ATTGCACT
CTCTTTT	SNRPA.4	5	0.863683	82.0499	0.982814	6	GATTCCTGCTA
CTCTTTT	SNRPA.13	5	0.863683	82.0499	0.982814	6	GATTCCTGCTA
CTCTTTT	MBNL1.1	-1	0.90206	85.6957	0.982814	6	AGCTTGC
CTCTTTT	SRSF2.9	-3	0.909424	86.3953	0.982814	4	TGTTCCAGAT
CTCTTTT	SNRPA.8	-3	0.939367	89.2399	0.982814	4	ATTGCAC
CTCTTTT	RBMX	0	0.95185	90.4257	0.982814	4	CCAG
CTCTTTT	SNRPA.5	2	0.973694	92.501	0.982814	7	GGGTATGCTG
CTCTTTT	SNRPA.14	2	0.973694	92.501	0.982814	7	GGGTATGCTG
CTCTTTT	QKI.1	2	0.979826	93.0835	0.982814	5	TACTAAC
CTCTTTT	QKI.4	2	0.979826	93.0835	0.982814	5	TACTAAC
CTCTTTT	RBM8A	3	0.987945	93.8548	0.982814	4	GCGCGCG
TTGCATG	RBM41	0	0.0469851	4.46358	0.983167	7	ATACATT
TTGCATG	MBNL1.1	-1	0.0541818	5.14727	0.983167	6	AGCTTGC
TTGCATG	SNRPA.1	1	0.0587484	5.5811	0.983167	7	ATTGCACT
TTGCATG	SNRPA.10	1	0.0587484	5.5811	0.983167	7	ATTGCACT
TTGCATG	TARDBP	-1	0.0784303	7.45088	0.983167	6	TGAATGAG
TTGCATG	RALY	0	0.153133	14.5476	0.983167	7	TTTTTTG
TTGCATG	ELAVL2.2	0	0.173632	16.495	0.983167	7	TTTTATTTT
TTGCATG	ELAVL1.2	1	0.211094	20.0539	0.983167	6	TTTGTTT
TTGCATG	TIA1.1	0	0.211094	20.0539	0.983167	7	TTTTTTG
TTGCATG	CELF5_BRUNOL5	-1	0.220457	20.9434	0.983167	6	TGTGTGT
TTGCATG	CELF4_BRUNOL4	-1	0.255027	24.2275	0.983167	6	TGTGTGT
TTGCATG	ELAVL1.3	1	0.255027	24.2275	0.983167	6	TTTGTTT
TTGCATG	ELAVL1.4	0	0.306456	29.1133	0.983167	7	TTGGTTT
TTGCATG	ELAVL2.1	0	0.334394	31.7674	0.983167	7	TTTTATTTT
TTGCATG	MBNL1.2	-1	0.343969	32.677	0.983167	4	TGCT
TTGCATG	A1CF	0	0.344275	32.7061	0.983167	7	ATAATTG
TTGCATG	QKI.2	3	0.358083	34.0179	0.983167	7	TACTAACATC
TTGCATG	MSI1.1	0	0.383051	36.3899	0.983167	7	TAGTTAG
TTGCATG	RBM24	-1	0.383051	36.3899	0.983167	6	AGTGTGA
TTGCATG	MSI1.2	0	0.433339	41.1672	0.983167	7	TAGTTAG
TTGCATG	CELF6_BRUNOL6	-1	0.440548	41.8521	0.983167	6	TGTGGTG
TTGCATG	RBMX	-2	0.445186	42.2927	0.983167	4	CCAG
TTGCATG	RBM8A	0	0.471898	44.8304	0.983167	7	GCGCGCG
TTGCATG	SRSF2.8	1	0.487067	46.2713	0.983167	7	GTTCGAGTA
TTGCATG	SNRPA.5	0	0.549196	52.1736	0.983167	7	GGGTATGCTG
TTGCATG	SNRPA.14	0	0.549196	52.1736	0.983167	7	GGGTATGCTG
TTGCATG	HNRNPH2	-1	0.550188	52.2679	0.983167	6	GGGAGGG
TTGCATG	SRSF1.4	-2	0.579172	55.0213	0.983167	5	GGAGGAG
TTGCATG	SRSF1.5	-2	0.579172	55.0213	0.983167	5	GGAGGAA
TTGCATG	ELAVL1.1	0	0.579172	55.0213	0.983167	7	TTATTTT
TTGCATG	ELAVL1.5	0	0.579172	55.0213	0.983167	7	TTTTTTT
TTGCATG	SRSF2.9	2	0.58624	55.6928	0.983167	7	TGTTCCAGAT
TTGCATG	SRSF1.3	-2	0.623798	59.2608	0.983167	5	GGAGGAA
TTGCATG	RBM4.1	-2	0.675817	64.2027	0.983167	5	GCGCGGG
TTGCATG	HNRNPCL1	1	0.696817	66.1976	0.983167	6	ATTTTTT
TTGCATG	RBM4.2	-2	0.696817	66.1976	0.983167	5	GCGCGGG
TTGCATG	YBX1.1	-1	0.696817	66.1976	0.983167	6	AACATCA
TTGCATG	HNRNPC	1	0.71621	68.0399	0.983167	6	ATTTTTT
TTGCATG	PTBP1.1	1	0.734503	69.7778	0.983167	6	CTTTTCT
TTGCATG	SRSF1.7	-2	0.749689	71.2205	0.983167	5	GGAGGAG
TTGCATG	YBX1.2	-1	0.749689	71.2205	0.983167	6	AACATCA
TTGCATG	RBMS1	-1	0.749689	71.2205	0.983167	6	TATATAC
TTGCATG	PTBP1.2	2	0.763205	72.5044	0.983167	5	ACTTTCT
TTGCATG	SRSF9.2	2	0.763205	72.5044	0.983167	5	AGGAGCA
TTGCATG	ESRP2	1	0.775936	73.714	0.983167	6	TGGGGAT
TTGCATG	QKI.3	2	0.787801	74.8411	0.983167	5	ACTAACA
TTGCATG	FUS.1	-3	0.79204	75.2438	0.983167	4	GGTG
TTGCATG	PCBP2	2	0.816725	77.5889	0.983167	5	CCTTCCC
TTGCATG	SFPQ	1	0.870344	82.6827	0.983167	6	GTAGTGT
CATTTTATTAG	MSI1.2	-4	0.206838	19.6496	0.983169	7	TAGTTAG
CATTTTATTAG	ELAVL1.4	-3	0.232962	22.1314	0.983169	7	TTGGTTT
CATTTTATTAG	MSI1.1	-4	0.237961	22.6063	0.983169	7	TAGTTAG
CATTTTATTAG	SNRPA.1	-1	0.250676	23.8142	0.983169	8	ATTGCACT
CATTTTATTAG	SNRPA.10	-1	0.250676	23.8142	0.983169	8	ATTGCACT
CATTTTATTAG	SNRPA.2	-1	0.431173	40.9614	0.983169	7	ATTGCAC
CATTTTATTAG	SNRPA.11	-1	0.431173	40.9614	0.983169	7	ATTGCAC
CATTTTATTAG	SNRPA.3	-1	0.496461	47.1638	0.983169	7	ATTGCAC
CATTTTATTAG	SNRPA.12	-1	0.496461	47.1638	0.983169	7	ATTGCAC
CATTTTATTAG	SRSF2.8	-1	0.547249	51.9886	0.983169	9	GTTCGAGTA
CATTTTATTAG	HNRNP1L2	-7	0.599639	56.9657	0.983169	4	TTAGGGA
CATTTTATTAG	SNRPA.8	-1	0.632272	60.0658	0.983169	7	ATTGCAC
CATTTTATTAG	RBM28	-5	0.708012	67.2611	0.983169	6	GAGTAGA
CATTTTATTAG	RBMS3	-2	0.717674	68.1791	0.983169	7	ATATATA
CATTTTATTAG	RBMS1	-3	0.726947	69.06	0.983169	7	TATATAC
CATTTTATTAG	CELF4_BRUNOL4	-2	0.778681	73.9747	0.983169	7	TGTGTGT
CATTTTATTAG	HNRNP2B1	-7	0.802769	76.2631	0.983169	4	TTAGGGA
CATTTTATTAG	HNRNPA2B1	-7	0.802769	76.2631	0.983169	4	TTAGGGA
CATTTTATTAG	RBMX	1	0.803761	76.3573	0.983169	3	CCAG
CATTTTATTAG	PCBP1	0	0.80844	76.8018	0.983169	7	CCTTTCC
CATTTTATTAG	CELF5_BRUNOL5	-2	0.83018	78.8671	0.983169	7	TGTGTGT
CATTTTATTAG	RBM24	-3	0.840503	79.8477	0.983169	7	AGTGTGA
CATTTTATTAG	HNRNPA1	-8	0.869564	82.6085	0.983169	3	TAGGGA
CATTTTATTAG	CELF6_BRUNOL6	-3	0.883969	83.977	0.983169	7	TGTGGTG
CATTTTATTAG	SNRPA.4	4	0.917636	87.1754	0.983169	7	GATTCCTGCTA
CATTTTATTAG	SNRPA.13	4	0.917636	87.1754	0.983169	7	GATTCCTGCTA
CATTTTATTAG	SFPQ	1	0.933056	88.6403	0.983169	6	GTAGTGT
CATTTTATTAG	SRSF2.9	-3	0.95615	90.8343	0.983169	8	TGTTCCAGAT
CATTTTATTAG	SRSF9.3	-6	0.968688	92.0254	0.983169	5	AGGAC
CATTTTATTAG	SFRS9	-6	0.968688	92.0254	0.983169	5	AGGAC
CATTTTATTAG	MBNL1.1	-1	0.983338	93.4171	0.983169	7	AGCTTGC
CATTTTATTAG	PCBP2	0	0.985499	93.6224	0.983169	7	CCTTCCC
CATTTTATTAG	SNRPA.6	-2	0.990522	94.0996	0.983169	9	GAGCAGTAGGG
CATTTTATTAG	SNRPA.15	-2	0.990522	94.0996	0.983169	9	GAGCAGTAGGG
CATTTTATTAG	SRSF1.7	-4	0.992382	94.2763	0.983169	7	GGAGGAG
CATTTTATTAG	NONO	-9	0.996795	94.6955	0.983169	2	AGGGA
CATTTTATTAG	SRSF1.4	-4	0.998037	94.8135	0.983169	7	GGAGGAG
CATTTTATTAG	RBM4.1	-8	1	95	0.983169	3	GCGCGGG
CATTTTATTAG	RBM4.2	-10	1	95	0.983169	1	GCGCGGG
CATTTTATTAG	RBM8A	-6	1	95	0.983169	5	GCGCGCG
TTCTGTCCT	PTBP1.1	-2	0.0456618	4.33787	0.983519	7	CTTTTCT
TTCTGTCCT	ELAVL2.2	0	0.0886738	8.42401	0.983519	9	TTTTATTTT
TTCTGTCCT	PCBP1	-1	0.109598	10.4118	0.983519	7	CCTTTCC
TTCTGTCCT	ELAVL2.1	0	0.168938	16.0491	0.983519	9	TTTTATTTT
TTCTGTCCT	RALY	0	0.186606	17.7276	0.983519	7	TTTTTTG
TTCTGTCCT	QKI.2	0	0.193051	18.3399	0.983519	9	TACTAACATC
TTCTGTCCT	PTBP1.2	-1	0.194372	18.4653	0.983519	7	ACTTTCT
TTCTGTCCT	ELAVL1.5	0	0.202634	19.2502	0.983519	7	TTTTTTT
TTCTGTCCT	RBMS1	-1	0.211109	20.0553	0.983519	7	TATATAC
TTCTGTCCT	QKI.1	0	0.233322	22.1656	0.983519	7	TACTAAC
TTCTGTCCT	QKI.4	0	0.233322	22.1656	0.983519	7	TACTAAC
TTCTGTCCT	SNRPA.1	-1	0.267406	25.4036	0.983519	8	ATTGCACT
TTCTGTCCT	SNRPA.10	-1	0.267406	25.4036	0.983519	8	ATTGCACT
TTCTGTCCT	PCBP2	-2	0.267624	25.4242	0.983519	7	CCTTCCC
TTCTGTCCT	CELF4_BRUNOL4	1	0.267624	25.4242	0.983519	6	TGTGTGT
TTCTGTCCT	HNRNPCL1	1	0.283445	26.9273	0.983519	6	ATTTTTT
TTCTGTCCT	ELAVL1.2	-1	0.283445	26.9273	0.983519	7	TTTGTTT
TTCTGTCCT	HNRNPC	1	0.298834	28.3893	0.983519	6	ATTTTTT
TTCTGTCCT	ELAVL1.3	-1	0.298834	28.3893	0.983519	7	TTTGTTT
TTCTGTCCT	CELF5_BRUNOL5	1	0.314172	29.8463	0.983519	6	TGTGTGT
TTCTGTCCT	TIA1.1	2	0.32786	31.1467	0.983519	5	TTTTTTG
TTCTGTCCT	ELAVL1.1	0	0.424863	40.362	0.983519	7	TTATTTT
TTCTGTCCT	MBNL1.2	-5	0.425989	40.469	0.983519	4	TGCT
TTCTGTCCT	SFPQ	1	0.470311	44.6795	0.983519	6	GTAGTGT
TTCTGTCCT	RBM41	1	0.524232	49.8021	0.983519	6	ATACATT
TTCTGTCCT	SNRPA.4	1	0.531662	50.5079	0.983519	9	GATTCCTGCTA
TTCTGTCCT	SNRPA.13	1	0.531662	50.5079	0.983519	9	GATTCCTGCTA
TTCTGTCCT	MBNL1.1	0	0.53777	51.0882	0.983519	7	AGCTTGC
TTCTGTCCT	QKI.3	-1	0.544453	51.723	0.983519	7	ACTAACA
TTCTGTCCT	SNRPA.8	-1	0.551223	52.3662	0.983519	7	ATTGCAC
TTCTGTCCT	CELF6_BRUNOL6	-1	0.551223	52.3662	0.983519	7	TGTGGTG
TTCTGTCCT	RBMS3	0	0.557899	53.0004	0.983519	7	ATATATA
TTCTGTCCT	SNRPA.5	5	0.580531	55.1504	0.983519	5	GGGTATGCTG
TTCTGTCCT	SNRPA.14	5	0.580531	55.1504	0.983519	5	GGGTATGCTG
TTCTGTCCT	RBM24	-1	0.616854	58.6011	0.983519	7	AGTGTGA
TTCTGTCCT	hnRNPK	-2	0.632729	60.1093	0.983519	7	CCAACCC
TTCTGTCCT	ELAVL1.4	-1	0.641388	60.9318	0.983519	7	TTGGTTT
TTCTGTCCT	SRSF2.9	-3	0.74693	70.9583	0.983519	6	TGTTCCAGAT
TTCTGTCCT	FUS.1	-3	0.878696	83.4761	0.983519	4	GGTG
TTCTGTCCT	RBM8A	-2	0.977651	92.8769	0.983519	7	GCGCGCG
ACTAA	KHDRBS2	0	0.147548	14.0171	0.983867	5	GATAAAA
ACTAA	HNRNPL.1	2	0.197496	18.7621	0.983867	5	ACACACA
ACTAA	HNRNPL.2	2	0.207974	19.7575	0.983867	5	ACACAAAG
ACTAA	RBM3	3	0.218834	20.7893	0.983867	4	GATACGA
ACTAA	SFRS7	2	0.229668	21.8185	0.983867	5	AGACTACGAT
ACTAA	KHDRBS3	0	0.242342	23.0225	0.983867	5	GATAAAC
ACTAA	KHDRBS1	0	0.279738	26.5751	0.983867	5	ATAAAAG
ACTAA	PABPC4	0	0.291907	27.7312	0.983867	5	AAAAAAA
ACTAA	PTBP1.2	0	0.304238	28.9026	0.983867	5	ACTTTCT
ACTAA	PCBP1	0	0.418241	39.7329	0.983867	5	CCTTTCC
ACTAA	hnRNPK	-1	0.418241	39.7329	0.983867	4	CCAACCC
ACTAA	SART3	2	0.418241	39.7329	0.983867	5	AGAAAAA
ACTAA	TARDBP	2	0.491125	46.6569	0.983867	5	TGAATGAG
ACTAA	RBM5.1	2	0.525789	49.9499	0.983867	5	GAAGGAA
ACTAA	SNRNP70	1	0.525789	49.9499	0.983867	5	GATCAAG
ACTAA	SNRPA.1	5	0.554558	52.683	0.983867	3	ATTGCACT
ACTAA	SNRPA.10	5	0.554558	52.683	0.983867	3	ATTGCACT
ACTAA	YBX2.3	1	0.62519	59.3931	0.983867	5	AACAACA
ACTAA	SRSF1.5	2	0.652921	62.0275	0.983867	5	GGAGGAA
ACTAA	SRSF1.3	2	0.667692	63.4307	0.983867	5	GGAGGAA
ACTAA	SRSF1.4	2	0.688208	65.3798	0.983867	5	GGAGGAG
ACTAA	SRSF1.1	2	0.70286	66.7717	0.983867	5	AGAAGAAC
ACTAA	SNRPA.4	7	0.721793	68.5704	0.983867	4	GATTCCTGCTA
ACTAA	SNRPA.13	7	0.721793	68.5704	0.983867	4	GATTCCTGCTA
ACTAA	MBNL1.2	1	0.731748	69.5161	0.983867	3	TGCT
ACTAA	SRSF1.6	4	0.763339	72.5172	0.983867	4	CAGGACAA
ACTAA	RBM6	2	0.790969	75.1421	0.983867	5	AATCCAG
ACTAA	SNRPA.7	0	0.818788	77.7849	0.983867	5	AGGAGAT
ACTAA	SNRPA.16	0	0.818788	77.7849	0.983867	5	AGGAGAT
ACTAA	NONO	0	0.828584	78.7155	0.983867	5	AGGGA
ACTAA	SFRS13A	1	0.831219	78.9658	0.983867	5	AAAGAAC
ACTAA	YBX1.2	0	0.845314	80.3048	0.983867	5	AACATCA
ACTAA	YBX1.1	0	0.851929	80.9333	0.983867	5	AACATCA
ACTAA	RBMS3	-1	0.851929	80.9333	0.983867	4	ATATATA
ACTAA	SRSF1.2	2	0.876018	83.2217	0.983867	5	ACGCGCA
ACTAA	SRSF9.3	3	0.941447	89.4375	0.983867	2	AGGAC
ACTAA	SFRS9	3	0.941447	89.4375	0.983867	2	AGGAC
ACTAA	SNRPA.3	5	0.947888	90.0494	0.983867	2	ATTGCAC
ACTAA	SNRPA.12	5	0.947888	90.0494	0.983867	2	ATTGCAC
ACTAA	SRSF9.2	3	0.958847	91.0905	0.983867	4	AGGAGCA
ACTAA	SRSF1.7	2	0.96841	91.999	0.983867	5	GGAGGAG
ACTAA	SRSF9.1	2	0.996648	94.6816	0.983867	5	GGAAGGA
TGTTCT	ELAVL1.1	1	0.0611808	5.81217	0.984608	6	TTATTTT
TGTTCT	ELAVL1.5	1	0.0881672	8.37588	0.984608	6	TTTTTTT
TGTTCT	RALY	0	0.0881672	8.37588	0.984608	6	TTTTTTG
ATTGCCTTTT	ELAVL1.4	-1	0.113811	10.812	0.985083	7	TTGGTTT
ATTGCCTTTT	RBM41	-1	0.139604	13.2624	0.985083	7	ATACATT
ATTGCCTTTT	PCBP1	-4	0.149066	14.1613	0.985083	6	CCTTTCC
ATTGCCTTTT	PTBP1.2	-4	0.18546	17.6187	0.985083	6	ACTTTCT
ATTGCCTTTT	SNRPA.4	0	0.199482	18.9508	0.985083	10	GATTCCTGCTA
ATTGCCTTTT	SNRPA.13	0	0.199482	18.9508	0.985083	10	GATTCCTGCTA
ATTGCCTTTT	CELF4_BRUNOL4	-2	0.215039	20.4287	0.985083	7	TGTGTGT
ATTGCCTTTT	CELF5_BRUNOL5	-2	0.227316	21.595	0.985083	7	TGTGTGT
ATTGCCTTTT	HNRNPC	-4	0.241771	22.9682	0.985083	6	ATTTTTT
ATTGCCTTTT	HNRNPCL1	-4	0.25106	23.8507	0.985083	6	ATTTTTT
ATTGCCTTTT	ELAVL1.5	-4	0.260625	24.7594	0.985083	6	TTTTTTT
ATTGCCTTTT	MBNL1.2	-2	0.302884	28.774	0.985083	4	TGCT
ATTGCCTTTT	RALY	-6	0.306803	29.1463	0.985083	4	TTTTTTG
ATTGCCTTTT	TIA1.1	-6	0.306803	29.1463	0.985083	4	TTTTTTG
ATTGCCTTTT	MBNL1.1	2	0.347157	32.9799	0.985083	5	AGCTTGC
ATTGCCTTTT	ELAVL1.1	-1	0.347157	32.9799	0.985083	7	TTATTTT
ATTGCCTTTT	ELAVL1.3	0	0.401167	38.1108	0.985083	7	TTTGTTT
ATTGCCTTTT	ELAVL1.2	0	0.417064	39.6211	0.985083	7	TTTGTTT
ATTGCCTTTT	A1CF	3	0.446038	42.3736	0.985083	4	ATAATTG
ATTGCCTTTT	PCBP2	-4	0.446038	42.3736	0.985083	6	CCTTCCC
ATTGCCTTTT	SNRPA.9	-1	0.472967	44.9319	0.985083	7	TTGCACA
ATTGCCTTTT	QKI.2	1	0.58592	55.6624	0.985083	9	TACTAACATC
ATTGCCTTTT	CELF6_BRUNOL6	-2	0.674132	64.0426	0.985083	7	TGTGGTG
ATTGCCTTTT	SRSF2.9	0	0.720398	68.4378	0.985083	10	TGTTCCAGAT
ATTGCCTTTT	SRSF2.8	0	0.798107	75.8202	0.985083	9	GTTCGAGTA
ATTGCCTTTT	RBMS1	1	0.821262	78.0199	0.985083	6	TATATAC
ATTGCCTTTT	SFPQ	-3	0.84257	80.0442	0.985083	7	GTAGTGT
ATTGCCTTTT	QKI.1	1	0.86722	82.3859	0.985083	6	TACTAAC
ATTGCCTTTT	QKI.4	1	0.86722	82.3859	0.985083	6	TACTAAC
ATTGCCTTTT	FUS.1	0	0.930188	88.3679	0.985083	4	GGTG
ATTGCCTTTT	RBM8A	-1	0.992646	94.3014	0.985083	7	GCGCGCG
ATTGCCTTTT	RBM4.2	-1	0.999779	94.979	0.985083	7	GCGCGGG
ATTCTGCTG	SNRPA.1	0	0.0938249	8.91337	0.985083	8	ATTGCACT
ATTCTGCTG	SNRPA.10	0	0.0938249	8.91337	0.985083	8	ATTGCACT
ATTCTGCTG	CELF6_BRUNOL6	-2	0.137143	13.0286	0.985083	7	TGTGGTG
ATTCTGCTG	ELAVL1.5	-1	0.193326	18.366	0.985083	7	TTTTTTT
ATTCTGCTG	FUS.1	-5	0.210408	19.9888	0.985083	4	GGTG
ATTCTGCTG	SNRPA.3	0	0.24056	22.8532	0.985083	7	ATTGCAC
ATTCTGCTG	SNRPA.12	0	0.24056	22.8532	0.985083	7	ATTGCAC
ATTCTGCTG	HNRNPC	0	0.257237	24.4376	0.985083	7	ATTTTTT
ATTCTGCTG	RALY	-2	0.257237	24.4376	0.985083	7	TTTTTTG
ATTCTGCTG	HNRNPCL1	0	0.275201	26.144	0.985083	7	ATTTTTT
ATTCTGCTG	SNRPA.2	0	0.275201	26.144	0.985083	7	ATTGCAC
ATTCTGCTG	SNRPA.11	0	0.275201	26.144	0.985083	7	ATTGCAC
ATTCTGCTG	PTBP1.2	2	0.275201	26.144	0.985083	5	ACTTTCT
ATTCTGCTG	PTBP1.1	2	0.306717	29.1381	0.985083	5	CTTTTCT
ATTCTGCTG	ELAVL1.3	-2	0.306717	29.1381	0.985083	7	TTTGTTT
ATTCTGCTG	RBM6	1	0.306717	29.1381	0.985083	6	AATCCAG
ATTCTGCTG	ELAVL1.2	-2	0.336059	31.9256	0.985083	7	TTTGTTT
ATTCTGCTG	TIA1.1	-2	0.336059	31.9256	0.985083	7	TTTTTTG
ATTCTGCTG	SNRPA.8	0	0.349015	33.1564	0.985083	7	ATTGCAC
ATTCTGCTG	ELAVL1.1	2	0.349015	33.1564	0.985083	5	TTATTTT
ATTCTGCTG	MBNL1.1	0	0.361613	34.3532	0.985083	7	AGCTTGC
ATTCTGCTG	ELAVL2.2	-1	0.367687	34.9302	0.985083	8	TTTTATTTT
ATTCTGCTG	ELAVL2.1	-1	0.435327	41.3561	0.985083	8	TTTTATTTT
ATTCTGCTG	RBM24	0	0.52057	49.4541	0.985083	7	AGTGTGA
ATTCTGCTG	CELF4_BRUNOL4	-2	0.534065	50.7361	0.985083	7	TGTGTGT
ATTCTGCTG	HNRNP1L2	-1	0.540877	51.3833	0.985083	7	TTAGGGA
ATTCTGCTG	CELF5_BRUNOL5	-2	0.574798	54.6059	0.985083	7	TGTGTGT
ATTCTGCTG	ELAVL1.4	-2	0.6689	63.5455	0.985083	7	TTGGTTT
ATTCTGCTG	RBM41	0	0.678301	64.4386	0.985083	7	ATACATT
ATTCTGCTG	SRSF2.8	0	0.686968	65.2619	0.985083	9	GTTCGAGTA
ATTCTGCTG	QKI.1	-1	0.698257	66.3344	0.985083	7	TACTAAC
ATTCTGCTG	QKI.4	-1	0.698257	66.3344	0.985083	7	TACTAAC
ATTCTGCTG	SFRS7	2	0.743334	70.6168	0.985083	8	AGACTACGAT
ATTCTGCTG	RBM42	1	0.829659	78.8176	0.985083	6	AACTAAG
ATTCTGCTG	QKI.2	1	0.832601	79.0971	0.985083	9	TACTAACATC
ATTCTGCTG	RBM4.1	-3	0.858508	81.5582	0.985083	6	GCGCGGG
ATTCTGCTG	SNRNP70	1	0.871175	82.7617	0.985083	6	GATCAAG
ATTCTGCTG	PCBP1	2	0.890948	84.6401	0.985083	5	CCTTTCC
ATTCTGCTG	RBM4.2	-3	0.899401	85.4431	0.985083	6	GCGCGGG
ATTCTGCTG	RBMS1	3	0.934589	88.7859	0.985083	4	TATATAC
ATTCTGCTG	HNRNP2B1	-1	0.953672	90.5989	0.985083	7	TTAGGGA
ATTCTGCTG	PCBP2	-2	0.953672	90.5989	0.985083	7	CCTTCCC
ATTCTGCTG	HNRNPA2B1	-1	0.953672	90.5989	0.985083	7	TTAGGGA
ATTCTGCTG	RBMS3	0	0.953672	90.5989	0.985083	7	ATATATA
ATTCTGCTG	RBM8A	-1	0.979123	93.0167	0.985083	7	GCGCGCG
GAATGTAC	SNRPA.8	-1	0.0494961	4.70213	0.987685	7	ATTGCAC
GAATGTAC	SNRPA.1	-1	0.0642073	6.09969	0.987685	7	ATTGCACT
GAATGTAC	SNRPA.10	-1	0.0642073	6.09969	0.987685	7	ATTGCACT
GAATGTAC	RBMS1	-1	0.0712493	6.76869	0.987685	7	TATATAC
GAATGTAC	SNRPA.9	-2	0.135204	12.8444	0.987685	6	TTGCACA
GAATGTAC	SFRS13A	-1	0.135204	12.8444	0.987685	7	AAAGAAC
GAATGTAC	SRSF9.1	0	0.171339	16.2772	0.987685	7	GGAAGGA
GAATGTAC	KHDRBS3	-1	0.184383	17.5164	0.987685	7	GATAAAC
GAATGTAC	SRSF2.10	2	0.203058	19.2905	0.987685	7	AGGAGAGTA
GAATGTAC	SRSF1.1	0	0.254716	24.1981	0.987685	8	AGAAGAAC
GAATGTAC	RBMS3	-2	0.308071	29.2667	0.987685	6	ATATATA
GAATGTAC	KHDRBS2	-1	0.345831	32.8539	0.987685	7	GATAAAA
GAATGTAC	SRSF1.3	0	0.357625	33.9743	0.987685	7	GGAGGAA
GAATGTAC	CELF5_BRUNOL5	1	0.357625	33.9743	0.987685	6	TGTGTGT
GAATGTAC	RBM6	-1	0.388698	36.9263	0.987685	7	AATCCAG
GAATGTAC	CELF4_BRUNOL4	1	0.39821	37.83	0.987685	6	TGTGTGT
GAATGTAC	NONO	-2	0.420708	39.9672	0.987685	5	AGGGA
GAATGTAC	SNRPA.5	2	0.470808	44.7267	0.987685	8	GGGTATGCTG
GAATGTAC	SNRPA.14	2	0.470808	44.7267	0.987685	8	GGGTATGCTG
GAATGTAC	SRSF1.5	0	0.473032	44.9381	0.987685	7	GGAGGAA
GAATGTAC	RBM24	1	0.479691	45.5707	0.987685	6	AGTGTGA
GAATGTAC	SRSF2.9	-3	0.494002	46.9302	0.987685	5	TGTTCCAGAT
GAATGTAC	SRSF1.4	0	0.505361	48.0093	0.987685	7	GGAGGAG
GAATGTAC	HNRNP2B1	0	0.518687	49.2753	0.987685	7	TTAGGGA
GAATGTAC	HNRNPA2B1	0	0.518687	49.2753	0.987685	7	TTAGGGA
GAATGTAC	RBM42	-2	0.538319	51.1403	0.987685	6	AACTAAG
GAATGTAC	RBM3	0	0.593971	56.4272	0.987685	7	GATACGA
GAATGTAC	SRSF9.2	-2	0.608992	57.8543	0.987685	6	AGGAGCA
GAATGTAC	SNRNP70	-1	0.608992	57.8543	0.987685	7	GATCAAG
GAATGTAC	HNRNP1L2	0	0.642887	61.0743	0.987685	7	TTAGGGA
GAATGTAC	ESRP2	3	0.652025	61.9423	0.987685	4	TGGGGAT
GAATGTAC	SRSF9.3	-3	0.676668	64.2835	0.987685	5	AGGAC
GAATGTAC	SFRS9	-3	0.676668	64.2835	0.987685	5	AGGAC
GAATGTAC	HNRNPH2	1	0.70888	67.3436	0.987685	6	GGGAGGG
GAATGTAC	PABPC4	0	0.734737	69.8	0.987685	7	AAAAAAA
GAATGTAC	HNRNPC	-1	0.788163	74.8755	0.987685	7	ATTTTTT
GAATGTAC	HNRNPCL1	-2	0.788163	74.8755	0.987685	6	ATTTTTT
GAATGTAC	QKI.3	-2	0.788163	74.8755	0.987685	6	ACTAACA
GAATGTAC	SRSF1.7	0	0.788163	74.8755	0.987685	7	GGAGGAG
GAATGTAC	KHDRBS1	-2	0.808357	76.7939	0.987685	6	ATAAAAG
GAATGTAC	HNRNPA1	-1	0.831067	78.9513	0.987685	6	TAGGGA
GAATGTAC	SART3	1	0.852562	80.9934	0.987685	6	AGAAAAA
GAATGTAC	MSI1.2	-1	0.873689	83.0004	0.987685	7	TAGTTAG
GAATGTAC	FUS.1	-3	0.87431	83.0594	0.987685	4	GGTG
GAATGTAC	SRSF2.8	-4	0.878515	83.4589	0.987685	4	GTTCGAGTA
GAATGTAC	CELF6_BRUNOL6	-3	0.95442	90.6699	0.987685	5	TGTGGTG
GAATGTAC	RBM8A	-2	0.972169	92.3561	0.987685	6	GCGCGCG
GAATGTAC	MBNL1.2	-5	0.976522	92.7696	0.987685	3	TGCT
GAATGTAC	RBM4.1	-4	0.997452	94.7579	0.987685	4	GCGCGGG
GAATGTAC	RBM4.2	-4	0.999241	94.9279	0.987685	4	GCGCGGG
CTTTT	ELAVL2.1	-1	0.0930296	8.83781	0.987854	4	TTTTATTTT
CTTTT	ELAVL2.2	4	0.13243	12.5808	0.987854	5	TTTTATTTT
CTTTT	ELAVL1.1	2	0.133921	12.7225	0.987854	5	TTATTTT
CTTTT	RBM41	3	0.16661	15.8279	0.987854	4	ATACATT
CTTTT	PCBP1	1	0.17313	16.4474	0.987854	5	CCTTTCC
CTTTT	PCBP2	0	0.310997	29.5447	0.987854	5	CCTTCCC
CTTTT	ELAVL1.2	-1	0.390964	37.1416	0.987854	4	TTTGTTT
CTTTT	ELAVL1.3	-2	0.427073	40.5719	0.987854	3	TTTGTTT
CTTTT	SNRPA.4	5	0.442912	42.0767	0.987854	5	GATTCCTGCTA
CTTTT	SNRPA.13	5	0.442912	42.0767	0.987854	5	GATTCCTGCTA
CTTTT	MBNL1.1	2	0.511709	48.6124	0.987854	5	AGCTTGC
CTTTT	SRSF2.9	-1	0.616556	58.5728	0.987854	4	TGTTCCAGAT
CTTTT	ELAVL1.4	3	0.635786	60.3996	0.987854	4	TTGGTTT
CTTTT	CELF4_BRUNOL4	2	0.750632	71.3101	0.987854	5	TGTGTGT
CTTTT	MBNL1.2	2	0.750905	71.336	0.987854	2	TGCT
CTTTT	SNRPA.8	-1	0.761557	72.348	0.987854	4	ATTGCAC
CTTTT	CELF5_BRUNOL5	1	0.772529	73.3902	0.987854	5	TGTGTGT
CTTTT	CELF6_BRUNOL6	1	0.772529	73.3902	0.987854	5	TGTGGTG
CTTTT	SFPQ	3	0.839303	79.7338	0.987854	4	GTAGTGT
CTTTT	RBMS3	0	0.859324	81.6358	0.987854	5	ATATATA
CTTTT	QKI.1	2	0.873924	83.0228	0.987854	5	TACTAAC
CTTTT	QKI.4	2	0.873924	83.0228	0.987854	5	TACTAAC
CTTTT	SNRPA.1	-1	0.888908	84.4462	0.987854	4	ATTGCACT
CTTTT	SNRPA.10	-1	0.888908	84.4462	0.987854	4	ATTGCACT
CTTTT	SRSF2.8	-2	0.985215	93.5954	0.987854	3	GTTCGAGTA
CTTTT	FUS.1	-1	0.999118	94.9163	0.987854	4	GGTG
CTTTT	RBM8A	5	0.999932	94.9935	0.987854	2	GCGCGCG
TTTTC	ELAVL2.2	5	0.0930296	8.83781	0.987854	4	TTTTATTTT
TTTTC	SRSF2.9	0	0.0940127	8.9312	0.987854	5	TGTTCCAGAT
TTTTC	ELAVL2.1	0	0.113313	10.7647	0.987854	5	TTTTATTTT
TTTTC	PCBP1	2	0.17313	16.4474	0.987854	5	CCTTTCC
TTTTC	SNRPA.8	0	0.17313	16.4474	0.987854	5	ATTGCAC
TTTTC	SNRPA.2	0	0.26298	24.9831	0.987854	5	ATTGCAC
TTTTC	SNRPA.11	0	0.26298	24.9831	0.987854	5	ATTGCAC
TTTTC	SNRPA.1	0	0.277258	26.3395	0.987854	5	ATTGCACT
TTTTC	SNRPA.10	0	0.277258	26.3395	0.987854	5	ATTGCACT
TTTTC	MBNL1.1	2	0.298572	28.3644	0.987854	5	AGCTTGC
TTTTC	PCBP2	0	0.310997	29.5447	0.987854	5	CCTTCCC
TTTTC	ELAVL1.2	3	0.323675	30.7491	0.987854	4	TTTGTTT
TTTTC	SNRPA.4	0	0.374267	35.5554	0.987854	5	GATTCCTGCTA
TTTTC	SNRPA.13	0	0.374267	35.5554	0.987854	5	GATTCCTGCTA
TTTTC	SNRPA.3	0	0.390964	37.1416	0.987854	5	ATTGCAC
TTTTC	SNRPA.12	0	0.390964	37.1416	0.987854	5	ATTGCAC
TTTTC	ELAVL1.4	4	0.390964	37.1416	0.987854	3	TTGGTTT
TTTTC	ELAVL1.3	1	0.511709	48.6124	0.987854	5	TTTGTTT
TTTTC	SRSF2.8	-1	0.523851	49.7658	0.987854	4	GTTCGAGTA
TTTTC	RBMS1	2	0.655051	62.2299	0.987854	5	TATATAC
TTTTC	RBM41	-1	0.685631	65.135	0.987854	4	ATACATT
TTTTC	SNRPA.5	3	0.745367	70.8099	0.987854	5	GGGTATGCTG
TTTTC	SNRPA.14	3	0.745367	70.8099	0.987854	5	GGGTATGCTG
TTTTC	CELF4_BRUNOL4	3	0.750632	71.3101	0.987854	4	TGTGTGT
TTTTC	RBMS3	2	0.756213	71.8402	0.987854	5	ATATATA
TTTTC	CELF5_BRUNOL5	3	0.772529	73.3902	0.987854	4	TGTGTGT
TTTTC	CELF6_BRUNOL6	2	0.783412	74.4241	0.987854	5	TGTGGTG
TTTTC	SFPQ	3	0.7941	75.4395	0.987854	4	GTAGTGT
TTTTC	RBM6	0	0.88272	83.8584	0.987854	5	AATCCAG
TTTTC	MBNL1.2	-2	0.898598	85.3668	0.987854	3	TGCT
TTTTC	HNRNP1L2	0	0.984131	93.4925	0.987854	5	TTAGGGA
TTTTC	FUS.1	-1	0.999118	94.9163	0.987854	4	GGTG
TTTTC	RBMX	-3	0.999118	94.9163	0.987854	2	CCAG
TTTTC	RBM8A	-1	0.999619	94.9638	0.987854	4	GCGCGCG
TTTTC	RBM4.2	-3	0.999974	94.9975	0.987854	2	GCGCGGG
TTTTC	RBM4.1	-1	0.999997	94.9997	0.987854	4	GCGCGGG
ATTCTGCT	ELAVL1.5	-1	0.158662	15.0729	0.987854	7	TTTTTTT
ATTCTGCT	SNRPA.3	0	0.200939	19.0892	0.987854	7	ATTGCAC
ATTCTGCT	SNRPA.12	0	0.200939	19.0892	0.987854	7	ATTGCAC
ATTCTGCT	HNRNPC	0	0.216423	20.5602	0.987854	7	ATTTTTT
ATTCTGCT	RALY	1	0.216423	20.5602	0.987854	6	TTTTTTG
ATTCTGCT	HNRNPCL1	0	0.232875	22.1231	0.987854	7	ATTTTTT
ATTCTGCT	SNRPA.2	0	0.232875	22.1231	0.987854	7	ATTGCAC
ATTCTGCT	SNRPA.11	0	0.232875	22.1231	0.987854	7	ATTGCAC
ATTCTGCT	PTBP1.2	2	0.232875	22.1231	0.987854	5	ACTTTCT
ATTCTGCT	PTBP1.1	2	0.261524	24.8447	0.987854	5	CTTTTCT
ATTCTGCT	RBM6	1	0.261524	24.8447	0.987854	6	AATCCAG
ATTCTGCT	ELAVL2.2	-1	0.28092	26.6874	0.987854	7	TTTTATTTT
ATTCTGCT	ELAVL1.2	-2	0.288317	27.3902	0.987854	6	TTTGTTT
ATTCTGCT	TIA1.1	1	0.288317	27.3902	0.987854	6	TTTTTTG
ATTCTGCT	SNRPA.8	0	0.300067	28.5063	0.987854	7	ATTGCAC
ATTCTGCT	ELAVL1.1	2	0.300067	28.5063	0.987854	5	TTATTTT
ATTCTGCT	MBNL1.1	0	0.311495	29.592	0.987854	7	AGCTTGC
ATTCTGCT	ELAVL1.3	-2	0.32266	30.6527	0.987854	6	TTTGTTT
ATTCTGCT	ELAVL2.1	-1	0.396399	37.6579	0.987854	7	TTTTATTTT
ATTCTGCT	RBM24	0	0.458066	43.5163	0.987854	7	AGTGTGA
ATTCTGCT	HNRNP1L2	-1	0.477389	45.352	0.987854	7	TTAGGGA
ATTCTGCT	CELF6_BRUNOL6	-2	0.545303	51.8038	0.987854	6	TGTGGTG
ATTCTGCT	SRSF2.8	0	0.555039	52.7287	0.987854	8	GTTCGAGTA
ATTCTGCT	CELF4_BRUNOL4	-2	0.58432	55.5104	0.987854	6	TGTGTGT
ATTCTGCT	CELF5_BRUNOL5	-2	0.602694	57.256	0.987854	6	TGTGTGT
ATTCTGCT	ELAVL1.4	-2	0.602694	57.256	0.987854	6	TTGGTTT
ATTCTGCT	RBM41	0	0.612176	58.1568	0.987854	7	ATACATT
ATTCTGCT	QKI.1	-1	0.632633	60.1001	0.987854	7	TACTAAC
ATTCTGCT	QKI.4	-1	0.632633	60.1001	0.987854	7	TACTAAC
ATTCTGCT	SFRS7	2	0.648264	61.5851	0.987854	8	AGACTACGAT
ATTCTGCT	RBM42	1	0.780096	74.1091	0.987854	6	AACTAAG
ATTCTGCT	QKI.2	-1	0.841745	79.9657	0.987854	7	TACTAACATC
ATTCTGCT	PCBP1	2	0.852089	80.9485	0.987854	5	CCTTTCC
ATTCTGCT	FUS.1	-2	0.854768	81.203	0.987854	4	GGTG
ATTCTGCT	PCBP2	-2	0.90521	85.995	0.987854	6	CCTTCCC
ATTCTGCT	RBMS1	3	0.90521	85.995	0.987854	4	TATATAC
ATTCTGCT	HNRNP2B1	-1	0.929582	88.3103	0.987854	7	TTAGGGA
ATTCTGCT	HNRNPA2B1	-1	0.929582	88.3103	0.987854	7	TTAGGGA
ATTCTGCT	RBMS3	0	0.929582	88.3103	0.987854	7	ATATATA
ATTCTGCT	RBM8A	-1	0.964686	91.6451	0.987854	7	GCGCGCG
CTAA	QKI.2	2	0.0523006	4.96855	0.987899	4	TACTAACATC
CATTTTCTATG	ELAVL2.1	-2	0.0475568	4.5179	0.988836	9	TTTTATTTT
CATTTTCTATG	RALY	-4	0.0793027	7.53376	0.988836	7	TTTTTTG
CATTTTCTATG	ELAVL1.5	-1	0.0942685	8.95551	0.988836	7	TTTTTTT
CATTTTCTATG	ELAVL2.2	-2	0.104549	9.93217	0.988836	9	TTTTATTTT
CATTTTCTATG	TIA1.1	-4	0.115477	10.9703	0.988836	7	TTTTTTG
CATTTTCTATG	ELAVL1.1	1	0.12194	11.5843	0.988836	6	TTATTTT
CATTTTCTATG	ELAVL1.2	-3	0.128224	12.1813	0.988836	7	TTTGTTT
CATTTTCTATG	ELAVL1.3	-3	0.140575	13.3546	0.988836	7	TTTGTTT
CATTTTCTATG	PCBP1	0	0.220332	20.9316	0.988836	7	CCTTTCC
CATTTTCTATG	RBM41	-3	0.329104	31.2649	0.988836	7	ATACATT
CATTTTCTATG	ELAVL1.4	-3	0.375078	35.6325	0.988836	7	TTGGTTT
CATTTTCTATG	RBM42	-4	0.483217	45.9056	0.988836	7	AACTAAG
CATTTTCTATG	QKI.1	-4	0.503442	47.827	0.988836	7	TACTAAC
CATTTTCTATG	QKI.4	-4	0.503442	47.827	0.988836	7	TACTAAC
CATTTTCTATG	CELF4_BRUNOL4	-3	0.558997	53.1047	0.988836	7	TGTGTGT
CATTTTCTATG	RBMS1	-5	0.558997	53.1047	0.988836	6	TATATAC
CATTTTCTATG	CELF5_BRUNOL5	-3	0.604448	57.4226	0.988836	7	TGTGTGT
CATTTTCTATG	MBNL1.2	-4	0.620672	58.9638	0.988836	4	TGCT
CATTTTCTATG	SRSF2.9	-2	0.627144	59.5787	0.988836	9	TGTTCCAGAT
CATTTTCTATG	PCBP2	0	0.641903	60.9808	0.988836	7	CCTTCCC
CATTTTCTATG	SRSF2.8	-3	0.672105	63.85	0.988836	8	GTTCGAGTA
CATTTTCTATG	RBMX	-6	0.767068	72.8714	0.988836	4	CCAG
CATTTTCTATG	RBM24	-5	0.779028	74.0077	0.988836	6	AGTGTGA
CATTTTCTATG	SNRPA.4	-1	0.802492	76.2367	0.988836	10	GATTCCTGCTA
CATTTTCTATG	SNRPA.13	-1	0.802492	76.2367	0.988836	10	GATTCCTGCTA
CATTTTCTATG	CELF6_BRUNOL6	-5	0.847123	80.4767	0.988836	6	TGTGGTG
CATTTTCTATG	QKI.2	-1	0.848113	80.5708	0.988836	10	TACTAACATC
CATTTTCTATG	SFPQ	1	0.907385	86.2016	0.988836	6	GTAGTGT
CATTTTCTATG	QKI.3	-5	0.961241	91.3178	0.988836	6	ACTAACA
CATTTTCTATG	FUS.1	-7	0.962923	91.4777	0.988836	4	GGTG
CATTTTCTATG	MBNL1.1	-1	0.987655	93.8272	0.988836	7	AGCTTGC
CATTTTCTATG	SRSF1.2	-1	0.999956	94.9958	0.988836	7	ACGCGCA
CATTTTCTATG	RBM4.1	-5	0.999996	94.9996	0.988836	6	GCGCGGG
CATTTTCTATG	RBM4.2	-5	0.999998	94.9998	0.988836	6	GCGCGGG
CTAACT	PTBP1.2	1	0.0701734	6.66647	0.988836	6	ACTTTCT
CTAACT	RBM42	-2	0.0909275	8.63811	0.988836	4	AACTAAG
CTAACT	PCBP1	1	0.102665	9.75314	0.988836	6	CCTTTCC
CTAACT	hnRNPK	0	0.16786	15.9467	0.988836	6	CCAACCC
CTAACT	A1CF	0	0.182333	17.3216	0.988836	6	ATAATTG
CTAACT	YBX2.3	1	0.371212	35.2651	0.988836	6	AACAACA
CTAACT	RBM41	-1	0.371212	35.2651	0.988836	5	ATACATT
CTAACT	RBMS3	0	0.396736	37.69	0.988836	6	ATATATA
CTAACT	PTBP1.1	1	0.418016	39.7115	0.988836	6	CTTTTCT
CTAACT	HNRNPL.2	3	0.523951	49.7754	0.988836	5	ACACAAAG
CTAACT	ELAVL2.2	2	0.550459	52.2936	0.988836	6	TTTTATTTT
CTAACT	KHDRBS2	1	0.560514	53.2489	0.988836	6	GATAAAA
CTAACT	YBX1.1	-2	0.560514	53.2489	0.988836	4	AACATCA
CTAACT	YBX1.2	-2	0.591181	56.1622	0.988836	4	AACATCA
CTAACT	KHDRBS1	0	0.637005	60.5155	0.988836	6	ATAAAAG
CTAACT	PCBP2	1	0.637005	60.5155	0.988836	6	CCTTCCC
CTAACT	HNRNPL.1	1	0.705015	66.9764	0.988836	6	ACACACA
[truncated: 2,610 more rows]
