# Supplementary material for: Regulation of alternative splicing at the single‐cell level
Source: Mol Syst Biol. 2015 Dec 28;11(12):845. doi: 10.15252/msb.20156278 (PMC4704489; doi:10.15252/msb.20156278)
Supplement: Supplementary file 7 — Table EV4 [file MSB-11-845-s007.xlsx]

## Sheet: EV4.SC.RT-qPCR.raw.data
Expanded View Table 4: Single-Cell.RT-qPCR raw data
cell.type	cDNA.sample	exon.ID	gene.name	FIR.conservation.group	Ct.included	Ct.filter.included	Et.included	(2^Et)-1.included	Ct.skipped	Ct.filter.skipped	Et.skipped	(2^Et)-1.skipped
293T	1	chr12:53858544-53858636	PCBP2	conserved	13.9198	Pass	16.0802	69279.1	12.5775	Pass	17.4225	175665
293T	2	chr12:53858544-53858636	PCBP2	conserved	13.5278	Pass	16.4722	90912.3	12.5856	Pass	17.4144	174685
293T	3	chr12:53858544-53858636	PCBP2	conserved	12.5543	Pass	17.4457	178519	11.7465	Pass	18.2535	312501
293T	4	chr12:53858544-53858636	PCBP2	conserved	12.3451	Pass	17.6549	206380	11.6976	Pass	18.3024	323265
293T	5	chr12:53858544-53858636	PCBP2	conserved	13.0653	Pass	16.9347	125270	12.2945	Pass	17.7055	213733
293T	6	chr12:53858544-53858636	PCBP2	conserved	12.3228	Pass	17.6772	209592	11.5621	Pass	18.4379	355102
293T	7	chr12:53858544-53858636	PCBP2	conserved	12.6794	Pass	17.3206	163690	11.9072	Pass	18.0928	279554
293T	8	chr12:53858544-53858636	PCBP2	conserved	13.1603	Pass	16.8397	117289	12.3851	Pass	17.6149	200728
293T	9	chr12:53858544-53858636	PCBP2	conserved	12.8644	Pass	17.1356	143990	12.2333	Pass	17.7667	222998
293T	10	chr12:53858544-53858636	PCBP2	conserved	12.933	Pass	17.067	137298	12.206	Pass	17.794	227262
293T	11	chr12:53858544-53858636	PCBP2	conserved	12.9497	Pass	17.0503	135725	12.179	Pass	17.821	231554
293T	12	chr12:53858544-53858636	PCBP2	conserved	11.9634	Pass	18.0366	268884	11.2198	Pass	18.7802	450186
293T	13	chr12:53858544-53858636	PCBP2	conserved	12.8403	Pass	17.1597	146415	11.9556	Pass	18.0444	270333
293T	14	chr12:53858544-53858636	PCBP2	conserved	11.9389	Pass	18.0611	273475	11.201	Pass	18.799	456109
293T	15	chr12:53858544-53858636	PCBP2	conserved	13.0925	Pass	16.9075	122935	12.35	Pass	17.65	205678
293T	16	chr12:53858544-53858636	PCBP2	conserved	13.2515	Pass	16.7485	110105	12.4998	Pass	17.5002	185391
293T	17	chr12:53858544-53858636	PCBP2	conserved	12.9141	Pass	17.0859	139115	12.299	Pass	17.701	213069
293T	18	chr12:53858544-53858636	PCBP2	conserved	11.905	Pass	18.095	279984	11.1695	Pass	18.8305	466178
293T	19	chr12:53858544-53858636	PCBP2	conserved	12.7171	Pass	17.2829	159462	12.0928	Pass	17.9072	245808
293T	20	chr12:53858544-53858636	PCBP2	conserved	12.5356	Pass	17.4644	180840	11.888	Pass	18.112	283304
293T	21	chr12:53858544-53858636	PCBP2	conserved	12.4425	Pass	17.5575	192897	11.5873	Pass	18.4127	348968
293T	22	chr12:53858544-53858636	PCBP2	conserved	12.3378	Pass	17.6622	207425	11.6048	Pass	18.3952	344759
293T	23	chr12:53858544-53858636	PCBP2	conserved	13.17	Pass	16.83	116504	12.4221	Pass	17.5779	195649
293T	24	chr12:53858544-53858636	PCBP2	conserved	13.2646	Pass	16.7354	109104	12.5324	Pass	17.4676	181246
293T	25	chr12:53858544-53858636	PCBP2	conserved	12.4878	Pass	17.5122	186931	11.6677	Pass	18.3323	330035
293T	26	chr12:53858544-53858636	PCBP2	conserved	12.7623	Pass	17.2377	154546	11.9975	Pass	18.0025	262604
293T	27	chr12:53858544-53858636	PCBP2	conserved	13.4311	Pass	16.5689	97212.6	12.6093	Pass	17.3907	171833
293T	1	chr17:29579956-29580018	NF1	conserved	20.6695	Pass	9.33051	642.819	16.4418	Pass	13.5582	12061
293T	2	chr17:29579956-29580018	NF1	conserved	16.4483	Pass	13.5517	12006.8	17.5424	Pass	12.4576	5623.9
293T	3	chr17:29579956-29580018	NF1	conserved	23.4831	Pass	6.51691	90.5769	15.3652	Pass	14.6348	25438.4
293T	4	chr17:29579956-29580018	NF1	conserved	23.4974	Pass	6.50257	89.671	15.7903	Pass	14.2097	18946
293T	5	chr17:29579956-29580018	NF1	conserved	20.5535	Pass	9.44647	696.703	15.7427	Pass	14.2573	19581.6
293T	6	chr17:29579956-29580018	NF1	conserved	19.7674	Amplification Failure	NA	NA	15.8029	Pass	14.1971	18781.8
293T	7	chr17:29579956-29580018	NF1	conserved	17.1641	Pass	12.8359	7310.07	15.5997	Pass	14.4003	21622.3
293T	8	chr17:29579956-29580018	NF1	conserved	20.0766	Pass	9.92338	970.034	16.2017	Pass	13.7983	14244.9
293T	9	chr17:29579956-29580018	NF1	conserved	19.497	Pass	10.503	1450.15	15.2155	Pass	14.7845	28220.8
293T	10	chr17:29579956-29580018	NF1	conserved	21.6938	Amplification Failure	NA	NA	16.8879	Pass	13.1121	8853.16
293T	11	chr17:29579956-29580018	NF1	conserved	23.4431	Pass	6.55694	93.1533	15.5442	Pass	14.4558	22470.2
293T	12	chr17:29579956-29580018	NF1	conserved	18.5182	Pass	11.4818	2859.1	14.8675	Pass	15.1325	35919.1
293T	13	chr17:29579956-29580018	NF1	conserved	17.1963	Pass	12.8037	7149.08	15.4365	Pass	14.5635	24212
293T	14	chr17:29579956-29580018	NF1	conserved	18.8679	Pass	11.1321	2243.46	15.6312	Pass	14.3688	21155.7
293T	15	chr17:29579956-29580018	NF1	conserved	19.5406	Pass	10.4594	1407.01	16.4974	Pass	13.5026	11604.9
293T	16	chr17:29579956-29580018	NF1	conserved	19.7348	Pass	10.2652	1229.65	15.516	Pass	14.484	22914.5
293T	17	chr17:29579956-29580018	NF1	conserved	18.6755	Pass	11.3245	2563.53	17.1949	Pass	12.8051	7155.85
293T	18	chr17:29579956-29580018	NF1	conserved	18.1109	Pass	11.8891	3791.84	15.4289	Pass	14.5711	24340.5
293T	19	chr17:29579956-29580018	NF1	conserved	21.6841	Pass	8.31585	317.656	15.937	Pass	14.063	17114.1
293T	20	chr17:29579956-29580018	NF1	conserved	20.1515	Pass	9.84849	920.914	16.3047	Pass	13.6953	13263.5
293T	21	chr17:29579956-29580018	NF1	conserved	20.2154	Pass	9.7846	880.98	15.2867	Pass	14.7133	26861.7
293T	22	chr17:29579956-29580018	NF1	conserved	21.1855	Pass	8.81447	449.216	15.4137	Pass	14.5863	24597.9
293T	23	chr17:29579956-29580018	NF1	conserved	19.1984	Pass	10.8016	1783.92	16.1138	Pass	13.8862	15140.2
293T	24	chr17:29579956-29580018	NF1	conserved	20.5047	Pass	9.49527	720.708	15.2332	Pass	14.7668	27875.8
293T	25	chr17:29579956-29580018	NF1	conserved	24.4223	Pass	5.57765	46.7574	15.6592	Pass	14.3408	20748
293T	26	chr17:29579956-29580018	NF1	conserved	19.6454	Pass	10.3546	1308.28	15.6575	Pass	14.3425	20772.7
293T	27	chr17:29579956-29580018	NF1	conserved	20.7176	Pass	9.28242	621.711	16.4097	Pass	13.5903	12332.2
293T	1	chrX:39930890-39930943	BCOR	conserved	18.9106	Pass	11.0894	2177.91	16.8219	Pass	13.1781	9267.18
293T	2	chrX:39930890-39930943	BCOR	conserved	16.9087	Pass	13.0913	8725.93	17.9244	Pass	12.0756	4315.31
293T	3	chrX:39930890-39930943	BCOR	conserved	17.9104	Pass	12.0896	4357.43	15.7323	Pass	14.2677	19723.5
293T	4	chrX:39930890-39930943	BCOR	conserved	20.3143	Pass	9.68567	822.523	16.0387	Pass	13.9613	15949.6
293T	5	chrX:39930890-39930943	BCOR	conserved	19.8165	Pass	10.1835	1161.87	17.0302	Pass	12.9698	8021.06
293T	6	chrX:39930890-39930943	BCOR	conserved	17.8327	Pass	12.1673	4598.57	16.8524	Pass	13.1476	9073.74
293T	7	chrX:39930890-39930943	BCOR	conserved	17.2332	Pass	12.7668	6968.13	15.657	Pass	14.343	20779.6
293T	8	chrX:39930890-39930943	BCOR	conserved	18.2172	Pass	11.7828	3522.41	17.5983	Pass	12.4017	5409.95
293T	9	chrX:39930890-39930943	BCOR	conserved	19.965	Pass	10.035	1048.13	15.6398	Pass	14.3602	21029.8
293T	10	chrX:39930890-39930943	BCOR	conserved	18.0401	Pass	11.9599	3982.71	15.7022	Pass	14.2978	20139.9
293T	11	chrX:39930890-39930943	BCOR	conserved	18.5948	Pass	11.4052	2711.1	16.3213	Pass	13.6787	13112
293T	12	chrX:39930890-39930943	BCOR	conserved	19.7739	Pass	10.2261	1196.77	16.6572	Pass	13.3428	10388
293T	13	chrX:39930890-39930943	BCOR	conserved	16.9557	Pass	13.0443	8446.29	15.7742	Pass	14.2258	19158.9
293T	14	chrX:39930890-39930943	BCOR	conserved	20.2028	Pass	9.79715	888.685	17.5383	Pass	12.4617	5639.73
293T	15	chrX:39930890-39930943	BCOR	conserved	17.9229	Pass	12.0771	4319.97	17.4168	Pass	12.5832	6135.7
293T	16	chrX:39930890-39930943	BCOR	conserved	>30	No Call	0	0	20.9586	Pass	9.04143	525.918
293T	17	chrX:39930890-39930943	BCOR	conserved	18.3294	Pass	11.6706	3258.82	16.6203	Pass	13.3797	10657.2
293T	18	chrX:39930890-39930943	BCOR	conserved	17.3189	Pass	12.6811	6566.4	16.0986	Pass	13.9014	15300.7
293T	19	chrX:39930890-39930943	BCOR	conserved	19.2344	Pass	10.7656	1739.93	16.1587	Pass	13.8413	14676.1
293T	20	chrX:39930890-39930943	BCOR	conserved	19.3459	Pass	10.6541	1610.37	18.1866	Pass	11.8134	3598.04
293T	21	chrX:39930890-39930943	BCOR	conserved	17.3212	Pass	12.6788	6555.89	15.7264	Pass	14.2736	19803.7
293T	22	chrX:39930890-39930943	BCOR	conserved	18.3696	Pass	11.6304	3169.19	16.7357	Pass	13.2643	9838.29
293T	23	chrX:39930890-39930943	BCOR	conserved	17.8405	Pass	12.1595	4573.9	16.8157	Pass	13.1843	9307.27
293T	24	chrX:39930890-39930943	BCOR	conserved	18.2804	Pass	11.7196	3371.41	16.7182	Pass	13.2818	9958.11
293T	25	chrX:39930890-39930943	BCOR	conserved	19.8607	Pass	10.1393	1126.77	17.4498	Pass	12.5502	5996.58
293T	26	chrX:39930890-39930943	BCOR	conserved	19.2014	Pass	10.7986	1780.19	16.3097	Pass	13.6903	13218.1
293T	27	chrX:39930890-39930943	BCOR	conserved	18.3834	Pass	11.6166	3139.22	15.9652	Pass	14.0348	16783.5
293T	1	chr7:87815930-87816016	ADAM22	conserved	22.0341	Pass	7.96585	249.012	19.8089	Pass	10.1911	1168.03
293T	2	chr7:87815930-87816016	ADAM22	conserved	>30	No Call	0	0	>30	No Call	0	0
293T	3	chr7:87815930-87816016	ADAM22	conserved	19.1939	Pass	10.8061	1789.39	>30	No Call	0	0
293T	4	chr7:87815930-87816016	ADAM22	conserved	21.9595	Pass	8.04054	262.296	22.3112	Pass	7.68881	205.33
293T	5	chr7:87815930-87816016	ADAM22	conserved	>30	No Call	0	0	18.5655	Pass	11.4345	2766.76
293T	6	chr7:87815930-87816016	ADAM22	conserved	19.8835	Pass	10.1165	1109.11	22.0773	Pass	7.92268	241.64
293T	7	chr7:87815930-87816016	ADAM22	conserved	19.4616	Pass	10.5384	1486.17	>30	No Call	0	0
293T	8	chr7:87815930-87816016	ADAM22	conserved	20.5311	Pass	9.46895	707.659	20.8633	Pass	9.13673	561.897
293T	9	chr7:87815930-87816016	ADAM22	conserved	20.3795	Pass	9.62054	786.172	>30	No Call	0	0
293T	10	chr7:87815930-87816016	ADAM22	conserved	19.9581	Pass	10.0419	1053.14	21.5686	Pass	8.43139	344.224
293T	11	chr7:87815930-87816016	ADAM22	conserved	21.092	Pass	8.90796	479.356	20.8526	Pass	9.1474	566.078
293T	12	chr7:87815930-87816016	ADAM22	conserved	19.9414	Pass	10.0586	1065.43	21.8174	Pass	8.18257	289.535
293T	13	chr7:87815930-87816016	ADAM22	conserved	19.8627	Pass	10.1373	1125.28	>30	No Call	0	0
293T	14	chr7:87815930-87816016	ADAM22	conserved	20.452	Pass	9.54804	747.593	20.1515	Pass	9.84848	920.906
293T	15	chr7:87815930-87816016	ADAM22	conserved	>30	No Call	0	0	>30	No Call	0	0
293T	16	chr7:87815930-87816016	ADAM22	conserved	19.4346	Pass	10.5654	1514.28	19.5023	Pass	10.4977	1444.8
293T	17	chr7:87815930-87816016	ADAM22	conserved	20.3227	Pass	9.67731	817.77	>30	No Call	0	0
293T	18	chr7:87815930-87816016	ADAM22	conserved	23.2177	Pass	6.78226	109.069	>30	No Call	0	0
293T	19	chr7:87815930-87816016	ADAM22	conserved	>30	No Call	0	0	20.0544	Pass	9.94564	985.133
293T	20	chr7:87815930-87816016	ADAM22	conserved	19.6937	Pass	10.3063	1265.23	22.2849	Pass	7.71505	209.117
293T	21	chr7:87815930-87816016	ADAM22	conserved	18.8402	Pass	11.1598	2286.96	>30	No Call	0	0
293T	22	chr7:87815930-87816016	ADAM22	conserved	19.2016	Pass	10.7984	1779.97	19.8345	Pass	10.1655	1147.44
293T	23	chr7:87815930-87816016	ADAM22	conserved	>30	No Call	0	0	>30	No Call	0	0
293T	24	chr7:87815930-87816016	ADAM22	conserved	19.8978	Pass	10.1022	1098.18	>30	No Call	0	0
293T	25	chr7:87815930-87816016	ADAM22	conserved	>30	No Call	0	0	19.9931	Pass	10.0069	1027.93
293T	26	chr7:87815930-87816016	ADAM22	conserved	18.6967	Pass	11.3033	2526.09	20.4046	Pass	9.5954	772.575
293T	27	chr7:87815930-87816016	ADAM22	conserved	23.3294	Pass	6.67061	100.871	23.3144	Pass	6.68565	101.939
293T	1	chr4:74005248-74006000	ANKRD17	conserved	17.1966	Pass	12.8034	7147.55	16.0308	Pass	13.9692	16037.4
293T	2	chr4:74005248-74006000	ANKRD17	conserved	16.1757	Pass	13.8243	14504	15.7559	Pass	14.2441	19403.3
293T	3	chr4:74005248-74006000	ANKRD17	conserved	16.5673	Pass	13.4327	11056	15.4092	Pass	14.5908	24675
293T	4	chr4:74005248-74006000	ANKRD17	conserved	16.4001	Pass	13.5999	12415	15.7378	Pass	14.2622	19648.7
293T	5	chr4:74005248-74006000	ANKRD17	conserved	16.4468	Pass	13.5532	12019.6	15.9534	Pass	14.0466	16921.1
293T	6	chr4:74005248-74006000	ANKRD17	conserved	15.4553	Pass	14.5447	23897.9	15.9716	Pass	14.0284	16708.7
293T	7	chr4:74005248-74006000	ANKRD17	conserved	15.8116	Pass	14.1884	18668.8	14.818	Pass	15.182	37172.1
293T	8	chr4:74005248-74006000	ANKRD17	conserved	16.0967	Pass	13.9033	15321.3	16.7783	Pass	13.2217	9551.43
293T	9	chr4:74005248-74006000	ANKRD17	conserved	17.0401	Pass	12.9599	7966.47	17.7565	Pass	12.2435	4848.08
293T	10	chr4:74005248-74006000	ANKRD17	conserved	17.3058	Pass	12.6942	6626.11	17.3056	Pass	12.6944	6627.01
293T	11	chr4:74005248-74006000	ANKRD17	conserved	15.8367	Pass	14.1633	18346	16.1804	Pass	13.8196	14457.6
293T	12	chr4:74005248-74006000	ANKRD17	conserved	15.9847	Pass	14.0153	16557.5	15.3668	Pass	14.6332	25410.7
293T	13	chr4:74005248-74006000	ANKRD17	conserved	15.7501	Pass	14.2499	19481.7	14.8337	Pass	15.1663	36770.9
293T	14	chr4:74005248-74006000	ANKRD17	conserved	16.0227	Pass	13.9773	16126.9	14.8162	Pass	15.1838	37218.1
293T	15	chr4:74005248-74006000	ANKRD17	conserved	16.3053	Pass	13.6947	13258.5	16.1423	Pass	13.8577	14843.8
293T	16	chr4:74005248-74006000	ANKRD17	conserved	16.0363	Pass	13.9637	15975.7	16.7692	Pass	13.2308	9611.95
293T	17	chr4:74005248-74006000	ANKRD17	conserved	16.2832	Pass	13.7168	13463.1	17.1425	Pass	12.8575	7420.73
293T	18	chr4:74005248-74006000	ANKRD17	conserved	17.12	Pass	12.88	7537.41	15.6501	Pass	14.3499	20880.4
293T	19	chr4:74005248-74006000	ANKRD17	conserved	15.876	Pass	14.124	17853.7	17.3846	Pass	12.6154	6274.21
293T	20	chr4:74005248-74006000	ANKRD17	conserved	16.0975	Pass	13.9025	15312.4	15.7602	Pass	14.2398	19345.1
293T	21	chr4:74005248-74006000	ANKRD17	conserved	15.7757	Pass	14.2243	19138.5	15.7448	Pass	14.2552	19553
293T	22	chr4:74005248-74006000	ANKRD17	conserved	15.8062	Pass	14.1938	18738.9	16.1753	Pass	13.8247	14508.1
293T	23	chr4:74005248-74006000	ANKRD17	conserved	19.5021	Pass	10.4979	1445.08	18.2027	Pass	11.7973	3558.16
293T	24	chr4:74005248-74006000	ANKRD17	conserved	17.3933	Pass	12.6067	6236.11	17.277	Pass	12.723	6759.68
293T	25	chr4:74005248-74006000	ANKRD17	conserved	16.4247	Pass	13.5753	12205.1	15.5877	Pass	14.4123	21802.9
293T	26	chr4:74005248-74006000	ANKRD17	conserved	15.6317	Pass	14.3683	21148.3	16.1054	Pass	13.8946	15229
293T	27	chr4:74005248-74006000	ANKRD17	conserved	16.3708	Pass	13.6292	12669.4	15.6934	Pass	14.3066	20262.7
293T	1	chr8:144902836-144902886	PUF60	conserved	18.328	Pass	11.672	3261.93	18.9122	Pass	11.0878	2175.46
293T	2	chr8:144902836-144902886	PUF60	conserved	17.704	Pass	12.296	5027.75	16.6322	Pass	13.3678	10569.8
293T	3	chr8:144902836-144902886	PUF60	conserved	16.6267	Pass	13.3733	10609.9	16.1363	Pass	13.8637	14905.7
293T	4	chr8:144902836-144902886	PUF60	conserved	16.884	Pass	13.116	8877.16	16.5033	Pass	13.4967	11557.6
293T	5	chr8:144902836-144902886	PUF60	conserved	16.06	Pass	13.94	15716	16.0215	Pass	13.9785	16140.6
293T	6	chr8:144902836-144902886	PUF60	conserved	17.1567	Pass	12.8433	7347.89	16.2137	Pass	13.7863	14126.9
293T	7	chr8:144902836-144902886	PUF60	conserved	16.5704	Pass	13.4296	11032.7	16.1896	Pass	13.8104	14365.4
293T	8	chr8:144902836-144902886	PUF60	conserved	17.5988	Pass	12.4012	5408.27	17.2562	Pass	12.7438	6858.3
293T	9	chr8:144902836-144902886	PUF60	conserved	16.1335	Pass	13.8665	14934.7	16.0371	Pass	13.9629	15967.4
293T	10	chr8:144902836-144902886	PUF60	conserved	17.141	Pass	12.859	7428.26	16.7651	Pass	13.2349	9639.56
293T	11	chr8:144902836-144902886	PUF60	conserved	16.9329	Pass	13.0671	8580.8	16.9418	Pass	13.0582	8527.98
293T	12	chr8:144902836-144902886	PUF60	conserved	17.8354	Pass	12.1646	4590.05	17.1541	Pass	12.8459	7360.88
293T	13	chr8:144902836-144902886	PUF60	conserved	16.7281	Pass	13.2719	9889.71	16.4197	Pass	13.5803	12246.9
293T	14	chr8:144902836-144902886	PUF60	conserved	16.6004	Pass	13.3996	10805.3	16.3867	Pass	13.6133	12530.4
293T	15	chr8:144902836-144902886	PUF60	conserved	17.8017	Pass	12.1983	4698.51	17.1378	Pass	12.8622	7444.82
293T	16	chr8:144902836-144902886	PUF60	conserved	18.1384	Pass	11.8616	3720.21	17.8042	Pass	12.1958	4690.33
293T	17	chr8:144902836-144902886	PUF60	conserved	19.5777	Pass	10.4223	1371.19	18.7498	Pass	11.2502	2434.88
293T	18	chr8:144902836-144902886	PUF60	conserved	17.0927	Pass	12.9073	7681.02	16.3078	Pass	13.6922	13235.1
293T	19	chr8:144902836-144902886	PUF60	conserved	18.5486	Pass	11.4514	2799.38	17.7878	Pass	12.2122	4743.93
293T	20	chr8:144902836-144902886	PUF60	conserved	16.6699	Pass	13.3301	10297	16.2895	Pass	13.7105	13404.2
293T	21	chr8:144902836-144902886	PUF60	conserved	17.7452	Pass	12.2548	4886.11	17.0063	Pass	12.9937	8155.07
293T	22	chr8:144902836-144902886	PUF60	conserved	18.0007	Pass	11.9993	4093.12	18.0061	Pass	11.9939	4077.67
293T	23	chr8:144902836-144902886	PUF60	conserved	17.7745	Pass	12.2255	4788.01	16.592	Pass	13.408	10868.6
293T	24	chr8:144902836-144902886	PUF60	conserved	18.004	Pass	11.996	4083.79	17.6166	Pass	12.3834	5342.04
293T	25	chr8:144902836-144902886	PUF60	conserved	17.7314	Pass	12.2686	4933.16	16.6439	Pass	13.3561	10484.2
293T	26	chr8:144902836-144902886	PUF60	conserved	17.0413	Pass	12.9587	7959.83	16.6509	Pass	13.3491	10434
293T	27	chr8:144902836-144902886	PUF60	conserved	17.4595	Pass	12.5405	5956.72	16.9201	Pass	13.0799	8657.32
293T	1	chr4:76579167-76579265	G3BP2	conserved	16.3173	Pass	13.6827	13148	19.189	Pass	10.811	1795.54
293T	2	chr4:76579167-76579265	G3BP2	conserved	15.7918	Pass	14.2082	18926.4	18.5753	Pass	11.4247	2747.99
293T	3	chr4:76579167-76579265	G3BP2	conserved	14.8171	Pass	15.1829	37195.1	18.1437	Pass	11.8563	3706.77
293T	4	chr4:76579167-76579265	G3BP2	conserved	15.0755	Pass	14.9245	31095.8	19.9051	Pass	10.0949	1092.65
293T	5	chr4:76579167-76579265	G3BP2	conserved	15.5688	Pass	14.4312	22090.5	19.9587	Pass	10.0413	1052.72
293T	6	chr4:76579167-76579265	G3BP2	conserved	15.0024	Pass	14.9976	32712.7	21.746	Pass	8.25403	304.288
293T	7	chr4:76579167-76579265	G3BP2	conserved	15.8677	Pass	14.1323	17956.2	20.9503	Pass	9.04966	528.931
293T	8	chr4:76579167-76579265	G3BP2	conserved	15.8211	Pass	14.1789	18545.6	21.6338	Pass	8.36625	328.983
293T	9	chr4:76579167-76579265	G3BP2	conserved	16.7608	Pass	13.2392	9668.48	21.2305	Pass	8.76945	435.383
293T	10	chr4:76579167-76579265	G3BP2	conserved	16.9208	Pass	13.0792	8653.53	>30	No Call	0	0
293T	11	chr4:76579167-76579265	G3BP2	conserved	14.4629	Pass	15.5371	47547.5	18.6376	Pass	11.3624	2631.78
293T	12	chr4:76579167-76579265	G3BP2	conserved	15.4309	Pass	14.5691	24306.2	18.1424	Pass	11.8576	3710.02
293T	13	chr4:76579167-76579265	G3BP2	conserved	15.9232	Pass	14.0768	17279	21.5859	Pass	8.41412	340.117
293T	14	chr4:76579167-76579265	G3BP2	conserved	15.3142	Pass	14.6858	26354.2	18.2377	Pass	11.7623	3472.91
293T	15	chr4:76579167-76579265	G3BP2	conserved	16.122	Pass	13.878	15054.9	20.5617	Pass	9.43832	692.773
293T	16	chr4:76579167-76579265	G3BP2	conserved	15.687	Pass	14.313	20352.9	22.5546	Pass	7.44541	173.298
293T	17	chr4:76579167-76579265	G3BP2	conserved	15.5681	Pass	14.4319	22101.4	21.1116	Pass	8.88838	472.882
293T	18	chr4:76579167-76579265	G3BP2	conserved	15.0091	Pass	14.9909	32560	19.5649	Pass	10.4351	1383.41
293T	19	chr4:76579167-76579265	G3BP2	conserved	15.6419	Pass	14.3581	20998.7	21.7914	Pass	8.20855	294.815
293T	20	chr4:76579167-76579265	G3BP2	conserved	15.3618	Pass	14.6382	25499.7	20.988	Pass	9.01202	515.285
293T	21	chr4:76579167-76579265	G3BP2	conserved	15.0832	Pass	14.9168	30930.6	18.75	Pass	11.25	2434.44
293T	22	chr4:76579167-76579265	G3BP2	conserved	15.048	Pass	14.952	31695	18.5019	Pass	11.4981	2891.58
293T	23	chr4:76579167-76579265	G3BP2	conserved	15.4327	Pass	14.5673	24275.7	19.8908	Pass	10.1092	1103.53
293T	24	chr4:76579167-76579265	G3BP2	conserved	16.1469	Pass	13.8531	14796.7	>30	No Call	0	0
293T	25	chr4:76579167-76579265	G3BP2	conserved	15.6546	Pass	14.3454	20815.5	19.405	Pass	10.595	1545.76
293T	26	chr4:76579167-76579265	G3BP2	conserved	14.6039	Pass	15.3961	43120.8	18.7241	Pass	11.2759	2478.61
293T	27	chr4:76579167-76579265	G3BP2	conserved	16.0103	Pass	13.9897	16266.7	21.7542	Pass	8.24576	302.544
293T	1	chr15:73889363-73889710	NPTN	conserved	17.2235	Pass	12.7765	7015.39	26.7943	Pass	3.20568	8.22584
293T	2	chr15:73889363-73889710	NPTN	conserved	17.9816	Pass	12.0184	4147.45	>30	No Call	0	0
293T	3	chr15:73889363-73889710	NPTN	conserved	16.7209	Pass	13.2791	9939.77	25.9656	Pass	4.03438	15.3858
293T	4	chr15:73889363-73889710	NPTN	conserved	19.3963	Pass	10.6037	1555.08	>30	No Call	0	0
293T	5	chr15:73889363-73889710	NPTN	conserved	17.3393	Pass	12.6607	6474.29	20.583	Pass	9.417	682.596
293T	6	chr15:73889363-73889710	NPTN	conserved	18.0522	Pass	11.9478	3949.37	22.627	Amplification Failure	NA	NA
293T	7	chr15:73889363-73889710	NPTN	conserved	17.4101	Pass	12.5899	6164.04	25.0231	Amplification Failure	NA	NA
293T	8	chr15:73889363-73889710	NPTN	conserved	17.7005	Pass	12.2995	5040.13	26.2781	Pass	3.72194	12.1952
293T	9	chr15:73889363-73889710	NPTN	conserved	16.709	Pass	13.291	10021.5	24.5444	Pass	5.45561	42.8835
293T	10	chr15:73889363-73889710	NPTN	conserved	18.2517	Pass	11.7483	3439.24	28.6253	Amplification Failure	NA	NA
293T	11	chr15:73889363-73889710	NPTN	conserved	18.1024	Pass	11.8976	3814.47	25.731	Pass	4.26896	18.279
293T	12	chr15:73889363-73889710	NPTN	conserved	19.0800>302	Pass	10.9199	1936.39	22.3452	Pass	7.65483	200.527
293T	13	chr15:73889363-73889710	NPTN	conserved	17.6629	Pass	12.3371	5173.14	25.1426	Pass	4.85739	27.9881
293T	14	chr15:73889363-73889710	NPTN	conserved	17.4639	Pass	12.5361	5938.21	20.176	Pass	9.82403	905.414
293T	15	chr15:73889363-73889710	NPTN	conserved	18.5446	Pass	11.4554	2807.16	>30	No Call	0	0
293T	16	chr15:73889363-73889710	NPTN	conserved	17.2349	Pass	12.7651	6960.13	25.7513	Pass	4.24873	18.0106
293T	17	chr15:73889363-73889710	NPTN	conserved	21.0251	Pass	8.9749	502.168	>30	No Call	0	0
293T	18	chr15:73889363-73889710	NPTN	conserved	17.4162	Pass	12.5838	6138.06	20.4732	Pass	9.52684	736.675
293T	19	chr15:73889363-73889710	NPTN	conserved	18.5135	Pass	11.4865	2868.25	>30	No Call	0	0
293T	20	chr15:73889363-73889710	NPTN	conserved	17.3619	Pass	12.6381	6373.53	>30	No Call	0	0
293T	21	chr15:73889363-73889710	NPTN	conserved	17.2576	Pass	12.7424	6851.4	24.2412	Amplification Failure	NA	NA
293T	22	chr15:73889363-73889710	NPTN	conserved	17.6612	Pass	12.3388	5179.11	>30	No Call	0	0
293T	23	chr15:73889363-73889710	NPTN	conserved	18.4661	Pass	11.5339	2964.15	26.8161	Pass	3.18388	8.08747
293T	24	chr15:73889363-73889710	NPTN	conserved	16.7803	Pass	13.2197	9538.61	25.0375	Pass	4.96252	30.1794
293T	25	chr15:73889363-73889710	NPTN	conserved	17.002	Pass	12.998	8179.86	26.6374	Pass	3.36264	9.2862
293T	26	chr15:73889363-73889710	NPTN	conserved	17.5726	Pass	12.4274	5507.24	20.8867	Pass	9.11326	552.815
293T	27	chr15:73889363-73889710	NPTN	conserved	19.2565	Pass	10.7435	1713.42	>30	No Call	0	0
293T	1	chr5:145847904-145847966	TCERG1	conserved	15.9675	Pass	14.0325	16756.4	17.3374	Pass	12.6626	6482.58
293T	2	chr5:145847904-145847966	TCERG1	conserved	15.5807	Pass	14.4193	21908.6	19.3313	Pass	10.6687	1626.77
293T	3	chr5:145847904-145847966	TCERG1	conserved	14.4001	Pass	15.5999	49662.9	15.9174	Pass	14.0826	17348.9
293T	4	chr5:145847904-145847966	TCERG1	conserved	15.5165	Pass	14.4835	22906.2	16.7072	Pass	13.2928	10034.2
293T	5	chr5:145847904-145847966	TCERG1	conserved	15.5827	Pass	14.4173	21879.3	17.3263	Pass	12.6737	6532.97
293T	6	chr5:145847904-145847966	TCERG1	conserved	14.8778	Pass	15.1222	35663.6	18.6821	Pass	11.3179	2551.85
293T	7	chr5:145847904-145847966	TCERG1	conserved	16.9711	Pass	13.0289	8356.57	19.2002	Pass	10.7998	1781.7
293T	8	chr5:145847904-145847966	TCERG1	conserved	16.1006	Pass	13.8994	15279.8	18.3939	Pass	11.6061	3116.25
293T	9	chr5:145847904-145847966	TCERG1	conserved	15.1776	Pass	14.8224	28972.2	17.6388	Pass	12.3612	5260.41
293T	10	chr5:145847904-145847966	TCERG1	conserved	16.2283	Pass	13.7717	13985.1	17.6405	Pass	12.3595	5254.25
293T	11	chr5:145847904-145847966	TCERG1	conserved	15.5484	Pass	14.4516	22405.6	18.3641	Pass	11.6359	3181.35
293T	12	chr5:145847904-145847966	TCERG1	conserved	14.6752	Pass	15.3248	41042	15.6645	Pass	14.3355	20672.8
293T	13	chr5:145847904-145847966	TCERG1	conserved	17.154	Pass	12.846	7361.71	19.7194	Pass	10.2806	1242.87
293T	14	chr5:145847904-145847966	TCERG1	conserved	14.984	Pass	15.016	33132	16.5193	Pass	13.4807	11430
293T	15	chr5:145847904-145847966	TCERG1	conserved	16.1316	Pass	13.8684	14955	18.2659	Pass	11.7341	3405.45
293T	16	chr5:145847904-145847966	TCERG1	conserved	16.0595	Pass	13.9405	15721.5	19.8342	Pass	10.1658	1147.68
293T	17	chr5:145847904-145847966	TCERG1	conserved	16.5029	Pass	13.4971	11560.6	19.2539	Pass	10.7461	1716.55
293T	18	chr5:145847904-145847966	TCERG1	conserved	15.0758	Pass	14.9242	31089.4	16.9879	Pass	13.0121	8260.13
293T	19	chr5:145847904-145847966	TCERG1	conserved	15.2938	Pass	14.7062	26729.9	17.7187	Pass	12.2813	4976.93
293T	20	chr5:145847904-145847966	TCERG1	conserved	14.9049	Pass	15.0951	34998.7	17.7439	Pass	12.2561	4890.5
293T	21	chr5:145847904-145847966	TCERG1	conserved	15.0319	Pass	14.9681	32050.7	16.2315	Pass	13.7685	13954.1
293T	22	chr5:145847904-145847966	TCERG1	conserved	15.2642	Pass	14.7358	27282.9	17.4265	Pass	12.5735	6094.53
293T	23	chr5:145847904-145847966	TCERG1	conserved	15.9931	Pass	14.0069	16461.6	17.7118	Pass	12.2882	5000.76
293T	24	chr5:145847904-145847966	TCERG1	conserved	16.2097	Pass	13.7903	14166.8	18.1047	Pass	11.8953	3808.36
293T	25	chr5:145847904-145847966	TCERG1	conserved	15.214	Pass	14.786	28250.1	17.6125	Pass	12.3875	5357.23
293T	26	chr5:145847904-145847966	TCERG1	conserved	15.3295	Pass	14.6705	26076.4	17.4385	Pass	12.5615	6043.74
293T	27	chr5:145847904-145847966	TCERG1	conserved	16.1327	Pass	13.8673	14943.7	16.854	Pass	13.146	9063.27
293T	1	chr18:23615795-23615887	SS18	conserved	17.1816	Pass	12.8184	7222.09	17.8998	Pass	12.1002	4389.45
293T	2	chr18:23615795-23615887	SS18	conserved	15.5841	Pass	14.4159	21857.3	20.4542	Pass	9.54582	746.444
293T	3	chr18:23615795-23615887	SS18	conserved	14.891	Pass	15.109	35338	17.3998	Pass	12.6002	6208.28
293T	4	chr18:23615795-23615887	SS18	conserved	16.2923	Pass	13.7077	13378.3	17.2246	Pass	12.7754	7009.82
293T	5	chr18:23615795-23615887	SS18	conserved	15.4168	Pass	14.5832	24545.7	16.5611	Pass	13.4389	11103.9
293T	6	chr18:23615795-23615887	SS18	conserved	14.1539	Pass	15.8461	58904.1	16.8896	Pass	13.1104	8842.34
293T	7	chr18:23615795-23615887	SS18	conserved	14.9298	Pass	15.0702	34401.8	17.6159	Pass	12.3841	5344.34
293T	8	chr18:23615795-23615887	SS18	conserved	16.1228	Pass	13.8772	15046	20.6289	Pass	9.37113	661.202
293T	9	chr18:23615795-23615887	SS18	conserved	15.5132	Pass	14.4868	22958.1	19.089	Pass	10.911	1924.45
293T	10	chr18:23615795-23615887	SS18	conserved	15.5714	Pass	14.4286	22051.2	16.9394	Pass	13.0606	8542.42
293T	11	chr18:23615795-23615887	SS18	conserved	15.5656	Pass	14.4344	22138.9	17.5669	Pass	12.4331	5529.26
293T	12	chr18:23615795-23615887	SS18	conserved	14.1626	Pass	15.8374	58550.7	17.73	Pass	12.27	4937.9
293T	13	chr18:23615795-23615887	SS18	conserved	14.8917	Pass	15.1083	35321.5	18.2487	Pass	11.7513	3446.34
293T	14	chr18:23615795-23615887	SS18	conserved	14.471	Pass	15.529	47279.6	16.6239	Pass	13.3761	10631.1
293T	15	chr18:23615795-23615887	SS18	conserved	15.8683	Pass	14.1317	17949.6	17.2448	Pass	12.7552	6912.42
293T	16	chr18:23615795-23615887	SS18	conserved	14.1527	Pass	15.8473	58953	18.1443	Pass	11.8557	3705.19
293T	17	chr18:23615795-23615887	SS18	conserved	16.363>3042	Pass	13.636	12729.5	19.9142	Pass	10.0858	1085.73
293T	18	chr18:23615795-23615887	SS18	conserved	15.6006	Pass	14.3994	21608.3	16.1719	Pass	13.8281	14542.8
293T	19	chr18:23615795-23615887	SS18	conserved	16.1446	Pass	13.8554	14820.7	18.4918	Pass	11.5082	2911.87
293T	20	chr18:23615795-23615887	SS18	conserved	15.5581	Pass	14.4419	22255.4	18.2821	Pass	11.7179	3367.5
293T	21	chr18:23615795-23615887	SS18	conserved	14.7254	Pass	15.2746	39638.3	18.8824	Pass	11.1176	2220.99
293T	22	chr18:23615795-23615887	SS18	conserved	15.2959	Pass	14.7041	26689.9	16.9613	Pass	13.0387	8413.76
293T	23	chr18:23615795-23615887	SS18	conserved	14.4028	Pass	15.5972	49569.4	16.4366	Pass	13.5634	12104.6
293T	24	chr18:23615795-23615887	SS18	conserved	16.188	Pass	13.812	14381.3	19.8795	Pass	10.1205	1112.21
293T	25	chr18:23615795-23615887	SS18	conserved	15.0243	Pass	14.9757	32219.3	15.522	Pass	14.478	22819.1
293T	26	chr18:23615795-23615887	SS18	conserved	15.0801	Pass	14.9199	30996.3	17.1794	Pass	12.8206	7233.2
293T	27	chr18:23615795-23615887	SS18	conserved	15.4136	Pass	14.5864	24599.4	17.3515	Pass	12.6485	6419.44
293T	1	chr3:50410496-50410516	CACNA2D2	conserved	>30	No Call	0	0	>30	No Call	0	0
293T	2	chr3:50410496-50410516	CACNA2D2	conserved	18.8493	Pass	11.1507	2272.47	>30	No Call	0	0
293T	3	chr3:50410496-50410516	CACNA2D2	conserved	19.379	Pass	10.621	1573.89	>30	No Call	0	0
293T	4	chr3:50410496-50410516	CACNA2D2	conserved	22.7602	Pass	7.23976	150.142	>30	No Call	0	0
293T	5	chr3:50410496-50410516	CACNA2D2	conserved	>30	No Call	0	0	>30	No Call	0	0
293T	6	chr3:50410496-50410516	CACNA2D2	conserved	19.6602	Pass	10.3398	1294.99	>30	No Call	0	0
293T	7	chr3:50410496-50410516	CACNA2D2	conserved	21.836	Pass	8.164	285.821	>30	No Call	0	0
293T	8	chr3:50410496-50410516	CACNA2D2	conserved	22.1984	Pass	7.80161	222.109	>30	No Call	0	0
293T	9	chr3:50410496-50410516	CACNA2D2	conserved	19.974	Pass	10.026	1041.63	25.9989	Pass	4.00111	15.0124
293T	10	chr3:50410496-50410516	CACNA2D2	conserved	20.3298	Pass	9.6702	813.74	>30	No Call	0	0
293T	11	chr3:50410496-50410516	CACNA2D2	conserved	20.4231	Pass	9.57689	762.713	>30	No Call	0	0
293T	12	chr3:50410496-50410516	CACNA2D2	conserved	21.7035	Pass	8.29645	313.399	>30	No Call	0	0
293T	13	chr3:50410496-50410516	CACNA2D2	conserved	22.9335	Pass	7.06647	133.035	>30	No Call	0	0
293T	14	chr3:50410496-50410516	CACNA2D2	conserved	19.7276	Pass	10.2724	1235.76	>30	No Call	0	0
293T	15	chr3:50410496-50410516	CACNA2D2	conserved	>30	No Call	0	0	>30	No Call	0	0
293T	16	chr3:50410496-50410516	CACNA2D2	conserved	20.4973	Pass	9.50274	724.456	>30	No Call	0	0
293T	17	chr3:50410496-50410516	CACNA2D2	conserved	20.9192	Pass	9.08076	540.479	>30	No Call	0	0
293T	18	chr3:50410496-50410516	CACNA2D2	conserved	20.6>304883	Pass	9.30005	629.368	>30	No Call	0	0
293T	19	chr3:50410496-50410516	CACNA2D2	conserved	19.9213	Pass	10.0787	1080.44	>30	No Call	0	0
293T	20	chr3:50410496-50410516	CACNA2D2	conserved	21.8611	Pass	8.1389	280.873	>30	No Call	0	0
293T	21	chr3:50410496-50410516	CACNA2D2	conserved	>30	No Call	0	0	>30	No Call	0	0
293T	22	chr3:50410496-50410516	CACNA2D2	conserved	21.2413	Pass	8.7587	432.144	>30	No Call	0	0
293T	23	chr3:50410496-50410516	CACNA2D2	conserved	>30	No Call	0	0	>30	No Call	0	0
293T	24	chr3:50410496-50410516	CACNA2D2	conserved	>30	No Call	0	0	>30	No Call	0	0
293T	25	chr3:50410496-50410516	CACNA2D2	conserved	19.7243	Pass	10.2757	1238.66	>30	No Call	0	0
293T	26	chr3:50410496-50410516	CACNA2D2	conserved	21.2716	Pass	8.72842	423.147	>30	No Call	0	0
293T	27	chr3:50410496-50410516	CACNA2D2	conserved	22.2138	Pass	7.78616	219.733	>30	No Call	0	0
293T	1	chr18:45396846-45396935	SMAD2	conserved	18.1253	Pass	11.8747	3754.16	17.8978	Pass	12.1022	4395.75
293T	2	chr18:45396846-45396935	SMAD2	conserved	16.4487	Pass	13.5513	12003.3	16.5411	Pass	13.4589	11259.1
293T	3	chr18:45396846-45396935	SMAD2	conserved	17.285	Pass	12.715	6722.51	17.3069	Pass	12.6931	6621.37
293T	4	chr18:45396846-45396935	SMAD2	conserved	16.8024	Pass	13.1976	9393.79	16.7293	Pass	13.2707	9881.48
293T	5	chr18:45396846-45396935	SMAD2	conserved	16.4867	Pass	13.5133	11691.7	16.3411	Pass	13.6589	12933.1
293T	6	chr18:45396846-45396935	SMAD2	conserved	16.1117	Pass	13.8883	15162	15.8512	Pass	14.1488	18162.9
293T	7	chr18:45396846-45396935	SMAD2	conserved	16.056	Pass	13.944	15758.9	16.0445	Pass	13.9555	15885
293T	8	chr18:45396846-45396935	SMAD2	conserved	17.2235	Pass	12.7765	7015.08	16.7112	Pass	13.2888	10006.3
293T	9	chr18:45396846-45396935	SMAD2	conserved	16.1843	Pass	13.8157	14417.9	15.9244	Pass	14.0756	17264.2
293T	10	chr18:45396846-45396935	SMAD2	conserved	16.7464	Pass	13.2536	9765.03	16.797	Pass	13.203	9428.49
293T	11	chr18:45396846-45396935	SMAD2	conserved	16.3072	Pass	13.6928	13240.4	16.2142	Pass	13.7858	14122.4
293T	12	chr18:45396846-45396935	SMAD2	conserved	15.8761	Pass	14.1239	17851.8	15.883	Pass	14.117	17766.5
293T	13	chr18:45396846-45396935	SMAD2	conserved	16.172	Pass	13.828	14541.1	15.7111	Pass	14.2889	20015.5
293T	14	chr18:45396846-45396935	SMAD2	conserved	15.9666	Pass	14.0334	16766.8	15.9355	Pass	14.0645	17131.6
293T	15	chr18:45396846-45396935	SMAD2	conserved	17.623	Pass	12.377	5318.26	17.1796	Pass	12.8204	7232.23
293T	16	chr18:45396846-45396935	SMAD2	conserved	16.2228	Pass	13.7772	14038.9	16.2942	Pass	13.7058	13360.7
293T	17	chr18:45396846-45396935	SMAD2	conserved	17.3935	Pass	12.6065	6235.48	16.9679	Pass	13.0321	8375.06
293T	18	chr18:45396846-45396935	SMAD2	conserved	15.8814	Pass	14.1186	17786.8	15.8103	Pass	14.1897	18686
293T	19	chr18:45396846-45396935	SMAD2	conserved	17.597	Pass	12.403	5414.87	17.4818	Pass	12.5182	5865.36
293T	20	chr18:45396846-45396935	SMAD2	conserved	17.6613	Pass	12.3387	5179.03	17.7799	Pass	12.2201	4769.95
293T	21	chr18:45396846-45396935	SMAD2	conserved	16.238	Pass	13.762	13891.1	16.216	Pass	13.784	14105
293T	22	chr18:45396846-45396935	SMAD2	conserved	17.3982	Pass	12.6018	6214.95	17.0816	Pass	12.9184	7740.75
293T	23	chr18:45396846-45396935	SMAD2	conserved	16.8769	Pass	13.1231	8920.4	16.2665	Pass	13.7335	13619.4
293T	24	chr18:45396846-45396935	SMAD2	conserved	16.3648	Pass	13.6352	12722	16.1356	Pass	13.8644	14912.7
293T	25	chr18:45396846-45396935	SMAD2	conserved	16.137	Pass	13.863	14898.4	15.8705	Pass	14.1295	17921.8
293T	26	chr18:45396846-45396935	SMAD2	conserved	16.5021	Pass	13.4979	11567.6	16.5967	Pass	13.4033	10833.2
293T	27	chr18:45396846-45396935	SMAD2	conserved	16.9521	Pass	13.0479	8467.33	16.5733	Pass	13.4267	11010.2
293T	1	chr4:101950323-101950352	PPP3CA	conserved	18.3615>30	Pass	11.6384	3186.92	>30	No Call	0	0
293T	2	chr4:101950323-101950352	PPP3CA	conserved	16.8655	Pass	13.1345	8991.65	22.8953	Amplification Failure	NA	NA
293T	3	chr4:101950323-101950352	PPP3CA	conserved	15.4193	Pass	14.5807	24503.3	24.5662	Pass	5.43378	42.2247
293T	4	chr4:101950323-101950352	PPP3CA	conserved	16.0628	Pass	13.9372	15685.2	25.6332	Pass	4.36685	19.6325
293T	5	chr4:101950323-101950352	PPP3CA	conserved	15.903	Pass	14.097	17522	20.5853	Pass	9.41474	681.525
293T	6	chr4:101950323-101950352	PPP3CA	conserved	15.772	Pass	14.228	19187.7	23.3207	Amplification Failure	NA	NA
293T	7	chr4:101950323-101950352	PPP3CA	conserved	15.7792	Pass	14.2208	19092.3	27.6158	Amplification Failure	NA	NA
293T	8	chr4:101950323-101950352	PPP3CA	conserved	17.6177	Pass	12.3823	5337.62	26.638	Pass	3.36199	9.28155
293T	9	chr4:101950323-101950352	PPP3CA	conserved	16.7433	Pass	13.2567	9786.49	>30	No Call	0	0
293T	10	chr4:101950323-101950352	PPP3CA	conserved	18.0948	Pass	11.9052	3834.6	>30	No Call	0	0
293T	11	chr4:101950323-101950352	PPP3CA	conserved	16.6951	Pass	13.3049	10119.2	>30	No Call	0	0
293T	12	chr4:101950323-101950352	PPP3CA	conserved	16.3253	Pass	13.6747	13075.6	21.2903	Amplification Failure	NA	NA
293T	13	chr4:101950323-101950352	PPP3CA	conserved	15.7866	Pass	14.2134	18994.5	24.2774	Pass	5.7226	51.8048
293T	14	chr4:101950323-101950352	PPP3CA	conserved	16.2561	Pass	13.7439	13718.3	27.506	Pass	2.49401	4.63341
293T	15	chr4:101950323-101950352	PPP3CA	conserved	17.3995	Pass	12.6005	6209.55	19.8599	Pass	10.1401	1127.41
293T	16	chr4:101950323-101950352	PPP3CA	conserved	16.463	Pass	13.537	11885.2	28.5672	Amplification Failure	NA	NA
293T	17	chr4:101950323-101950352	PPP3CA	conserved	17.0761	Pass	12.9239	7770.27	27.619	Pass	2.38101	4.20901
293T	18	chr4:101950323-101950352	PPP3CA	conserved	16.3392	Pass	13.6608	12950.1	27.723	Pass	2.27704	3.84683
293T	19	chr4:101950323-101950352	PPP3CA	conserved	16.2231	Pass	13.7769	14035.2	25.6351	Pass	4.36491	19.6048
293T	20	chr4:101950323-101950352	PPP3CA	conserved	16.4263	Pass	13.5737	12191.1	26.4673	Pass	3.53268	10.5729
293T	21	chr4:101950323-101950352	PPP3CA	conserved	15.4196	Pass	14.5804	24496.8	19.987	Pass	10.013	1032.26
293T	22	chr4:101950323-101950352	PPP3CA	conserved	16.1329	Pass	13.8671	14940.8	25.9138	Pass	4.08622	15.9853
293T	23	chr4:101950323-101950352	PPP3CA	conserved	15.8377	Pass	14.1623	18333.7	26.1046	Pass	3.89541	13.8811
293T	24	chr4:101950323-101950352	PPP3CA	conserved	20.7005	Pass	9.29947	629.115	>30	No Call	0	0
293T	25	chr4:101950323-101950352	PPP3CA	conserved	16.4054	Pass	13.5946	12369.3	27.5139	Pass	2.48615	4.6028
293T	26	chr4:101950323-101950352	PPP3CA	conserved	15.7711	Pass	14.2289	19200.4	25.3988	Pass	4.60116	23.271
293T	27	chr4:101950323-101950352	PPP3CA	conserved	15.8062	Pass	14.1938	18739	21.0929	Pass	8.90708	479.064
293T	1	chr2:175986172-175986268	ATF2	conserved	17.8109	Pass	12.1891	4668.72	18.3481	Pass	11.6519	3216.88
293T	2	chr2:175986172-175986268	ATF2	conserved	17.1342	Pass	12.8658	7463.27	19.0021	Pass	10.9979	2044.08
293T	3	chr2:175986172-175986268	ATF2	conserved	16.0202	Pass	13.9798	16155.3	16.9171	Pass	13.0829	8675.77
293T	4	chr2:175986172-175986268	ATF2	conserved	16.8903	Pass	13.1097	8838.46	17.7256	Pass	12.2744	4952.92
293T	5	chr2:175986172-175986268	ATF2	conserved	16.459	Pass	13.541	11917.9	17.6711	Pass	12.3289	5143.72
293T	6	chr2:175986172-175986268	ATF2	conserved	16.5711	Pass	13.4289	11026.8	18.5985	Pass	11.4015	2704.17
293T	7	chr2:175986172-175986268	ATF2	conserved	15.7366	Pass	14.2634	19664.9	17.0884	Pass	12.9116	7704.17
293T	8	chr2:175986172-175986268	ATF2	conserved	18.2691	Pass	11.7309	3397.94	19.9316	Pass	10.0684	1072.75
293T	9	chr2:175986172-175986268	ATF2	conserved	15.6634	Pass	14.3366	20688.2	16.6001	Pass	13.3999	10807.5
293T	10	chr2:175986172-175986268	ATF2	conserved	16.9741	Pass	13.0259	8339.48	18.8804	Pass	11.1196	2224.08
293T	11	chr2:175986172-175986268	ATF2	conserved	16.3211	Pass	13.6789	13114.1	17.8963	Pass	12.1037	4400.29
293T	12	chr2:175986172-175986268	ATF2	conserved	15.8809	Pass	14.1191	17793.4	16.9454	Pass	13.0546	8507.14
293T	13	chr2:175986172-175986268	ATF2	conserved	15.9511	Pass	14.0489	16947.5	17.3846	Pass	12.6154	6274.03
293T	14	chr2:175986172-175986268	ATF2	conserved	15.9928	Pass	14.0072	16464.8	17.8449	Pass	12.1551	4560.02
293T	15	chr2:175986172-175986268	ATF2	conserved	16.5854	Pass	13.4146	10918.5	16.9693	Pass	13.0307	8367.08
293T	16	chr2:175986172-175986268	ATF2	conserved	16.4862	Pass	13.5138	11695.4	16.7539	Pass	13.2461	9714.44
293T	17	chr2:175986172-175986268	ATF2	conserved	17.6631	Pass	12.3369	5172.37	18.8649	Pass	11.1351	2248
293T	18	chr2:175986172-175986268	ATF2	conserved	16.231	Pass	13.769	13959.1	17.4829	Pass	12.5171	5860.88
293T	19	chr2:175986172-175986268	ATF2	conserved	18.2148	Pass	11.7852	3528.31	18.2954	Pass	11.7046	3336.63
293T	20	chr2:175986172-175986268	ATF2	conserved	16.2937	Pass	13.7063	13365.6	16.8684	Pass	13.1316	8973.15
293T	21	chr2:175986172-175986268	ATF2	conserved	16.4414	Pass	13.5586	12064.3	17.5178	Pass	12.4822	5720.73
293T	22	chr2:175986172-175986268	ATF2	conserved	17.0525	Pass	12.9475	7898.14	18.2017	Pass	11.7983	3560.64
293T	23	chr2:175986172-175986268	ATF2	conserved	16.5906	Pass	13.4094	10879.3	17.1155	Pass	12.8845	7560.74
293T	24	chr2:175986172-175986268	ATF2	conserved	15.7914	Pass	14.2086	18932.3	16.9239	Pass	13.0761	8634.98
293T	25	chr2:175986172-175986268	ATF2	conserved	15.4269	Pass	14.5731	24373.5	16.0407	Pass	13.9593	15927.1
293T	26	chr2:175986172-175986268	ATF2	conserved	16.3631	Pass	13.6369	12737.3	17.8403	Pass	12.1597	4574.37
293T	27	chr2:175986172-175986268	ATF2	conserved	18.7632	Pass	11.2368	2412.31	19.0063	Pass	10.9937	2038.03
293T	1	chr17:30688487-30688534	ZNF207	conserved	19.1981	Pass	10.8019	1784.25	14.6225	Pass	15.3775	42567.8
293T	2	chr17:30688487-30688534	ZNF207	conserved	16.9847	Pass	13.0153	8278.3	13.7322	Pass	16.2678	78904.2
293T	3	chr17:30688487-30688534	ZNF207	conserved	17.1215	Pass	12.8785	7529.09	13.1967	Pass	16.8033	114366
293T	4	chr17:30688487-30688534	ZNF207	conserved	17.5281	Pass	12.4719	5680.01	14.2552	Pass	15.7448	54908.6
293T	5	chr17:30688487-30688534	ZNF207	conserved	17.7749	Pass	12.2251	4786.74	14.1488	Pass	15.8512	59112.6
293T	6	chr17:30688487-30688534	ZNF207	conserved	17.3654	Pass	12.6346	6358.27	13.3134	Pass	16.6866	105475
293T	7	chr17:30688487-30688534	ZNF207	conserved	17.1168	Pass	12.8832	7554.02	13.2024	Pass	16.7976	113918
293T	8	chr17:30688487-30688534	ZNF207	conserved	17.2334	Pass	12.7666	6967.35	14.3978	Pass	15.6022	49741.2
293T	9	chr17:30688487-30688534	ZNF207	conserved	17.0715	Pass	12.9285	7794.95	13.2083	Pass	16.7917	113449
293T	10	chr17:30688487-30688534	ZNF207	conserved	19.5719	Pass	10.4281	1376.76	14.9712	Pass	15.0288	33426.6
293T	11	chr17:30688487-30688534	ZNF207	conserved	18.1564	Pass	11.8436	3674.3	14.3495	Pass	15.6505	51435.7
293T	12	chr17:30688487-30688534	ZNF207	conserved	18.078	Pass	11.922	3879.45	14.4181	Pass	15.5819	49046.1
293T	13	chr17:30688487-30688534	ZNF207	conserved	17.2166	Pass	12.7834	7049.09	13.183	Pass	16.817	115453
293T	14	chr17:30688487-30688534	ZNF207	conserved	17.8529	Pass	12.1471	4534.83	14.0635	Pass	15.9365	62712.8
293T	15	chr17:30688487-30688534	ZNF207	conserved	18.3356	Pass	11.6644	3244.9	14.7606	Pass	15.2394	38681
293T	16	chr17:30688487-30688534	ZNF207	conserved	17.8014	Pass	12.1986	4699.53	14.0284	Pass	15.9716	64256.2
293T	17	chr17:30688487-30688534	ZNF207	conserved	16.9861	Pass	13.0139	8270.34	13.9672	Pass	16.0328	67043.9
293T	18	chr17:30688487-30688534	ZNF207	conserved	16.3245	Pass	13.6755	13083.1	13.6666	Pass	16.3334	82572
293T	19	chr17:30688487-30688534	ZNF207	conserved	17.968	Pass	12.032	4186.78	13.9299	Pass	16.0701	68799.1
293T	20	chr17:30688487-30688534	ZNF207	conserved	17.8081	Pass	12.1919	4677.86	14.3627	Pass	15.6373	50965.3
293T	21	chr17:30688487-30688534	ZNF207	conserved	17.2982	Pass	12.7018	6661.36	13.2737	Pass	16.7263	108422
293T	22	chr17:30688487-30688534	ZNF207	conserved	16.8827	Pass	13.1173	8884.9	13.3385	Pass	16.6615	103661
293T	23	chr17:30688487-30688534	ZNF207	conserved	18.46	Pass	11.54	2976.68	14.5088	Pass	15.4912	46057.1
293T	24	chr17:30688487-30688534	ZNF207	conserved	17.4549	Pass	12.5451	5975.74	14.3296	Pass	15.6704	52151.3
293T	25	chr17:30688487-30688534	ZNF207	conserved	18.0466	Pass	11.9534	3964.94	14.1062	Pass	15.8938	60883.2
293T	26	chr17:30688487-30688534	ZNF207	conserved	16.9409	Pass	13.0591	8533.39	13.2749	Pass	16.7251	108333
293T	27	chr17:30688487-30688534	ZNF207	conserved	17.5997	Pass	12.4003	5404.72	14.3641	Pass	15.6359	50919.2
293T	1	chr10:75199630-75199659	PPP3CB	conserved	17.4326	Pass	12.5674	6068.73	21.7205	Amplification Failure	NA	NA
293T	2	chr10:75199630-75199659	PPP3CB	conserved	24.2963	LOD Filter	5.70365	51.116	24.1653	Amplification Failure	NA	NA
293T	3	chr10:75199630-75199659	PPP3CB	conserved	17.9095	Pass	12.0905	4360.21	18.9646	Amplification Failure	NA	NA
293T	4	chr10:75199630-75199659	PPP3CB	conserved	19.7637	Pass	10.2363	1205.25	18.0242	Pass	11.9758	4026.94
293T	5	chr10:75199630-75199659	PPP3CB	conserved	17.3838	Pass	12.6162	6277.44	19.1202	Pass	10.8798	1883.28
293T	6	chr10:75199630-75199659	PPP3CB	conserved	17.1645	Pass	12.8355	7308.13	14.9055	Amplification Failure	NA	NA
293T	7	chr10:75199630-75199659	PPP3CB	conserved	18.8312	Pass	11.1688	2301.19	17.827	Amplification Failure	NA	NA
293T	8	chr10:75199630-75199659	PPP3CB	conserved	>30	No Call	0	0	21.7853	Amplification Failure	NA	NA
293T	9	chr10:75199630-75199659	PPP3CB	conserved	18.2923	Pass	11.7077	3343.86	21.1075	Amplification Failure	NA	NA
293T	10	chr10:75199630-75199659	PPP3CB	conserved	19.8796	Pass	10.1204	1112.16	19.5128	Amplification Failure	NA	NA
293T	11	chr10:75199630-75199659	PPP3CB	conserved	17.2436	Pass	12.7564	6918.02	18.4887	Pass	11.5113	2918.11
293T	12	chr10:75199630-75199659	PPP3CB	conserved	18.16>30049	Pass	11.83	3639.72	17.712	Pass	12.288	4999.93
293T	13	chr10:75199630-75199659	PPP3CB	conserved	18.8855	Pass	11.1145	2216.23	17.9098	Amplification Failure	NA	NA
293T	14	chr10:75199630-75199659	PPP3CB	conserved	17.8145	Pass	12.1855	4656.86	18.8161	Amplification Failure	NA	NA
293T	15	chr10:75199630-75199659	PPP3CB	conserved	18.4192	Pass	11.5808	3062.16	19.6134	Pass	10.3866	1337.66
293T	16	chr10:75199630-75199659	PPP3CB	conserved	17.0355	Pass	12.9645	7992.07	20.3808	Pass	9.61925	785.47
293T	17	chr10:75199630-75199659	PPP3CB	conserved	17.4545	Pass	12.5455	5977.23	18.759	Amplification Failure	NA	NA
293T	18	chr10:75199630-75199659	PPP3CB	conserved	16.5632	Pass	13.4368	11087.7	18.0417	Amplification Failure	NA	NA
293T	19	chr10:75199630-75199659	PPP3CB	conserved	18.6534	Pass	11.3466	2603.14	19.8866	Amplification Failure	NA	NA
293T	20	chr10:75199630-75199659	PPP3CB	conserved	18.9426	Pass	11.0574	2130.09	18.8291	Pass	11.1709	2304.59
293T	21	chr10:75199630-75199659	PPP3CB	conserved	17.9548	Pass	12.0452	4225.32	18.457	Pass	11.543	2982.93
293T	22	chr10:75199630-75199659	PPP3CB	conserved	17.3383	Pass	12.6617	6478.86	17.8996	Pass	12.1004	4390.34
293T	23	chr10:75199630-75199659	PPP3CB	conserved	18.0419	Pass	11.9581	3977.74	20.4205	Pass	9.57949	764.091
293T	24	chr10:75199630-75199659	PPP3CB	conserved	22.4823	Pass	7.51774	182.259	19.8065	Pass	10.1935	1169.99
293T	25	chr10:75199630-75199659	PPP3CB	conserved	17.3436	Pass	12.6564	6455.01	19.1612	Amplification Failure	NA	NA
293T	26	chr10:75199630-75199659	PPP3CB	conserved	18.0771	Pass	11.9229	3881.75	19.3854	Amplification Failure	NA	NA
293T	27	chr10:75199630-75199659	PPP3CB	conserved	21.2285	Amplification Failure	NA	NA	19.0479	Amplification Failure	NA	NA
293T	1	chr5:130785716-130785739	RAPGEF6	conserved	17.8532	Amplification Failure	NA	NA	>30	No Call	0	0
293T	2	chr5:130785716-130785739	RAPGEF6	conserved	15.8115	Pass	14.1885	18669.3	19.8345	Amplification Failure	NA	NA
293T	3	chr5:130785716-130785739	RAPGEF6	conserved	15.7329	Pass	14.2671	19715.4	18.6629	Amplification Failure	NA	NA
293T	4	chr5:130785716-130785739	RAPGEF6	conserved	16.3486	Pass	13.6514	12865.9	19.9236	Amplification Failure	NA	NA
293T	5	chr5:130785716-130785739	RAPGEF6	conserved	17.0032	Pass	12.9968	8172.76	>30	No Call	0	0
293T	6	chr5:130785716-130785739	RAPGEF6	conserved	16.1009	Pass	13.8991	15276.5	18.9441	Amplification Failure	NA	NA
293T	7	chr5:130785716-130785739	RAPGEF6	conserved	18.8562	Amplification Failure	NA	NA	20.8811	Amplification Failure	NA	NA
293T	8	chr5:130785716-130785739	RAPGEF6	conserved	17.52>30339	Pass	12.47	5672.43	20.0987	Amplification Failure	NA	NA
293T	9	chr5:130785716-130785739	RAPGEF6	conserved	16.1947	Pass	13.8053	14314.3	18.241	Pass	11.759	3464.77
293T	10	chr5:130785716-130785739	RAPGEF6	conserved	16.3446	Pass	13.6554	12902.2	19.7799	Pass	10.2201	1191.75
293T	11	chr5:130785716-130785739	RAPGEF6	conserved	16.6056	Pass	13.3944	10766.7	20.119	Pass	9.88101	941.929
293T	12	chr5:130785716-130785739	RAPGEF6	conserved	16.1522	Pass	13.8478	14742.2	18.7488	Pass	11.2512	2436.45
293T	13	chr5:130785716-130785739	RAPGEF6	conserved	19.7674	Amplification Failure	NA	NA	20.5256	Amplification Failure	NA	NA
293T	14	chr5:130785716-130785739	RAPGEF6	conserved	16.0893	Pass	13.9107	15399.9	18.6856	Amplification Failure	NA	NA
293T	15	chr5:130785716-130785739	RAPGEF6	conserved	17.1451	Pass	12.8549	7407	21.8503	Amplification Failure	NA	NA
293T	16	chr5:130785716-130785739	RAPGEF6	conserved	16.4289	Pass	13.5711	12169.3	22.2702	Amplification Failure	NA	NA
293T	17	chr5:130785716-130785739	RAPGEF6	conserved	17.7735	Amplification Failure	NA	NA	20.1242	Pass	9.87575	938.503
293T	18	chr5:130785716-130785739	RAPGEF6	conserved	17.3206	Amplification Failure	NA	NA	23.5078	Amplification Failure	NA	NA
293T	19	chr5:130785716-130785739	RAPGEF6	conserved	17.3017	Amplification Failure	NA	NA	19.1172	Pass	10.8828	1887.27
293T	20	chr5:130785716-130785739	RAPGEF6	conserved	16.6327	Pass	13.3673	10566.1	>30	No Call	0	0
293T	21	chr5:130785716-130785739	RAPGEF6	conserved	17.1788	Pass	12.8212	7236.13	21.7642	Amplification Failure	NA	NA
293T	22	chr5:130785716-130785739	RAPGEF6	conserved	15.7131	Pass	14.2869	19987.3	20.5099	Amplification Failure	NA	NA
293T	23	chr5:130785716-130785739	RAPGEF6	conserved	16.5629	Amplification Failure	NA	NA	19.1513	Amplification Failure	NA	NA
293T	24	chr5:130785716-130785739	RAPGEF6	conserved	18.5002	Pass	11.4998	2894.92	21.7242	Amplification Failure	NA	NA
293T	25	chr5:130785716-130785739	RAPGEF6	conserved	16.6337	Pass	13.3663	10558.6	18.9813	Amplification Failure	NA	NA
293T	26	chr5:130785716-130785739	RAPGEF6	conserved	16.4712	Pass	13.5288	11818.2	19.3533	Amplification Failure	NA	NA
293T	27	chr5:130785716-130785739	RAPGEF6	conserved	16.1308	Pass	13.8692	14963	20.5623	Amplification Failure	NA	NA
293T	1	chr4:83292681-83292737	HNRNPD	conserved	17.7458	Pass	12.2542	4884.32	15.1332	Pass	14.8668	29876.5
293T	2	chr4:83292681-83292737	HNRNPD	conserved	17.0022	Pass	12.9978	8178.43	14.8094	Pass	15.1906	37396.1
293T	3	chr4:83292681-83292737	HNRNPD	conserved	16.9049	Pass	13.0951	8748.99	13.9267	Pass	16.0733	68951.1
293T	4	chr4:83292681-83292737	HNRNPD	conserved	16.9468	Pass	13.0532	8498.83	13.7435	Pass	16.2565	78287.8
293T	5	chr4:83292681-83292737	HNRNPD	conserved	18.3262	Pass	11.6738	3266.1	14.4233	Pass	15.5767	48869.1
293T	6	chr4:83292681-83292737	HNRNPD	conserved	16.7108	Pass	13.2892	10009.6	13.4739	Pass	16.5261	94371.5
293T	7	chr4:83292681-83292737	HNRNPD	conserved	18.4328	Pass	11.5672	3033.47	14.2404	Pass	15.7596	55475.8
293T	8	chr4:83292681-83292737	HNRNPD	conserved	18.3042	Pass	11.6958	3316.26	14.9126	Pass	15.0874	34813.4
293T	9	chr4:83292681-83292737	HNRNPD	conserved	19.5551	Pass	10.4449	1392.86	15.7569	Pass	14.2431	19390.7
293T	10	chr4:83292681-83292737	HNRNPD	conserved	17.8905	Pass	12.1095	4418.01	14.5516	Pass	15.4484	44712.4
293T	11	chr4:83292681-83292737	HNRNPD	conserved	17.1836	Pass	12.8164	7211.87	13.8544	Pass	16.1456	72494.2
293T	12	chr4:83292681-83292737	HNRNPD	conserved	18.4435	Pass	11.5565	3010.93	14.5036	Pass	15.4964	46225
293T	13	chr4:83292681-83292737	HNRNPD	conserved	18.2456	Pass	11.7544	3453.71	14.1539	Pass	15.8461	58903
293T	14	chr4:83292681-83292737	HNRNPD	conserved	16.2312	Pass	13.7688	13957.3	13.8714	Pass	16.1286	71642.7
293T	15	chr4:83292681-83292737	HNRNPD	conserved	17.9244	Pass	12.0756	4315.4	15.3476	Pass	14.6524	25750.2
293T	16	chr4:83292681-83292737	HNRNPD	conserved	18.3835	Pass	11.6165	3138.96	16.1113	Pass	13.8887	15166.5
293T	17	chr4:83292681-83292737	HNRNPD	conserved	18.9952	Pass	11.0048	2053.87	15.8414	Pass	14.1586	18286.6
293T	18	chr4:83292681-83292737	HNRNPD	conserved	16.5288	Pass	13.4712	11355.4	13.442	Pass	16.558	96485.1
293T	19	chr4:83292681-83292737	HNRNPD	conserved	18.2155	Pass	11.7845	3526.67	14.799	Pass	15.201	37665.1
293T	20	chr4:83292681-83292737	HNRNPD	conserved	18.2858	Pass	11.7142	3358.99	14.8102	Pass	15.1898	37374.3
293T	21	chr4:83292681-83292737	HNRNPD	conserved	16.449	Pass	13.551	12000.9	13.8456	Pass	16.1544	72937.5
293T	22	chr4:83292681-83292737	HNRNPD	conserved	18.0768	Pass	11.9232	3882.7	14.8534	Pass	15.1466	36272.3
293T	23	chr4:83292681-83292737	HNRNPD	conserved	19.1844	Pass	10.8156	1801.31	14.1264	Pass	15.8736	60039.5
293T	24	chr4:83292681-83292737	HNRNPD	conserved	18.3575	Pass	11.6425	3195.9	15.2138	Pass	14.7862	28252.8
293T	25	chr4:83292681-83292737	HNRNPD	conserved	17.2913	Pass	12.7087	6693.11	14.2399	Pass	15.7601	55496.9
293T	26	chr4:83292681-83292737	HNRNPD	conserved	17.1474	Pass	12.8526	7395.41	14.6636	Pass	15.3364	41373.3
293T	27	chr4:83292681-83292737	HNRNPD	conserved	18.9234	Pass	11.0766	2158.68	14.7738	Pass	15.2262	38328.9
293T	1	chr22:36152152-36152191	RBFOX2	conserved	18.3671	Pass	11.6329	3174.78	16.5356	Pass	13.4644	11301.6
293T	2	chr22:36152152-36152191	RBFOX2	conserved	17.3764	Pass	12.6236	6309.64	16.1038	Pass	13.8962	15245.2
293T	3	chr22:36152152-36152191	RBFOX2	conserved	17.7978	Pass	12.2022	4711.37	16.2822	Pass	13.7178	13472.2
293T	4	chr22:36152152-36152191	RBFOX2	conserved	18.6885	Pass	11.3115	2540.56	17.0744	Pass	12.9256	7779.45
293T	5	chr22:36152152-36152191	RBFOX2	conserved	18.4344	Pass	11.5656	3030.02	16.415	Pass	13.585	12287.7
293T	6	chr22:36152152-36152191	RBFOX2	conserved	17.8924	Pass	12.1076	4412.08	15.8905	Pass	14.1095	17675.5
293T	7	chr22:36152152-36152191	RBFOX2	conserved	17.8257	Pass	12.1743	4621.09	15.9714	Pass	14.0286	16711.5
293T	8	chr22:36152152-36152191	RBFOX2	conserved	18.9518	Pass	11.0482	2116.52	18.0303	Pass	11.9697	4009.96
293T	9	chr22:36152152-36152191	RBFOX2	conserved	17.4521	Pass	12.5479	5987.24	15.6863	Pass	14.3137	20362.2
293T	10	chr22:36152152-36152191	RBFOX2	conserved	18.3645	Pass	11.6355	3180.56	16.7774	Pass	13.2226	9557.63
293T	11	chr22:36152152-36152191	RBFOX2	conserved	17.7978	Pass	12.2022	4711.15	15.8906	Pass	14.1094	17673.5
293T	12	chr22:36152152-36152191	RBFOX2	conserved	17.4323	Pass	12.5677	6069.76	15.7013	Pass	14.2987	20151.6
293T	13	chr22:36152152-36152191	RBFOX2	conserved	17.7465	Pass	12.2535	4881.86	15.9241	Pass	14.0759	17267.9
293T	14	chr22:36152152-36152191	RBFOX2	conserved	17.2686	Pass	12.7314	6799.6	15.6823	Pass	14.3177	20418.5
293T	15	chr22:36152152-36152191	RBFOX2	conserved	19.3769	Pass	10.6231	1576.15	17.4637	Pass	12.5363	5939.34
293T	16	chr22:36152152-36152191	RBFOX2	conserved	17.9946	Pass	12.0054	4110.45	16.0852	Pass	13.9148	15443.8
293T	17	chr22:36152152-36152191	RBFOX2	conserved	18.2567	Pass	11.7433	3427.32	17.0622	Pass	12.9378	7845.52
293T	18	chr22:36152152-36152191	RBFOX2	conserved	17.7538	Pass	12.2462	4857.12	17.0979	Pass	12.9021	7653.44
293T	19	chr22:36152152-36152191	RBFOX2	conserved	18.4023	Pass	11.5977	3098.15	16.7451	Pass	13.2549	9773.83
293T	20	chr22:36152152-36152191	RBFOX2	conserved	17.2957	Pass	12.7043	6673.04	15.8197	Pass	14.1803	18564.1
293T	21	chr22:36152152-36152191	RBFOX2	conserved	17.5007	Pass	12.4993	5788.9	16.1317	Pass	13.8683	14954
293T	22	chr22:36152152-36152191	RBFOX2	conserved	17.3754	Pass	12.6246	6313.94	15.5569	Pass	14.4431	22273.7
293T	23	chr22:36152152-36152191	RBFOX2	conserved	19.9031	Pass	10.0969	1094.11	17.713	Pass	12.287	4996.54
293T	24	chr22:36152152-36152191	RBFOX2	conserved	18.3038	Pass	11.6962	3317.25	17.2952	Pass	12.7048	6675.16
293T	25	chr22:36152152-36152191	RBFOX2	conserved	16.7399	Pass	13.2601	9809.64	15.9946	Pass	14.0054	16443.9
293T	26	chr22:36152152-36152191	RBFOX2	conserved	17.5274	Pass	12.4726	5682.65	15.7632	Pass	14.2368	19304.9
293T	27	chr22:36152152-36152191	RBFOX2	conserved	17.2403	Pass	12.7597	6934.09	15.3288	Pass	14.6712	26088.1
293T	1	chr10:267135-267296	ZMYND11	conserved	18.1072	Pass	11.8928	3801.7	17.4237	Pass	12.5763	6106.18
293T	2	chr10:267135-267296	ZMYND11	conserved	>30	No Call	0	0	17.8329	Pass	12.1671	4598.05
293T	3	chr10:267135-267296	ZMYND11	conserved	17.7993	Pass	12.2007	4706.39	15.6404	Pass	14.3596	21020.8
293T	4	chr10:267135-267296	ZMYND11	conserved	>30	No Call	0	0	18.4653	Pass	11.5347	2965.9
293T	5	chr10:267135-267296	ZMYND11	conserved	18.5734	Pass	11.4266	2751.64	17.2827	Pass	12.7173	6733.33
293T	6	chr10:267135-267296	ZMYND11	conserved	18.1894	Pass	11.8106	3590.95	17.1887	Pass	12.8113	7186.41
293T	7	chr10:267135-267296	ZMYND11	conserved	18.8392	Pass	11.1608	2288.41	16.3557	Pass	13.6443	12802.8
293T	8	chr10:267135-267296	ZMYND11	conserved	18.6184	Pass	11.3816	2667.12	21.1191	Pass	8.88086	470.416
293T	9	chr10:267135-267296	ZMYND11	conserved	21.8764	Pass	8.12361	277.902	17.422	Pass	12.578	6113.62
293T	10	chr10:267135-267296	ZMYND11	conserved	>30	No Call	0	0	16.434	Pass	13.566	12126.8
293T	11	chr10:267135-267296	ZMYND11	conserved	17.6418	Pass	12.3582	5249.4	16.445	Pass	13.555	12034
293T	12	chr10:267135-267296	ZMYND11	conserved	18.8016	Pass	11.1984	2348.85	16.4939	Pass	13.5061	11633
293T	13	chr10:267135-267296	ZMYND11	conserved	19.3917	Pass	10.6083	1560.1	16.6779	Pass	13.3221	10240.5
293T	14	chr10:267135-267296	ZMYND11	conserved	18.7445	Pass	11.2555	2443.73	15.8689	Pass	14.1311	17941
293T	15	chr10:267135-267296	ZMYND11	conserved	19.598	Pass	10.402	1352.04	16.7267	Pass	13.2733	9899.36
293T	16	chr10:267135-267296	ZMYND11	conserved	18.6027	Pass	11.3973	2696.37	17.6041	Pass	12.3959	5388.45
293T	17	chr10:267135-267296	ZMYND11	conserved	20.1945	Pass	9.80548	893.834	17.3933	Pass	12.6067	6236.31
293T	18	chr10:267135-267296	ZMYND11	conserved	18.6567	Pass	11.3433	2597.26	16.5668	Pass	13.4332	11059.8
293T	19	chr10:267135-267296	ZMYND11	conserved	21.2126	Pass	8.78739	440.843	17.3456	Pass	12.6544	6445.81
293T	20	chr10:267135-267296	ZMYND11	conserved	>30	No Call	0	0	17.3623	Pass	12.6377	6371.76
293T	21	chr10:267135-267296	ZMYND11	conserved	18.3241	Pass	11.6759	3270.91	16.1204	Pass	13.8796	15071.7
293T	22	chr10:267135-267296	ZMYND11	conserved	21.8912	Pass	8.10878	275.05	16.3156	Pass	13.6844	13163.8
293T	23	chr10:267135-267296	ZMYND11	conserved	>30	No Call	0	0	16.2565	Pass	13.7435	13714.2
293T	24	chr10:267135-267296	ZMYND11	conserved	>30	No Call	0	0	16.9513	Pass	13.0487	8472.14
293T	25	chr10:267135-267296	ZMYND11	conserved	18.9762	Pass	11.0238	2081.12	16.3051	Pass	13.6949	13259.9
293T	26	chr10:267135-267296	ZMYND11	conserved	>30	No Call	0	0	18.0529	Pass	11.9471	3947.5
293T	27	chr10:267135-267296	ZMYND11	conserved	20.2347	Pass	9.76532	869.273	17.4231	Pass	12.5769	6108.7
293T	1	chr2:183889706-183889723	NCKAP1	conserved	17.0287	Pass	12.9713	8029.6	26.693	Pass	3.30699	8.89699
293T	2	chr2:183889706-183889723	NCKAP1	conserved	16.2939	Pass	13.7061	13362.9	25.8943	Pass	4.10571	16.2164
293T	3	chr2:183889706-183889723	NCKAP1	conserved	16.0527	Pass	13.9473	15794.8	21.0198	Pass	8.98016	504.005
293T	4	chr2:183889706-183889723	NCKAP1	conserved	14.9391	Pass	15.0609	34180.6	22.4781	Pass	7.52189	182.787
293T	5	chr2:183889706-183889723	NCKAP1	conserved	15.5935	Pass	14.4065	21715.9	23.4541	Pass	6.54592	92.4366
293T	6	chr2:183889706-183889723	NCKAP1	conserved	16.6633	Amplification Failure	NA	NA	23.5759	Pass	6.4241	84.871
293T	7	chr2:183889706-183889723	NCKAP1	conserved	15.0508	Pass	14.9492	31633.1	23.2865	Pass	6.71346	103.943
293T	8	chr2:183889706-183889723	NCKAP1	conserved	16.263	Pass	13.737	13652.7	23.9855	Pass	6.01453	63.6476
293T	9	chr2:183889706-183889723	NCKAP1	conserved	15.4552	Pass	14.5448	23900.4	23.8162	Pass	6.18383	71.6972
293T	10	chr2:183889706-183889723	NCKAP1	conserved	16.2412	Pass	13.7588	13860.4	24.093	Pass	5.90696	59.0028
293T	11	chr2:183889706-183889723	NCKAP1	conserved	15.8754	Pass	14.1246	17860.9	23.5072	Pass	6.49276	89.0565
293T	12	chr2:183889706-183889723	NCKAP1	conserved	15.5482	Pass	14.4518	22407.6	22.4307	Pass	7.56927	188.923
293T	13	chr2:183889706-183889723	NCKAP1	conserved	15.1361	Pass	14.8639	29817.7	23.2424	Pass	6.75763	107.205
293T	14	chr2:183889706-183889723	NCKAP1	conserved	15.3913	Pass	14.6087	24982.7	20.8965	Pass	9.10346	549.066
293T	15	chr2:183889706-183889723	NCKAP1	conserved	15.6579	Pass	14.3421	20767	22.9946	Pass	7.00538	127.478
293T	16	chr2:183889706-183889723	NCKAP1	conserved	16.1022	Pass	13.8978	15262.2	24.0995	Pass	5.90049	58.7344
293T	17	chr2:183889706-183889723	NCKAP1	conserved	17.4637	Pass	12.5363	5939.4	24.633	Pass	5.36697	40.2686
293T	18	chr2:183889706-183889723	NCKAP1	conserved	16.1538	Pass	13.8462	14725.9	22.7512	Pass	7.24877	151.089
293T	19	chr2:183889706-183889723	NCKAP1	conserved	16.2879	Pass	13.7121	13419.2	24.0613	Pass	5.93873	60.339
293T	20	chr2:183889706-183889723	NCKAP1	conserved	16.1191	Pass	13.8809	15084.9	23.1868	Pass	6.81324	111.457
293T	21	chr2:183889706-183889723	NCKAP1	conserved	15.8149	Pass	14.1851	18626.5	23.5406	Pass	6.45944	87.0008
293T	22	chr2:183889706-183889723	NCKAP1	conserved	16.1265	Pass	13.8735	15007.6	24.406	Pass	5.59398	47.3011
293T	23	chr2:183889706-183889723	NCKAP1	conserved	15.2598	Pass	14.7402	27367.5	21.961	Pass	8.03896	262.007
293T	24	chr2:183889706-183889723	NCKAP1	conserved	15.2147	Pass	14.7853	28236.1	23.6051	Pass	6.39494	83.1529
293T	25	chr2:183889706-183889723	NCKAP1	conserved	14.5235	Pass	15.4765	45591.1	22.3685	Pass	7.63146	197.289
293T	26	chr2:183889706-183889723	NCKAP1	conserved	15.6133	Pass	14.3867	21419.7	21.5842	Pass	8.41582	340.517
293T	27	chr2:183889706-183889723	NCKAP1	conserved	16.7758	Pass	13.2242	9568.07	25.8858	Pass	4.11422	16.3182
293T	1	chr5:122930733-122930828	CSNK1G3	conserved	16.8446	Pass	13.1554	9122.44	>30	No Call	0	0
293T	2	chr5:122930733-122930828	CSNK1G3	conserved	16.231	Pass	13.769	13959	26.6675	Pass	3.33251	9.07359
293T	3	chr5:122930733-122930828	CSNK1G3	conserved	15.7297	Pass	14.2703	19759.7	>30	No Call	0	0
293T	4	chr5:122930733-122930828	CSNK1G3	conserved	16.2358	Pass	13.7642	13912.4	20.5942	Pass	9.40581	677.313
293T	5	chr5:122930733-122930828	CSNK1G3	conserved	16.5314	Pass	13.4686	11334.5	>30	No Call	0	0
293T	6	chr5:122930733-122930828	CSNK1G3	conserved	16.789	Pass	13.211	9481.1	23.8782	Amplification Failure	NA	NA
293T	7	chr5:122930733-122930828	CSNK1G3	conserved	20.282	Pass	9.718	841.192	>30	No Call	0	0
293T	8	chr5:122930733-122930828	CSNK1G3	conserved	17.0999	Pass	12.9001	7643.15	28.8959	Amplification Failure	NA	NA
293T	9	chr5:122930733-122930828	CSNK1G3	conserved	15.5603	Pass	14.4397	22220.9	19.1241	Pass	10.8759	1878.21
293T	10	chr5:122930733-122930828	CSNK1G3	conserved	16.0446	Pass	13.9554	15884.1	20.7513	Pass	9.24868	607.319
293T	11	chr5:122930733-122930828	CSNK1G3	conserved	16.0203	Pass	13.9797	16154.1	21.5384	Pass	8.4616	351.529
293T	12	chr5:122930733-122930828	CSNK1G3	conserved	15.28	Pass	14.72	26986.2	21.5433	Pass	8.45675	350.345
293T	13	chr5:122930733-122930828	CSNK1G3	conserved	19.8361	Pass	10.1639	1146.18	>30	No Call	0	0
293T	14	chr5:122930733-122930828	CSNK1G3	conserved	16.2839	Pass	13.7161	13456.6	28.8673	Amplification Failure	NA	NA
293T	15	chr5:122930733-122930828	CSNK1G3	conserved	16.5448	Pass	13.4552	11229.8	>30	No Call	0	0
293T	16	chr5:122930733-122930828	CSNK1G3	conserved	16.5852	Pass	13.4148	10919.5	19.2828	Pass	10.7172	1682.45
293T	17	chr5:122930733-122930828	CSNK1G3	conserved	16.4234	Pass	13.5766	12216.2	>30	No Call	0	0
293T	18	chr5:122930733-122930828	CSNK1G3	conserved	15.87	Pass	14.13	17927.7	20.4994	Pass	9.50059	723.371
293T	19	chr5:122930733-122930828	CSNK1G3	conserved	15.9507	Pass	14.0493	16952.2	21.1465	Pass	8.85352	461.566
293T	20	chr5:122930733-122930828	CSNK1G3	conserved	16.5399	Pass	13.4601	11268.4	21.3183	Pass	8.68168	409.627
293T	21	chr5:122930733-122930828	CSNK1G3	conserved	15.4985	Pass	14.5015	23193.9	24.6214	Pass	5.37861	40.603
293T	22	chr5:122930733-122930828	CSNK1G3	conserved	15.5626	Pass	14.4374	22185.7	21.0789	Pass	8.92114	483.763
293T	23	chr5:122930733-122930828	CSNK1G3	conserved	16.0837	Pass	13.9163	15459.9	21.3618	Pass	8.63819	397.431
293T	24	chr5:122930733-122930828	CSNK1G3	conserved	16.7922	Pass	13.2078	9459.95	22.0768	Pass	7.92322	241.731
293T	25	chr5:122930733-122930828	CSNK1G3	conserved	16.8096	Pass	13.1904	9346.95	22.9034	Pass	7.09657	135.861
293T	26	chr5:122930733-122930828	CSNK1G3	conserved	16.511	Pass	13.489	11496.5	>30	No Call	0	0
293T	27	chr5:122930733-122930828	CSNK1G3	conserved	16.5518	Pass	13.4482	11175.4	27.2448	Amplification Failure	NA	NA
293T	1	chr17:80422163-80422306	NARF	non-conserved	18.4887	Pass	11.5113	2918.09	17.3451	Pass	12.6549	6448.22
293T	2	chr17:80422163-80422306	NARF	non-conserved	18.0308	Pass	11.9692	4008.37	17.1276	Pass	12.8724	7497.49
293T	3	chr17:80422163-80422306	NARF	non-conserved	16.9329	Pass	13.0671	8581.23	16.2472	Pass	13.7528	13802.7
293T	4	chr17:80422163-80422306	NARF	non-conserved	17.3391	Pass	12.6609	6474.83	16.4591	Pass	13.5409	11917.7
293T	5	chr17:80422163-80422306	NARF	non-conserved	16.3892	Pass	13.6108	12508.7	15.4018	Pass	14.5982	24801
293T	6	chr17:80422163-80422306	NARF	non-conserved	16.1088	Pass	13.8912	15193	15.3484	Pass	14.6516	25736.8
293T	7	chr17:80422163-80422306	NARF	non-conserved	17.1267	Pass	12.8733	7502.23	16.204	Pass	13.796	14222.4
293T	8	chr17:80422163-80422306	NARF	non-conserved	17.7754	Pass	12.2246	4784.98	16.7731	Pass	13.2269	9585.96
293T	9	chr17:80422163-80422306	NARF	non-conserved	17.0362	Pass	12.9638	7987.87	16.1492	Pass	13.8508	14772.9
293T	10	chr17:80422163-80422306	NARF	non-conserved	18.0474	Pass	11.9526	3962.51	17.0025	Pass	12.9975	8176.56
293T	11	chr17:80422163-80422306	NARF	non-conserved	17.8365	Pass	12.1635	4586.6	16.9611	Pass	13.0389	8414.98
293T	12	chr17:80422163-80422306	NARF	non-conserved	16.8615	Pass	13.1385	9016.5	16.1752	Pass	13.8248	14509.3
293T	13	chr17:80422163-80422306	NARF	non-conserved	17.1721	Pass	12.8279	7270.03	16.5662	Pass	13.4338	11064.3
293T	14	chr17:80422163-80422306	NARF	non-conserved	16.3846	Pass	13.6154	12549.3	15.5612	Pass	14.4388	22207.1
293T	15	chr17:80422163-80422306	NARF	non-conserved	17.4847	Pass	12.5153	5853.19	16.6012	Pass	13.3988	10799.2
293T	16	chr17:80422163-80422306	NARF	non-conserved	16.8702	Pass	13.1298	8961.96	16.021	Pass	13.979	16146.6
293T	17	chr17:80422163-80422306	NARF	non-conserved	17.4074	Pass	12.5926	6175.47	16.4805	Pass	13.5195	11742
293T	18	chr17:80422163-80422306	NARF	non-conserved	17.4298	Pass	12.5702	6080.57	16.2613	Pass	13.7387	13669.1
293T	19	chr17:80422163-80422306	NARF	non-conserved	18.1531	Pass	11.8469	3682.62	17.0655	Pass	12.9345	7827.29
293T	20	chr17:80422163-80422306	NARF	non-conserved	17.4256	Pass	12.5744	6098.26	16.5691	Pass	13.4309	11042.5
293T	21	chr17:80422163-80422306	NARF	non-conserved	16.5884	Pass	13.4116	10895.4	15.7503	Pass	14.2497	19478.3
293T	22	chr17:80422163-80422306	NARF	non-conserved	16.5863	Pass	13.4137	10911.6	15.6834	Pass	14.3166	20403.5
293T	23	chr17:80422163-80422306	NARF	non-conserved	16.8401	Pass	13.1599	9151.3	15.712	Pass	14.288	20003.5
293T	24	chr17:80422163-80422306	NARF	non-conserved	17.5327	Pass	12.4673	5661.75	16.8372	Pass	13.1628	9169.63
293T	25	chr17:80422163-80422306	NARF	non-conserved	17.2306	Pass	12.7694	6980.78	16.4762	Pass	13.5238	11776.6
293T	26	chr17:80422163-80422306	NARF	non-conserved	16.683	Pass	13.317	10204.3	16.4791	Pass	13.5209	11753.2
293T	27	chr17:80422163-80422306	NARF	non-conserved	17.4087	Pass	12.5913	6170.03	16.213	Pass	13.787	14134
293T	1	chr3:53271813-53271836	TKT	non-conserved	15.7347	Pass	14.2653	19690.6	16.6255	Pass	13.3745	10618.7
293T	2	chr3:53271813-53271836	TKT	non-conserved	14.3036	Pass	15.6964	53096.5	15.0127	Pass	14.9873	32479.2
293T	3	chr3:53271813-53271836	TKT	non-conserved	13.3442	Pass	16.6558	103252	14.0818	Pass	15.9182	61920.6
293T	4	chr3:53271813-53271836	TKT	non-conserved	14.3457	Pass	15.6543	51571.7	14.7219	Pass	15.2781	39732.1
293T	5	chr3:53271813-53271836	TKT	non-conserved	14.5474	Pass	15.4526	44841.7	15.1032	Pass	14.8968	30504.4
293T	6	chr3:53271813-53271836	TKT	non-conserved	14.1667	Pass	15.8333	58384.3	14.8904	Pass	15.1096	35353.4
293T	7	chr3:53271813-53271836	TKT	non-conserved	13.971	Pass	16.029	66865.5	14.6983	Pass	15.3017	40389.4
293T	8	chr3:53271813-53271836	TKT	non-conserved	14.5822	Pass	15.4178	43772.8	15.122	Pass	14.878	30110.9
293T	9	chr3:53271813-53271836	TKT	non-conserved	13.7812	Pass	16.2188	76268	14.288	Pass	15.712	53674.3
293T	10	chr3:53271813-53271836	TKT	non-conserved	13.8579	Pass	16.1421	72320.6	14.5076	Pass	15.4924	46096.6
293T	11	chr3:53271813-53271836	TKT	non-conserved	14.4137	Pass	15.5863	49197.9	14.9942	Pass	15.0058	32898.5
293T	12	chr3:53271813-53271836	TKT	non-conserved	15.1654	Pass	14.8346	29216.6	15.4094	Pass	14.5906	24671.7
293T	13	chr3:53271813-53271836	TKT	non-conserved	13.991	Pass	16.009	65943	14.5922	Pass	15.4078	43471.9
293T	14	chr3:53271813-53271836	TKT	non-conserved	14.3032	Pass	15.6968	53112.7	14.6512	Pass	15.3488	41728.2
293T	15	chr3:53271813-53271836	TKT	non-conserved	15.5917	Pass	14.4083	21741.8	16.3183	Pass	13.6817	13138.9
293T	16	chr3:53271813-53271836	TKT	non-conserved	15.9036	Pass	14.0964	17514.7	15.9905	Pass	14.0095	16490.8
293T	17	chr3:53271813-53271836	TKT	non-conserved	16.0965	Pass	13.9035	15323.2	16.7956	Pass	13.2044	9437.9
293T	18	chr3:53271813-53271836	TKT	non-conserved	14.0557	Pass	15.9443	63053.2	14.5769	Pass	15.4231	43933.1
293T	19	chr3:53271813-53271836	TKT	non-conserved	14.9551	Pass	15.0449	33802.7	15.5265	Pass	14.4735	22747.9
293T	20	chr3:53271813-53271836	TKT	non-conserved	13.9948	Pass	16.0052	65771.1	14.431	Pass	15.569	48611.7
293T	21	chr3:53271813-53271836	TKT	non-conserved	14.4151	Pass	15.5849	49148.1	14.8293	Pass	15.1707	36881.6
293T	22	chr3:53271813-53271836	TKT	non-conserved	15.6689	Pass	14.3311	20609.5	16.163	Pass	13.837	14632.3
293T	23	chr3:53271813-53271836	TKT	non-conserved	15.5114	Pass	14.4886	22987.1	15.9563	Pass	14.0437	16887.5
293T	24	chr3:53271813-53271836	TKT	non-conserved	15.5125	Pass	14.4875	22970.3	16.0297	Pass	13.9703	16049.2
293T	25	chr3:53271813-53271836	TKT	non-conserved	14.8028	Pass	15.1972	37567.3	15.3808	Pass	14.6192	25165.5
293T	26	chr3:53271813-53271836	TKT	non-conserved	13.9259	Pass	16.0741	68989.8	14.5397	Pass	15.4603	45083.5
293T	27	chr3:53271813-53271836	TKT	non-conserved	15.1209	Pass	14.8791	30132.9	15.5433	Pass	14.4567	22484.3
293T	1	chr20:16354902-16355054	KIF16B	non-conserved	>30	No Call	0	0	19.2353	Pass	10.7647	1738.76
293T	2	chr20:16354902-16355054	KIF16B	non-conserved	>30	No Call	0	0	18.2448	Pass	11.7552	3455.71
293T	3	chr20:16354902-16355054	KIF16B	non-conserved	19.3871	Pass	10.6129	1565.02	16.8625	Pass	13.1375	9009.96
293T	4	chr20:16354902-16355054	KIF16B	non-conserved	20.0165	Pass	9.98346	1011.33	18.5644	Pass	11.4356	2768.82
293T	5	chr20:16354902-16355054	KIF16B	non-conserved	>30	No Call	0	0	19.3804	Pass	10.6196	1572.33
293T	6	chr20:16354902-16355054	KIF16B	non-conserved	>30	No Call	0	0	23.4447	Amplification Failure	NA	NA
293T	7	chr20:16354902-16355054	KIF16B	non-conserved	20.0041	Pass	9.99593	1020.12	18.3138	Pass	11.6862	3294.27
293T	8	chr20:16354902-16355054	KIF16B	non-conserved	19.9109	Pass	10.0891	1088.21	18.1446	Pass	11.8554	3704.33
293T	9	chr20:16354902-16355054	KIF16B	non-conserved	19.6878	Pass	10.3122	1270.43	16.4447	Pass	13.5553	12036.7
293T	10	chr20:16354902-16355054	KIF16B	non-conserved	19.78>3011	Pass	10.21	1183.46	18.4504	Pass	11.5496	2996.64
293T	11	chr20:16354902-16355054	KIF16B	non-conserved	>30	No Call	0	0	18.2326	Pass	11.7674	3485.05
293T	12	chr20:16354902-16355054	KIF16B	non-conserved	19.8537	Pass	10.1463	1132.3	19.6726	Pass	10.3274	1283.87
293T	13	chr20:16354902-16355054	KIF16B	non-conserved	20.4921	Pass	9.5079	727.051	18.5983	Pass	11.4017	2704.52
293T	14	chr20:16354902-16355054	KIF16B	non-conserved	>30	No Call	0	0	18.6799	Pass	11.3201	2555.75
293T	15	chr20:16354902-16355054	KIF16B	non-conserved	>30	No Call	0	0	20.7559	Pass	9.24411	605.393
293T	16	chr20:16354902-16355054	KIF16B	non-conserved	>30	No Call	0	0	17.3072	Pass	12.6928	6619.79
293T	17	chr20:16354902-16355054	KIF16B	non-conserved	>30	No Call	0	0	19.0776	Pass	10.9224	1939.76
293T	18	chr20:16354902-16355054	KIF16B	non-conserved	19.3774	Pass	10.6226	1575.55	19.1879	Pass	10.8121	1796.94
293T	19	chr20:16354902-16355054	KIF16B	non-conserved	>30	No Call	0	0	18.6847	Pass	11.3153	2547.25
293T	20	chr20:16354902-16355054	KIF16B	non-conserved	>30	No Call	0	0	18.0613	Pass	11.9387	3924.55
293T	21	chr20:16354902-16355054	KIF16B	non-conserved	>30	No Call	0	0	17.432	Pass	12.568	6071.08
293T	22	chr20:16354902-16355054	KIF16B	non-conserved	>30	No Call	0	0	20.1>309026	Pass	9.80001	890.45
293T	23	chr20:16354902-16355054	KIF16B	non-conserved	>30	No Call	0	0	>30	No Call	0	0
293T	24	chr20:16354902-16355054	KIF16B	non-conserved	19.2579	Pass	10.7421	1711.81	20.2658	Pass	9.73421	850.704
293T	25	chr20:16354902-16355054	KIF16B	non-conserved	18.9247	Pass	11.0753	2156.7	18.8147	Pass	11.1853	2327.66
293T	26	chr20:16354902-16355054	KIF16B	non-conserved	18.5657	Pass	11.4343	2766.35	17.5431	Pass	12.4569	5621.1
293T	27	chr20:16354902-16355054	KIF16B	non-conserved	>30	No Call	0	0	18.8853	Pass	11.1147	2216.54
293T	1	chr19:19014077-19014232	COPE	non-conserved	>30	No Call	0	0	17.4871	Pass	12.5129	5843.61
293T	2	chr19:19014077-19014232	COPE	non-conserved	>30	No Call	0	0	16.0728	Pass	13.9272	15576.7
293T	3	chr19:19014077-19014232	COPE	non-conserved	22.0028	Pass	7.99719	254.502	15.8843	Pass	14.1157	17751.6
293T	4	chr19:19014077-19014232	COPE	non-conserved	19.5946	Pass	10.4054	1355.22	16.1571	Pass	13.8429	14692.2
293T	5	chr19:19014077-19014232	COPE	non-conserved	19.8014	Pass	10.1986	1174.16	15.7403	Pass	14.2597	19614
293T	6	chr19:19014077-19014232	COPE	non-conserved	18.1873	Pass	11.8127	3596.35	16.634	Pass	13.366	10556.7
293T	7	chr19:19014077-19014232	COPE	non-conserved	21.6223	Pass	8.37765	331.602	17.0072	Pass	12.9928	8150.33
293T	8	chr19:19014077-19014232	COPE	non-conserved	>30	No Call	0	0	17.2812	Pass	12.7188	6740.43
293T	9	chr19:19014077-19014232	COPE	non-conserved	19.7198	Pass	10.2802	1242.52	15.8194	Pass	14.1806	18567.5
293T	10	chr19:19014077-19014232	COPE	non-conserved	19.1312	Pass	10.8688	1868.92	16.7202	Pass	13.2798	9944.37
293T	11	chr19:19014077-19014232	COPE	non-conserved	19.9173	Pass	10.0827	1083.4	16.7788	Pass	13.2212	9548.12
293T	12	chr19:19014077-19014232	COPE	non-conserved	>30	No Call	0	0	17.7082	Amplification Failure	NA	NA
293T	13	chr19:19014077-19014232	COPE	non-conserved	21.1962	Pass	8.80377	445.89	16.9852	Pass	13.0148	8275.19
293T	14	chr19:19014077-19014232	COPE	non-conserved	20.7595	Pass	9.24045	603.858	15.9402	Pass	14.0598	17076.5
293T	15	chr19:19014077-19014232	COPE	non-conserved	>30	No Call	0	0	17.9318	Pass	12.0682	4293.18
293T	16	chr19:19014077-19014232	COPE	non-conserved	>30	No Call	0	0	16.6579	Pass	13.3421	10383.3
293T	17	chr19:19014077-19014232	COPE	non-conserved	>30	No Call	0	0	18.4	Pass	11.6	3103.1
293T	18	chr19:19014077-19014232	COPE	non-conserved	19.3524	Pass	10.6476	1603.2	16.4083	Pass	13.5917	12344.7
293T	19	chr19:19014077-19014232	COPE	non-conserved	>30	No Call	0	0	17.3556	Pass	12.6444	6401.63
293T	20	chr19:19014077-19014232	COPE	non-conserved	>30	No Call	0	0	16.7922	Pass	13.2078	9460.26
293T	21	chr19:19014077-19014232	COPE	non-conserved	>30	No Call	0	0	18.1461	Pass	11.8539	3700.41
293T	22	chr19:19014077-19014232	COPE	non-conserved	18.5635	Pass	11.4365	2770.69	17.3027	Pass	12.6973	6640.64
293T	23	chr19:19014077-19014232	COPE	non-conserved	>30	No Call	0	0	15.9543	Pass	14.0457	16909.8
293T	24	chr19:19014077-19014232	COPE	non-conserved	>30	No Call	0	0	16.2682	Pass	13.7318	13603.7
293T	25	chr19:19014077-19014232	COPE	non-conserved	>30	No Call	0	0	15.9276	Pass	14.0724	17225.8
293T	26	chr19:19014077-19014232	COPE	non-conserved	19.7341	Amplification Failure	NA	NA	14.8716	Pass	15.1284	35817.9
293T	27	chr19:19014077-19014232	COPE	non-conserved	>30	No Call	0	0	17.8447	Pass	12.1553	4560.39
293T	1	chr21:18976463-18976594	BTG3	non-conserved	18.9836	Pass	11.0164	2070.43	19.7823	Pass	10.2177	1189.82
293T	2	chr21:18976463-18976594	BTG3	non-conserved	15.6622	Pass	14.3378	20705.1	>30	No Call	0	0
293T	3	chr21:18976463-18976594	BTG3	non-conserved	16.5233	Pass	13.4767	11398.7	19.5746	Pass	10.4254	1374.15
293T	4	chr21:18976463-18976594	BTG3	non-conserved	17.0034	Pass	12.9966	8171.81	>30	No Call	0	0
293T	5	chr21:18976463-18976594	BTG3	non-conserved	18.078	Pass	11.922	3879.3	>30	No Call	0	0
293T	6	chr21:18976463-18976594	BTG3	non-conserved	16.0404	Pass	13.9596	15930.3	18.0156	Pass	11.9844	4051
293T	7	chr21:18976463-18976594	BTG3	non-conserved	13.8669	Pass	16.1331	71866.8	19.1517	Pass	10.8483	1842.64
293T	8	chr21:18976463-18976594	BTG3	non-conserved	17.5196	Pass	12.4804	5713.26	19.616	Pass	10.384	1335.25
293T	9	chr21:18976463-18976594	BTG3	non-conserved	16.406	Pass	13.594	12364.5	>30	No Call	0	0
293T	10	chr21:18976463-18976594	BTG3	non-conserved	16.5751	Pass	13.4249	10996.9	>30	No Call	0	0
293T	11	chr21:18976463-18976594	BTG3	non-conserved	16.8447	Pass	13.1553	9121.73	18.2425	Pass	11.7575	3461.26
293T	12	chr21:18976463-18976594	BTG3	non-conserved	15.8322	Pass	14.1678	18403.7	26.7234	Amplification Failure	NA	NA
293T	13	chr21:18976463-18976594	BTG3	non-conserved	13.8775	Pass	16.1225	71343.6	18.3896	Pass	11.6104	3125.69
293T	14	chr21:18976463-18976594	BTG3	non-conserved	16.6247	Pass	13.3753	10625.2	19.0482	Pass	10.9518	1979.71
293T	15	chr21:18976463-18976594	BTG3	non-conserved	17.5566	Pass	12.4434	5568.86	>30	No Call	0	0
293T	16	chr21:18976463-18976594	BTG3	non-conserved	16.3151	Pass	13.6849	13168.2	19.4838	Pass	10.5162	1463.55
293T	17	chr21:18976463-18976594	BTG3	non-conserved	15.6373	Pass	14.3627	21066.1	>30	No Call	0	0
293T	18	chr21:18976463-18976594	BTG3	non-conserved	15.6513	Pass	14.3487	20862.1	18.1822	Pass	11.8178	3609.03
293T	19	chr21:18976463-18976594	BTG3	non-conserved	17.4949	Pass	12.5051	5812.06	>30	No Call	0	0
293T	20	chr21:18976463-18976594	BTG3	non-conserved	16.5801	Pass	13.4199	10958.8	18.7395	Pass	11.2605	2452.26
293T	21	chr21:18976463-18976594	BTG3	non-conserved	15.0223	Pass	14.9777	32263.8	18.9296	Pass	11.0704	2149.45
293T	22	chr21:18976463-18976594	BTG3	non-conserved	16.3004	Pass	13.6996	13303.4	17.2826	Pass	12.7174	6733.79
293T	23	chr21:18976463-18976594	BTG3	non-conserved	16.9743	Pass	13.0257	8338.15	21.7398	Amplification Failure	NA	NA
293T	24	chr21:18976463-18976594	BTG3	non-conserved	16.1371	Pass	13.8629	14897.9	19.1535	Pass	10.8465	1840.27
293T	25	chr21:18976463-18976594	BTG3	non-conserved	16.78	Pass	13.22	9540.79	>30	No Call	0	0
293T	26	chr21:18976463-18976594	BTG3	non-conserved	15.7412	Pass	14.2588	19602.8	18.143	Amplification Failure	NA	NA
293T	27	chr21:18976463-18976594	BTG3	non-conserved	17.4506	Pass	12.5494	5993.31	17.8448	Pass	12.1552	4560.05
293T	1	chr4:2514165-2514324	RNF4	non-conserved	22.5585	Pass	7.4415	172.826	17.5485	Pass	12.4515	5600.03
293T	2	chr4:2514165-2514324	RNF4	non-conserved	20.844	Pass	9.15604	569.484	17.0271	Pass	12.9729	8038.79
293T	3	chr4:2514165-2514324	RNF4	non-conserved	18.9257	Pass	11.0743	2155.21	15.6754	Pass	14.3246	20516.7
293T	4	chr4:2514165-2514324	RNF4	non-conserved	19.9429	Pass	10.0571	1064.37	16.082	Pass	13.918	15477.2
293T	5	chr4:2514165-2514324	RNF4	non-conserved	19.8164	Pass	10.1836	1161.94	16.6888	Pass	13.3112	10163
293T	6	chr4:2514165-2514324	RNF4	non-conserved	19.7999	Pass	10.2001	1175.38	15.7746	Pass	14.2254	19153.5
293T	7	chr4:2514165-2514324	RNF4	non-conserved	19.8133	Pass	10.1867	1164.5	16.0607	Pass	13.9393	15707.7
293T	8	chr4:2514165-2514324	RNF4	non-conserved	23.0434	Pass	6.95665	123.211	18.2216	Pass	11.7784	3511.71
293T	9	chr4:2514165-2514324	RNF4	non-conserved	19.795	Pass	10.205	1179.36	15.9871	Pass	14.0129	16529.6
293T	10	chr4:2514165-2514324	RNF4	non-conserved	20.9577	Pass	9.04233	526.245	17.2662	Pass	12.7338	6810.87
293T	11	chr4:2514165-2514324	RNF4	non-conserved	19.1002	Pass	10.8998	1909.54	16.3258	Pass	13.6742	13071.2
293T	12	chr4:2514165-2514324	RNF4	non-conserved	19.4912	Pass	10.5088	1456	16.412	Pass	13.588	12312.7
293T	13	chr4:2514165-2514324	RNF4	non-conserved	19.6373	Pass	10.3627	1315.72	16.3736	Pass	13.6264	12645.1
293T	14	chr4:2514165-2514324	RNF4	non-conserved	19.9383	Pass	10.0617	1067.78	16.1215	Pass	13.8785	15060.2
293T	15	chr4:2514165-2514324	RNF4	non-conserved	21.4554	Pass	8.54456	372.397	17.6373	Pass	12.3627	5265.83
293T	16	chr4:2514165-2514324	RNF4	non-conserved	19.3644	Pass	10.6356	1589.86	17.5961	Pass	12.4039	5418.42
293T	17	chr4:2514165-2514324	RNF4	non-conserved	19.632	Pass	10.368	1320.53	17.4352	Pass	12.5648	6057.9
293T	18	chr4:2514165-2514324	RNF4	non-conserved	19.8071	Pass	10.1929	1169.46	16.616	Pass	13.384	10689.1
293T	19	chr4:2514165-2514324	RNF4	non-conserved	21.2048	Pass	8.7952	443.243	18.4852	Pass	11.5148	2925.13
293T	20	chr4:2514165-2514324	RNF4	non-conserved	20.0483	Pass	9.95174	989.313	16.8134	Pass	13.1866	9321.94
293T	21	chr4:2514165-2514324	RNF4	non-conserved	18.6074	Pass	11.3926	2687.46	15.0439	Pass	14.9561	31785.9
293T	22	chr4:2514165-2514324	RNF4	non-conserved	20.1849	Pass	9.81511	899.829	17.2015	Pass	12.7985	7123.29
293T	23	chr4:2514165-2514324	RNF4	non-conserved	21.1389	Pass	8.86113	464.014	17.4185	Pass	12.5815	6128.37
293T	24	chr4:2514165-2514324	RNF4	non-conserved	20.3722	Pass	9.62783	790.162	16.6451	Pass	13.3549	10475.8
293T	25	chr4:2514165-2514324	RNF4	non-conserved	19.7965	Pass	10.2035	1178.14	16.1464	Pass	13.8536	14801.7
293T	26	chr4:2514165-2514324	RNF4	non-conserved	18.2412	Pass	11.7588	3464.3	15.595	Pass	14.405	21693.3
293T	27	chr4:2514165-2514324	RNF4	non-conserved	20.3269	Pass	9.67311	815.389	17.3703	Pass	12.6297	6336.67
293T	1	chr16:89291127-89291210	ZNF778	non-conserved	23.7789	Pass	6.22109	73.5993	19.5977	Pass	10.4023	1352.3
293T	2	chr16:89291127-89291210	ZNF778	non-conserved	22.6263	Pass	7.37373	164.849	19.8519	Pass	10.1481	1133.68
293T	3	chr16:89291127-89291210	ZNF778	non-conserved	20.983	Pass	9.01699	517.064	19.6186	Pass	10.3814	1332.9
293T	4	chr16:89291127-89291210	ZNF778	non-conserved	21.8601	Pass	8.13988	281.065	19.2092	Pass	10.7908	1770.53
293T	5	chr16:89291127-89291210	ZNF778	non-conserved	22.4539	Pass	7.54613	185.901	20.1581	Pass	9.84188	916.7
293T	6	chr16:89291127-89291210	ZNF778	non-conserved	21.7567	Pass	8.24328	302.023	18.5221	Pass	11.4779	2851.23
293T	7	chr16:89291127-89291210	ZNF778	non-conserved	19.8915	Pass	10.1085	1102.98	18.4463	Pass	11.5537	3005.21
293T	8	chr16:89291127-89291210	ZNF778	non-conserved	21.6277	Pass	8.37234	330.38	18.7997	Pass	11.2003	2352.04
293T	9	chr16:89291127-89291210	ZNF778	non-conserved	19.6109	Pass	10.3891	1340.02	19.0499	Pass	10.9501	1977.41
293T	10	chr16:89291127-89291210	ZNF778	non-conserved	20.7262	Pass	9.27378	617.993	21.3071	Pass	8.69286	412.821
293T	11	chr16:89291127-89291210	ZNF778	non-conserved	23.6564	Pass	6.34357	80.2089	20.4485	Pass	9.55153	749.406
293T	12	chr16:89291127-89291210	ZNF778	non-conserved	24.0127	Pass	5.98726	62.4372	20.4401	Pass	9.55994	753.793
293T	13	chr16:89291127-89291210	ZNF778	non-conserved	19.7796	Pass	10.2204	1192.04	18.3039	Pass	11.6961	3317.09
293T	14	chr16:89291127-89291210	ZNF778	non-conserved	20.5833	Pass	9.41666	682.437	19.0396	Pass	10.9604	1991.56
293T	15	chr16:89291127-89291210	ZNF778	non-conserved	21.9778	Pass	8.02221	258.971	18.2976	Pass	11.7024	3331.51
293T	16	chr16:89291127-89291210	ZNF778	non-conserved	22.9755	Pass	7.0245	129.192	19.5349	Pass	10.4651	1412.57
293T	17	chr16:89291127-89291210	ZNF778	non-conserved	21.734	Pass	8.26602	306.836	20.6907	Pass	9.30926	633.404
293T	18	chr16:89291127-89291210	ZNF778	non-conserved	22.2665	Pass	7.73347	211.817	19.3915	Pass	10.6085	1560.29
293T	19	chr16:89291127-89291210	ZNF778	non-conserved	22.4799	Pass	7.52009	182.557	19.9964	Pass	10.0036	1025.58
293T	20	chr16:89291127-89291210	ZNF778	non-conserved	21.3523	Pass	8.64773	400.075	18.4188	Pass	11.5812	3062.94
293T	21	chr16:89291127-89291210	ZNF778	non-conserved	20.453	Pass	9.54698	747.043	19.5397	Pass	10.4603	1407.84
293T	22	chr16:89291127-89291210	ZNF778	non-conserved	23.5581	Pass	6.44194	85.9397	19.1337	Pass	10.8663	1865.7
293T	23	chr16:89291127-89291210	ZNF778	non-conserved	22.8018	Pass	7.19816	145.846	19.4522	Pass	10.5478	1495.94
293T	24	chr16:89291127-89291210	ZNF778	non-conserved	21.1844	Pass	8.81562	449.575	19.3055	Pass	10.6945	1656.16
293T	25	chr16:89291127-89291210	ZNF778	non-conserved	21.3429	Pass	8.65709	402.685	18.4666	Pass	11.5334	2963.13
293T	26	chr16:89291127-89291210	ZNF778	non-conserved	20.2831	Pass	9.71687	840.527	17.2141	Pass	12.7859	7061.11
293T	27	chr16:89291127-89291210	ZNF778	non-conserved	22.9421	Pass	7.05793	132.244	19.9129	Pass	10.0871	1086.7
293T	1	chr21:45560132-45560224	C21orf33	non-conserved	21.2674	Pass	8.73255	424.364	18.8904	Pass	11.1096	2208.69
293T	2	chr21:45560132-45560224	C21orf33	non-conserved	20.0158	Pass	9.98417	1011.82	18.3633	Pass	11.6367	3183.18
293T	3	chr21:45560132-45560224	C21orf33	non-conserved	17.2045	Pass	12.7955	7108.38	15.645	Pass	14.355	20953.3
293T	4	chr21:45560132-45560224	C21orf33	non-conserved	18.9182	Pass	11.0818	2166.52	17.3377	Pass	12.6623	6481.49
293T	5	chr21:45560132-45560224	C21orf33	non-conserved	17.0323	Pass	12.9677	8009.57	16.6449	Pass	13.3551	10477.1
293T	6	chr21:45560132-45560224	C21orf33	non-conserved	18.1364	Pass	11.8636	3725.58	16.7484	Pass	13.2516	9751.68
293T	7	chr21:45560132-45560224	C21orf33	non-conserved	17.464	Pass	12.536	5937.86	16.9758	Pass	13.0242	8329.44
293T	8	chr21:45560132-45560224	C21orf33	non-conserved	19.1933	Amplification Failure	NA	NA	18.6212	Pass	11.3788	2661.94
293T	9	chr21:45560132-45560224	C21orf33	non-conserved	17.9804	Pass	12.0196	4151.11	16.79	Pass	13.21	9474.7
293T	10	chr21:45560132-45560224	C21orf33	non-conserved	18.1442	Pass	11.8558	3705.41	17.2564	Pass	12.7436	6856.94
293T	11	chr21:45560132-45560224	C21orf33	non-conserved	16.9894	Pass	13.0106	8251.66	16.46	Pass	13.54	11909.8
293T	12	chr21:45560132-45560224	C21orf33	non-conserved	17.3825	Pass	12.6175	6282.96	16.3371	Pass	13.6629	12968.9
293T	13	chr21:45560132-45560224	C21orf33	non-conserved	16.898	Pass	13.102	8791.1	16.4311	Pass	13.5689	12151
293T	14	chr21:45560132-45560224	C21orf33	non-conserved	16.8411	Pass	13.1589	9144.83	16.2332	Pass	13.7668	13937.9
293T	15	chr21:45560132-45560224	C21orf33	non-conserved	18.3626	Pass	11.6374	3184.78	17.5049	Pass	12.4951	5772.13
293T	16	chr21:45560132-45560224	C21orf33	non-conserved	17.6902	Pass	12.3098	5076.01	16.4435	Pass	13.5565	12047.1
293T	17	chr21:45560132-45560224	C21orf33	non-conserved	18.3183	Pass	11.6817	3284.15	17.2087	Pass	12.7913	7087.62
293T	18	chr21:45560132-45560224	C21orf33	non-conserved	18.4794	Pass	11.5206	2936.88	17.2306	Pass	12.7694	6980.74
293T	19	chr21:45560132-45560224	C21orf33	non-conserved	17.6553	Pass	12.3447	5200.44	16.407	Pass	13.593	12355.9
293T	20	chr21:45560132-45560224	C21orf33	non-conserved	17.3909	Pass	12.6091	6246.68	16.417	Pass	13.583	12269.9
293T	21	chr21:45560132-45560224	C21orf33	non-conserved	18.1939	Pass	11.8061	3579.86	16.781	Pass	13.219	9534.18
293T	22	chr21:45560132-45560224	C21orf33	non-conserved	19.184	Pass	10.816	1801.76	18.0284	Pass	11.9716	4015.08
293T	23	chr21:45560132-45560224	C21orf33	non-conserved	20.0992	Pass	9.90077	954.934	18.6954	Pass	11.3046	2528.42
293T	24	chr21:45560132-45560224	C21orf33	non-conserved	17.4557	Amplification Failure	NA	NA	16.7041	Pass	13.2959	10056
293T	25	chr21:45560132-45560224	C21orf33	non-conserved	16.8047	Pass	13.1953	9378.82	15.8769	Pass	14.1231	17841.9
293T	26	chr21:45560132-45560224	C21orf33	non-conserved	17.8773	Pass	12.1227	4458.71	17.4681	Pass	12.5319	5921.23
293T	27	chr21:45560132-45560224	C21orf33	non-conserved	19.1309	Pass	10.8691	1869.31	17.9833	Pass	12.0167	4142.76
293T	1	chr8:42046452-42046589	PLAT	non-conserved	>30	No Call	0	0	>30	No Call	0	0
293T	2	chr8:42046452-42046589	PLAT	non-conserved	>30	No Call	0	0	>30	No Call	0	0
293T	3	chr8:42046452-42046589	PLAT	non-conserved	24.0357	Amplification Failure	NA	NA	>30	No Call	0	0
293T	4	chr8:42046452-42046589	PLAT	non-conserved	22.2511	Pass	7.74886	214.1	>30	No Call	0	0
293T	5	chr8:42046452-42046589	PLAT	non-conserved	>30	No Call	0	0	>30	No Call	0	0
293T	6	chr8:42046452-42046589	PLAT	non-conserved	21.6848	Amplification Failure	NA	NA	23.4848	Amplification Failure	NA	NA
293T	7	chr8:42046452-42046589	PLAT	non-conserved	>30	No Call	0	0	19.9207	Pass	10.0793	1080.9
293T	8	chr8:42046452-42046589	PLAT	non-conserved	>30	No Call	0	0	>30	No Call	0	0
293T	9	chr8:42046452-42046589	PLAT	non-conserved	21.7377	Pass	8.2623	306.045	19.5017	Pass	10.4983	1445.49
293T	10	chr8:42046452-42046589	PLAT	non-conserved	>30	No Call	0	0	>30	No Call	0	0
293T	11	chr8:42046452-42046589	PLAT	non-conserved	>30	No Call	0	0	>30	No Call	0	0
293T	12	chr8:42046452-42046589	PLAT	non-conserved	>30	No Call	0	0	>30	No Call	0	0
293T	13	chr8:42046452-42046589	PLAT	non-conserved	>30	No Call	0	0	20.4946	Pass	9.50542	725.802
293T	14	chr8:42046452-42046589	PLAT	non-conserved	>30	No Call	0	0	20.9722	Pass	9.02781	520.965
293T	15	chr8:42046452-42046589	PLAT	non-conserved	>30	No Call	0	0	>30	No Call	0	0
293T	16	chr8:42046452-42046589	PLAT	non-conserved	>30	No Call	0	0	>30	No Call	0	0
293T	17	chr8:42046452-42046589	PLAT	non-conserved	>30	No Call	0	0	>30	No Call	0	0
293T	18	chr8:42046452-42046589	PLAT	non-conserved	21.1844	Pass	8.81561	449.571	16.3351	Pass	13.6649	12986.8
293T	19	chr8:42046452-42046589	PLAT	non-conserved	>30	No Call	0	0	>30	No Call	0	0
293T	20	chr8:42046452-42046589	PLAT	non-conserved	>30	No Call	0	0	>30	No Call	0	0
293T	21	chr8:42046452-42046589	PLAT	non-conserved	21.0746	Amplification Failure	NA	NA	>30	No Call	0	0
293T	22	chr8:42046452-42046589	PLAT	non-conserved	26.1021	Amplification Failure	NA	NA	19.4924	Pass	10.5076	1454.81
293T	23	chr8:42046452-42046589	PLAT	non-conserved	20.3532	Pass	9.6468	800.634	>30	No Call	0	0
293T	24	chr8:42046452-42046589	PLAT	non-conserved	>30	No Call	0	0	20.1143	Pass	9.88573	945.019
293T	25	chr8:42046452-42046589	PLAT	non-conserved	>30	No Call	0	0	19.9475	Pass	10.0525	1060.92
293T	26	chr8:42046452-42046589	PLAT	non-conserved	>30	No Call	0	0	19.8295	Pass	10.1705	1151.46
293T	27	chr8:42046452-42046589	PLAT	non-conserved	>30	No Call	0	0	20.3064	Pass	9.69364	827.089
293T	1	chr5:1264519-1264707	TERT	non-conserved	>30	No Call	0	0	24.2754	Amplification Failure	NA	NA
293T	2	chr5:1264519-1264707	TERT	non-conserved	>30	No Call	0	0	24.964	Amplification Failure	NA	NA
293T	3	chr5:1264519-1264707	TERT	non-conserved	>30	No Call	0	0	22.3162	LOD Filter	7.68378	204.612
293T	4	chr5:1264519-1264707	TERT	non-conserved	22.0558	LOD Filter	7.94422	245.292	26.1485	Amplification Failure	NA	NA
293T	5	chr5:1264519-1264707	TERT	non-conserved	>30	No Call	0	0	25.7647	Amplification Failure	NA	NA
293T	6	chr5:1264519-1264707	TERT	non-conserved	23.7811	Amplification Failure	NA	NA	21.0899	Amplification Failure	NA	NA
293T	7	chr5:1264519-1264707	TERT	non-conserved	>30	No Call	0	0	24.3173	Amplification Failure	NA	NA
293T	8	chr5:1264519-1264707	TERT	non-conserved	>30	No Call	0	0	23.5198	Amplification Failure	NA	NA
293T	9	chr5:1264519-1264707	TERT	non-conserved	>30	No Call	0	0	26.0897	Amplification Failure	NA	NA
293T	10	chr5:1264519-1264707	TERT	non-conserved	>30	No Call	0	0	23.9096	Amplification Failure	NA	NA
293T	11	chr5:1264519-1264707	TERT	non-conserved	>30	No Call	0	0	24.4541	Amplification Failure	NA	NA
293T	12	chr5:1264519-1264707	TERT	non-conserved	>30	No Call	0	0	25.9063	Amplification Failure	NA	NA
293T	13	chr5:1264519-1264707	TERT	non-conserved	>30	No Call	0	0	23.2215	Amplification Failure	NA	NA
293T	14	chr5:1264519-1264707	TERT	non-conserved	>30	No Call	0	0	26.2935	Amplification Failure	NA	NA
293T	15	chr5:1264519-1264707	TERT	non-conserved	>30	No Call	0	0	27.2642	Amplification Failure	NA	NA
293T	16	chr5:1264519-1264707	TERT	non-conserved	>30	No Call	0	0	25.1331	Amplification Failure	NA	NA
293T	17	chr5:1264519-1264707	TERT	non-conserved	>30	No Call	0	0	28.9838	Amplification Failure	NA	NA
293T	18	chr5:1264519-1264707	TERT	non-conserved	>30	No Call	0	0	23.8145	Amplification Failure	NA	NA
293T	19	chr5:1264519-1264707	TERT	non-conserved	22.105	LOD Filter	7.89496	237.023	>30	No Call	0	0
293T	20	chr5:1264519-1264707	TERT	non-conserved	>30	No Call	0	0	>30	No Call	0	0
293T	21	chr5:1264519-1264707	TERT	non-conserved	>30	No Call	0	0	26.2177	Amplification Failure	NA	NA
293T	22	chr5:1264519-1264707	TERT	non-conserved	>30	No Call	0	0	>30	No Call	0	0
293T	23	chr5:1264519-1264707	TERT	non-conserved	>30	No Call	0	0	25.4184	Amplification Failure	NA	NA
293T	24	chr5:1264519-1264707	TERT	non-conserved	>30	No Call	0	0	24.1726	Amplification Failure	NA	NA
293T	25	chr5:1264519-1264707	TERT	non-conserved	>30	No Call	0	0	25.2202	Amplification Failure	NA	NA
293T	26	chr5:1264519-1264707	TERT	non-conserved	>30	No Call	0	0	22.4808	Amplification Failure	NA	NA
293T	27	chr5:1264519-1264707	TERT	non-conserved	>30	No Call	0	0	26.3304	Amplification Failure	NA	NA
293T	1	chr13:53235610-53235705	SUGT1	non-conserved	16.1603	Pass	13.8397	14660.1	16.1115	Pass	13.8885	15164.3
293T	2	chr13:53235610-53235705	SUGT1	non-conserved	15.3273	Pass	14.6727	26115.2	15.5467	Pass	14.4533	22430.9
293T	3	chr13:53235610-53235705	SUGT1	non-conserved	15.0888	Pass	14.9112	30811.1	14.8442	Pass	15.1558	36502.6
293T	4	chr13:53235610-53235705	SUGT1	non-conserved	14.9464	Pass	15.0536	34006.2	14.7627	Pass	15.2373	38624.8
293T	5	chr13:53235610-53235705	SUGT1	non-conserved	15.0036	Pass	14.9964	32685.4	14.8971	Pass	15.1029	35190
293T	6	chr13:53235610-53235705	SUGT1	non-conserved	14.9518	Pass	15.0482	33880.8	14.7203	Pass	15.2797	39776.3
293T	7	chr13:53235610-53235705	SUGT1	non-conserved	15.2118	Pass	14.7882	28291.9	14.9091	Pass	15.0909	34898.9
293T	8	chr13:53235610-53235705	SUGT1	non-conserved	17.2499	Pass	12.7501	6887.99	16.786	Pass	13.214	9500.86
293T	9	chr13:53235610-53235705	SUGT1	non-conserved	16.1338	Pass	13.8662	14932.2	15.9892	Pass	14.0108	16506.7
293T	10	chr13:53235610-53235705	SUGT1	non-conserved	15.0989	Pass	14.9011	30596.2	14.9907	Pass	15.0093	32978.5
293T	11	chr13:53235610-53235705	SUGT1	non-conserved	15.3838	Pass	14.6162	25113	15.1922	Pass	14.8078	28680.8
293T	12	chr13:53235610-53235705	SUGT1	non-conserved	14.581	Pass	15.419	43810.6	14.3537	Pass	15.6463	51285.6
293T	13	chr13:53235610-53235705	SUGT1	non-conserved	15.1813	Pass	14.8187	28897.4	14.9753	Pass	15.0247	33333.8
293T	14	chr13:53235610-53235705	SUGT1	non-conserved	15.4084	Pass	14.5916	24687.9	15.2261	Pass	14.7739	28014.7
293T	15	chr13:53235610-53235705	SUGT1	non-conserved	15.5411	Pass	14.4589	22518.5	15.3642	Pass	14.6358	25456.3
293T	16	chr13:53235610-53235705	SUGT1	non-conserved	15.4636	Pass	14.5364	23762.2	15.4579	Pass	14.5421	23856.2
293T	17	chr13:53235610-53235705	SUGT1	non-conserved	15.8992	Pass	14.1008	17569.1	16.0111	Pass	13.9889	16257
293T	18	chr13:53235610-53235705	SUGT1	non-conserved	14.7734	Pass	15.2266	38339.7	14.8232	Pass	15.1768	37039.7
293T	19	chr13:53235610-53235705	SUGT1	non-conserved	15.8355	Pass	14.1645	18361.8	15.7907	Pass	14.2093	18941
293T	20	chr13:53235610-53235705	SUGT1	non-conserved	15.464	Pass	14.536	23755	15.2194	Pass	14.7806	28144
293T	21	chr13:53235610-53235705	SUGT1	non-conserved	15.4043	Pass	14.5957	24759	15.2434	Pass	14.7566	27680
293T	22	chr13:53235610-53235705	SUGT1	non-conserved	15.5227	Pass	14.4773	22807.9	15.3028	Pass	14.6972	26562.6
293T	23	chr13:53235610-53235705	SUGT1	non-conserved	16.1009	Pass	13.8991	15275.9	15.7154	Pass	14.2846	19955.5
293T	24	chr13:53235610-53235705	SUGT1	non-conserved	15.3656	Pass	14.6344	25431.6	15.1878	Pass	14.8122	28768
293T	25	chr13:53235610-53235705	SUGT1	non-conserved	15.186	Pass	14.814	28804.3	15.0905	Pass	14.9095	30774.6
293T	26	chr13:53235610-53235705	SUGT1	non-conserved	15.1973	Pass	14.8027	28578	15.1307	Pass	14.8693	29929.5
293T	27	chr13:53235610-53235705	SUGT1	non-conserved	15.0792	Pass	14.9208	31016	14.8842	Pass	15.1158	35506.4
293T	1	chr17:12914980-12915099	ELAC2	non-conserved	20.4213	Pass	9.57866	763.655	17.7922	Pass	12.2078	4729.72
293T	2	chr17:12914980-12915099	ELAC2	non-conserved	20.2894	Pass	9.71064	836.903	18.0653	Pass	11.9347	3913.83
293T	3	chr17:12914980-12915099	ELAC2	non-conserved	18.0648	Pass	11.9352	3915.11	16.317	Pass	13.683	13150.7
293T	4	chr17:12914980-12915099	ELAC2	non-conserved	18.9551	Pass	11.0449	2111.76	17.8672	Pass	12.1328	4489.88
293T	5	chr17:12914980-12915099	ELAC2	non-conserved	18.552	Pass	11.448	2792.85	17.388	Pass	12.612	6259.18
293T	6	chr17:12914980-12915099	ELAC2	non-conserved	18.1409	Pass	11.8591	3713.92	16.7643	Pass	13.2357	9644.81
293T	7	chr17:12914980-12915099	ELAC2	non-conserved	18.9947	Pass	11.0053	2054.56	16.7392	Pass	13.2608	9814.36
293T	8	chr17:12914980-12915099	ELAC2	non-conserved	19.7873	Pass	10.2127	1185.71	18.1341	Pass	11.8659	3731.42
293T	9	chr17:12914980-12915099	ELAC2	non-conserved	18.9001	Pass	11.0999	2193.83	16.7382	Pass	13.2618	9820.68
293T	10	chr17:12914980-12915099	ELAC2	non-conserved	19.9952	Pass	10.0048	1026.43	17.7959	Pass	12.2041	4717.6
293T	11	chr17:12914980-12915099	ELAC2	non-conserved	18.9456	Pass	11.0544	2125.65	17.1991	Pass	12.8009	7135.23
293T	12	chr17:12914980-12915099	ELAC2	non-conserved	18.0046	Pass	11.9954	4081.92	16.5192	Pass	13.4808	11431
293T	13	chr17:12914980-12915099	ELAC2	non-conserved	18.7447	Pass	11.2553	2443.39	17.547	Pass	12.453	5605.92
293T	14	chr17:12914980-12915099	ELAC2	non-conserved	19.313	Pass	10.687	1647.57	17.0756	Pass	12.9244	7772.71
293T	15	chr17:12914980-12915099	ELAC2	non-conserved	18.871	Pass	11.129	2238.52	17.0093	Pass	12.9907	8138.31
293T	16	chr17:12914980-12915099	ELAC2	non-conserved	20.4176	Pass	9.58244	765.658	18.9909	Pass	11.0091	2059.97
293T	17	chr17:12914980-12915099	ELAC2	non-conserved	20.6092	Pass	9.39082	670.305	18.4397	Pass	11.5603	3018.84
293T	18	chr17:12914980-12915099	ELAC2	non-conserved	17.6775	Pass	12.3225	5120.93	15.901	Pass	14.099	17546.9
293T	19	chr17:12914980-12915099	ELAC2	non-conserved	19.1263	Pass	10.8737	1875.39	17.3326	Pass	12.6674	6504.41
293T	20	chr17:12914980-12915099	ELAC2	non-conserved	18.5903	Pass	11.4097	2719.51	17.304	Pass	12.696	6634.68
293T	21	chr17:12914980-12915099	ELAC2	non-conserved	18.4478	Pass	11.5522	3002.04	16.8704	Pass	13.1296	8960.94
293T	22	chr17:12914980-12915099	ELAC2	non-conserved	18.4717	Pass	11.5283	2952.66	16.9015	Pass	13.0985	8769.92
293T	23	chr17:12914980-12915099	ELAC2	non-conserved	18.4463	Pass	11.5537	3005.19	17.1009	Pass	12.8991	7637.82
293T	24	chr17:12914980-12915099	ELAC2	non-conserved	19.5171	Pass	10.4829	1430.13	17.8622	Pass	12.1378	4505.55
293T	25	chr17:12914980-12915099	ELAC2	non-conserved	19.6277	Pass	10.3723	1324.51	17.3999	Pass	12.6001	6207.93
293T	26	chr17:12914980-12915099	ELAC2	non-conserved	18.6632	Pass	11.3368	2585.59	16.8894	Pass	13.1106	8843.48
293T	27	chr17:12914980-12915099	ELAC2	non-conserved	18.8372	Pass	11.1628	2291.66	17.5697	Pass	12.4303	5518.35
293T	1	chr19:57986392-57986514	ZNF772	non-conserved	>30	No Call	0	0	>30	No Call	0	0
293T	2	chr19:57986392-57986514	ZNF772	non-conserved	20.4786	Amplification Failure	NA	NA	>30	No Call	0	0
293T	3	chr19:57986392-57986514	ZNF772	non-conserved	>30	No Call	0	0	20.0705	Pass	9.92949	974.156
293T	4	chr19:57986392-57986514	ZNF772	non-conserved	>30	No Call	0	0	23.7177	Pass	6.28234	76.8345
293T	5	chr19:57986392-57986514	ZNF772	non-conserved	>30	No Call	0	0	>30	No Call	0	0
293T	6	chr19:57986392-57986514	ZNF772	non-conserved	20.522	Pass	9.47799	712.113	17.7293	Pass	12.2707	4940.35
293T	7	chr19:57986392-57986514	ZNF772	non-conserved	24.957	Pass	5.04297	31.9673	20.8872	Pass	9.11283	552.65
293T	8	chr19:57986392-57986514	ZNF772	non-conserved	19.2878	Pass	10.7122	1676.56	22.4849	Pass	7.51512	181.926
293T	9	chr19:57986392-57986514	ZNF772	non-conserved	>30	No Call	0	0	>30	No Call	0	0
293T	10	chr19:57986392-57986514	ZNF772	non-conserved	24.5036	Amplification Failure	NA	NA	>30	No Call	0	0
293T	11	chr19:57986392-57986514	ZNF772	non-conserved	21.3336	Pass	8.66639	405.297	21.6391	Pass	8.36091	327.764
293T	12	chr19:57986392-57986514	ZNF772	non-conserved	23.6114	Amplification Failure	NA	NA	>30	No Call	0	0
293T	13	chr19:57986392-57986514	ZNF772	non-conserved	21.8697	Pass	8.13035	279.207	19.886	Pass	10.114	1107.18
293T	14	chr19:57986392-57986514	ZNF772	non-conserved	21.6311	Pass	8.36893	329.597	27.0544	Pass	2.94562	6.70406
293T	15	chr19:57986392-57986514	ZNF772	non-conserved	>30	No Call	0	0	>30	No Call	0	0
293T	16	chr19:57986392-57986514	ZNF772	non-conserved	19.0889	Pass	10.9111	1924.61	20.829	Pass	9.17095	575.409
293T	17	chr19:57986392-57986514	ZNF772	non-conserved	>30	No Call	0	0	>30	No Call	0	0
293T	18	chr19:57986392-57986514	ZNF772	non-conserved	>30	No Call	0	0	19.7856	Pass	10.2144	1187.03
293T	19	chr19:57986392-57986514	ZNF772	non-conserved	>30	No Call	0	0	19.8691	Pass	10.1309	1120.28
293T	20	chr19:57986392-57986514	ZNF772	non-conserved	>30	No Call	0	0	23.743	Pass	6.25704	75.4817
293T	21	chr19:57986392-57986514	ZNF772	non-conserved	19.5452	Amplification Failure	NA	NA	20.2124	Pass	9.78761	882.82
293T	22	chr19:57986392-57986514	ZNF772	non-conserved	>30	No Call	0	0	>30	No Call	0	0
293T	23	chr19:57986392-57986514	ZNF772	non-conserved	>30	No Call	0	0	>30	No Call	0	0
293T	24	chr19:57986392-57986514	ZNF772	non-conserved	20.3346	Pass	9.6654	811.035	21.8483	Pass	8.15173	283.391
293T	25	chr19:57986392-57986514	ZNF772	non-conserved	24.7587	Amplification Failure	NA	NA	20.8594	Pass	9.14065	563.43
293T	26	chr19:57986392-57986514	ZNF772	non-conserved	22.987	Amplification Failure	NA	NA	>30	No Call	0	0
293T	27	chr19:57986392-57986514	ZNF772	non-conserved	>30	No Call	0	0	23.4696	Pass	6.53035	91.4342
293T	1	chr13:76101949-76101987	COMMD6	non-conserved	14.6613	Pass	15.3387	41437.2	>30	No Call	0	0
293T	2	chr13:76101949-76101987	COMMD6	non-conserved	15.2877	Pass	14.7123	26843.7	>30	No Call	0	0
293T	3	chr13:76101949-76101987	COMMD6	non-conserved	13.8234	Pass	16.1766	74070.6	20.0209	Pass	9.9791	1008.27
293T	4	chr13:76101949-76101987	COMMD6	non-conserved	14.8702	Pass	15.1298	35851.8	>30	No Call	0	0
293T	5	chr13:76101949-76101987	COMMD6	non-conserved	15.0488	Pass	14.9512	31678.1	>30	No Call	0	0
293T	6	chr13:76101949-76101987	COMMD6	non-conserved	13.5145	Pass	16.4855	91752.5	19.5495	Pass	10.4505	1398.27
293T	7	chr13:76101949-76101987	COMMD6	non-conserved	13.6077	Pass	16.3923	86013.4	>30	No Call	0	0
293T	8	chr13:76101949-76101987	COMMD6	non-conserved	15.1309	Pass	14.8691	29925.4	>30	No Call	0	0
293T	9	chr13:76101949-76101987	COMMD6	non-conserved	13.8657	Pass	16.1343	71931.1	>30	No Call	0	0
293T	10	chr13:76101949-76101987	COMMD6	non-conserved	15.9871	Pass	14.0129	16530.5	>30	No Call	0	0
293T	11	chr13:76101949-76101987	COMMD6	non-conserved	14.6066	Pass	15.3934	43038.2	19.4532	Pass	10.5468	1494.94
293T	12	chr13:76101949-76101987	COMMD6	non-conserved	13.3475	Pass	16.6525	103016	19.9786	Pass	10.0214	1038.29
293T	13	chr13:76101949-76101987	COMMD6	non-conserved	13.8006	Pass	16.1994	75250.2	>30	No Call	0	0
293T	14	chr13:76101949-76101987	COMMD6	non-conserved	13.7449	Pass	16.2551	78211.6	19.5242	Pass	10.4758	1423.05
293T	15	chr13:76101949-76101987	COMMD6	non-conserved	14.338	Pass	15.662	51847.8	>30	No Call	0	0
293T	16	chr13:76101949-76101987	COMMD6	non-conserved	13.7442	Pass	16.2558	78247.2	>30	No Call	0	0
293T	17	chr13:76101949-76101987	COMMD6	non-conserved	15.772	Pass	14.228	19188.6	>30	No Call	0	0
293T	18	chr13:76101949-76101987	COMMD6	non-conserved	13.783	Pass	16.217	76170.7	>30	No Call	0	0
293T	19	chr13:76101949-76101987	COMMD6	non-conserved	15.1983	Pass	14.8017	28558.1	>30	No Call	0	0
293T	20	chr13:76101949-76101987	COMMD6	non-conserved	14.2714	Pass	15.7286	54296.1	>30	No Call	0	0
293T	21	chr13:76101949-76101987	COMMD6	non-conserved	13.5785	Pass	16.4215	87775.5	18.766	Pass	11.234	2407.59
293T	22	chr13:76101949-76101987	COMMD6	non-conserved	14.1384	Pass	15.8616	59540.1	23.1382	Pass	6.86182	115.309
293T	23	chr13:76101949-76101987	COMMD6	non-conserved	13.9835	Pass	16.0165	66287.8	>30	No Call	0	0
293T	24	chr13:76101949-76101987	COMMD6	non-conserved	15.5031	Pass	14.4969	23119.4	>30	No Call	0	0
293T	25	chr13:76101949-76101987	COMMD6	non-conserved	13.5361	Pass	16.4639	90387.8	>30	No Call	0	0
293T	26	chr13:76101949-76101987	COMMD6	non-conserved	14.2063	Pass	15.7937	56802.9	>30	No Call	0	0
293T	27	chr13:76101949-76101987	COMMD6	non-conserved	14.0406	Pass	15.9594	63715.9	>30	No Call	0	0
293T	1	chr5:34949648-34949782	DNAJC21	non-conserved	16.8818	Pass	13.1182	8890.51	19.4034	Pass	10.5966	1547.45
293T	2	chr5:34949648-34949782	DNAJC21	non-conserved	16.6204	Pass	13.3796	10656.7	19.4157	Pass	10.5843	1534.3
293T	3	chr5:34949648-34949782	DNAJC21	non-conserved	15.3529	Pass	14.6471	25657.3	17.3072	Pass	12.6928	6619.68
293T	4	chr5:34949648-34949782	DNAJC21	non-conserved	16.4236	Pass	13.5764	12214.5	>30	No Call	0	0
293T	5	chr5:34949648-34949782	DNAJC21	non-conserved	16.3998	Pass	13.6002	12417.1	18.9002	Pass	11.0998	2193.71
293T	6	chr5:34949648-34949782	DNAJC21	non-conserved	16.1287	Pass	13.8713	14984.9	18.1615	Pass	11.8385	3661.22
293T	7	chr5:34949648-34949782	DNAJC21	non-conserved	15.9679	Pass	14.0321	16751.7	20.8631	Pass	9.13686	561.949
293T	8	chr5:34949648-34949782	DNAJC21	non-conserved	16.3586	Pass	13.6414	12777	19.8012	Pass	10.1988	1174.3
293T	9	chr5:34949648-34949782	DNAJC21	non-conserved	16.1368	Pass	13.8632	14900.7	21.3185	Pass	8.68145	409.561
293T	10	chr5:34949648-34949782	DNAJC21	non-conserved	16.9886	Pass	13.0114	8256.08	19.7689	Pass	10.2311	1200.9
293T	11	chr5:34949648-34949782	DNAJC21	non-conserved	15.9251	Pass	14.0749	17255.7	21.0213	Pass	8.97872	503.503
293T	12	chr5:34949648-34949782	DNAJC21	non-conserved	15.4414	Pass	14.5586	24130.1	18.0803	Pass	11.9197	3873.37
293T	13	chr5:34949648-34949782	DNAJC21	non-conserved	16.0053	Pass	13.9947	16322.7	21.4699	Amplification Failure	NA	NA
293T	14	chr5:34949648-34949782	DNAJC21	non-conserved	16.3861	Pass	13.6139	12536.2	18.4002	Pass	11.5998	3102.72
293T	15	chr5:34949648-34949782	DNAJC21	non-conserved	17.0216	Pass	12.9784	8069.31	>30	No Call	0	0
293T	16	chr5:34949648-34949782	DNAJC21	non-conserved	15.7824	Pass	14.2176	19049.7	19.6236	Pass	10.3764	1328.27
293T	17	chr5:34949648-34949782	DNAJC21	non-conserved	15.4057	Pass	14.5943	24735.2	18.8137	Pass	11.1863	2329.25
293T	18	chr5:34949648-34949782	DNAJC21	non-conserved	16.2412	Pass	13.7588	13860.8	>30	No Call	0	0
293T	19	chr5:34949648-34949782	DNAJC21	non-conserved	15.4139	Pass	14.5861	24595.1	19.8698	Pass	10.1302	1119.72
293T	20	chr5:34949648-34949782	DNAJC21	non-conserved	16.7229	Pass	13.2771	9925.6	18.8711	Pass	11.1289	2238.41
293T	21	chr5:34949648-34949782	DNAJC21	non-conserved	15.7161	Pass	14.2839	19945.9	18.3748	Pass	11.6252	3157.92
293T	22	chr5:34949648-34949782	DNAJC21	non-conserved	15.6957	Pass	14.3043	20230.6	23.0613	Pass	6.9387	121.675
293T	23	chr5:34949648-34949782	DNAJC21	non-conserved	15.8201	Pass	14.1799	18559.4	18.6809	Pass	11.3191	2554.03
293T	24	chr5:34949648-34949782	DNAJC21	non-conserved	15.9073	Pass	14.0927	17470.8	20.7276	Pass	9.27239	617.397
293T	25	chr5:34949648-34949782	DNAJC21	non-conserved	15.6935	Pass	14.3065	20260.9	18.7325	Pass	11.2675	2464.14
293T	26	chr5:34949648-34949782	DNAJC21	non-conserved	16.1705	Pass	13.8295	14557.1	21.0908	Pass	8.90919	479.766
293T	27	chr5:34949648-34949782	DNAJC21	non-conserved	16.2947	Pass	13.7053	13355.5	20.3455	Pass	9.65447	804.905
293T	1	chr19:58151280-58151435	ZNF211	non-conserved	21.207	Pass	8.79296	442.552	20.8419	Pass	9.15814	570.314
293T	2	chr19:58151280-58151435	ZNF211	non-conserved	20.7319	Pass	9.26813	615.573	22.3841	Pass	7.61594	195.167
293T	3	chr19:58151280-58151435	ZNF211	non-conserved	21.9888	Pass	8.01116	256.988	19.6491	Pass	10.3509	1304.99
293T	4	chr19:58151280-58151435	ZNF211	non-conserved	20.8101	Pass	9.18987	583.02	22.7153	Pass	7.28473	154.927
293T	5	chr19:58151280-58151435	ZNF211	non-conserved	19.3257	Pass	10.6743	1633.07	27.4237	Pass	2.57635	4.96427
293T	6	chr19:58151280-58151435	ZNF211	non-conserved	18.6295	Pass	11.3705	2646.57	19.9141	Amplification Failure	NA	NA
293T	7	chr19:58151280-58151435	ZNF211	non-conserved	19.872	Amplification Failure	NA	NA	18.764	Pass	11.236	2411.02
293T	8	chr19:58151280-58151435	ZNF211	non-conserved	19.6301	Pass	10.3699	1322.24	22.9644	Amplification Failure	NA	NA
293T	9	chr19:58151280-58151435	ZNF211	non-conserved	20.3443	Pass	9.65571	805.599	20.0912	Pass	9.90885	960.303
293T	10	chr19:58151280-58151435	ZNF211	non-conserved	18.9802	Pass	11.0198	2075.31	26.3162	Pass	3.68376	11.8505
293T	11	chr19:58151280-58151435	ZNF211	non-conserved	17.9176	Pass	12.0824	4335.86	22.0616	Pass	7.93838	244.296
293T	12	chr19:58151280-58151435	ZNF211	non-conserved	18.1235	Pass	11.8765	3759.02	19.8644	Pass	10.1356	1123.94
293T	13	chr19:58151280-58151435	ZNF211	non-conserved	19.878	Amplification Failure	NA	NA	19.184	Pass	10.816	1801.8
293T	14	chr19:58151280-58151435	ZNF211	non-conserved	20.3185	Pass	9.68152	820.162	21.7541	Pass	8.2459	302.573
293T	15	chr19:58151280-58151435	ZNF211	non-conserved	19.4111	Pass	10.5889	1539.22	20.5622	Pass	9.43783	692.535
293T	16	chr19:58151280-58151435	ZNF211	non-conserved	19.3555	Amplification Failure	NA	NA	26.0933	Pass	3.90673	13.9984
293T	17	chr19:58151280-58151435	ZNF211	non-conserved	19.9551	Pass	10.0449	1055.37	20.6152	Pass	9.38481	667.511
293T	18	chr19:58151280-58151435	ZNF211	non-conserved	19.4029	Pass	10.5971	1547.93	25.4446	Pass	4.5554	22.5132
293T	19	chr19:58151280-58151435	ZNF211	non-conserved	20.0208	Pass	9.97919	1008.34	21.5853	Pass	8.41473	340.261
293T	20	chr19:58151280-58151435	ZNF211	non-conserved	20.1984	Pass	9.80157	891.415	22.2905	Pass	7.70951	208.313
293T	21	chr19:58151280-58151435	ZNF211	non-conserved	20.4623	Amplification Failure	NA	NA	22.1897	Pass	7.81031	223.459
293T	22	chr19:58151280-58151435	ZNF211	non-conserved	19.9218	Pass	10.0782	1080.07	19.5551	Pass	10.4449	1392.93
293T	23	chr19:58151280-58151435	ZNF211	non-conserved	20.8753	Pass	9.12468	557.216	20.5938	Pass	9.40622	677.507
293T	24	chr19:58151280-58151435	ZNF211	non-conserved	20.237	Pass	9.76301	867.877	21.2397	Pass	8.76031	432.627
293T	25	chr19:58151280-58151435	ZNF211	non-conserved	18.4824	Pass	11.5176	2930.94	25.3119	Pass	4.68806	24.7779
293T	26	chr19:58151280-58151435	ZNF211	non-conserved	20.7403	Pass	9.25973	611.993	20.7863	Pass	9.21367	592.733
293T	27	chr19:58151280-58151435	ZNF211	non-conserved	20.9583	Pass	9.0417	526.016	19.9597	Pass	10.0403	1051.97
293T	1	chr11:106617277-106617369	GUCY1A2	non-conserved	>30	No Call	0	0	>30	No Call	0	0
293T	2	chr11:106617277-106617369	GUCY1A2	non-conserved	>30	No Call	0	0	>30	No Call	0	0
293T	3	chr11:106617277-106617369	GUCY1A2	non-conserved	>30	No Call	0	0	>30	No Call	0	0
293T	4	chr11:106617277-106617369	GUCY1A2	non-conserved	>30	No Call	0	0	>30	No Call	0	0
293T	5	chr11:106617277-106617369	GUCY1A2	non-conserved	>30	No Call	0	0	>30	No Call	0	0
293T	6	chr11:106617277-106617369	GUCY1A2	non-conserved	20.4137	Amplification Failure	NA	NA	24.7642	Amplification Failure	NA	NA
293T	7	chr11:106617277-106617369	GUCY1A2	non-conserved	23.1006	Amplification Failure	NA	NA	>30	No Call	0	0
293T	8	chr11:106617277-106617369	GUCY1A2	non-conserved	>30	No Call	0	0	>30	No Call	0	0
293T	9	chr11:106617277-106617369	GUCY1A2	non-conserved	>30	No Call	0	0	>30	No Call	0	0
293T	10	chr11:106617277-106617369	GUCY1A2	non-conserved	>30	No Call	0	0	>30	No Call	0	0
293T	11	chr11:106617277-106617369	GUCY1A2	non-conserved	>30	No Call	0	0	>30	No Call	0	0
293T	12	chr11:106617277-106617369	GUCY1A2	non-conserved	>30	No Call	0	0	>30	No Call	0	0
293T	13	chr11:106617277-106617369	GUCY1A2	non-conserved	>30	No Call	0	0	>30	No Call	0	0
293T	14	chr11:106617277-106617369	GUCY1A2	non-conserved	>30	No Call	0	0	>30	No Call	0	0
293T	15	chr11:106617277-106617369	GUCY1A2	non-conserved	>30	No Call	0	0	>30	No Call	0	0
293T	16	chr11:106617277-106617369	GUCY1A2	non-conserved	18.8454	Pass	11.1546	2278.61	>30	No Call	0	0
293T	17	chr11:106617277-106617369	GUCY1A2	non-conserved	>30	No Call	0	0	>30	No Call	0	0
293T	18	chr11:106617277-106617369	GUCY1A2	non-conserved	>30	No Call	0	0	>30	No Call	0	0
293T	19	chr11:106617277-106617369	GUCY1A2	non-conserved	>30	No Call	0	0	>30	No Call	0	0
293T	20	chr11:106617277-106617369	GUCY1A2	non-conserved	21.1483	Pass	8.85174	460.997	>30	No Call	0	0
293T	21	chr11:106617277-106617369	GUCY1A2	non-conserved	>30	No Call	0	0	>30	No Call	0	0
293T	22	chr11:106617277-106617369	GUCY1A2	non-conserved	>30	No Call	0	0	>30	No Call	0	0
293T	23	chr11:106617277-106617369	GUCY1A2	non-conserved	>30	No Call	0	0	>30	No Call	0	0
293T	24	chr11:106617277-106617369	GUCY1A2	non-conserved	>30	No Call	0	0	>30	No Call	0	0
293T	25	chr11:106617277-106617369	GUCY1A2	non-conserved	>30	No Call	0	0	>30	No Call	0	0
293T	26	chr11:106617277-106617369	GUCY1A2	non-conserved	>30	No Call	0	0	>30	No Call	0	0
293T	27	chr11:106617277-106617369	GUCY1A2	non-conserved	>30	No Call	0	0	>30	No Call	0	0
293T	1	chr1:60106952-60107023	FGGY	non-conserved	24.5629	Pass	5.43711	42.3246	>30	No Call	0	0
293T	2	chr1:60106952-60107023	FGGY	non-conserved	26.1346	Pass	3.86541	13.5748	22.4392	Pass	7.56081	187.812
293T	3	chr1:60106952-60107023	FGGY	non-conserved	24.4855	Pass	5.51453	44.713	22.1967	Pass	7.80328	222.369
293T	4	chr1:60106952-60107023	FGGY	non-conserved	25.1487	Pass	4.85134	27.8667	>30	No Call	0	0
293T	5	chr1:60106952-60107023	FGGY	non-conserved	24.8104	Pass	5.18963	35.495	>30	No Call	0	0
293T	6	chr1:60106952-60107023	FGGY	non-conserved	22.2829	Pass	7.71709	209.414	>30	No Call	0	0
293T	7	chr1:60106952-60107023	FGGY	non-conserved	21.1747	Pass	8.82527	452.597	22.5206	Pass	7.4794	177.453
293T	8	chr1:60106952-60107023	FGGY	non-conserved	>30	No Call	0	0	>30	No Call	0	0
293T	9	chr1:60106952-60107023	FGGY	non-conserved	>30	No Call	0	0	>30	No Call	0	0
293T	10	chr1:60106952-60107023	FGGY	non-conserved	>30	No Call	0	0	>30	No Call	0	0
293T	11	chr1:60106952-60107023	FGGY	non-conserved	22.0258	Pass	7.9742	250.462	>30	No Call	0	0
293T	12	chr1:60106952-60107023	FGGY	non-conserved	22.3004	Pass	7.69962	206.881	23.4887	Pass	6.51133	90.223
293T	13	chr1:60106952-60107023	FGGY	non-conserved	21.9222	Pass	8.07776	269.178	28.5632	Pass	1.43681	1.70721
293T	14	chr1:60106952-60107023	FGGY	non-conserved	24.2117	Pass	5.78827	54.264	>30	No Call	0	0
293T	15	chr1:60106952-60107023	FGGY	non-conserved	>30	No Call	0	0	22.6754	Pass	7.32457	159.293
293T	16	chr1:60106952-60107023	FGGY	non-conserved	>30	No Call	0	0	>30	No Call	0	0
293T	17	chr1:60106952-60107023	FGGY	non-conserved	23.5035	Pass	6.49651	89.2911	>30	No Call	0	0
293T	18	chr1:60106952-60107023	FGGY	non-conserved	>30	No Call	0	0	>30	No Call	0	0
293T	19	chr1:60106952-60107023	FGGY	non-conserved	>30	No Call	0	0	>30	No Call	0	0
293T	20	chr1:60106952-60107023	FGGY	non-conserved	22.7915	Pass	7.20851	146.903	>30	No Call	0	0
293T	21	chr1:60106952-60107023	FGGY	non-conserved	23.3833	Pass	6.6167	97.1354	22.546	Pass	7.45402	174.341
293T	22	chr1:60106952-60107023	FGGY	non-conserved	23.1118	Pass	6.88824	117.458	>30	No Call	0	0
293T	23	chr1:60106952-60107023	FGGY	non-conserved	24.2415	Pass	5.75853	53.1364	>30	No Call	0	0
293T	24	chr1:60106952-60107023	FGGY	non-conserved	24.4713	Pass	5.52872	45.1647	>30	No Call	0	0
293T	25	chr1:60106952-60107023	FGGY	non-conserved	>30	No Call	0	0	>30	No Call	0	0
293T	26	chr1:60106952-60107023	FGGY	non-conserved	25.4704	Pass	4.52959	22.0963	>30	No Call	0	0
293T	27	chr1:60106952-60107023	FGGY	non-conserved	26.7065	Pass	3.29347	8.80469	>30	No Call	0	0
293T	1	chr9:133981575-133981652	AIF1L	non-conserved	20.2768	Pass	9.72322	844.243	>30	No Call	0	0
293T	2	chr9:133981575-133981652	AIF1L	non-conserved	18.2027	Pass	11.7973	3558.15	>30	No Call	0	0
293T	3	chr9:133981575-133981652	AIF1L	non-conserved	17.5442	Pass	12.4558	5616.7	>30	No Call	0	0
293T	4	chr9:133981575-133981652	AIF1L	non-conserved	19.0493	Pass	10.9507	1978.16	>30	No Call	0	0
293T	5	chr9:133981575-133981652	AIF1L	non-conserved	18.0883	Pass	11.9117	3851.79	>30	No Call	0	0
293T	6	chr9:133981575-133981652	AIF1L	non-conserved	18.3495	Pass	11.6505	3213.82	>30	No Call	0	0
293T	7	chr9:133981575-133981652	AIF1L	non-conserved	20.9962	Amplification Failure	NA	NA	>30	No Call	0	0
293T	8	chr9:133981575-133981652	AIF1L	non-conserved	>30	No Call	0	0	>30	No Call	0	0
293T	9	chr9:133981575-133981652	AIF1L	non-conserved	18.6888	Pass	11.3112	2540.02	>30	No Call	0	0
293T	10	chr9:133981575-133981652	AIF1L	non-conserved	19.5509	Pass	10.4491	1397	>30	No Call	0	0
293T	11	chr9:133981575-133981652	AIF1L	non-conserved	18.0613	Pass	11.9387	3924.6	>30	No Call	0	0
293T	12	chr9:133981575-133981652	AIF1L	non-conserved	21.719	Pass	8.28101	310.051	>30	No Call	0	0
293T	13	chr9:133981575-133981652	AIF1L	non-conserved	20.7848	Amplification Failure	NA	NA	>30	No Call	0	0
293T	14	chr9:133981575-133981652	AIF1L	non-conserved	17.6343	Pass	12.3657	5276.56	>30	No Call	0	0
293T	15	chr9:133981575-133981652	AIF1L	non-conserved	21.8651	Pass	8.13491	280.094	>30	No Call	0	0
293T	16	chr9:133981575-133981652	AIF1L	non-conserved	17.8251	Pass	12.1749	4622.98	>30	No Call	0	0
293T	17	chr9:133981575-133981652	AIF1L	non-conserved	20.5041	Pass	9.49588	721.011	>30	No Call	0	0
293T	18	chr9:133981575-133981652	AIF1L	non-conserved	17.5329	Pass	12.4671	5660.84	>30	No Call	0	0
293T	19	chr9:133981575-133981652	AIF1L	non-conserved	20.4553	Pass	9.54468	745.855	>30	No Call	0	0
293T	20	chr9:133981575-133981652	AIF1L	non-conserved	18.6301	Pass	11.3699	2645.49	>30	No Call	0	0
293T	21	chr9:133981575-133981652	AIF1L	non-conserved	18.9844	Pass	11.0156	2069.28	>30	No Call	0	0
293T	22	chr9:133981575-133981652	AIF1L	non-conserved	25.54>30838	LOD Filter	4.45	20.8567	>30	No Call	0	0
293T	23	chr9:133981575-133981652	AIF1L	non-conserved	>30	No Call	0	0	>30	No Call	0	0
293T	24	chr9:133981575-133981652	AIF1L	non-conserved	18.9577	Pass	11.0423	2107.95	>30	No Call	0	0
293T	25	chr9:133981575-133981652	AIF1L	non-conserved	19.6289	Pass	10.3711	1323.37	>30	No Call	0	0
293T	26	chr9:133981575-133981652	AIF1L	non-conserved	16.8025	Pass	13.1975	9393.12	21.1936	Pass	8.80645	446.718
293T	27	chr9:133981575-133981652	AIF1L	non-conserved	21.0357	Pass	8.96428	498.48	>30	No Call	0	0
293T	1	chr16:85022369-85022479	ZDHHC7	non-conserved	19.3251	Pass	10.6749	1633.82	17.763	Pass	12.237	4826.24
293T	2	chr16:85022369-85022479	ZDHHC7	non-conserved	18.3975	Pass	11.6025	3108.51	16.9542	Pass	13.0458	8455.41
293T	3	chr16:85022369-85022479	ZDHHC7	non-conserved	17.9541	Pass	12.0459	4227.46	16.6094	Amplification Failure	NA	NA
293T	4	chr16:85022369-85022479	ZDHHC7	non-conserved	18.3662	Pass	11.6338	3176.8	16.5354	Pass	13.4646	11303.2
293T	5	chr16:85022369-85022479	ZDHHC7	non-conserved	19.7684	Pass	10.2316	1201.32	16.4734	Amplification Failure	NA	NA
293T	6	chr16:85022369-85022479	ZDHHC7	non-conserved	17.6552	Pass	12.3448	5200.75	16.1353	Amplification Failure	NA	NA
293T	7	chr16:85022369-85022479	ZDHHC7	non-conserved	17.3686	Pass	12.6314	6344.07	16.596	Pass	13.404	10838.1
293T	8	chr16:85022369-85022479	ZDHHC7	non-conserved	18.5226	Pass	11.4774	2850.33	17.4319	Pass	12.5681	6071.76
293T	9	chr16:85022369-85022479	ZDHHC7	non-conserved	18.2206	Pass	11.7794	3514.27	16.4871	Amplification Failure	NA	NA
293T	10	chr16:85022369-85022479	ZDHHC7	non-conserved	17.6252	Pass	12.3748	5309.93	17.221	Amplification Failure	NA	NA
293T	11	chr16:85022369-85022479	ZDHHC7	non-conserved	17.4197	Pass	12.5803	6123.37	17.3113	Pass	12.6887	6600.89
293T	12	chr16:85022369-85022479	ZDHHC7	non-conserved	18.5633	Pass	11.4367	2771.06	16.355	Pass	13.645	12809
293T	13	chr16:85022369-85022479	ZDHHC7	non-conserved	17.129	Pass	12.871	7490.42	16.8008	Pass	13.1992	9404.2
293T	14	chr16:85022369-85022479	ZDHHC7	non-conserved	18.0112	Pass	11.9888	4063.31	17.6867	Amplification Failure	NA	NA
293T	15	chr16:85022369-85022479	ZDHHC7	non-conserved	19.9785	Pass	10.0215	1038.4	18.4922	Pass	11.5078	2910.99
293T	16	chr16:85022369-85022479	ZDHHC7	non-conserved	18.2422	Pass	11.7578	3462.09	18.4529	Pass	11.5471	2991.41
293T	17	chr16:85022369-85022479	ZDHHC7	non-conserved	20.3254	Pass	9.67465	816.256	16.913	Pass	13.087	8700.1
293T	18	chr16:85022369-85022479	ZDHHC7	non-conserved	18.953	Pass	11.047	2114.84	18.5987	Pass	11.4013	2703.81
293T	19	chr16:85022369-85022479	ZDHHC7	non-conserved	20.2169	Pass	9.78307	880.042	17.1761	Pass	12.8239	7249.75
293T	20	chr16:85022369-85022479	ZDHHC7	non-conserved	20.013	Pass	9.98705	1013.85	16.1085	Pass	13.8915	15196
293T	21	chr16:85022369-85022479	ZDHHC7	non-conserved	18.2991	Pass	11.7009	3328.17	17.0484	Amplification Failure	NA	NA
293T	22	chr16:85022369-85022479	ZDHHC7	non-conserved	18.5804	Pass	11.4196	2738.38	16.9844	Amplification Failure	NA	NA
293T	23	chr16:85022369-85022479	ZDHHC7	non-conserved	18.7036	Pass	11.2964	2514.07	18.0875	Pass	11.9125	3853.9
293T	24	chr16:85022369-85022479	ZDHHC7	non-conserved	19.1855	Pass	10.8145	1799.85	17.295	Amplification Failure	NA	NA
293T	25	chr16:85022369-85022479	ZDHHC7	non-conserved	17.5119	Pass	12.4881	5744.02	16.9775	Amplification Failure	NA	NA
293T	26	chr16:85022369-85022479	ZDHHC7	non-conserved	17.1543	Pass	12.8457	7360.05	17.3467	Pass	12.6533	6440.96
293T	27	chr16:85022369-85022479	ZDHHC7	non-conserved	18.0958	Pass	11.9042	3831.97	17.8428	Pass	12.1572	4566.69
293T	1	chr15:80259979-80260034	BCL2A1	non-conserved	25.5847	Pass	4.41534	20.3378	>30	No Call	0	0
293T	2	chr15:80259979-80260034	BCL2A1	non-conserved	24.2014	Pass	5.79864	54.6627	19.8267	Pass	10.1733	1153.73
293T	3	chr15:80259979-80260034	BCL2A1	non-conserved	22.2619	Pass	7.7381	212.501	20.9041	Pass	9.09589	546.188
293T	4	chr15:80259979-80260034	BCL2A1	non-conserved	21.2423	Pass	8.75768	431.837	21.7872	Pass	8.21282	295.691
293T	5	chr15:80259979-80260034	BCL2A1	non-conserved	23.9072	Pass	6.0928	67.2519	21.9387	Pass	8.06129	266.11
293T	6	chr15:80259979-80260034	BCL2A1	non-conserved	20.0673	Amplification Failure	NA	NA	18.4486	Amplification Failure	NA	NA
293T	7	chr15:80259979-80260034	BCL2A1	non-conserved	22.3275	Amplification Failure	NA	NA	23.3244	Amplification Failure	NA	NA
293T	8	chr15:80259979-80260034	BCL2A1	non-conserved	21.9411	Amplification Failure	NA	NA	21.8437	Amplification Failure	NA	NA
293T	9	chr15:80259979-80260034	BCL2A1	non-conserved	21.4693	Pass	8.53066	368.814	19.5461	Pass	10.4539	1401.6
293T	10	chr15:80259979-80260034	BCL2A1	non-conserved	24.7822	Pass	5.21776	36.2137	20.594	Pass	9.40601	677.408
293T	11	chr15:80259979-80260034	BCL2A1	non-conserved	23.995	Pass	6.00502	63.2231	>30	No Call	0	0
293T	12	chr15:80259979-80260034	BCL2A1	non-conserved	24.0159	Pass	5.98407	62.2973	21.9343	Pass	8.06572	266.931
293T	13	chr15:80259979-80260034	BCL2A1	non-conserved	24.1302	Amplification Failure	NA	NA	22.9806	Amplification Failure	NA	NA
293T	14	chr15:80259979-80260034	BCL2A1	non-conserved	21.2754	Pass	8.72464	422.037	23.0104	Pass	6.98964	126.085
293T	15	chr15:80259979-80260034	BCL2A1	non-conserved	>30	No Call	0	0	>30	No Call	0	0
293T	16	chr15:80259979-80260034	BCL2A1	non-conserved	>30	No Call	0	0	>30	No Call	0	0
293T	17	chr15:80259979-80260034	BCL2A1	non-conserved	24.4928	Pass	5.50723	44.4823	23.6325	Pass	6.36755	81.57
293T	18	chr15:80259979-80260034	BCL2A1	non-conserved	>30	No Call	0	0	>30	No Call	0	0
293T	19	chr15:80259979-80260034	BCL2A1	non-conserved	21.6667	Pass	8.33327	321.526	>30	No Call	0	0
293T	20	chr15:80259979-80260034	BCL2A1	non-conserved	22.7526	Pass	7.24736	150.94	20.0077	Pass	9.99235	1017.58
293T	21	chr15:80259979-80260034	BCL2A1	non-conserved	24.0018	Pass	5.99824	62.9218	21.714	Pass	8.28596	311.12
293T	22	chr15:80259979-80260034	BCL2A1	non-conserved	21.6786	Amplification Failure	NA	NA	22.0536	Pass	7.94636	245.657
293T	23	chr15:80259979-80260034	BCL2A1	non-conserved	23.64	Pass	6.36002	81.1404	21.2771	Pass	8.7229	421.526
293T	24	chr15:80259979-80260034	BCL2A1	non-conserved	>30	No Call	0	0	22.297	Pass	7.70296	207.364
293T	25	chr15:80259979-80260034	BCL2A1	non-conserved	22.6432	Pass	7.35683	162.918	21.4218	Pass	8.57815	381.192
293T	26	chr15:80259979-80260034	BCL2A1	non-conserved	24.7687	Pass	5.23134	36.5657	22.6597	Pass	7.34028	161.048
293T	27	chr15:80259979-80260034	BCL2A1	non-conserved	>30	No Call	0	0	>30	No Call	0	0
293T	1	chr6:3264443-3264559	PSMG4	non-conserved	18.7317	Pass	11.2683	2465.6	21.3195	Pass	8.68047	409.28
293T	2	chr6:3264443-3264559	PSMG4	non-conserved	17.9328	Pass	12.0672	4290.28	18.991	Pass	11.009	2059.77
293T	3	chr6:3264443-3264559	PSMG4	non-conserved	16.5127	Pass	13.4873	11482.9	18.1604	Pass	11.8396	3664.08
293T	4	chr6:3264443-3264559	PSMG4	non-conserved	17.5662	Pass	12.4338	5531.87	18.2371	Pass	11.7629	3474.27
293T	5	chr6:3264443-3264559	PSMG4	non-conserved	17.8543	Pass	12.1457	4530.38	17.2604	Pass	12.7396	6838.19
293T	6	chr6:3264443-3264559	PSMG4	non-conserved	16.6206	Pass	13.3794	10654.8	18.2632	Pass	11.7368	3411.85
293T	7	chr6:3264443-3264559	PSMG4	non-conserved	17.124	Pass	12.876	7516.35	18.7889	Pass	11.2111	2369.68
293T	8	chr6:3264443-3264559	PSMG4	non-conserved	17.6727	Pass	12.3273	5138.05	19.3379	Pass	10.6621	1619.38
293T	9	chr6:3264443-3264559	PSMG4	non-conserved	18.6899	Pass	11.3101	2538.12	20.2616	Pass	9.7384	853.185
293T	10	chr6:3264443-3264559	PSMG4	non-conserved	17.3518	Pass	12.6482	6418.16	19.2078	Pass	10.7922	1772.28
293T	11	chr6:3264443-3264559	PSMG4	non-conserved	17.4829	Pass	12.5171	5860.85	18.8421	Pass	11.1579	2283.91
293T	12	chr6:3264443-3264559	PSMG4	non-conserved	17.3991	Pass	12.6009	6211.29	17.5265	Pass	12.4735	5686.22
293T	13	chr6:3264443-3264559	PSMG4	non-conserved	17.4779	Pass	12.5221	5880.87	18.6221	Pass	11.3779	2660.26
293T	14	chr6:3264443-3264559	PSMG4	non-conserved	18.0954	Pass	11.9046	3832.99	18.2819	Pass	11.7181	3368.08
293T	15	chr6:3264443-3264559	PSMG4	non-conserved	19.1094	Pass	10.8906	1897.39	18.9861	Pass	11.0139	2066.84
293T	16	chr6:3264443-3264559	PSMG4	non-conserved	20.6482	Pass	9.3518	652.391	21.8925	Pass	8.10754	274.813
293T	17	chr6:3264443-3264559	PSMG4	non-conserved	19.7813	Pass	10.2187	1190.64	21.3252	Pass	8.67481	407.676
293T	18	chr6:3264443-3264559	PSMG4	non-conserved	17.5342	Pass	12.4658	5655.95	18.1006	Pass	11.8994	3819.08
293T	19	chr6:3264443-3264559	PSMG4	non-conserved	18.615	Pass	11.385	2673.33	19.6875	Pass	10.3125	1270.69
293T	20	chr6:3264443-3264559	PSMG4	non-conserved	16.9964	Pass	13.0036	8211.47	17.6735	Pass	12.3265	5135.3
293T	21	chr6:3264443-3264559	PSMG4	non-conserved	18.1309	Pass	11.8691	3739.71	19.0838	Pass	10.9162	1931.4
293T	22	chr6:3264443-3264559	PSMG4	non-conserved	18.8957	Pass	11.1043	2200.6	19.1685	Pass	10.8315	1821.27
293T	23	chr6:3264443-3264559	PSMG4	non-conserved	20.4363	Pass	9.56369	755.76	20.7061	Pass	9.29392	626.696
293T	24	chr6:3264443-3264559	PSMG4	non-conserved	18.9091	Pass	11.0909	2180.2	19.4662	Pass	10.5338	1481.46
293T	25	chr6:3264443-3264559	PSMG4	non-conserved	18.0306	Pass	11.9694	4008.94	18.0182	Pass	11.9818	4043.58
293T	26	chr6:3264443-3264559	PSMG4	non-conserved	18.969	Pass	11.031	2091.51	21.2148	Pass	8.78515	440.159
293T	27	chr6:3264443-3264559	PSMG4	non-conserved	18.4294	Pass	11.5706	3040.61	18.4545	Pass	11.5455	2988.2
293T	1	NA	GAPDH	NA	12.3129	Pass	17.6871	211032	12.3698	Pass	17.6302	202872
293T	2	NA	GAPDH	NA	12.062	Pass	17.938	251118	12.0733	Pass	17.9267	249158
293T	3	NA	GAPDH	NA	10.9165	Pass	19.0835	555523	10.8752	Pass	19.1248	571671
293T	4	NA	GAPDH	NA	11.1418	Pass	18.8582	475198	11.0751	Pass	18.9249	497691
293T	5	NA	GAPDH	NA	11.0057	Pass	18.9943	522208	10.9848	Pass	19.0152	529833
293T	6	NA	GAPDH	NA	11.5664	Pass	18.4336	354041	11.5173	Pass	18.4827	366302
293T	7	NA	GAPDH	NA	11.1799	Pass	18.8201	462832	11.1831	Pass	18.8169	461807
293T	8	NA	GAPDH	NA	12.4809	Pass	17.5191	187827	12.462	Pass	17.538	190311
293T	9	NA	GAPDH	NA	11.4343	Pass	18.5657	387993	11.3863	Pass	18.6137	401130
293T	10	NA	GAPDH	NA	11.4348	Pass	18.5652	387861	11.4143	Pass	18.5857	393424
293T	11	NA	GAPDH	NA	11.2458	Pass	18.7542	442158	11.24	Pass	18.76	443953
293T	12	NA	GAPDH	NA	11.434	Pass	18.566	388088	11.4023	Pass	18.5977	396693
293T	13	NA	GAPDH	NA	11.133	Pass	18.867	478099	11.1264	Pass	18.8736	480322
293T	14	NA	GAPDH	NA	11.4469	Pass	18.5531	384623	11.4803	Pass	18.5197	375811
293T	15	NA	GAPDH	NA	11.8511	Pass	18.1489	290653	11.7713	Pass	18.2287	307174
293T	16	NA	GAPDH	NA	11.4078	Pass	18.5922	395201	11.4933	Pass	18.5067	372463
293T	17	NA	GAPDH	NA	11.717	Pass	18.283	318946	11.7208	Pass	18.2792	318119
293T	18	NA	GAPDH	NA	11.3875	Pass	18.6125	400804	11.394	Pass	18.606	398988
293T	19	NA	GAPDH	NA	11.7358	Pass	18.2642	314828	11.7265	Pass	18.2735	316872
293T	20	NA	GAPDH	NA	10.8538	Pass	19.1462	580211	10.7894	Pass	19.2106	606708
293T	21	NA	GAPDH	NA	10.7994	Pass	19.2006	602487	10.7744	Pass	19.2256	613026
293T	22	NA	GAPDH	NA	11.4862	Pass	18.5138	374292	11.5041	Pass	18.4959	369683
293T	23	NA	GAPDH	NA	11.4281	Pass	18.5719	389680	11.3781	Pass	18.6219	403413
293T	24	NA	GAPDH	NA	11.7928	Pass	18.2072	302634	11.7974	Pass	18.2026	301667
293T	25	NA	GAPDH	NA	11.2099	Pass	18.7901	453287	11.2347	Pass	18.7653	445584
293T	26	NA	GAPDH	NA	10.6216	Pass	19.3784	681537	10.5531	Pass	19.4469	714673
293T	27	NA	GAPDH	NA	12.0489	Pass	17.9511	253411	11.993	Pass	18.007	263419
293T	1	NA	RPS13	NA	13.5972	Pass	16.4028	86641	13.5766	Pass	16.4234	87888.9
293T	2	NA	RPS13	NA	12.6229	Pass	17.3771	170230	12.6753	Pass	17.3247	164155
293T	3	NA	RPS13	NA	12.7117	Pass	17.2883	160061	12.6253	Pass	17.3747	169939
293T	4	NA	RPS13	NA	13.1093	Pass	16.8907	121509	13.1623	Pass	16.8377	117126
293T	5	NA	RPS13	NA	13.1165	Pass	16.8835	120901	13.1962	Pass	16.8038	114403
293T	6	NA	RPS13	NA	13.7575	Pass	16.2425	77529.1	13.7564	Pass	16.2436	77590.7
293T	7	NA	RPS13	NA	13.3447	Pass	16.6553	103215	13.4966	Pass	16.5034	92900.6
293T	8	NA	RPS13	NA	13.9978	Pass	16.0022	65634.8	13.9201	Pass	16.0799	69268.7
293T	9	NA	RPS13	NA	12.8091	Pass	17.1909	149616	12.8958	Pass	17.1042	140889
293T	10	NA	RPS13	NA	13.952	Pass	16.048	67754.3	14.0938	Pass	15.9062	61411
293T	11	NA	RPS13	NA	13.2054	Pass	16.7946	113680	13.3033	Pass	16.6967	106219
293T	12	NA	RPS13	NA	13.0895	Pass	16.9105	123191	13.0785	Pass	16.9215	124128
293T	13	NA	RPS13	NA	13.3951	Pass	16.6049	99671	13.3639	Pass	16.6361	101853
293T	14	NA	RPS13	NA	12.7534	Pass	17.2466	155504	12.7394	Pass	17.2606	157016
293T	15	NA	RPS13	NA	14.0106	Pass	15.9894	65056.6	13.9978	Pass	16.0022	65633.7
293T	16	NA	RPS13	NA	13.2273	Pass	16.7727	111964	13.153	Pass	16.847	117882
293T	17	NA	RPS13	NA	13.8513	Pass	16.1487	72648.4	14.0101	Pass	15.9899	65076.1
293T	18	NA	RPS13	NA	12.7892	Pass	17.2108	151697	12.9597	Pass	17.0403	134783
293T	19	NA	RPS13	NA	13.2945	Pass	16.7055	106867	13.3539	Pass	16.6461	102558
293T	20	NA	RPS13	NA	13.5497	Pass	16.4503	89543.8	13.6178	Pass	16.3822	85414.3
293T	21	NA	RPS13	NA	13.2552	Pass	16.7448	109819	13.1704	Pass	16.8296	116473
293T	22	NA	RPS13	NA	13.7209	Pass	16.2791	79520.8	13.8213	Pass	16.1787	74175.4
293T	23	NA	RPS13	NA	13.4089	Pass	16.5911	98719	13.5118	Pass	16.4882	91927.6
293T	24	NA	RPS13	NA	13.5801	Pass	16.4199	87675.2	13.7753	Pass	16.2247	76582.1
293T	25	NA	RPS13	NA	13.0944	Pass	16.9056	122769	13.172	Pass	16.828	116340
293T	26	NA	RPS13	NA	12.3443	Pass	17.6557	206489	12.3749	Pass	17.6251	202151
293T	27	NA	RPS13	NA	13.1004	Pass	16.8996	122258	13.1669	Pass	16.8331	116750
293T	1	NA	RPL29	NA	15.4756	Pass	14.5244	23564.8	15.6619	Pass	14.3381	20710.3
293T	2	NA	RPL29	NA	14.8079	Pass	15.1921	37433.9	14.8154	Pass	15.1846	37240.3
293T	3	NA	RPL29	NA	14.119	Pass	15.881	60346.2	14.2382	Pass	15.7618	55562
293T	4	NA	RPL29	NA	14.5273	Pass	15.4727	45472.7	14.652	Pass	15.348	41704.8
293T	5	NA	RPL29	NA	13.8201	Pass	16.1799	74237.6	13.6491	Pass	16.3509	83582.2
293T	6	NA	RPL29	NA	13.8156	Pass	16.1844	74471	13.8635	Pass	16.1365	72037.3
293T	7	NA	RPL29	NA	14.586	Pass	15.414	43659.1	14.4205	Pass	15.5795	48966.5
293T	8	NA	RPL29	NA	14.9804	Pass	15.0196	33216.3	14.9393	Pass	15.0607	34174.5
293T	9	NA	RPL29	NA	15.246	Pass	14.754	27630.6	15.2038	Pass	14.7962	28449.4
293T	10	NA	RPL29	NA	14.2286	Pass	15.7714	55931.8	14.2761	Pass	15.7239	54119.7
293T	11	NA	RPL29	NA	14.1851	Pass	15.8149	57642.6	14.3137	Pass	15.6863	52729
293T	12	NA	RPL29	NA	14.5394	Pass	15.4606	45091.5	14.459	Pass	15.541	47674.8
293T	13	NA	RPL29	NA	14.5369	Pass	15.4631	45168.7	14.2913	Pass	15.7087	53552.4
293T	14	NA	RPL29	NA	14.4044	Pass	15.5956	49514.4	14.3039	Pass	15.6961	53086
293T	15	NA	RPL29	NA	14.1306	Pass	15.8694	59862	14.0695	Pass	15.9305	62454.8
293T	16	NA	RPL29	NA	14.2943	Pass	15.7057	53440.9	14.3137	Pass	15.6863	52728.5
293T	17	NA	RPL29	NA	15.013	Pass	14.987	32472.5	14.832	Pass	15.168	36815
293T	18	NA	RPL29	NA	13.4123	Pass	16.5877	98487.6	13.4321	Pass	16.5679	97145.1
293T	19	NA	RPL29	NA	15.2338	Pass	14.7662	27865.4	15.3405	Pass	14.6595	25877.3
293T	20	NA	RPL29	NA	14.4573	Pass	15.5427	47733	14.3674	Pass	15.6326	50802.5
293T	21	NA	RPL29	NA	13.765	Pass	16.235	77130.1	13.7168	Pass	16.2832	79748
293T	22	NA	RPL29	NA	13.5064	Pass	16.4936	92269.7	13.4368	Pass	16.5632	96833.4
293T	23	NA	RPL29	NA	13.892	Pass	16.108	70628.9	13.7881	Pass	16.2119	75903.8
293T	24	NA	RPL29	NA	14.2847	Pass	15.7153	53797.7	14.3399	Pass	15.6601	51777.1
293T	25	NA	RPL29	NA	14.9025	Pass	15.0975	35059.1	14.748	Pass	15.252	39020.7
293T	26	NA	RPL29	NA	13.7967	Pass	16.2033	75451.8	13.8806	Pass	16.1194	71188.7
293T	27	NA	RPL29	NA	14.29	Pass	15.71	53600.7	14.0935	Pass	15.9065	61424.4
293T	1	NA	NPC	NA	>30	No Call	0	0	>30	No Call	0	0
293T	2	NA	NPC	NA	>30	No Call	0	0	>30	No Call	0	0
293T	3	NA	NPC	NA	>30	No Call	0	0	>30	No Call	0	0
293T	4	NA	NPC	NA	>30	No Call	0	0	>30	No Call	0	0
293T	5	NA	NPC	NA	>30	No Call	0	0	>30	No Call	0	0
293T	6	NA	NPC	NA	>30	No Call	0	0	>30	No Call	0	0
293T	7	NA	NPC	NA	>30	No Call	0	0	>30	No Call	0	0
293T	8	NA	NPC	NA	>30	No Call	0	0	>30	No Call	0	0
293T	9	NA	NPC	NA	>30	No Call	0	0	>30	No Call	0	0
293T	10	NA	NPC	NA	>30	No Call	0	0	>30	No Call	0	0
293T	11	NA	NPC	NA	>30	No Call	0	0	>30	No Call	0	0
293T	12	NA	NPC	NA	>30	No Call	0	0	>30	No Call	0	0
293T	13	NA	NPC	NA	>30	No Call	0	0	>30	No Call	0	0
293T	14	NA	NPC	NA	>30	No Call	0	0	>30	No Call	0	0
293T	15	NA	NPC	NA	>30	No Call	0	0	>30	No Call	0	0
293T	16	NA	NPC	NA	>30	No Call	0	0	>30	No Call	0	0
293T	17	NA	NPC	NA	>30	No Call	0	0	>30	No Call	0	0
293T	18	NA	NPC	NA	>30	No Call	0	0	>30	No Call	0	0
293T	19	NA	NPC	NA	>30	No Call	0	0	>30	No Call	0	0
293T	20	NA	NPC	NA	>30	No Call	0	0	>30	No Call	0	0
293T	21	NA	NPC	NA	>30	No Call	0	0	>30	No Call	0	0
293T	22	NA	NPC	NA	>30	No Call	0	0	>30	No Call	0	0
293T	23	NA	NPC	NA	>30	No Call	0	0	>30	No Call	0	0
293T	24	NA	NPC	NA	>30	No Call	0	0	>30	No Call	0	0
293T	25	NA	NPC	NA	>30	No Call	0	0	>30	No Call	0	0
293T	26	NA	NPC	NA	>30	No Call	0	0	>30	No Call	0	0
293T	27	NA	NPC	NA	>30	No Call	0	0	>30	No Call	0	0
cell.type	cDNA.sample	exon.ID	gene.name	group	Ct.rep1	Ct.rep1.filter	Et.rep1	(2^Et)-1.rep1	Ct.rep2	Ct.rep2.filter	Et.rep2	(2^Et)-1.rep2
cell.type	cDNA.sample	exon.ID	gene.name	group	Ct.rep1	Ct.rep1.filter	Et.rep1	(2^Et)-1.rep1	Ct.rep2	Ct.rep2.filter	Et.rep2	(2^Et)-1.rep2
cell.type	cDNA.sample	exon.ID	gene.name	group	Ct.included	Ct.filter.included	Et.included	(2^Et)-1.included	Ct.skipped	Ct.filter.skipped	Et.skipped	(2^Et)-1.skipped
HKGs
MCF7	1	chr12:53858544-53858636	PCBP2	conserved	11.7082	Pass	18.2918	320900	10.9455	Pass	19.0545	544463
MCF7	2	chr12:53858544-53858636	PCBP2	conserved	12.0628	Pass	17.9372	250972	11.3305	Pass	18.6695	416942
MCF7	3	chr12:53858544-53858636	PCBP2	conserved	12.9836	Pass	17.0164	132565	12.4173	Pass	17.5827	196299
MCF7	4	chr12:53858544-53858636	PCBP2	conserved	13.0052	Pass	16.9948	130597	12.2435	Pass	17.7565	221427
MCF7	5	chr12:53858544-53858636	PCBP2	conserved	12.8006	Pass	17.1994	150499	11.9386	Pass	18.0614	273535
MCF7	6	chr12:53858544-53858636	PCBP2	conserved	13.238	Pass	16.762	111134	12.7035	Pass	17.2965	160976
MCF7	7	chr12:53858544-53858636	PCBP2	conserved	11.8527	Pass	18.1473	290323	11.0151	Pass	18.9849	518810
MCF7	8	chr12:53858544-53858636	PCBP2	conserved	12.321	Pass	17.679	209849	11.4183	Pass	18.5817	392331
MCF7	9	chr12:53858544-53858636	PCBP2	conserved	12.9886	Pass	17.0114	132110	12.133	Pass	17.867	239059
MCF7	10	chr12:53858544-53858636	PCBP2	conserved	11.9282	Pass	18.0718	275510	11.1742	Pass	18.8258	464656
MCF7	11	chr12:53858544-53858636	PCBP2	conserved	13.4379	Pass	16.5621	96756.9	12.7174	Pass	17.2826	159434
MCF7	12	chr12:53858544-53858636	PCBP2	conserved	11.6486	Pass	18.3514	334437	10.8547	Pass	19.1453	579835
MCF7	13	chr12:53858544-53858636	PCBP2	conserved	13.4316	Pass	16.5684	97178.9	12.6003	Pass	17.3997	172910
MCF7	14	chr12:53858544-53858636	PCBP2	conserved	12.6043	Pass	17.3957	172429	11.8102	Pass	18.1898	299007
MCF7	15	chr12:53858544-53858636	PCBP2	conserved	13.4882	Pass	16.5118	93441.5	12.79	Pass	17.21	151611
MCF7	16	chr12:53858544-53858636	PCBP2	conserved	12.7256	Pass	17.2744	158528	12.1001	Pass	17.8999	244576
MCF7	17	chr12:53858544-53858636	PCBP2	conserved	12.2643	Pass	17.7357	218264	11.5354	Pass	18.4646	361738
MCF7	18	chr12:53858544-53858636	PCBP2	conserved	27.7256	cDNA Filter	NA	NA	>30	cDNA Filter	0	0
MCF7	19	chr12:53858544-53858636	PCBP2	conserved	13.4664	Pass	16.5336	94862.8	12.7527	Pass	17.2473	155581
MCF7	20	chr12:53858544-53858636	PCBP2	conserved	13.5403	Pass	16.4597	90128.9	12.8045	Pass	17.1955	150087
MCF7	21	chr12:53858544-53858636	PCBP2	conserved	12.9119	Pass	17.0881	139323	11.9873	Pass	18.0127	264469
MCF7	22	chr12:53858544-53858636	PCBP2	conserved	12.043	Pass	17.957	254437	11.2944	Pass	18.7056	427522
MCF7	23	chr12:53858544-53858636	PCBP2	conserved	12.7188	Pass	17.2812	159283	12.0642	Pass	17.9358	250733
MCF7	24	chr12:53858544-53858636	PCBP2	conserved	13.3669	Pass	16.6331	101636	12.6653	Pass	17.3347	165297
MCF7	25	chr12:53858544-53858636	PCBP2	conserved	11.7201	Pass	18.2799	318276	11.0309	Pass	18.9691	513178
MCF7	26	chr12:53858544-53858636	PCBP2	conserved	13.7842	Pass	16.2158	76107.4	13.0407	Pass	16.9593	127427
MCF7	27	chr12:53858544-53858636	PCBP2	conserved	13.6091	Pass	16.3909	85930.8	12.9305	Pass	17.0695	137537
MCF7	1	chr17:29579956-29580018	NF1	conserved	17.7042	Pass	12.2958	5027.23	15.4561	Pass	14.5439	23884.9
MCF7	2	chr17:29579956-29580018	NF1	conserved	17.6847	Pass	12.3153	5095.63	15.4072	Pass	14.5928	24709.5
MCF7	3	chr17:29579956-29580018	NF1	conserved	19.4845	Pass	10.5155	1462.77	16.1712	Pass	13.8288	14550
MCF7	4	chr17:29579956-29580018	NF1	conserved	17.9914	Pass	12.0086	4119.39	15.9244	Pass	14.0756	17264.8
MCF7	5	chr17:29579956-29580018	NF1	conserved	19.7128	Pass	10.2872	1248.53	15.4524	Pass	14.5476	23946.2
MCF7	6	chr17:29579956-29580018	NF1	conserved	22.9965	Pass	7.00355	127.315	17.1106	Pass	12.8894	7586.28
MCF7	7	chr17:29579956-29580018	NF1	conserved	18.4672	Pass	11.5328	2961.88	14.7114	Pass	15.2886	40023
MCF7	8	chr17:29579956-29580018	NF1	conserved	20.6914	Pass	9.30865	633.136	15.2024	Pass	14.7976	28477.2
MCF7	9	chr17:29579956-29580018	NF1	conserved	22.2354	Pass	7.7646	216.459	15.2363	Pass	14.7637	27816.8
MCF7	10	chr17:29579956-29580018	NF1	conserved	21.3402	Pass	8.65976	403.433	14.2775	Pass	15.7225	54067.3
MCF7	11	chr17:29579956-29580018	NF1	conserved	21.0917	Pass	8.90825	479.454	15.7266	Pass	14.2734	19801.3
MCF7	12	chr17:29579956-29580018	NF1	conserved	18.7037	Pass	11.2963	2513.85	14.7978	Pass	15.2022	37697.4
MCF7	13	chr17:29579956-29580018	NF1	conserved	21.4131	Pass	8.58687	383.509	16.1511	Pass	13.8489	14754.3
MCF7	14	chr17:29579956-29580018	NF1	conserved	18.8745	Pass	11.1255	2233.17	15.4665	Pass	14.5335	23714.5
MCF7	15	chr17:29579956-29580018	NF1	conserved	20.3665	Pass	9.63353	793.294	17.2498	Pass	12.7502	6888.75
MCF7	16	chr17:29579956-29580018	NF1	conserved	18.>3012223	Pass	11.0009	2048.25	16.3504	Pass	13.6496	12849.9
MCF7	17	chr17:29579956-29580018	NF1	conserved	17.9151	Pass	12.0849	4343.21	16.0457	Pass	13.9543	15872.6
MCF7	18	chr17:29579956-29580018	NF1	conserved	>30	cDNA Filter	0	0	22.3255	cDNA Filter	NA	NA
MCF7	19	chr17:29579956-29580018	NF1	conserved	23.2943	Pass	6.70569	103.379	16.4205	Pass	13.5795	12240.2
MCF7	20	chr17:29579956-29580018	NF1	conserved	20.9186	Pass	9.08142	540.726	16.0014	Pass	13.9986	16366.9
MCF7	21	chr17:29579956-29580018	NF1	conserved	22.2096	Pass	7.79039	220.381	14.8332	Pass	15.1668	36784.4
MCF7	22	chr17:29579956-29580018	NF1	conserved	18.7335	Pass	11.2665	2462.55	15.1543	Pass	14.8457	29443.6
MCF7	23	chr17:29579956-29580018	NF1	conserved	19.9329	Pass	10.0671	1071.78	15.5232	Pass	14.4768	22800.6
MCF7	24	chr17:29579956-29580018	NF1	conserved	19.0768	Pass	10.9232	1940.88	15.7128	Pass	14.2872	19991.4
MCF7	25	chr17:29579956-29580018	NF1	conserved	18.7121	Pass	11.2879	2499.28	14.0059	Pass	15.9941	65266.9
MCF7	26	chr17:29579956-29580018	NF1	conserved	20.4835	Pass	9.51653	731.422	15.993	Pass	14.007	16462.6
MCF7	27	chr17:29579956-29580018	NF1	conserved	19.2316	Amplification Failure	NA	NA	16.8869	Pass	13.1131	8858.87
MCF7	1	chrX:39930890-39930943	BCOR	conserved	15.6971	Pass	14.3029	20210.7	14.6095	Pass	15.3905	42954.3
MCF7	2	chrX:39930890-39930943	BCOR	conserved	16.1719	Pass	13.8281	14542.6	14.7874	Pass	15.2126	37969.1
MCF7	3	chrX:39930890-39930943	BCOR	conserved	16.6571	Pass	13.3429	10389	16.2177	Pass	13.7823	14088.2
MCF7	4	chrX:39930890-39930943	BCOR	conserved	17.5472	Pass	12.4528	5605.19	14.7853	Pass	15.2147	38025.2
MCF7	5	chrX:39930890-39930943	BCOR	conserved	18.2122	Pass	11.7878	3534.71	15.0857	Pass	14.9143	30876.3
MCF7	6	chrX:39930890-39930943	BCOR	conserved	17.216	Pass	12.784	7051.99	15.5727	Pass	14.4273	22030.8
MCF7	7	chrX:39930890-39930943	BCOR	conserved	17.3531	Pass	12.6469	6412.72	14.8088	Pass	15.1912	37409.7
MCF7	8	chrX:39930890-39930943	BCOR	conserved	18.4149	Pass	11.5851	3071.37	14.6031	Pass	15.3969	43144
MCF7	9	chrX:39930890-39930943	BCOR	conserved	17.2546	Pass	12.7454	6865.56	15.3376	Pass	14.6624	25930.1
MCF7	10	chrX:39930890-39930943	BCOR	conserved	19.0799	Pass	10.9201	1936.73	15.1352	Pass	14.8648	29835
MCF7	11	chrX:39930890-39930943	BCOR	conserved	17.5566	Pass	12.4434	5568.95	16.0343	Pass	13.9657	15998.2
MCF7	12	chrX:39930890-39930943	BCOR	conserved	16.3904	Pass	13.6096	12498.5	13.8649	Pass	16.1351	71969.2
MCF7	13	chrX:39930890-39930943	BCOR	conserved	18.578	Pass	11.422	2742.83	15.2213	Pass	14.7787	28107.3
MCF7	14	chrX:39930890-39930943	BCOR	conserved	17.2038	Pass	12.7962	7111.98	15.3715	Pass	14.6285	25327.9
MCF7	15	chrX:39930890-39930943	BCOR	conserved	19.6294	Pass	10.3706	1322.93	16.8643	Pass	13.1357	8998.98
MCF7	16	chrX:39930890-39930943	BCOR	conserved	18.0557	Pass	11.9443	3940.01	14.7798	Pass	15.2202	38169.7
MCF7	17	chrX:39930890-39930943	BCOR	conserved	16.5955	Pass	13.4045	10842.3	13.9865	Pass	16.0135	66151.2
MCF7	18	chrX:39930890-39930943	BCOR	conserved	>30	cDNA Filter	0	0	>30	cDNA Filter	0	0
MCF7	19	chrX:39930890-39930943	BCOR	conserved	17.8187	Pass	12.1813	4643.42	15.2245	Pass	14.7755	28045.3
MCF7	20	chrX:39930890-39930943	BCOR	conserved	20.6229	Pass	9.37708	663.938	15.5271	Pass	14.4729	22738.6
MCF7	21	chrX:39930890-39930943	BCOR	conserved	16.5469	Pass	13.4531	11213.5	15.7335	Pass	14.2665	19706.5
MCF7	22	chrX:39930890-39930943	BCOR	conserved	16.0944	Pass	13.9056	15345.6	14.2853	Pass	15.7147	53774.4
MCF7	23	chrX:39930890-39930943	BCOR	conserved	17.122	Pass	12.878	7526.84	15.391	Pass	14.609	24987.5
MCF7	24	chrX:39930890-39930943	BCOR	conserved	17.8667	Pass	12.1333	4491.41	16.2781	Pass	13.7219	13510.4
MCF7	25	chrX:39930890-39930943	BCOR	conserved	15.4369	Pass	14.5631	24205.8	14.1929	Pass	15.8071	57331.5
MCF7	26	chrX:39930890-39930943	BCOR	conserved	18.3885	Pass	11.6115	3128.03	16.8829	Pass	13.1171	8883.72
MCF7	27	chrX:39930890-39930943	BCOR	conserved	17.8355	Pass	12.1645	4589.72	15.4581	Pass	14.5419	23852.7
MCF7	1	chr7:87815930-87816016	ADAM22	conserved	17.6396	Pass	12.3604	5257.42	20.4805	Pass	9.51953	732.945
MCF7	2	chr7:87815930-87816016	ADAM22	conserved	>30	No Call	0	0	>30	No Call	0	0
MCF7	3	chr7:87815930-87816016	ADAM22	conserved	>30	No Call	0	0	21.455	Pass	8.54501	372.512
MCF7	4	chr7:87815930-87816016	ADAM22	conserved	>30	No Call	0	0	19.9757	Pass	10.0243	1040.36
MCF7	5	chr7:87815930-87816016	ADAM22	conserved	19.6952	Pass	10.3048	1263.92	20.2997	Pass	9.70033	830.937
MCF7	6	chr7:87815930-87816016	ADAM22	conserved	21.3619	Pass	8.63809	397.404	21.0136	Pass	8.98639	506.194
MCF7	7	chr7:87815930-87816016	ADAM22	conserved	>30	No Call	0	0	>30	No Call	0	0
MCF7	8	chr7:87815930-87816016	ADAM22	conserved	19.5556	Pass	10.4444	1392.39	>30	No Call	0	0
MCF7	9	chr7:87815930-87816016	ADAM22	conserved	>30	No Call	0	0	>30	No Call	0	0
MCF7	10	chr7:87815930-87816016	ADAM22	conserved	19.4187	Pass	10.5813	1531.07	20.0642	Pass	9.93582	978.441
MCF7	11	chr7:87815930-87816016	ADAM22	conserved	>30	No Call	0	0	19.4335	Pass	10.5665	1515.42
MCF7	12	chr7:87815930-87816016	ADAM22	conserved	21.6526	Pass	8.34741	324.701	18.9871	Pass	11.0129	2065.4
MCF7	13	chr7:87815930-87816016	ADAM22	conserved	23.7014	Pass	6.29862	77.7179	>30	No Call	0	0
MCF7	14	chr7:87815930-87816016	ADAM22	conserved	19.2791	Pass	10.7209	1686.76	20.6703	Pass	9.32971	642.461
MCF7	15	chr7:87815930-87816016	ADAM22	conserved	>30	No Call	0	0	>30	No Call	0	0
MCF7	16	chr7:87815930-87816016	ADAM22	conserved	>30	No Call	0	0	>30	No Call	0	0
MCF7	17	chr7:87815930-87816016	ADAM22	conserved	>30	No Call	0	0	20.7543	Pass	9.24572	606.07
MCF7	18	chr7:87815930-87816016	ADAM22	conserved	>30	cDNA Filter	0	0	>30	cDNA Filter	0	0
MCF7	19	chr7:87815930-87816016	ADAM22	conserved	21.2869	Pass	8.71314	418.677	>30	No Call	0	0
MCF7	20	chr7:87815930-87816016	ADAM22	conserved	>30	No Call	0	0	22.3684	Pass	7.63159	197.306
MCF7	21	chr7:87815930-87816016	ADAM22	conserved	20.9951	Pass	9.0049	512.743	20.2581	Pass	9.74188	855.247
MCF7	22	chr7:87815930-87816016	ADAM22	conserved	19.379	Pass	10.621	1573.86	19.4275	Pass	10.5725	1521.77
MCF7	23	chr7:87815930-87816016	ADAM22	conserved	>30	No Call	0	0	21.5032	Pass	8.49677	360.228
MCF7	24	chr7:87815930-87816016	ADAM22	conserved	>30	No Call	0	0	18.6396	Pass	11.3604	2628.24
MCF7	25	chr7:87815930-87816016	ADAM22	conserved	19.2622	Pass	10.7378	1706.69	20.386	Pass	9.61404	782.637
MCF7	26	chr7:87815930-87816016	ADAM22	conserved	>30	No Call	0	0	20.3187	Pass	9.68135	820.061
MCF7	27	chr7:87815930-87816016	ADAM22	conserved	>30	No Call	0	0	19.8047	Pass	10.1953	1171.45
MCF7	1	chr4:74005248-74006000	ANKRD17	conserved	14.49	Pass	15.51	46661.9	14.4922	Pass	15.5078	46591.3
MCF7	2	chr4:74005248-74006000	ANKRD17	conserved	16.7544	Pass	13.2456	9711.27	15.6563	Pass	14.3437	20790.6
MCF7	3	chr4:74005248-74006000	ANKRD17	conserved	17.7057	Pass	12.2943	5021.97	16.6753	Pass	13.3247	10258.9
MCF7	4	chr4:74005248-74006000	ANKRD17	conserved	16.3105	Pass	13.6895	13210.8	15.5902	Pass	14.4098	21765.7
MCF7	5	chr4:74005248-74006000	ANKRD17	conserved	15.6086	Pass	14.3914	21488.6	15.8981	Pass	14.1019	17582.3
MCF7	6	chr4:74005248-74006000	ANKRD17	conserved	16.6315	Pass	13.3685	10575.2	16.3707	Pass	13.6293	12670.2
MCF7	7	chr4:74005248-74006000	ANKRD17	conserved	15.9857	Pass	14.0143	16546.2	15.392	Pass	14.608	24971.3
MCF7	8	chr4:74005248-74006000	ANKRD17	conserved	15.8999	Pass	14.1001	17560.8	15.6099	Pass	14.3901	21469.4
MCF7	9	chr4:74005248-74006000	ANKRD17	conserved	17.126	Pass	12.874	7505.74	16.0885	Pass	13.9115	15407.7
MCF7	10	chr4:74005248-74006000	ANKRD17	conserved	15.5679	Pass	14.4321	22104.3	15.0672	Pass	14.9328	31274.8
MCF7	11	chr4:74005248-74006000	ANKRD17	conserved	17.0934	Pass	12.9066	7677.69	18.2571	Pass	11.7429	3426.51
MCF7	12	chr4:74005248-74006000	ANKRD17	conserved	14.7188	Pass	15.2812	39817.6	14.6679	Pass	15.3321	41247.8
MCF7	13	chr4:74005248-74006000	ANKRD17	conserved	16.8428	Pass	13.1572	9134.33	15.9396	Pass	14.0604	17083.3
MCF7	14	chr4:74005248-74006000	ANKRD17	conserved	14.8985	Pass	15.1015	35154.9	14.9054	Pass	15.0946	34987.8
MCF7	15	chr4:74005248-74006000	ANKRD17	conserved	17.4872	Pass	12.5128	5843.25	20.5924	Pass	9.40758	678.149
MCF7	16	chr4:74005248-74006000	ANKRD17	conserved	17.0044	Pass	12.9956	8165.82	16.3129	Pass	13.6871	13188.9
MCF7	17	chr4:74005248-74006000	ANKRD17	conserved	15.837	Pass	14.163	18343.3	15.2621	Pass	14.7379	27322.8
MCF7	18	chr4:74005248-74006000	ANKRD17	conserved	>30	cDNA Filter	0	0	>30	cDNA Filter	0	0
MCF7	19	chr4:74005248-74006000	ANKRD17	conserved	17.7847	Pass	12.2153	4754.32	15.9746	Pass	14.0254	16674.2
MCF7	20	chr4:74005248-74006000	ANKRD17	conserved	17.1873	Pass	12.8127	7193.37	16.882	Pass	13.118	8889.1
MCF7	21	chr4:74005248-74006000	ANKRD17	conserved	16.8683	Pass	13.1317	8974.18	15.7601	Pass	14.2399	19347
MCF7	22	chr4:74005248-74006000	ANKRD17	conserved	15.5855	Pass	14.4145	21836.3	15.3523	Pass	14.6477	25668
MCF7	23	chr4:74005248-74006000	ANKRD17	conserved	15.9048	Pass	14.0952	17500.9	16.1636	Pass	13.8364	14626.7
MCF7	24	chr4:74005248-74006000	ANKRD17	conserved	16.2996	Pass	13.7004	13311	16.2896	Pass	13.7104	13403.2
MCF7	25	chr4:74005248-74006000	ANKRD17	conserved	15.4716	Pass	14.5284	23630.1	14.8241	Pass	15.1759	37017
MCF7	26	chr4:74005248-74006000	ANKRD17	conserved	16.077	Pass	13.923	15531.4	16.59	Pass	13.41	10883.9
MCF7	27	chr4:74005248-74006000	ANKRD17	conserved	17.4659	Pass	12.5341	5930.08	16.4347	Pass	13.5653	12120.3
MCF7	1	chr8:144902836-144902886	PUF60	conserved	16.8226	Pass	13.1774	9262.76	16.2641	Pass	13.7359	13642.5
MCF7	2	chr8:144902836-144902886	PUF60	conserved	17.5275	Pass	12.4725	5682.26	16.8904	Pass	13.1096	8837.6
MCF7	3	chr8:144902836-144902886	PUF60	conserved	18.4646	Pass	11.5354	2967.17	17.6347	Pass	12.3653	5275.42
MCF7	4	chr8:144902836-144902886	PUF60	conserved	18.7074	Pass	11.2926	2507.47	17.8529	Pass	12.1471	4534.55
MCF7	5	chr8:144902836-144902886	PUF60	conserved	17.7121	Pass	12.2879	4999.81	18.4895	Pass	11.5105	2916.38
MCF7	6	chr8:144902836-144902886	PUF60	conserved	19.2522	Pass	10.7478	1718.48	18.2134	Pass	11.7866	3531.87
MCF7	7	chr8:144902836-144902886	PUF60	conserved	17.5609	Pass	12.4391	5552.28	17.247	Pass	12.753	6902.14
MCF7	8	chr8:144902836-144902886	PUF60	conserved	17.1631	Pass	12.8369	7315.34	16.521	Pass	13.479	11416.9
MCF7	9	chr8:144902836-144902886	PUF60	conserved	17.9857	Pass	12.0143	4135.94	18.0901	Pass	11.9099	3847.09
MCF7	10	chr8:144902836-144902886	PUF60	conserved	17.4404	Pass	12.5596	6035.97	16.6332	Pass	13.3668	10562.8
MCF7	11	chr8:144902836-144902886	PUF60	conserved	18.5075	Pass	11.4925	2880.23	18.3204	Pass	11.6796	3279.26
MCF7	12	chr8:144902836-144902886	PUF60	conserved	16.7747	Pass	13.2253	9575.87	16.6216	Pass	13.3784	10648.1
MCF7	13	chr8:144902836-144902886	PUF60	conserved	19.8055	Pass	10.1945	1170.77	19.17856>30	Pass	10.8214	1808.57
MCF7	14	chr8:144902836-144902886	PUF60	conserved	17.8294	Pass	12.1706	4609.08	17.0781	Pass	12.9219	7759.33
MCF7	15	chr8:144902836-144902886	PUF60	conserved	19.4419	Pass	10.5581	1506.69	18.771	Pass	11.229	2399.27
MCF7	16	chr8:144902836-144902886	PUF60	conserved	18.2766	Pass	11.7234	3380.45	17.4173	Pass	12.5827	6133.39
MCF7	17	chr8:144902836-144902886	PUF60	conserved	17.8469	Pass	12.1531	4553.58	17.4005	Pass	12.5995	6205.25
MCF7	18	chr8:144902836-144902886	PUF60	conserved	>30	cDNA Filter	0	0	>30	cDNA Filter	0	0
MCF7	19	chr8:144902836-144902886	PUF60	conserved	18.3329	Pass	11.6671	3250.92	17.6289	Pass	12.3711	5296.59
MCF7	20	chr8:144902836-144902886	PUF60	conserved	18.0939	Pass	11.9061	3836.79	17.9914	Pass	12.0086	4119.53
MCF7	21	chr8:144902836-144902886	PUF60	conserved	18.4938	Pass	11.5062	2907.8	17.4954	Pass	12.5046	5810
MCF7	22	chr8:144902836-144902886	PUF60	conserved	17.2546	Pass	12.7454	6865.79	16.562	Pass	13.438	11096.9
MCF7	23	chr8:144902836-144902886	PUF60	conserved	19.4824	Pass	10.5176	1464.9	18.4002	Pass	11.5998	3102.67
MCF7	24	chr8:144902836-144902886	PUF60	conserved	17.4863	Pass	12.5137	5846.7	17.2274	Pass	12.7726	6996.39
MCF7	25	chr8:144902836-144902886	PUF60	conserved	16.887	Pass	13.113	8858.21	16.3723	Pass	13.6277	12656.1
MCF7	26	chr8:144902836-144902886	PUF60	conserved	18.4033	Pass	11.5967	3095.99	18.8297	Pass	11.1703	2303.54
MCF7	27	chr8:144902836-144902886	PUF60	conserved	19.8345	Pass	10.1655	1147.47	18.6634	Pass	11.3366	2585.15
MCF7	1	chr4:76579167-76579265	G3BP2	conserved	14.2164	Pass	15.7836	56406.8	17.6224	Pass	12.3776	5320.5
MCF7	2	chr4:76579167-76579265	G3BP2	conserved	15.1686	Pass	14.8314	29152.7	19.1826	Pass	10.8174	1803.48
MCF7	3	chr4:76579167-76579265	G3BP2	conserved	17.2474	Pass	12.7526	6899.97	21.796	Pass	8.20402	293.888
MCF7	4	chr4:76579167-76579265	G3BP2	conserved	15.304	Pass	14.696	26541.1	19.8378	Pass	10.1622	1144.88
MCF7	5	chr4:76579167-76579265	G3BP2	conserved	15.3287	Pass	14.6713	26090.9	18.0342	Pass	11.9658	3999.01
MCF7	6	chr4:76579167-76579265	G3BP2	conserved	16.1462	Pass	13.8538	14804.5	20.0777	Pass	9.92226	969.285
MCF7	7	chr4:76579167-76579265	G3BP2	conserved	15.5712	Pass	14.4288	22053.1	18.4509	Pass	11.5491	2995.57
MCF7	8	chr4:76579167-76579265	G3BP2	conserved	15.3903	Pass	14.6097	25000.6	18.9768	Pass	11.0232	2080.22
MCF7	9	chr4:76579167-76579265	G3BP2	conserved	15.9037	Pass	14.0963	17513.7	19.4635	Pass	10.5365	1484.27
MCF7	10	chr4:76579167-76579265	G3BP2	conserved	14.802	Pass	15.198	37587.7	17.1093	Pass	12.8907	7593.52
MCF7	11	chr4:76579167-76579265	G3BP2	conserved	17.1938	Pass	12.8062	7161.37	20.8143	Pass	9.18568	581.326
MCF7	12	chr4:76579167-76579265	G3BP2	conserved	14.2198	Pass	15.7802	56271.9	18.3638	Pass	11.6362	3181.98
MCF7	13	chr4:76579167-76579265	G3BP2	conserved	16.3154	Pass	13.6846	13165.4	17.3417	Pass	12.6583	6463.28
MCF7	14	chr4:76579167-76579265	G3BP2	conserved	16.25	Pass	13.75	13776.1	21.7321	Pass	8.26794	307.246
MCF7	15	chr4:76579167-76579265	G3BP2	conserved	17.5253	Pass	12.4747	5690.78	19.5272	Pass	10.4728	1420.11
MCF7	16	chr4:76579167-76579265	G3BP2	conserved	15.9547	Pass	14.0453	16906	>30	No Call	0	0
MCF7	17	chr4:76579167-76579265	G3BP2	conserved	14.8441	Pass	15.1559	36507	21.869	Pass	8.13096	279.327
MCF7	18	chr4:76579167-76579265	G3BP2	conserved	20.3031	cDNA Filter	NA	NA	>30	cDNA Filter	0	0
MCF7	19	chr4:76579167-76579265	G3BP2	conserved	15.4746	Pass	14.5254	23581	18.6671	Pass	11.3329	2578.55
MCF7	20	chr4:76579167-76579265	G3BP2	conserved	17.5467	Pass	12.4533	5607.28	20.1534	Pass	9.84661	919.716
MCF7	21	chr4:76579167-76579265	G3BP2	conserved	15.754	Pass	14.246	19429.1	19.078	Pass	10.922	1939.15
MCF7	22	chr4:76579167-76579265	G3BP2	conserved	14.654	Pass	15.346	41649.6	18.5356	Pass	11.4644	2824.68
MCF7	23	chr4:76579167-76579265	G3BP2	conserved	15.1698	Pass	14.8302	29128.9	19.9069	Pass	10.0931	1091.24
MCF7	24	chr4:76579167-76579265	G3BP2	conserved	16.4346	Pass	13.5654	12121.8	20.2843	Pass	9.71567	839.828
MCF7	25	chr4:76579167-76579265	G3BP2	conserved	14.6645	Pass	15.3355	41346.2	18.0727	Pass	11.9273	3893.83
MCF7	26	chr4:76579167-76579265	G3BP2	conserved	16.7435	Pass	13.2565	9785.21	20.0497	Pass	9.95031	988.333
MCF7	27	chr4:76579167-76579265	G3BP2	conserved	16.3107	Pass	13.6893	13208.3	18.4133	Pass	11.5867	3074.72
MCF7	1	chr15:73889363-73889710	NPTN	conserved	16.5002	Pass	13.4998	11583	19.7477	Pass	10.2523	1218.65
MCF7	2	chr15:73889363-73889710	NPTN	conserved	16.9927	Pass	13.0073	8232.79	>30	No Call	0	0
MCF7	3	chr15:73889363-73889710	NPTN	conserved	18.7444	Pass	11.2556	2443.94	>30	No Call	0	0
MCF7	4	chr15:73889363-73889710	NPTN	conserved	17.9308	Pass	12.0692	4296.37	>30	No Call	0	0
MCF7	5	chr15:73889363-73889710	NPTN	conserved	16.9476	Pass	13.0524	8493.81	21.8703	Pass	8.12973	279.087
MCF7	6	chr15:73889363-73889710	NPTN	conserved	18.0149	Pass	11.9851	4052.83	24.9979	Pass	5.00206	31.0457
MCF7	7	chr15:73889363-73889710	NPTN	conserved	16.0023	Pass	13.9977	16356.5	19.8903	Pass	10.1097	1103.93
MCF7	8	chr15:73889363-73889710	NPTN	conserved	17.728	Pass	12.272	4944.75	27.5179	Amplification Failure	NA	NA
MCF7	9	chr15:73889363-73889710	NPTN	conserved	16.3464	Pass	13.6536	12885.6	27.2874	Pass	2.71256	5.55483
MCF7	10	chr15:73889363-73889710	NPTN	conserved	15.8564	Pass	14.1436	18098.3	20.1734	Pass	9.82658	907.02
MCF7	11	chr15:73889363-73889710	NPTN	conserved	16.9372	Pass	13.0628	8555.48	26.4711	Pass	3.52893	10.5429
MCF7	12	chr15:73889363-73889710	NPTN	conserved	16.3478	Pass	13.6522	12873.3	25.8443	Pass	4.15571	16.8235
MCF7	13	chr15:73889363-73889710	NPTN	conserved	17.3778	Pass	12.6222	6303.7	26.805	Pass	3.19498	8.15769
MCF7	14	chr15:73889363-73889710	NPTN	conserved	17.4586	Pass	12.5414	5960.36	21.081	Amplification Failure	NA	NA
MCF7	15	chr15:73889363-73889710	NPTN	conserved	17.9267	Pass	12.0733	4308.36	28.5198	Amplification Failure	NA	NA
MCF7	16	chr15:73889363-73889710	NPTN	conserved	16.746	Pass	13.254	9768.1	26.7581	Pass	3.24193	8.46058
MCF7	17	chr15:73889363-73889710	NPTN	conserved	17.8537	Pass	12.1463	4532.01	>30	No Call	0	0
MCF7	18	chr15:73889363-73889710	NPTN	conserved	>30	cDNA Filter	0	0	>30	cDNA Filter	0	0
MCF7	19	chr15:73889363-73889710	NPTN	conserved	16.6965	Pass	13.3035	10108.8	25.9218	Pass	4.07818	15.891
MCF7	20	chr15:73889363-73889710	NPTN	conserved	18.2839	Pass	11.7161	3363.26	25.2805	Pass	4.71954	25.3466
MCF7	21	chr15:73889363-73889710	NPTN	conserved	17.4097	Pass	12.5903	6165.81	25.7394	Pass	4.26056	18.1671
MCF7	22	chr15:73889363-73889710	NPTN	conserved	17.4181	Pass	12.5819	6129.95	26.7448	Pass	3.25517	8.54784
MCF7	23	chr15:73889363-73889710	NPTN	conserved	17.7348	Pass	12.2652	4921.43	26.9987	Pass	3.00134	7.00741
MCF7	24	chr15:73889363-73889710	NPTN	conserved	18.3979	Pass	11.6021	3107.77	27.6436	Pass	2.3564	4.1209
MCF7	25	chr15:73889363-73889710	NPTN	conserved	15.6457	Pass	14.3543	20944.1	20.9353	Pass	9.06466	534.469
MCF7	26	chr15:73889363-73889710	NPTN	conserved	19.4774	Pass	10.5226	1470.04	>30	No Call	0	0
MCF7	27	chr15:73889363-73889710	NPTN	conserved	17.9866	Pass	12.0134	4133.15	23.7818	Amplification Failure	NA	NA
MCF7	1	chr5:145847904-145847966	TCERG1	conserved	14.4075	Pass	15.5925	49409.1	16.779	Pass	13.221	9546.89
MCF7	2	chr5:145847904-145847966	TCERG1	conserved	15.1175	Pass	14.8825	30204.8	18.1154	Pass	11.8846	3780.16
MCF7	3	chr5:145847904-145847966	TCERG1	conserved	16.8512	Pass	13.1488	9080.88	19.0238	Pass	10.9762	2013.5
MCF7	4	chr5:145847904-145847966	TCERG1	conserved	15.7188	Pass	14.2812	19908.7	18.1577	Pass	11.8423	3670.9
MCF7	5	chr5:145847904-145847966	TCERG1	conserved	16.0595	Pass	13.9405	15721.1	17.7857	Pass	12.2143	4751.03
MCF7	6	chr5:145847904-145847966	TCERG1	conserved	15.7634	Pass	14.2366	19302.8	18.104	Pass	11.896	3810.17
MCF7	7	chr5:145847904-145847966	TCERG1	conserved	15.3929	Pass	14.6071	24954.6	17.0373	Pass	12.9627	7982.15
MCF7	8	chr5:145847904-145847966	TCERG1	conserved	14.66	Pass	15.34	41474.8	17.1107	Pass	12.8893	7586.02
MCF7	9	chr5:145847904-145847966	TCERG1	conserved	16.4351	Pass	13.5649	12117.6	17.4399	Pass	12.5601	6038.12
MCF7	10	chr5:145847904-145847966	TCERG1	conserved	15.4966	Pass	14.5034	23224.6	17.3748	Pass	12.6252	6316.69
MCF7	11	chr5:145847904-145847966	TCERG1	conserved	17.49	Pass	12.51	5832.05	18.9071	Pass	11.0929	2183.24
MCF7	12	chr5:145847904-145847966	TCERG1	conserved	14.7134	Pass	15.2866	39969.4	16.8748	Pass	13.1252	8933.94
MCF7	13	chr5:145847904-145847966	TCERG1	conserved	17.6592	Pass	12.3408	5186.49	18.4888	Pass	11.5112	2917.84
MCF7	14	chr5:145847904-145847966	TCERG1	conserved	16.1108	Pass	13.8892	15171.5	17.3219	Pass	12.6781	6552.69
MCF7	15	chr5:145847904-145847966	TCERG1	conserved	17.2536	Pass	12.7464	6870.3	19.0436	Pass	10.9564	1986.1
MCF7	16	chr5:145847904-145847966	TCERG1	conserved	16.4	Pass	13.6	12415.7	18.3047	Pass	11.6953	3315.18
MCF7	17	chr5:145847904-145847966	TCERG1	conserved	15.0111	Pass	14.9889	32515.3	18.2766	Pass	11.7234	3380.42
MCF7	18	chr5:145847904-145847966	TCERG1	conserved	>30	cDNA Filter	0	0	21.7575	cDNA Filter	NA	NA
MCF7	19	chr5:145847904-145847966	TCERG1	conserved	16.133	Pass	13.867	14940.4	18.5404	Pass	11.4596	2815.41
MCF7	20	chr5:145847904-145847966	TCERG1	conserved	18.4473	Pass	11.5527	3003.11	18.6055	Pass	11.3945	2691.09
MCF7	21	chr5:145847904-145847966	TCERG1	conserved	16.1644	Pass	13.8356	14618.6	18.605	Pass	11.395	2692.03
MCF7	22	chr5:145847904-145847966	TCERG1	conserved	14.1208	Pass	15.8792	60269	16.56	Pass	13.44	11112.3
MCF7	23	chr5:145847904-145847966	TCERG1	conserved	15.9333	Pass	14.0667	17158.4	18.356	Pass	11.644	3199.39
MCF7	24	chr5:145847904-145847966	TCERG1	conserved	15.9349	Pass	14.0651	17139.5	17.8792	Pass	12.1208	4452.83
MCF7	25	chr5:145847904-145847966	TCERG1	conserved	14.8697	Pass	15.1303	35864.8	16.5222	Pass	13.4778	11407.2
MCF7	26	chr5:145847904-145847966	TCERG1	conserved	16.0168	Pass	13.9832	16193.2	18.1152	Pass	11.8848	3780.69
MCF7	27	chr5:145847904-145847966	TCERG1	conserved	15.7993	Pass	14.2007	18828.4	17.4324	Pass	12.5676	6069.59
MCF7	1	chr18:23615795-23615887	SS18	conserved	14.9709	Pass	15.0291	33434.1	18.6717	Pass	11.3283	2570.41
MCF7	2	chr18:23615795-23615887	SS18	conserved	15.4939	Amplification Failure	NA	NA	18.3878	Pass	11.6122	3129.5
MCF7	3	chr18:23615795-23615887	SS18	conserved	15.5785	Pass	14.4215	21943	18.3513	Pass	11.6487	3209.83
MCF7	4	chr18:23615795-23615887	SS18	conserved	15.7443	Pass	14.2557	19560	17.7375	Pass	12.2625	4912.42
MCF7	5	chr18:23615795-23615887	SS18	conserved	14.9147	Pass	15.0853	34763	17.2164	Pass	12.7836	7050.04
MCF7	6	chr18:23615795-23615887	SS18	conserved	15.2035	Pass	14.7965	28456.5	17.3322	Pass	12.6678	6506.26
MCF7	7	chr18:23615795-23615887	SS18	conserved	13.7918	Pass	16.2082	75711.6	16.5822	Pass	13.4178	10942.8
MCF7	8	chr18:23615795-23615887	SS18	conserved	15.5571	Pass	14.4429	22269.6	17.3484	Pass	12.6516	6433.57
MCF7	9	chr18:23615795-23615887	SS18	conserved	15.645	Pass	14.355	20954.4	16.7325	Pass	13.2675	9860.11
MCF7	10	chr18:23615795-23615887	SS18	conserved	14.0266	Pass	15.9734	64337.5	15.9563	Pass	14.0437	16886.5
MCF7	11	chr18:23615795-23615887	SS18	conserved	16.007	Pass	13.993	16303.2	18.5261	Pass	11.4739	2843.3
MCF7	12	chr18:23615795-23615887	SS18	conserved	14.0343	Pass	15.9657	63996.7	16.2224	Pass	13.7776	14042.5
MCF7	13	chr18:23615795-23615887	SS18	conserved	15.1716	Pass	14.8284	29091.4	18.3501	Pass	11.6499	3212.51
MCF7	14	chr18:23615795-23615887	SS18	conserved	15.3214	Pass	14.6786	26223.7	19.6098	Pass	10.3902	1341.02
MCF7	15	chr18:23615795-23615887	SS18	conserved	15.0245	Pass	14.9755	32216.1	17.8643	Pass	12.1357	4499.1
MCF7	16	chr18:23615795-23615887	SS18	conserved	15.5459	Pass	14.4541	22444.5	21.1381	Pass	8.86185	464.247
MCF7	17	chr18:23615795-23615887	SS18	conserved	16.7566	Pass	13.2434	9696.61	19.7001	Pass	10.2999	1259.58
MCF7	18	chr18:23615795-23615887	SS18	conserved	>30	cDNA Filter	0	0	>30	cDNA Filter	0	0
MCF7	19	chr18:23615795-23615887	SS18	conserved	15.762	Pass	14.238	19321.5	19.6654	Pass	10.3346	1290.27
MCF7	20	chr18:23615795-23615887	SS18	conserved	15.827	Pass	14.173	18470.4	19.3053	Pass	10.6947	1656.44
MCF7	21	chr18:23615795-23615887	SS18	conserved	14.9028	Pass	15.0972	35050.5	17.5523	Pass	12.4477	5585.28
MCF7	22	chr18:23615795-23615887	SS18	conserved	14.943	Pass	15.057	34087.8	18.9485	Pass	11.0515	2121.4
MCF7	23	chr18:23615795-23615887	SS18	conserved	15.3831	Pass	14.6169	25125.2	17.7108	Pass	12.2892	5004.08
MCF7	24	chr18:23615795-23615887	SS18	conserved	16.6401	Pass	13.3599	10512.1	20.2854	Pass	9.71463	839.225
MCF7	25	chr18:23615795-23615887	SS18	conserved	13.9489	Amplification Failure	NA	NA	16.9689	Pass	13.0311	8369.47
MCF7	26	chr18:23615795-23615887	SS18	conserved	16.2607	Pass	13.7393	13674.8	20.9873	Pass	9.01274	515.542
MCF7	27	chr18:23615795-23615887	SS18	conserved	16.4353	Pass	13.5647	12115.9	19.7111	Pass	10.2889	1250.01
MCF7	1	chr3:50410496-50410516	CACNA2D2	conserved	21.2516	Pass	8.74841	429.066	>30	No Call	0	0
MCF7	2	chr3:50410496-50410516	CACNA2D2	conserved	20.5372	Pass	9.46284	704.667	>30	No Call	0	0
MCF7	3	chr3:50410496-50410516	CACNA2D2	conserved	25.8428	Amplification Failure	NA	NA	>30	No Call	0	0
MCF7	4	chr3:50410496-50410516	CACNA2D2	conserved	>30	No Call	0	0	>30	No Call	0	0
MCF7	5	chr3:50410496-50410516	CACNA2D2	conserved	18.8691	Pass	11.1309	2241.43	24.8223	Pass	5.1777	35.1946
MCF7	6	chr3:50410496-50410516	CACNA2D2	conserved	>30	No Call	0	0	>30	No Call	0	0
MCF7	7	chr3:50410496-50410516	CACNA2D2	conserved	19.1883	Pass	10.8117	1796.46	>30	No Call	0	0
MCF7	8	chr3:50410496-50410516	CACNA2D2	conserved	>30	No Call	0	0	>30	No Call	0	0
MCF7	9	chr3:50410496-50410516	CACNA2D2	conserved	20.5516	Pass	9.44841	697.641	>30	No Call	0	0
MCF7	10	chr3:50410496-50410516	CACNA2D2	conserved	19.2539	Pass	10.7461	1716.51	>30	No Call	0	0
MCF7	11	chr3:50410496-50410516	CACNA2D2	conserved	21.5433	Pass	8.4567	350.334	>30	No Call	0	0
MCF7	12	chr3:50410496-50410516	CACNA2D2	conserved	20.6639	Pass	9.33607	645.306	>30	No Call	0	0
MCF7	13	chr3:50410496-50410516	CACNA2D2	conserved	18.9794	Pass	11.0206	2076.44	>30	No Call	0	0
MCF7	14	chr3:50410496-50410516	CACNA2D2	conserved	21.9044	Pass	8.09559	272.537	>30	No Call	0	0
MCF7	15	chr3:50410496-50410516	CACNA2D2	conserved	25.3952	LOD Filter	4.60478	23.3319	20.2572	Pass	9.74279	855.784
MCF7	16	chr3:50410496-50410516	CACNA2D2	conserved	>30	No Call	0	0	>30	No Call	0	0
MCF7	17	chr3:50410496-50410516	CACNA2D2	conserved	>30	No Call	0	0	>30	No Call	0	0
MCF7	18	chr3:50410496-50410516	CACNA2D2	conserved	>30	cDNA Filter	0	0	>30	cDNA Filter	0	0
MCF7	19	chr3:50410496-50410516	CACNA2D2	conserved	19.7947	Pass	10.2053	1179.58	>30	No Call	0	0
MCF7	20	chr3:50410496-50410516	CACNA2D2	conserved	21.0182>304	Pass	8.9817	504.547	>30	No Call	0	0
MCF7	21	chr3:50410496-50410516	CACNA2D2	conserved	22.0707	Pass	7.92928	242.754	>30	No Call	0	0
MCF7	22	chr3:50410496-50410516	CACNA2D2	conserved	18.6355	Pass	11.3645	2635.58	>30	No Call	0	0
MCF7	23	chr3:50410496-50410516	CACNA2D2	conserved	19.8312	Pass	10.1688	1150.09	>30	No Call	0	0
MCF7	24	chr3:50410496-50410516	CACNA2D2	conserved	>30	No Call	0	0	>30	No Call	0	0
MCF7	25	chr3:50410496-50410516	CACNA2D2	conserved	19.9605	Pass	10.0395	1051.45	>30	No Call	0	0
MCF7	26	chr3:50410496-50410516	CACNA2D2	conserved	>30	No Call	0	0	>30	No Call	0	0
MCF7	27	chr3:50410496-50410516	CACNA2D2	conserved	20.3648	Pass	9.63519	794.209	>30	No Call	0	0
MCF7	1	chr18:45396846-45396935	SMAD2	conserved	15.8052	Pass	14.1948	18751.6	15.9158	Pass	14.0842	17368.1
MCF7	2	chr18:45396846-45396935	SMAD2	conserved	16.957	Pass	13.043	8438.79	16.7723	Pass	13.2277	9591.44
MCF7	3	chr18:45396846-45396935	SMAD2	conserved	17.1215	Pass	12.8785	7529.49	16.8333	Pass	13.1667	9194.18
MCF7	4	chr18:45396846-45396935	SMAD2	conserved	17.7355	Pass	12.2645	4919.04	17.6338	Pass	12.3662	5278.38
MCF7	5	chr18:45396846-45396935	SMAD2	conserved	17.36	Pass	12.64	6382.14	17.4051	Pass	12.5949	6185.27
MCF7	6	chr18:45396846-45396935	SMAD2	conserved	17.1783	Pass	12.8217	7238.81	17.1517	Pass	12.8483	7373.45
MCF7	7	chr18:45396846-45396935	SMAD2	conserved	15.859	Pass	14.141	18065	15.4831	Pass	14.5169	23442.1
MCF7	8	chr18:45396846-45396935	SMAD2	conserved	15.7235	Pass	14.2765	19844.5	15.7019	Pass	14.2981	20144.1
MCF7	9	chr18:45396846-45396935	SMAD2	conserved	16.4313	Pass	13.5687	12148.9	16.6091	Pass	13.3909	10740.4
MCF7	10	chr18:45396846-45396935	SMAD2	conserved	15.3176	Pass	14.6824	26291.4	15.2778	Pass	14.7222	27027.7
MCF7	11	chr18:45396846-45396935	SMAD2	conserved	16.8093	Pass	13.1907	9348.51	16.505	Pass	13.495	11544.6
MCF7	12	chr18:45396846-45396935	SMAD2	conserved	16.2875	Pass	13.7125	13422.5	16.1781	Pass	13.8219	14480.1
MCF7	13	chr18:45396846-45396935	SMAD2	conserved	17.3158	Pass	12.6842	6580.47	17.3257	Pass	12.6743	6535.6
MCF7	14	chr18:45396846-45396935	SMAD2	conserved	16.1356	Pass	13.8644	14912.8	15.7696	Pass	14.2304	19220.6
MCF7	15	chr18:45396846-45396935	SMAD2	conserved	17.2695	Pass	12.7305	6795.38	17.533	Pass	12.467	5660.64
MCF7	16	chr18:45396846-45396935	SMAD2	conserved	17.7096	Pass	12.2904	5008.17	17.817	Pass	12.183	4648.92
MCF7	17	chr18:45396846-45396935	SMAD2	conserved	16.6871	Pass	13.3129	10175.1	16.4044	Pass	13.5956	12377.6
MCF7	18	chr18:45396846-45396935	SMAD2	conserved	28.7174	cDNA Filter	NA	NA	>30	cDNA Filter	0	0
MCF7	19	chr18:45396846-45396935	SMAD2	conserved	17.391	Pass	12.609	6246.37	17.2859	Pass	12.7141	6718.42
MCF7	20	chr18:45396846-45396935	SMAD2	conserved	17.5399	Pass	12.4601	5633.54	17.4242	Pass	12.5758	6104.23
MCF7	21	chr18:45396846-45396935	SMAD2	conserved	16.2959	Pass	13.7041	13345.1	16.2627	Pass	13.7373	13655.4
MCF7	22	chr18:45396846-45396935	SMAD2	conserved	16.0139	Pass	13.9861	16226.1	15.7933	Pass	14.2067	18907.2
MCF7	23	chr18:45396846-45396935	SMAD2	conserved	16.2674	Pass	13.7326	13611.5	16.445	Pass	13.555	12034.8
MCF7	24	chr18:45396846-45396935	SMAD2	conserved	17.0166	Pass	12.9834	8097.32	16.5523	Pass	13.4477	11171.7
MCF7	25	chr18:45396846-45396935	SMAD2	conserved	15.3885	Pass	14.6115	25031.1	15.0835	Pass	14.9165	30923.8
MCF7	26	chr18:45396846-45396935	SMAD2	conserved	17.6636	Pass	12.3364	5170.76	17.0022	Pass	12.9978	8178.35
MCF7	27	chr18:45396846-45396935	SMAD2	conserved	16.8774	Pass	13.1226	8917.83	17.062	Pass	12.938	7846.31
MCF7	1	chr4:101950323-101950352	PPP3CA	conserved	15.2855	Pass	14.7145	26883.5	25.6504	Pass	4.34958	19.3871
MCF7	2	chr4:101950323-101950352	PPP3CA	conserved	16.1612	Pass	13.8388	14650.7	25.4781	Pass	4.52186	21.9729
MCF7	3	chr4:101950323-101950352	PPP3CA	conserved	16.0027	Pass	13.9973	16352.7	26.3339	Pass	3.66612	11.6944
MCF7	4	chr4:101950323-101950352	PPP3CA	conserved	16.4092	Pass	13.5908	12337	24.1736	Pass	5.82643	55.7453
MCF7	5	chr4:101950323-101950352	PPP3CA	conserved	16.9877	Pass	13.0123	8261.3	27.9097	Amplification Failure	NA	NA
MCF7	6	chr4:101950323-101950352	PPP3CA	conserved	16.5778	Pass	13.4222	10976.3	27.9057	Pass	2.0943	3.27018
MCF7	7	chr4:101950323-101950352	PPP3CA	conserved	16.137	Pass	13.863	14898.6	24.8577	Pass	5.14231	34.3174
MCF7	8	chr4:101950323-101950352	PPP3CA	conserved	15.1887	Pass	14.8113	28749.3	25.4573	Pass	4.54267	22.3067
MCF7	9	chr4:101950323-101950352	PPP3CA	conserved	16.4286	Pass	13.5714	12172.4	>30	No Call	0	0
MCF7	10	chr4:101950323-101950352	PPP3CA	conserved	15.565	Pass	14.435	22149.3	23.9931	Pass	6.00685	63.3046
MCF7	11	chr4:101950323-101950352	PPP3CA	conserved	18.6022	Pass	11.3978	2697.2	28.9086	Amplification Failure	NA	NA
MCF7	12	chr4:101950323-101950352	PPP3CA	conserved	15.2232	Pass	14.7768	28069.2	19.6356	Pass	10.3644	1317.23
MCF7	13	chr4:101950323-101950352	PPP3CA	conserved	16.2264	Pass	13.7736	14003.8	25.5151	Pass	4.48494	21.3925
MCF7	14	chr4:101950323-101950352	PPP3CA	conserved	15.944	Pass	14.056	17031.2	23.5782	Pass	6.42179	84.7334
MCF7	15	chr4:101950323-101950352	PPP3CA	conserved	17.6514	Pass	12.3486	5214.44	26.0974	Pass	3.9026	13.9554
MCF7	16	chr4:101950323-101950352	PPP3CA	conserved	16.6926	Pass	13.3074	10136.4	28.3623	Amplification Failure	NA	NA
MCF7	17	chr4:101950323-101950352	PPP3CA	conserved	15.7971	Pass	14.2029	18857.4	26.4977	Pass	3.50228	10.3316
MCF7	18	chr4:101950323-101950352	PPP3CA	conserved	>30	cDNA Filter	0	0	>30	cDNA Filter	0	0
MCF7	19	chr4:101950323-101950352	PPP3CA	conserved	16.632	Pass	13.368	10571	25.755	Pass	4.24499	17.9614
MCF7	20	chr4:101950323-101950352	PPP3CA	conserved	17.4091	Pass	12.5909	6168.54	27.6783	Pass	2.32167	3.99911
MCF7	21	chr4:101950323-101950352	PPP3CA	conserved	15.5417	Pass	14.4583	22510	20.356	Pass	9.64405	799.107
MCF7	22	chr4:101950323-101950352	PPP3CA	conserved	15.0581	Pass	14.9419	31473.9	25.3962	Pass	4.60378	23.3151
MCF7	23	chr4:101950323-101950352	PPP3CA	conserved	15.5498	Pass	14.4502	22383.4	26.5803	Pass	3.41966	9.70092
MCF7	24	chr4:101950323-101950352	PPP3CA	conserved	17.7799	Pass	12.2201	4769.99	>30	No Call	0	0
MCF7	25	chr4:101950323-101950352	PPP3CA	conserved	15.1239	Pass	14.8761	30070.5	24.7109	Pass	5.28911	38.1004
MCF7	26	chr4:101950323-101950352	PPP3CA	conserved	16.7161	Pass	13.2839	9972.31	>30	No Call	0	0
MCF7	27	chr4:101950323-101950352	PPP3CA	conserved	17.0221	Pass	12.9779	8066.26	22.3591	Amplification Failure	NA	NA
MCF7	1	chr2:175986172-175986268	ATF2	conserved	15.7665	Pass	14.2335	19261	16.9829	Pass	13.0171	8288.44
MCF7	2	chr2:175986172-175986268	ATF2	conserved	15.8747	Pass	14.1253	17869.9	16.7449	Pass	13.2551	9775.43
MCF7	3	chr2:175986172-175986268	ATF2	conserved	17.261	Pass	12.739	6835.36	17.5874	Pass	12.4126	5451.15
MCF7	4	chr2:175986172-175986268	ATF2	conserved	16.7076	Pass	13.2924	10031.6	17.4505	Pass	12.5495	5993.7
MCF7	5	chr2:175986172-175986268	ATF2	conserved	15.3271	Pass	14.6729	26120	15.8539	Pass	14.1461	18129.3
MCF7	6	chr2:175986172-175986268	ATF2	conserved	16.9189	Pass	13.0811	8664.75	18.3872	Pass	11.6128	3130.79
MCF7	7	chr2:175986172-175986268	ATF2	conserved	15.2945	Pass	14.7055	26717.3	15.6019	Pass	14.3981	21589.6
MCF7	8	chr2:175986172-175986268	ATF2	conserved	15.4498	Pass	14.5502	23989.4	16.3016	Pass	13.6984	13292.5
MCF7	9	chr2:175986172-175986268	ATF2	conserved	16.5644	Pass	13.4356	11078.8	17.8143	Pass	12.1857	4657.74
MCF7	10	chr2:175986172-175986268	ATF2	conserved	14.5027	Pass	15.4973	46252.3	14.8794	Pass	15.1206	35623.3
MCF7	11	chr2:175986172-175986268	ATF2	conserved	16.5495	Pass	13.4505	11193.6	17.779	Pass	12.221	4772.92
MCF7	12	chr2:175986172-175986268	ATF2	conserved	15.2782	Pass	14.7218	27020.6	15.7334	Pass	14.2666	19708.1
MCF7	13	chr2:175986172-175986268	ATF2	conserved	16.6427	Pass	13.3573	10493	17.1213	Pass	12.8787	7530.27
MCF7	14	chr2:175986172-175986268	ATF2	conserved	15.8823	Pass	14.1177	17775.3	16.3554	Pass	13.6446	12805.8
MCF7	15	chr2:175986172-175986268	ATF2	conserved	16.8068	Pass	13.1932	9364.57	17.0433	Pass	12.9567	7948.83
MCF7	16	chr2:175986172-175986268	ATF2	conserved	16.5078	Pass	13.4922	11522.2	16.9005	Pass	13.0995	8776.2
MCF7	17	chr2:175986172-175986268	ATF2	conserved	16.9242	Pass	13.0758	8632.99	18.6777	Pass	11.3223	2559.7
MCF7	18	chr2:175986172-175986268	ATF2	conserved	>30	cDNA Filter	0	0	>30	cDNA Filter	0	0
MCF7	19	chr2:175986172-175986268	ATF2	conserved	16.189	Pass	13.811	14371	16.8102	Pass	13.1898	9342.76
MCF7	20	chr2:175986172-175986268	ATF2	conserved	16.5346	Pass	13.4654	11309.3	18.1125	Pass	11.8875	3787.77
MCF7	21	chr2:175986172-175986268	ATF2	conserved	15.7584	Pass	14.2416	19370.1	16.7388	Pass	13.2612	9817.14
MCF7	22	chr2:175986172-175986268	ATF2	conserved	15.5983	Pass	14.4017	21643.1	16.7659	Pass	13.2341	9634.16
MCF7	23	chr2:175986172-175986268	ATF2	conserved	16.5041	Pass	13.4959	11551.7	17.8176	Pass	12.1824	4647.02
MCF7	24	chr2:175986172-175986268	ATF2	conserved	16.1968	Pass	13.8032	14293.7	16.7429	Pass	13.2571	9789.13
MCF7	25	chr2:175986172-175986268	ATF2	conserved	14.3192	Pass	15.6808	52528.1	14.9856	Pass	15.0144	33095.8
MCF7	26	chr2:175986172-175986268	ATF2	conserved	17.3586	Pass	12.6414	6387.93	18.2001	Pass	11.7999	3564.45
MCF7	27	chr2:175986172-175986268	ATF2	conserved	17.258	Pass	12.742	6849.3	17.7375	Pass	12.2625	4912.4
MCF7	1	chr17:30688487-30688534	ZNF207	conserved	15.4132	Pass	14.5868	24605.6	12.5465	Pass	17.4535	179480
MCF7	2	chr17:30688487-30688534	ZNF207	conserved	16.6334	Pass	13.3666	10560.7	13.2328	Pass	16.7672	111540
MCF7	3	chr17:30688487-30688534	ZNF207	conserved	18.2542	Pass	11.7458	3433.3	15.7239	Pass	14.2761	19838.5
MCF7	4	chr17:30688487-30688534	ZNF207	conserved	17.7735	Pass	12.2265	4791.16	14.1057	Pass	15.8943	60905
MCF7	5	chr17:30688487-30688534	ZNF207	conserved	17.5542	Pass	12.4458	5577.92	14.0905	Pass	15.9095	61549.7
MCF7	6	chr17:30688487-30688534	ZNF207	conserved	17.2292	Pass	12.7708	6987.76	14.1275	Pass	15.8725	59992.7
MCF7	7	chr17:30688487-30688534	ZNF207	conserved	17.0207	Pass	12.9793	8074.46	13.4046	Pass	16.5954	99020
MCF7	8	chr17:30688487-30688534	ZNF207	conserved	16.5423	Pass	13.4577	11249.3	13.4853	Pass	16.5147	93630.5
MCF7	9	chr17:30688487-30688534	ZNF207	conserved	17.6778	Pass	12.3222	5119.85	14.5737	Pass	15.4263	44033.5
MCF7	10	chr17:30688487-30688534	ZNF207	conserved	16.7302	Pass	13.2698	9875.68	13.2382	Pass	16.7618	111121
MCF7	11	chr17:30688487-30688534	ZNF207	conserved	18.4676	Pass	11.5324	2961.03	14.7292	Pass	15.2708	39531.7
MCF7	12	chr17:30688487-30688534	ZNF207	conserved	16.7657	Pass	13.2343	9635.21	13.2422	Pass	16.7578	110817
MCF7	13	chr17:30688487-30688534	ZNF207	conserved	18.0873	Pass	11.9127	3854.47	14.6908	Pass	15.3092	40599.5
MCF7	14	chr17:30688487-30688534	ZNF207	conserved	18.2545	Pass	11.7455	3432.67	14.5612	Pass	15.4388	44415.5
MCF7	15	chr17:30688487-30688534	ZNF207	conserved	19.4455	Pass	10.5545	1502.96	15.9402	Pass	14.0598	17076.3
MCF7	16	chr17:30688487-30688534	ZNF207	conserved	18.3802	Pass	11.6198	3146.09	14.6607	Pass	15.3393	41454.3
MCF7	17	chr17:30688487-30688534	ZNF207	conserved	16.0514	Pass	13.9486	15809.5	13.3711	Pass	16.6289	101345
MCF7	18	chr17:30688487-30688534	ZNF207	conserved	>30	cDNA Filter	0	0	>30	cDNA Filter	0	0
MCF7	19	chr17:30688487-30688534	ZNF207	conserved	17.3709	Pass	12.6291	6333.73	14.2977	Pass	15.7023	53317.2
MCF7	20	chr17:30688487-30688534	ZNF207	conserved	18.7191	Pass	11.2809	2487.3	15.0916	Pass	14.9084	30751.5
MCF7	21	chr17:30688487-30688534	ZNF207	conserved	17.9466	Pass	12.0534	4249.59	14.2592	Pass	15.7408	54756.3
MCF7	22	chr17:30688487-30688534	ZNF207	conserved	16.492	Pass	13.508	11648.8	13.3252	Pass	16.6748	104616
MCF7	23	chr17:30688487-30688534	ZNF207	conserved	17.1058	Pass	12.8942	7611.48	14.2116	Pass	15.7884	56593.7
MCF7	24	chr17:30688487-30688534	ZNF207	conserved	17.4734	Pass	12.5266	5899.22	14.5982	Pass	15.4018	43291.2
MCF7	25	chr17:30688487-30688534	ZNF207	conserved	16.1625	Pass	13.8375	14637.7	12.8909	Pass	17.1091	141365
MCF7	26	chr17:30688487-30688534	ZNF207	conserved	18.5464	Pass	11.4536	2803.65	14.5488	Pass	15.4512	44799.4
MCF7	27	chr17:30688487-30688534	ZNF207	conserved	17.8259	Pass	12.1741	4620.41	14.5413	Pass	15.4587	45033.7
MCF7	1	chr10:75199630-75199659	PPP3CB	conserved	17.9291	Pass	12.0709	4301.4	19.2568	Amplification Failure	NA	NA
MCF7	2	chr10:75199630-75199659	PPP3CB	conserved	18.6277	Pass	11.3723	2649.89	18.6205	Amplification Failure	NA	NA
MCF7	3	chr10:75199630-75199659	PPP3CB	conserved	20.7015	Pass	9.29854	628.708	18.4877	Amplification Failure	NA	NA
MCF7	4	chr10:75199630-75199659	PPP3CB	conserved	17.3041	Pass	12.6959	6633.99	18.874	Pass	11.126	2233.95
MCF7	5	chr10:75199630-75199659	PPP3CB	conserved	17.1502	Pass	12.8498	7381.23	18.8819	Amplification Failure	NA	NA
MCF7	6	chr10:75199630-75199659	PPP3CB	conserved	18.5194	Pass	11.4806	2856.69	18.0756	Amplification Failure	NA	NA
MCF7	7	chr10:75199630-75199659	PPP3CB	conserved	15.7304	Pass	14.2696	19749.3	18.112	Pass	11.888	3788.98
MCF7	8	chr10:75199630-75199659	PPP3CB	conserved	17.062	Pass	12.938	7846.22	18.8927	Amplification Failure	NA	NA
MCF7	9	chr10:75199630-75199659	PPP3CB	conserved	15.9965	Pass	14.0035	16423.3	18.3089	Amplification Failure	NA	NA
MCF7	10	chr10:75199630-75199659	PPP3CB	conserved	16.0693	Pass	13.9307	15614.2	17.1308	Pass	12.8692	7480.75
MCF7	11	chr10:75199630-75199659	PPP3CB	conserved	17.5954	Pass	12.4046	5420.85	18.2917	Amplification Failure	NA	NA
MCF7	12	chr10:75199630-75199659	PPP3CB	conserved	17.4086	Pass	12.5914	6170.58	17.9295	Amplification Failure	NA	NA
MCF7	13	chr10:75199630-75199659	PPP3CB	conserved	17.0143	Pass	12.9857	8109.93	19.4023	Pass	10.5977	1548.67
MCF7	14	chr10:75199630-75199659	PPP3CB	conserved	17.0343	Pass	12.9657	7998.51	19.8041	Amplification Failure	NA	NA
MCF7	15	chr10:75199630-75199659	PPP3CB	conserved	18.4219	Pass	11.5781	3056.49	18.645>3064	Amplification Failure	NA	NA
MCF7	16	chr10:75199630-75199659	PPP3CB	conserved	22.3085	Pass	7.69151	205.717	19.7399	Amplification Failure	NA	NA
MCF7	17	chr10:75199630-75199659	PPP3CB	conserved	17.4063	Pass	12.5937	6180.26	17.6224	Pass	12.3776	5320.59
MCF7	18	chr10:75199630-75199659	PPP3CB	conserved	>30	cDNA Filter	0	0	19.1942	cDNA Filter	NA	NA
MCF7	19	chr10:75199630-75199659	PPP3CB	conserved	17.269	Pass	12.731	6797.44	18.094	Amplification Failure	NA	NA
MCF7	20	chr10:75199630-75199659	PPP3CB	conserved	18.5627	Pass	11.4373	2772.05	20.4485	Amplification Failure	NA	NA
MCF7	21	chr10:75199630-75199659	PPP3CB	conserved	16.9202	Pass	13.0798	8656.71	17.3985	Pass	12.6015	6213.88
MCF7	22	chr10:75199630-75199659	PPP3CB	conserved	17.0178	Pass	12.9822	8090.43	19.5062	Pass	10.4938	1440.9
MCF7	23	chr10:75199630-75199659	PPP3CB	conserved	16.2339	Pass	13.7661	13931	18.9777	Amplification Failure	NA	NA
MCF7	24	chr10:75199630-75199659	PPP3CB	conserved	17.5149	Pass	12.4851	5732.18	19.5074	Amplification Failure	NA	NA
MCF7	25	chr10:75199630-75199659	PPP3CB	conserved	15.2064	Pass	14.7936	28398.3	17.6477	Pass	12.3523	5227.97
MCF7	26	chr10:75199630-75199659	PPP3CB	conserved	18.4774	Pass	11.5226	2941.1	19.1849	Amplification Failure	NA	NA
MCF7	27	chr10:75199630-75199659	PPP3CB	conserved	19.6346	Amplification Failure	NA	NA	16.5834	Amplification Failure	NA	NA
MCF7	1	chr5:130785716-130785739	RAPGEF6	conserved	15.8384	Pass	14.1616	18325	17.2847	Amplification Failure	NA	NA
MCF7	2	chr5:130785716-130785739	RAPGEF6	conserved	15.9703	Pass	14.0297	16723.7	17.3269	Amplification Failure	NA	NA
MCF7	3	chr5:130785716-130785739	RAPGEF6	conserved	17.0579	Pass	12.9421	7868.6	25.6027	Amplification Failure	NA	NA
MCF7	4	chr5:130785716-130785739	RAPGEF6	conserved	17.2505	Amplification Failure	NA	NA	18.1754	Pass	11.8246	3626.12
MCF7	5	chr5:130785716-130785739	RAPGEF6	conserved	16.4751	Pass	13.5249	11785.9	18.5546	Pass	11.4454	2787.69
MCF7	6	chr5:130785716-130785739	RAPGEF6	conserved	17.7791	Pass	12.2209	4772.84	20.1741	Amplification Failure	NA	NA
MCF7	7	chr5:130785716-130785739	RAPGEF6	conserved	15.7832	Pass	14.2168	19039.6	17.1758	Pass	12.8242	7251.05
MCF7	8	chr5:130785716-130785739	RAPGEF6	conserved	16.561	Pass	13.439	11104.3	16.0605	Pass	13.9395	15709.8
MCF7	9	chr5:130785716-130785739	RAPGEF6	conserved	17.2998	Amplification Failure	NA	NA	18.5395	Amplification Failure	NA	NA
MCF7	10	chr5:130785716-130785739	RAPGEF6	conserved	15.63	Pass	14.37	21173.3	17.0323	Pass	12.9677	8009.62
MCF7	11	chr5:130785716-130785739	RAPGEF6	conserved	16.1845	Pass	13.8155	14416.5	19.456	Pass	10.544	1491.96
MCF7	12	chr5:130785716-130785739	RAPGEF6	conserved	16.3907	Pass	13.6093	12495.8	17.2313	Pass	12.7687	6977.51
MCF7	13	chr5:130785716-130785739	RAPGEF6	conserved	16.5561	Amplification Failure	NA	NA	18.3251	Amplification Failure	NA	NA
MCF7	14	chr5:130785716-130785739	RAPGEF6	conserved	15.5336	Amplification Failure	NA	NA	17.7633	Pass	12.2367	4825.45
MCF7	15	chr5:130785716-130785739	RAPGEF6	conserved	17.266	Amplification Failure	NA	NA	21.1389	Amplification Failure	NA	NA
MCF7	16	chr5:130785716-130785739	RAPGEF6	conserved	16.502	Amplification Failure	NA	NA	17.2366	Amplification Failure	NA	NA
MCF7	17	chr5:130785716-130785739	RAPGEF6	conserved	16.3322	Pass	13.6678	13012.9	17.9264	Amplification Failure	NA	NA
MCF7	18	chr5:130785716-130785739	RAPGEF6	conserved	18.8994	cDNA Filter	NA	NA	22.52687>30	cDNA Filter	NA	NA
MCF7	19	chr5:130785716-130785739	RAPGEF6	conserved	16.6749	Amplification Failure	NA	NA	17.6418	Pass	12.3582	5249.24
MCF7	20	chr5:130785716-130785739	RAPGEF6	conserved	17.3299	Amplification Failure	NA	NA	23.2145	Amplification Failure	NA	NA
MCF7	21	chr5:130785716-130785739	RAPGEF6	conserved	15.4094	Amplification Failure	NA	NA	18.5915	Pass	11.4085	2717.24
MCF7	22	chr5:130785716-130785739	RAPGEF6	conserved	16.0281	Pass	13.9719	16067.2	17.5313	Amplification Failure	NA	NA
MCF7	23	chr5:130785716-130785739	RAPGEF6	conserved	16.2744	Pass	13.7256	13544.8	18.5677	Pass	11.4323	2762.53
MCF7	24	chr5:130785716-130785739	RAPGEF6	conserved	17.0903	Amplification Failure	NA	NA	18.971	Pass	11.029	2088.64
MCF7	25	chr5:130785716-130785739	RAPGEF6	conserved	15.5354	Pass	14.4646	22607.7	16.8192	Pass	13.1808	9284.89
MCF7	26	chr5:130785716-130785739	RAPGEF6	conserved	17.9899	Pass	12.0101	4123.78	19.4071	Amplification Failure	NA	NA
MCF7	27	chr5:130785716-130785739	RAPGEF6	conserved	17.5495	Amplification Failure	NA	NA	18.2568	Amplification Failure	NA	NA
MCF7	1	chr4:83292681-83292737	HNRNPD	conserved	15.6835	Pass	14.3165	20401.5	13.1003	Pass	16.8997	122266
MCF7	2	chr4:83292681-83292737	HNRNPD	conserved	15.8507	Pass	14.1493	18169.2	14.059	Pass	15.941	62910.1
MCF7	3	chr4:83292681-83292737	HNRNPD	conserved	18.1375	Pass	11.8625	3722.58	14.9005	Pass	15.0995	35105.9
MCF7	4	chr4:83292681-83292737	HNRNPD	conserved	18.349	Pass	11.651	3214.97	13.5561	Pass	16.4439	89149
MCF7	5	chr4:83292681-83292737	HNRNPD	conserved	17.8091	Pass	12.1909	4674.64	14.1861	Pass	15.8139	57604.7
MCF7	6	chr4:83292681-83292737	HNRNPD	conserved	18.1693	Pass	11.8307	3641.59	14.9836	Pass	15.0164	33142.7
MCF7	7	chr4:83292681-83292737	HNRNPD	conserved	17.7555	Pass	12.2445	4851.41	13.7334>309	Pass	16.2665	78831.3
MCF7	8	chr4:83292681-83292737	HNRNPD	conserved	16.7674	Pass	13.2326	9624.15	13.6413	Pass	16.3587	84031.6
MCF7	9	chr4:83292681-83292737	HNRNPD	conserved	17.9611	Pass	12.0389	4207.01	14.8965	Pass	15.1035	35204.5
MCF7	10	chr4:83292681-83292737	HNRNPD	conserved	18.3037	Pass	11.6963	3317.54	14.0717	Pass	15.9283	62356.4
MCF7	11	chr4:83292681-83292737	HNRNPD	conserved	18.2845	Pass	11.7155	3362.03	15.8063	Pass	14.1937	18737.3
MCF7	12	chr4:83292681-83292737	HNRNPD	conserved	16.8246	Pass	13.1754	9250.23	13.0107	Pass	16.9893	130098
MCF7	13	chr4:83292681-83292737	HNRNPD	conserved	18.7466	Pass	11.2534	2440.19	15.2126	Pass	14.7874	28276.9
MCF7	14	chr4:83292681-83292737	HNRNPD	conserved	18.8032	Pass	11.1968	2346.3	15.3989	Pass	14.6011	24850.7
MCF7	15	chr4:83292681-83292737	HNRNPD	conserved	17.7876	Pass	12.2124	4744.74	15.5124	Pass	14.4876	22971.1
MCF7	16	chr4:83292681-83292737	HNRNPD	conserved	18.2355	Pass	11.7645	3478.14	15.0804	Pass	14.9196	30991.4
MCF7	17	chr4:83292681-83292737	HNRNPD	conserved	16.9638	Pass	13.0362	8399.02	13.4653	Pass	16.5347	94937.1
MCF7	18	chr4:83292681-83292737	HNRNPD	conserved	>30	cDNA Filter	0	0	28.8564	cDNA Filter	NA	NA
MCF7	19	chr4:83292681-83292737	HNRNPD	conserved	18.1978	Pass	11.8022	3570.17	14.7587	Pass	15.2413	38733
MCF7	20	chr4:83292681-83292737	HNRNPD	conserved	17.9931	Pass	12.0069	4114.69	15.2966	Pass	14.7034	26676.9
MCF7	21	chr4:83292681-83292737	HNRNPD	conserved	18.8398	Pass	11.1602	2287.53	15.6008	Pass	14.3992	21606.6
MCF7	22	chr4:83292681-83292737	HNRNPD	conserved	16.6402	Pass	13.3598	10511.6	13.375	Pass	16.625	101066
MCF7	23	chr4:83292681-83292737	HNRNPD	conserved	16.9781	Pass	13.0219	8316.17	14.5415	Pass	15.4585	45027
MCF7	24	chr4:83292681-83292737	HNRNPD	conserved	18.4695	Pass	11.5305	2957.15	15.2894	Pass	14.7106	26811.2
MCF7	25	chr4:83292681-83292737	HNRNPD	conserved	16.52	Pass	13.48	11424.4	13.2907	Pass	16.7093	107154
MCF7	26	chr4:83292681-83292737	HNRNPD	conserved	18.1668	Pass	11.8332	3647.71	15.7008	Pass	14.2992	20158.7
MCF7	27	chr4:83292681-83292737	HNRNPD	conserved	17.7868	Pass	12.2132	4747.32	14.9065	Pass	15.0935	34961.4
MCF7	1	chr22:36152152-36152191	RBFOX2	conserved	16.9329	Pass	13.0671	8580.81	15.1255	Pass	14.8745	30036.6
MCF7	2	chr22:36152152-36152191	RBFOX2	conserved	17.4895	Pass	12.5105	5833.78	15.3475	Pass	14.6525	25753.1
MCF7	3	chr22:36152152-36152191	RBFOX2	conserved	17.801	Pass	12.199	4700.89	16.9483	Pass	13.0517	8490.11
MCF7	4	chr22:36152152-36152191	RBFOX2	conserved	18.3467	Pass	11.6533	3219.94	16.1119	Pass	13.8881	15160.3
MCF7	5	chr22:36152152-36152191	RBFOX2	conserved	17.54>30312	Pass	12.45	5594.33	15.7802	Pass	14.2198	19079.9
MCF7	6	chr22:36152152-36152191	RBFOX2	conserved	18.7512	Pass	11.2488	2432.47	17.3911	Pass	12.6089	6245.67
MCF7	7	chr22:36152152-36152191	RBFOX2	conserved	16.8492	Pass	13.1508	9093.85	15.2599	Pass	14.7401	27365.6
MCF7	8	chr22:36152152-36152191	RBFOX2	conserved	16.6627	Pass	13.3373	10348.9	15.6814	Pass	14.3186	20431.9
MCF7	9	chr22:36152152-36152191	RBFOX2	conserved	17.0187	Pass	12.9813	8085.3	15.0973	Pass	14.9027	30630.1
MCF7	10	chr22:36152152-36152191	RBFOX2	conserved	16.4634	Pass	13.5366	11882.1	14.9047	Pass	15.0953	35004.9
MCF7	11	chr22:36152152-36152191	RBFOX2	conserved	17.1996	Pass	12.8004	7132.47	15.9471	Pass	14.0529	16994.7
MCF7	12	chr22:36152152-36152191	RBFOX2	conserved	16.9166	Pass	13.0834	8678.64	15.0609	Pass	14.9391	31413.3
MCF7	13	chr22:36152152-36152191	RBFOX2	conserved	18.0723	Pass	11.9277	3894.73	16.7746	Pass	13.2254	9576.55
MCF7	14	chr22:36152152-36152191	RBFOX2	conserved	17.6785	Pass	12.3215	5117.61	15.876	Pass	14.124	17853.6
MCF7	15	chr22:36152152-36152191	RBFOX2	conserved	18.8514	Pass	11.1486	2269.24	17.4849	Pass	12.5151	5852.65
MCF7	16	chr22:36152152-36152191	RBFOX2	conserved	18.6614	Pass	11.3386	2588.7	16.8065	Pass	13.1935	9366.73
MCF7	17	chr22:36152152-36152191	RBFOX2	conserved	17.0212	Pass	12.9788	8071.58	15.7143	Pass	14.2857	19970.9
MCF7	18	chr22:36152152-36152191	RBFOX2	conserved	>30	cDNA Filter	0	0	>30	cDNA Filter	0	0
MCF7	19	chr22:36152152-36152191	RBFOX2	conserved	17.8701	Pass	12.1299	4481.07	16.4514	Pass	13.5486	11981.4
MCF7	20	chr22:36152152-36152191	RBFOX2	conserved	17.3908	Pass	12.6092	6246.99	16.6294	Pass	13.3706	10590.3
MCF7	21	chr22:36152152-36152191	RBFOX2	conserved	17.8175	Pass	12.1825	4647.4	15.9376	Pass	14.0624	17106.6
MCF7	22	chr22:36152152-36152191	RBFOX2	conserved	16.8299	Pass	13.1701	9216.2	14.9482	Pass	15.0518	33963.9
MCF7	23	chr22:36152152-36152191	RBFOX2	conserved	17.6066	Pass	12.3934	5379.22	16.7157	Pass	13.2843	9975.7
MCF7	24	chr22:36152152-36152191	RBFOX2	conserved	17.5859	Pass	12.4141	5456.97	16.4262	Pass	13.5738	12192
MCF7	25	chr22:36152152-36152191	RBFOX2	conserved	16.0058	Pass	13.9942	16317.6	14.9059	Pass	15.0941	34976.1
MCF7	26	chr22:36152152-36152191	RBFOX2	conserved	19.1698	Pass	10.8302	1819.64	16.7922	Pass	13.2078	9460.19
MCF7	27	chr22:36152152-36152191	RBFOX2	conserved	18.3225	Pass	11.6775	3274.58	16.4502	Pass	13.5498	11991.2
MCF7	1	chr10:267135-267296	ZMYND11	conserved	>30	No Call	0	0	15.7061	Pass	14.2939	20085.2
MCF7	2	chr10:267135-267296	ZMYND11	conserved	20.383	Pass	9.61695	784.219	16.6369	Pass	13.3631	10535.5
MCF7	3	chr10:267135-267296	ZMYND11	conserved	19.8133	Pass	10.1867	1164.46	17.1092	Pass	12.8908	7593.9
MCF7	4	chr10:267135-267296	ZMYND11	conserved	19.4503	Pass	10.5497	1497.9	17.6667	Pass	12.3333	5159.56
MCF7	5	chr10:267135-267296	ZMYND11	conserved	21.2845	Pass	8.71551	419.367	16.4505	Pass	13.5495	11988.3
MCF7	6	chr10:267135-267296	ZMYND11	conserved	19.4911	Pass	10.5089	1456.07	17.0755	Pass	12.9245	7773.26
MCF7	7	chr10:267135-267296	ZMYND11	conserved	17.7602	Pass	12.2398	4835.56	15.1091	Pass	14.8909	30380.5
MCF7	8	chr10:267135-267296	ZMYND11	conserved	17.6533	Pass	12.3467	5207.62	15.7008	Pass	14.2992	20158.3
MCF7	9	chr10:267135-267296	ZMYND11	conserved	20.0511	Pass	9.94892	987.376	17.2018	Pass	12.7982	7121.54
MCF7	10	chr10:267135-267296	ZMYND11	conserved	18.5261	Pass	11.4739	2843.35	15.9917	Pass	14.0083	16477.2
MCF7	11	chr10:267135-267296	ZMYND11	conserved	18.5021	Pass	11.4979	2891.17	17.5093	Pass	12.4907	5754.33
MCF7	12	chr10:267135-267296	ZMYND11	conserved	20.4652	Pass	9.53481	740.76	15.9007	Pass	14.0993	17550.8
MCF7	13	chr10:267135-267296	ZMYND11	conserved	18.2039	Pass	11.7961	3555.18	17.3733	Pass	12.6267	6323.18
MCF7	14	chr10:267135-267296	ZMYND11	conserved	18.6131	Pass	11.3869	2676.85	17.2048	Pass	12.7952	7106.99
MCF7	15	chr10:267135-267296	ZMYND11	conserved	19.8175	Pass	10.1825	1161.06	17.5137	Pass	12.4863	5736.96
MCF7	16	chr10:267135-267296	ZMYND11	conserved	19.9072	Pass	10.0928	1091.06	17.4444	Pass	12.5556	6019.42
MCF7	17	chr10:267135-267296	ZMYND11	conserved	>30	No Call	0	0	16.9292	Pass	13.0708	8603.21
MCF7	18	chr10:267135-267296	ZMYND11	conserved	>30	cDNA Filter	0	0	>30	cDNA Filter	0	0
MCF7	19	chr10:267135-267296	ZMYND11	conserved	>30	No Call	0	0	16.643	Pass	13.357	10490.7
MCF7	20	chr10:267135-267296	ZMYND11	conserved	>30	No Call	0	0	18.7628	Pass	11.2372	2413
MCF7	21	chr10:267135-267296	ZMYND11	conserved	19.6531	Pass	10.3469	1301.31	16.2463	Pass	13.7537	13811.7
MCF7	22	chr10:267135-267296	ZMYND11	conserved	19.8523	Pass	10.1477	1133.4	16.4639	Pass	13.5361	11878.2
MCF7	23	chr10:267135-267296	ZMYND11	conserved	19.1319	Pass	10.8681	1868.07	16.3244	Pass	13.6756	13083.9
MCF7	24	chr10:267135-267296	ZMYND11	conserved	17.961	Pass	12.039	4207.18	16.9425	Pass	13.0575	8524.38
MCF7	25	chr10:267135-267296	ZMYND11	conserved	17.4481	Pass	12.5519	6003.6	15.565	Pass	14.435	22148.2
MCF7	26	chr10:267135-267296	ZMYND11	conserved	20.0582	Pass	9.94175	982.479	18.0546	Pass	11.9454	3942.89
MCF7	27	chr10:267135-267296	ZMYND11	conserved	>30	No Call	0	0	17.4512	Pass	12.5488	5991.02
MCF7	1	chr2:183889706-183889723	NCKAP1	conserved	15.1195	Pass	14.8805	30161.8	24.29	Pass	5.71003	51.3467
MCF7	2	chr2:183889706-183889723	NCKAP1	conserved	15.8646	Pass	14.1354	17994.8	24.0626	Pass	5.93738	60.2816
MCF7	3	chr2:183889706-183889723	NCKAP1	conserved	16.9811	Pass	13.0189	8299.11	24.4216	Pass	5.57843	46.7832
MCF7	4	chr2:183889706-183889723	NCKAP1	conserved	15.6845	Pass	14.3155	20388.6	23.405	Pass	6.59505	95.6735
MCF7	5	chr2:183889706-183889723	NCKAP1	conserved	15.7124>307	Pass	14.2875	19996.1	24.9323	Pass	5.0677	32.5373
MCF7	6	chr2:183889706-183889723	NCKAP1	conserved	16.6079	Pass	13.3921	10749.2	24.2357	Pass	5.76428	53.3526
MCF7	7	chr2:183889706-183889723	NCKAP1	conserved	14.7157	Pass	15.2843	39903.2	23.2053	Pass	6.79472	110.023
MCF7	8	chr2:183889706-183889723	NCKAP1	conserved	15.4651	Pass	14.5349	23736.9	23.7843	Pass	6.21569	73.3207
MCF7	9	chr2:183889706-183889723	NCKAP1	conserved	15.944	Pass	14.056	17031.1	24.4464	Pass	5.55362	45.9685
MCF7	10	chr2:183889706-183889723	NCKAP1	conserved	15.2295	Pass	14.7705	27947.9	22.4879	Pass	7.51208	181.541
MCF7	11	chr2:183889706-183889723	NCKAP1	conserved	15.8434	Pass	14.1566	18262.1	23.1838	Pass	6.81624	111.692
MCF7	12	chr2:183889706-183889723	NCKAP1	conserved	14.6359	Pass	15.3641	42174.2	21.6828	Pass	8.31723	317.959
MCF7	13	chr2:183889706-183889723	NCKAP1	conserved	16.086	Pass	13.914	15435.2	23.2781	Pass	6.72194	104.561
MCF7	14	chr2:183889706-183889723	NCKAP1	conserved	16.4695	Pass	13.5305	11831.8	24.6452	Pass	5.35477	39.9209
MCF7	15	chr2:183889706-183889723	NCKAP1	conserved	16.4317	Pass	13.5683	12145.6	24.623	Pass	5.37698	40.5557
MCF7	16	chr2:183889706-183889723	NCKAP1	conserved	15.6263	Pass	14.3737	21227.5	24.5217	Pass	5.47829	43.579
MCF7	17	chr2:183889706-183889723	NCKAP1	conserved	15.746	Pass	14.254	19537.7	22.3071	Pass	7.69291	205.917
MCF7	18	chr2:183889706-183889723	NCKAP1	conserved	>30	cDNA Filter	0	0	>30	cDNA Filter	0	0
MCF7	19	chr2:183889706-183889723	NCKAP1	conserved	15.1902	Pass	14.8098	28719	22.0659	Pass	7.93405	243.561
MCF7	20	chr2:183889706-183889723	NCKAP1	conserved	15.8089	Pass	14.1911	18703.1	24.3882	Pass	5.6118	47.9014
MCF7	21	chr2:183889706-183889723	NCKAP1	conserved	16.442	Pass	13.558	12059.8	23.3839	Pass	6.61607	97.0922
MCF7	22	chr2:183889706-183889723	NCKAP1	conserved	15.4706	Pass	14.5294	23646.6	22.3854	Pass	7.61456	194.98
MCF7	23	chr2:183889706-183889723	NCKAP1	conserved	15.6931	Pass	14.3069	20266.4	23.3297	Pass	6.67034	100.853
MCF7	24	chr2:183889706-183889723	NCKAP1	conserved	15.6952	Pass	14.3048	20237.9	23.3246	Pass	6.67537	101.208
MCF7	25	chr2:183889706-183889723	NCKAP1	conserved	14.3201	Pass	15.6799	52494.1	21.0145	Pass	8.98546	505.865
MCF7	26	chr2:183889706-183889723	NCKAP1	conserved	17.7368	Pass	12.2632	4914.91	27.4071	Pass	2.59288	5.03304
MCF7	27	chr2:183889706-183889723	NCKAP1	conserved	17.4075	Pass	12.5925	6175.38	23.1013	Amplification Failure	NA	NA
MCF7	1	chr5:122930733-122930828	CSNK1G3	conserved	15.172	Pass	14.828	29084.7	19.1651	Pass	10.8349	1825.54
MCF7	2	chr5:122930733-122930828	CSNK1G3	conserved	15.9069	Pass	14.0931	17474.9	20.8211	Pass	9.17894	578.612
MCF7	3	chr5:122930733-122930828	CSNK1G3	conserved	16.8367	Pass	13.1633	9172.79	22.1022	Pass	7.89781	237.494
MCF7	4	chr5:122930733-122930828	CSNK1G3	conserved	15.9304	Pass	14.0696	17192.2	20.2481	Pass	9.75188	861.202
MCF7	5	chr5:122930733-122930828	CSNK1G3	conserved	15.5495	Pass	14.4505	22388.7	20.4892	Pass	9.51078	728.507
MCF7	6	chr5:122930733-122930828	CSNK1G3	conserved	16.8955	Pass	13.1045	8806.7	>30	No Call	0	0
MCF7	7	chr5:122930733-122930828	CSNK1G3	conserved	15.4461	Pass	14.5539	24052.1	20.3409	Pass	9.65907	807.483
MCF7	8	chr5:122930733-122930828	CSNK1G3	conserved	15.957	Pass	14.043	16878.2	19.5445	Pass	10.4555	1403.13
MCF7	9	chr5:122930733-122930828	CSNK1G3	conserved	16.234	Pass	13.766	13930	22.0076	Pass	7.99243	253.66
MCF7	10	chr5:122930733-122930828	CSNK1G3	conserved	15.7565	Pass	14.2435	19395.6	22.1526	Pass	7.84742	229.308
MCF7	11	chr5:122930733-122930828	CSNK1G3	conserved	17.0036	Pass	12.9964	8170.47	>30	No Call	0	0
MCF7	12	chr5:122930733-122930828	CSNK1G3	conserved	14.8824	Pass	15.1176	35550.1	19.8931	Pass	10.1069	1101.79
MCF7	13	chr5:122930733-122930828	CSNK1G3	conserved	18.0396	Pass	11.9604	3984.04	>30	No Call	0	0
MCF7	14	chr5:122930733-122930828	CSNK1G3	conserved	15.619	Pass	14.381	21334.6	22.1412	Pass	7.85876	231.126
MCF7	15	chr5:122930733-122930828	CSNK1G3	conserved	16.9353	Pass	13.0647	8566.7	20.7166	Pass	9.28344	622.151
MCF7	16	chr5:122930733-122930828	CSNK1G3	conserved	16.2461	Pass	13.7539	13813.1	21.0891	Pass	8.91087	480.327
MCF7	17	chr5:122930733-122930828	CSNK1G3	conserved	15.746	Pass	14.254	19536.6	20.3395	Pass	9.6605	808.283
MCF7	18	chr5:122930733-122930828	CSNK1G3	conserved	>30	cDNA Filter	0	0	>30	cDNA Filter	0	0
MCF7	19	chr5:122930733-122930828	CSNK1G3	conserved	16.4843	Pass	13.5157	11710.8	21.9374	Pass	8.06265	266.361
MCF7	20	chr5:122930733-122930828	CSNK1G3	conserved	17.9152	Pass	12.0848	4343.07	20.7609	Pass	9.23907	603.28
MCF7	21	chr5:122930733-122930828	CSNK1G3	conserved	17.2746	Pass	12.7254	6771.31	22.0552	Pass	7.9448	245.39
MCF7	22	chr5:122930733-122930828	CSNK1G3	conserved	15.9608	Pass	14.0392	16834	28.6745	Amplification Failure	NA	NA
MCF7	23	chr5:122930733-122930828	CSNK1G3	conserved	16.8984	Pass	13.1016	8788.46	>30	No Call	0	0
MCF7	24	chr5:122930733-122930828	CSNK1G3	conserved	16.906	Pass	13.094	8742.75	20.6243	Pass	9.37566	663.286
MCF7	25	chr5:122930733-122930828	CSNK1G3	conserved	15.2885	Pass	14.7115	26827.3	19.271	Pass	10.729	1696.24
MCF7	26	chr5:122930733-122930828	CSNK1G3	conserved	17.5718	Pass	12.4282	5510.26	>30	No Call	0	0
MCF7	27	chr5:122930733-122930828	CSNK1G3	conserved	16.8963	Pass	13.1037	8801.53	20.533	Pass	9.46703	706.715
MCF7	1	chr17:80422163-80422306	NARF	non-conserved	15.7792	Pass	14.2208	19093	14.8449	Pass	15.1551	36486.5
MCF7	2	chr17:80422163-80422306	NARF	non-conserved	16.6598	Pass	13.3402	10369.3	15.7865	Pass	14.2135	18996.3
MCF7	3	chr17:80422163-80422306	NARF	non-conserved	18.2804	Pass	11.7196	3371.5	18.0752	Pass	11.9248	3886.9
MCF7	4	chr17:80422163-80422306	NARF	non-conserved	18.0893	Pass	11.9107	3849.1	17.7461	Pass	12.2539	4883.32
MCF7	5	chr17:80422163-80422306	NARF	non-conserved	16.7795	Pass	13.2205	9544.1	15.6378	Pass	14.3622	21058.6
MCF7	6	chr17:80422163-80422306	NARF	non-conserved	16.5368	Pass	13.4632	11292.2	15.5473	Pass	14.4527	22421.7
MCF7	7	chr17:80422163-80422306	NARF	non-conserved	16.145	Pass	13.855	14816.8	15.3711	Pass	14.6289	25334.4
MCF7	8	chr17:80422163-80422306	NARF	non-conserved	16.6748	Pass	13.3252	10262.6	15.8852	Pass	14.1148	17739.6
MCF7	9	chr17:80422163-80422306	NARF	non-conserved	16.8802	Pass	13.1198	8900.33	15.9256	Pass	14.0744	17250.2
MCF7	10	chr17:80422163-80422306	NARF	non-conserved	16.2125	Pass	13.7875	14139	15.1001	Pass	14.8999	30571.2
MCF7	11	chr17:80422163-80422306	NARF	non-conserved	17.7145	Pass	12.2855	4991.17	17.4518	Pass	12.5482	5988.48
MCF7	12	chr17:80422163-80422306	NARF	non-conserved	16.177	Pass	13.823	14491.6	15.2356	Pass	14.7644	27829.5
MCF7	13	chr17:80422163-80422306	NARF	non-conserved	18.2323	Pass	11.7677	3485.8	17.6931	Pass	12.3069	5065.79
MCF7	14	chr17:80422163-80422306	NARF	non-conserved	16.0717	Pass	13.9283	15589.1	15.047	Pass	14.953	31717.3
MCF7	15	chr17:80422163-80422306	NARF	non-conserved	19.3971	Pass	10.6029	1554.22	19.8975	Pass	10.1025	1098.41
MCF7	16	chr17:80422163-80422306	NARF	non-conserved	17.187	Pass	12.813	7195.03	16.3909	Pass	13.6091	12494.7
MCF7	17	chr17:80422163-80422306	NARF	non-conserved	16.4127	Pass	13.5873	12306.7	15.6803	Pass	14.3197	20447.5
MCF7	18	chr17:80422163-80422306	NARF	non-conserved	>30	cDNA Filter	0	0	>30	cDNA Filter	0	0
MCF7	19	chr17:80422163-80422306	NARF	non-conserved	16.3954	Pass	13.6046	12455.2	15.519	Pass	14.481	22867
MCF7	20	chr17:80422163-80422306	NARF	non-conserved	17.5079	Pass	12.4921	5759.99	16.834	Pass	13.166	9189.96
MCF7	21	chr17:80422163-80422306	NARF	non-conserved	17.1443	Pass	12.8557	7411.19	16.2441	Pass	13.7559	13833.1
MCF7	22	chr17:80422163-80422306	NARF	non-conserved	16.7415	Pass	13.2585	9798.59	15.4891	Pass	14.5109	23345.6
MCF7	23	chr17:80422163-80422306	NARF	non-conserved	16.2064	Pass	13.7936	14198.6	15.2274	Pass	14.7726	27989.1
MCF7	24	chr17:80422163-80422306	NARF	non-conserved	16.7583	Pass	13.2417	9684.82	15.819	Pass	14.181	18573.5
MCF7	25	chr17:80422163-80422306	NARF	non-conserved	15.7711	Pass	14.2289	19199.9	14.8284	Pass	15.1716	36906.3
MCF7	26	chr17:80422163-80422306	NARF	non-conserved	17.7837	Pass	12.2163	4757.64	16.7306	Pass	13.2694	9872.71
MCF7	27	chr17:80422163-80422306	NARF	non-conserved	17.0587	Pass	12.9413	7864.58	16.2425	Pass	13.7575	13848.3
MCF7	1	chr3:53271813-53271836	TKT	non-conserved	12.9308	Pass	17.0692	137507	13.5186	Pass	16.4814	91496.6
MCF7	2	chr3:53271813-53271836	TKT	non-conserved	14.1665	Pass	15.8335	58392.8	14.6676	Pass	15.3324	41256.5
MCF7	3	chr3:53271813-53271836	TKT	non-conserved	15.6461	Pass	14.3539	20938.4	16.1485	Pass	13.8515	14780.7
MCF7	4	chr3:53271813-53271836	TKT	non-conserved	14.6913	Pass	15.3087	40585.3	15.0227	Pass	14.9773	32256.6
MCF7	5	chr3:53271813-53271836	TKT	non-conserved	14.5526	Pass	15.4474	44680.9	14.9131	Pass	15.0869	34802.1
MCF7	6	chr3:53271813-53271836	TKT	non-conserved	14.5133	Pass	15.4867	45915.8	15.0906	Pass	14.9094	30772.7
MCF7	7	chr3:53271813-53271836	TKT	non-conserved	15.0641	Pass	14.9359	31343.1	15.6119	Pass	14.3881	21440
MCF7	8	chr3:53271813-53271836	TKT	non-conserved	14.0894	Pass	15.9106	61595.8	14.7249	Pass	15.2751	39649.9
MCF7	9	chr3:53271813-53271836	TKT	non-conserved	15.5955	Pass	14.4045	21684.8	16.0565	Pass	13.9435	15753.9
MCF7	10	chr3:53271813-53271836	TKT	non-conserved	14.4117	Pass	15.5883	49265.5	14.9704	Pass	15.0296	33446.5
MCF7	11	chr3:53271813-53271836	TKT	non-conserved	16.4778	Pass	13.5222	11764.2	17.0535	Pass	12.9465	7892.75
MCF7	12	chr3:53271813-53271836	TKT	non-conserved	14.082	Pass	15.918	61915.4	14.6045	Pass	15.3955	43103.2
MCF7	13	chr3:53271813-53271836	TKT	non-conserved	16.7391	Pass	13.2609	9815.16	17.2269	Pass	12.7731	6998.58
MCF7	14	chr3:53271813-53271836	TKT	non-conserved	14.3855	Pass	15.6145	50168.9	15.0517	Pass	14.9483	31613.1
MCF7	15	chr3:53271813-53271836	TKT	non-conserved	17.2694	Pass	12.7306	6795.64	16.9403	Pass	13.0597	8537.13
MCF7	16	chr3:53271813-53271836	TKT	non-conserved	14.8002	Pass	15.1998	37633.2	15.2012	Pass	14.7988	28502.1
MCF7	17	chr3:53271813-53271836	TKT	non-conserved	14.8942	Pass	15.1058	35260.4	15.3933	Pass	14.6067	24948.5
MCF7	18	chr3:53271813-53271836	TKT	non-conserved	21.5113	cDNA Filter	NA	NA	21.6334	cDNA Filter	NA	NA
MCF7	19	chr3:53271813-53271836	TKT	non-conserved	15.5932	Pass	14.4068	21719.7	15.9443	Pass	14.0557	17027.9
MCF7	20	chr3:53271813-53271836	TKT	non-conserved	16.4566	Pass	13.5434	11938.1	16.9459	Pass	13.0541	8503.77
MCF7	21	chr3:53271813-53271836	TKT	non-conserved	16.214	Pass	13.786	14124.4	17.1666	Pass	12.8334	7297.66
MCF7	22	chr3:53271813-53271836	TKT	non-conserved	13.6959	Pass	16.3041	80913.3	14.2261	Pass	15.7739	56030.1
MCF7	23	chr3:53271813-53271836	TKT	non-conserved	15.0066	Pass	14.9934	32617.5	15.3073	Pass	14.6927	26480.8
MCF7	24	chr3:53271813-53271836	TKT	non-conserved	15.5229	Pass	14.4771	22804.2	15.9129	Pass	14.0871	17403
MCF7	25	chr3:53271813-53271836	TKT	non-conserved	16.2197	Pass	13.7803	14068.6	16.7246	Pass	13.2754	9913.73
MCF7	26	chr3:53271813-53271836	TKT	non-conserved	16.2799	Pass	13.7201	13493.3	17.0254	Pass	12.9746	8048.1
MCF7	27	chr3:53271813-53271836	TKT	non-conserved	14.8965	Pass	15.1035	35204.3	15.4248	Pass	14.5752	24409.1
MCF7	1	chr20:16354902-16355054	KIF16B	non-conserved	>30	No Call	0	0	17.0164	Pass	12.9836	8098.49
MCF7	2	chr20:16354902-16355054	KIF16B	non-conserved	20.2558	Pass	9.74421	856.629	18.3813	Pass	11.6187	3143.6
MCF7	3	chr20:16354902-16355054	KIF16B	non-conserved	21.1554	Pass	8.84461	458.718	24.2023	Pass	5.79769	54.6262
MCF7	4	chr20:16354902-16355054	KIF16B	non-conserved	>30	No Call	0	0	21.0162	Pass	8.98381	505.287
MCF7	5	chr20:16354902-16355054	KIF16B	non-conserved	20.3098	Pass	9.69015	825.09	19.7334	Pass	10.2666	1230.88
MCF7	6	chr20:16354902-16355054	KIF16B	non-conserved	>30	No Call	0	0	>30	No Call	0	0
MCF7	7	chr20:16354902-16355054	KIF16B	non-conserved	23.682	Pass	6.31801	78.783	18.2735	Pass	11.7265	3387.6
MCF7	8	chr20:16354902-16355054	KIF16B	non-conserved	>30	No Call	0	0	18.9303	Pass	11.0697	2148.38
MCF7	9	chr20:16354902-16355054	KIF16B	non-conserved	>30	No Call	0	0	18.8369	Pass	11.1631	2292.13
MCF7	10	chr20:16354902-16355054	KIF16B	non-conserved	20.1595	Pass	9.84055	915.852	18.4984	Pass	11.5016	2898.56
MCF7	11	chr20:16354902-16355054	KIF16B	non-conserved	>30	No Call	0	0	18.3947	Pass	11.6053	3114.66
MCF7	12	chr20:16354902-16355054	KIF16B	non-conserved	19.6025	Pass	10.3975	1347.81	20.8608	Pass	9.1392	562.864
MCF7	13	chr20:16354902-16355054	KIF16B	non-conserved	>30	No Call	0	0	17.8296	Pass	12.1704	4608.48
MCF7	14	chr20:16354902-16355054	KIF16B	non-conserved	>30	No Call	0	0	17.798	Pass	12.202	4710.51
MCF7	15	chr20:16354902-16355054	KIF16B	non-conserved	>30	No Call	0	0	21.329	Pass	8.671	406.598
MCF7	16	chr20:16354902-16355054	KIF16B	non-conserved	>30	No Call	0	0	>30	No Call	0	0
MCF7	17	chr20:16354902-16355054	KIF16B	non-conserved	19.0419	Pass	10.9581	1988.4	17.9449	Pass	12.0551	4254.42
MCF7	18	chr20:16354902-16355054	KIF16B	non-conserved	>30	cDNA Filter	0	0	>30	cDNA Filter	0	0
MCF7	19	chr20:16354902-16355054	KIF16B	non-conserved	>30	No Call	0	0	21.221	Pass	8.77903	438.289
MCF7	20	chr20:16354902-16355054	KIF16B	non-conserved	20.3964	Pass	9.60359	776.983	19.7155	Pass	10.2845	1246.19
MCF7	21	chr20:16354902-16355054	KIF16B	non-conserved	>30	No Call	0	0	19.0754	Pass	10.9246	1942.67
MCF7	22	chr20:16354902-16355054	KIF16B	non-conserved	18.4721	Pass	11.5279	2951.8	21.7493	Pass	8.25075	303.595
MCF7	23	chr20:16354902-16355054	KIF16B	non-conserved	20.2972	Pass	9.70278	832.348	17.8569	Pass	12.1431	4522.21
MCF7	24	chr20:16354902-16355054	KIF16B	non-conserved	19.6702	Pass	10.3298	1285.98	19.8513	Pass	10.1487	1134.14
MCF7	25	chr20:16354902-16355054	KIF16B	non-conserved	19.3455	Pass	10.6545	1610.82	17.2696	Pass	12.7304	6794.86
MCF7	26	chr20:16354902-16355054	KIF16B	non-conserved	>30	No Call	0	0	20.9007	Pass	9.09932	547.491
MCF7	27	chr20:16354902-16355054	KIF16B	non-conserved	>30	No Call	0	0	21.156>3021	Pass	8.843	458.207
MCF7	1	chr19:19014077-19014232	COPE	non-conserved	19.9087	Pass	10.0913	1089.87	15.2838	Pass	14.7162	26915.3
MCF7	2	chr19:19014077-19014232	COPE	non-conserved	19.421	Pass	10.579	1528.63	16.1956	Pass	13.8044	14306
MCF7	3	chr19:19014077-19014232	COPE	non-conserved	>30	No Call	0	0	20.7089	Amplification Failure	NA	NA
MCF7	4	chr19:19014077-19014232	COPE	non-conserved	>30	No Call	0	0	18.1854	Pass	11.8146	3600.97
MCF7	5	chr19:19014077-19014232	COPE	non-conserved	>30	No Call	0	0	16.3778	Pass	13.6222	12608
MCF7	6	chr19:19014077-19014232	COPE	non-conserved	18.6073	Pass	11.3927	2687.67	17.5484	Pass	12.4516	5600.6
MCF7	7	chr19:19014077-19014232	COPE	non-conserved	>30	No Call	0	0	16.096	Pass	13.904	15327.9
MCF7	8	chr19:19014077-19014232	COPE	non-conserved	>30	No Call	0	0	16.8946	Pass	13.1054	8812.14
MCF7	9	chr19:19014077-19014232	COPE	non-conserved	>30	No Call	0	0	17.905	Pass	12.095	4373.74
MCF7	10	chr19:19014077-19014232	COPE	non-conserved	>30	No Call	0	0	17.3002	Pass	12.6998	6652.06
MCF7	11	chr19:19014077-19014232	COPE	non-conserved	>30	No Call	0	0	16.7183	Pass	13.2817	9957.23
MCF7	12	chr19:19014077-19014232	COPE	non-conserved	>30	No Call	0	0	16.5021	Pass	13.4979	11567
MCF7	13	chr19:19014077-19014232	COPE	non-conserved	20.01494>30	Pass	9.98505	1012.44	16.9235	Pass	13.0765	8636.86
MCF7	14	chr19:19014077-19014232	COPE	non-conserved	>30	No Call	0	0	17.5627	Pass	12.4373	5545.33
MCF7	15	chr19:19014077-19014232	COPE	non-conserved	>30	No Call	0	0	20.757	Pass	9.24301	604.929
MCF7	16	chr19:19014077-19014232	COPE	non-conserved	20.9255	Pass	9.07447	538.124	17.1027	Pass	12.8973	7628.15
MCF7	17	chr19:19014077-19014232	COPE	non-conserved	19.8488	Pass	10.1512	1136.18	16.955	Pass	13.045	8450.7
MCF7	18	chr19:19014077-19014232	COPE	non-conserved	20.9582	cDNA Filter	NA	NA	>30	cDNA Filter	0	0
MCF7	19	chr19:19014077-19014232	COPE	non-conserved	>30	No Call	0	0	17.8288	Pass	12.1712	4610.99
MCF7	20	chr19:19014077-19014232	COPE	non-conserved	20.3635	Pass	9.63651	794.935	17.6998	Pass	12.3002	5042.38
MCF7	21	chr19:19014077-19014232	COPE	non-conserved	>30	No Call	0	0	17.6738	Amplification Failure	NA	NA
MCF7	22	chr19:19014077-19014232	COPE	non-conserved	19.4367	Pass	10.5633	1512.12	16.6879	Pass	13.3121	10169.6
MCF7	23	chr19:19014077-19014232	COPE	non-conserved	>30	No Call	0	0	17.9662	Pass	12.0338	4192.23
[truncated: 2,040 more rows]
