# Supplementary material for: Regulation of alternative splicing at the single‐cell level
Source: Mol Syst Biol. 2015 Dec 28;11(12):845. doi: 10.15252/msb.20156278 (PMC4704489; doi:10.15252/msb.20156278)
Supplement: Supplementary file 8 — Table EV5 [file MSB-11-845-s008.xlsx]

## Sheet: EV5.SC.RT-qPCR.processed.data
Expanded View Table 5: Single.Cell.RT-qPCR processed data
exon.ID	gene.name	cell.type	group	var.arcsin.sqrt.psi	mean.expression	#single.cell.samples
chr12:53858544-53858636	PCBP2	293T	conserved	0.000503938	431557	27
chr17:29579956-29580018	NF1	293T	conserved	0.0396204	21836.5	25
chrX:39930890-39930943	BCOR	293T	conserved	0.033036	15173.4	27
chr7:87815930-87816016	ADAM22	293T	conserved	0.272946	1464.56	24
chr4:74005248-74006000	ANKRD17	293T	conserved	0.0177625	31135.9	27
chr8:144902836-144902886	PUF60	293T	conserved	0.00445682	16732.5	27
chr4:76579167-76579265	G3BP2	293T	conserved	0.0101419	25201.4	27
chr15:73889363-73889710	NPTN	293T	conserved	0.0165804	5351.91	23
chr5:145847904-145847966	TCERG1	293T	conserved	0.0110593	29773.7	27
chr18:23615795-23615887	SS18	293T	conserved	0.0230852	35467.5	27
chr18:45396846-45396935	SMAD2	293T	conserved	0.00128854	23411.1	27
chr4:101950323-101950352	PPP3CA	293T	conserved	0.00925486	13097.1	22
chr2:175986172-175986268	ATF2	293T	conserved	0.00779194	17899.1	27
chr17:30688487-30688534	ZNF207	293T	conserved	0.00183244	77967.6	27
chr10:75199630-75199659	PPP3CB	293T	conserved	0.0726674	6697.66	11
chr5:130785716-130785739	RAPGEF6	293T	conserved	0.0378118	13251.5	6
chr4:83292681-83292737	HNRNPD	293T	conserved	0.00439103	54561.1	27
chr22:36152152-36152191	RBFOX2	293T	conserved	0.00376841	18709.4	27
chr10:267135-267296	ZMYND11	293T	conserved	0.0762531	11011.9	27
chr2:183889706-183889723	NCKAP1	293T	conserved	0.00104895	20226.4	26
chr5:122930733-122930828	CSNK1G3	293T	conserved	0.0116035	14431.6	22
chr17:80422163-80422306	NARF	293T	non-conserved	0.00117066	21308.5	27
chr3:53271813-53271836	TKT	293T	non-conserved	0.000842957	78236.8	27
chr20:16354902-16355054	KIF16B	293T	non-conserved	0.107179	4130.53	25
chr19:19014077-19014232	COPE	293T	non-conserved	0.0334063	11493.3	25
chr21:18976463-18976594	BTG3	293T	non-conserved	0.0592546	18701.2	24
chr4:2514165-2514324	RNF4	293T	non-conserved	0.00477974	12737.1	27
chr16:89291127-89291210	ZNF778	293T	non-conserved	0.0246484	2361.48	27
chr21:45560132-45560224	C21orf33	293T	non-conserved	0.00541846	13836.6	25
chr8:42046452-42046589	PLAT	293T	non-conserved	0.38716	2047.98	11
chr13:53235610-53235705	SUGT1	293T	non-conserved	0.000602552	54376.6	27
chr17:12914980-12915099	ELAC2	293T	non-conserved	0.00349615	9536.79	27
chr19:57986392-57986514	ZNF772	293T	non-conserved	0.30478	1315.87	13
chr13:76101949-76101987	COMMD6	293T	non-conserved	0.00352732	58163.3	27
chr5:34949648-34949782	DNAJC21	293T	non-conserved	0.021352	17680.4	26
chr19:58151280-58151435	ZNF211	293T	non-conserved	0.0954019	1855.36	21
chr1:60106952-60107023	FGGY	293T	non-conserved	0.279785	155.425	19
chr16:85022369-85022479	ZDHHC7	293T	non-conserved	0.0322725	10675.7	17
chr15:80259979-80260034	BCL2A1	293T	non-conserved	0.229292	552.601	18
chr6:3264443-3264559	PSMG4	293T	non-conserved	0.0160783	6943.8	27
chr12:53858544-53858636	PCBP2	MCF7	conserved	0.000244073	464807	26
chr17:29579956-29580018	NF1	MCF7	conserved	0.0147059	26278.9	25
chrX:39930890-39930943	BCOR	MCF7	conserved	0.01699	39589.4	26
chr7:87815930-87816016	ADAM22	MCF7	conserved	0.351543	1609.57	21
chr4:74005248-74006000	ANKRD17	MCF7	conserved	0.0216229	35868.6	26
chr8:144902836-144902886	PUF60	MCF7	conserved	0.00619067	10724.9	26
chr4:76579167-76579265	G3BP2	MCF7	conserved	0.0150687	25596.4	26
chr15:73889363-73889710	NPTN	MCF7	conserved	0.00813124	8587.67	22
chr5:145847904-145847966	TCERG1	MCF7	conserved	0.0093492	26708.2	26
chr18:23615795-23615887	SS18	MCF7	conserved	0.0115081	33504.4	24
chr18:45396846-45396935	SMAD2	MCF7	conserved	0.00151663	24020.7	26
chr4:101950323-101950352	PPP3CA	MCF7	conserved	0.0027965	17403.6	22
chr2:175986172-175986268	ATF2	MCF7	conserved	0.00505025	28069.4	26
chr17:30688487-30688534	ZNF207	MCF7	conserved	0.00139924	76993.7	26
chr10:75199630-75199659	PPP3CB	MCF7	conserved	0.0204628	16838.1	8
chr5:130785716-130785739	RAPGEF6	MCF7	conserved	0.0277837	22557.4	8
chr4:83292681-83292737	HNRNPD	MCF7	conserved	0.00442334	61351.3	26
chr22:36152152-36152191	RBFOX2	MCF7	conserved	0.00441872	24841.6	26
chr10:267135-267296	ZMYND11	MCF7	conserved	0.0405265	12827.2	26
chr2:183889706-183889723	NCKAP1	MCF7	conserved	0.000365332	21633	25
chr5:122930733-122930828	CSNK1G3	MCF7	conserved	0.0102715	15408.9	25
chr17:80422163-80422306	NARF	MCF7	non-conserved	0.00384717	28312.7	26
chr3:53271813-53271836	TKT	MCF7	non-conserved	0.00135552	63637	26
chr20:16354902-16355054	KIF16B	MCF7	non-conserved	0.177911	3032.08	24
chr19:19014077-19014232	COPE	MCF7	non-conserved	0.0324186	9220.83	24
chr21:18976463-18976594	BTG3	MCF7	non-conserved	0.0936408	11354.1	25
chr4:2514165-2514324	RNF4	MCF7	non-conserved	0.00258518	12303.2	26
chr16:89291127-89291210	ZNF778	MCF7	non-conserved	0.0186673	2683.39	22
chr21:45560132-45560224	C21orf33	MCF7	non-conserved	0.00454745	16265.3	24
chr8:42046452-42046589	PLAT	MCF7	non-conserved	0.158976	13237.8	15
chr5:1264519-1264707	TERT	MCF7	non-conserved	0.0206387	989.639	5
chr13:53235610-53235705	SUGT1	MCF7	non-conserved	0.000790283	48649.1	26
chr17:12914980-12915099	ELAC2	MCF7	non-conserved	0.00215116	7741.88	26
chr19:57986392-57986514	ZNF772	MCF7	non-conserved	0.426632	1116.41	11
chr13:76101949-76101987	COMMD6	MCF7	non-conserved	0.00256666	88289.2	26
chr5:34949648-34949782	DNAJC21	MCF7	non-conserved	0.0303245	19418.7	26
chr19:58151280-58151435	ZNF211	MCF7	non-conserved	0.0842769	2790.74	15
chr1:60106952-60107023	FGGY	MCF7	non-conserved	0.169112	312.081	17
chr16:85022369-85022479	ZDHHC7	MCF7	non-conserved	0.0198553	13411.4	12
chr15:80259979-80260034	BCL2A1	MCF7	non-conserved	0.167664	697.603	20
chr6:3264443-3264559	PSMG4	MCF7	non-conserved	0.0268817	4298.98	25
chr12:53858544-53858636	PCBP2	U937	conserved	0.000399193	238261	26
chr17:29579956-29580018	NF1	U937	conserved	0.0685811	11053.2	26
chrX:39930890-39930943	BCOR	U937	conserved	0.0757231	7145.45	26
chr7:87815930-87816016	ADAM22	U937	conserved	0.0451061	2462.14	24
chr4:74005248-74006000	ANKRD17	U937	conserved	0.0352983	21979.1	26
chr8:144902836-144902886	PUF60	U937	conserved	0.00593377	5082.75	24
chr4:76579167-76579265	G3BP2	U937	conserved	0.0195446	21216.8	24
chr15:73889363-73889710	NPTN	U937	conserved	0.0269099	2964.36	24
chr5:145847904-145847966	TCERG1	U937	conserved	0.0126648	15834.2	25
chr18:23615795-23615887	SS18	U937	conserved	0.0337154	15567.9	26
chr18:45396846-45396935	SMAD2	U937	conserved	0.000867909	32498.7	26
chr4:101950323-101950352	PPP3CA	U937	conserved	0.00369913	9676.56	22
chr2:175986172-175986268	ATF2	U937	conserved	0.00385183	20710.8	26
chr17:30688487-30688534	ZNF207	U937	conserved	0.000897109	48959.5	26
chr10:75199630-75199659	PPP3CB	U937	conserved	0.0688934	1182.89	6
chr5:130785716-130785739	RAPGEF6	U937	conserved	0.0211953	15786.7	5
chr4:83292681-83292737	HNRNPD	U937	conserved	0.0104263	51370.9	26
chr22:36152152-36152191	RBFOX2	U937	conserved	0.254164	1268.97	21
chr10:267135-267296	ZMYND11	U937	conserved	0.0446426	13358.9	25
chr2:183889706-183889723	NCKAP1	U937	conserved	0.00209447	6939.14	24
chr5:122930733-122930828	CSNK1G3	U937	conserved	0.00127115	4495.5	24
chr17:80422163-80422306	NARF	U937	non-conserved	0.00100524	18486.7	26
chr3:53271813-53271836	TKT	U937	non-conserved	0.000646251	105180	26
chr19:19014077-19014232	COPE	U937	non-conserved	0.0122813	6760.77	25
chr21:18976463-18976594	BTG3	U937	non-conserved	0.205991	3645.59	22
chr4:2514165-2514324	RNF4	U937	non-conserved	0.00823534	14581	26
chr16:89291127-89291210	ZNF778	U937	non-conserved	0.0111426	1242.92	22
chr21:45560132-45560224	C21orf33	U937	non-conserved	0.0232887	6008.66	21
chr5:1264519-1264707	TERT	U937	non-conserved	0.00419406	2506.46	18
chr13:53235610-53235705	SUGT1	U937	non-conserved	0.00111456	37646.9	26
chr17:12914980-12915099	ELAC2	U937	non-conserved	0.00456838	5126.48	24
chr19:57986392-57986514	ZNF772	U937	non-conserved	0.285223	1336.61	11
chr13:76101949-76101987	COMMD6	U937	non-conserved	0.0108904	43599.8	26
chr5:34949648-34949782	DNAJC21	U937	non-conserved	0.029311	19646.5	26
chr19:58151280-58151435	ZNF211	U937	non-conserved	0.0896127	1355.26	13
chr1:60106952-60107023	FGGY	U937	non-conserved	0.320099	232.5	18
chr16:85022369-85022479	ZDHHC7	U937	non-conserved	0.0332955	13835.5	5
chr15:80259979-80260034	BCL2A1	U937	non-conserved	0.14346	576.106	18
chr6:3264443-3264559	PSMG4	U937	non-conserved	0.0282751	5778.43	26
