# Supplementary material for: Regulation of alternative splicing at the single‐cell level
Source: Mol Syst Biol. 2015 Dec 28;11(12):845. doi: 10.15252/msb.20156278 (PMC4704489; doi:10.15252/msb.20156278)
Supplement: Supplementary file 9 — Table EV6 [file MSB-11-845-s009.xlsx]

## Sheet: EV6.BR.RT-qPCR.raw.data
Expanded View Table 6: Bulk.RNA.RT-qPCR raw data
cell.type	cDNA.sample	exon.ID	gene.name	FIR.conservation.group	Ct.included	Ct.filter.included	Et.included	(2^Et)-1.included	Ct.skipped	Ct.filter.skipped	Et.skipped	(2^Et)-1.skipped
293T	1	chr12:53858544-53858636	PCBP2	conserved	14.7961	Pass	15.2039	37741.7	15.5974	Pass	14.4026	49575.4
293T	1	chr17:29579956-29580018	NF1	conserved	15.9103	Pass	14.0897	17434.1	19.3156	Pass	10.6844	652507
293T	1	chrX:39930890-39930943	BCOR	conserved	18.5019	Pass	11.4981	2891.41	18.2322	Pass	11.7678	307928
293T	1	chr7:87815930-87816016	ADAM22	conserved	21.2931	Pass	8.70692	416.873	20.2212	Pass	9.7788	1.22233e+06
293T	1	chr4:74005248-74006000	ANKRD17	conserved	17.1116	Pass	12.8884	7581.22	18.6106	Pass	11.3894	400270
293T	1	chr8:144902836-144902886	PUF60	conserved	17.9762	Pass	12.0238	4163.07	18.4145	Pass	11.5855	349404
293T	1	chr4:76579167-76579265	G3BP2	conserved	18.7342	Pass	11.2658	2461.3	17.3183	Pass	12.6817	163432
293T	1	chr15:73889363-73889710	NPTN	conserved	27.1791	Pass	2.82086	6.06583	19.2755	Pass	10.7245	634611
293T	1	chr5:145847904-145847966	TCERG1	conserved	20.4582	Pass	9.54176	744.34	20.2594	Pass	9.74064	1.25509e+06
293T	1	chr18:23615795-23615887	SS18	conserved	20.6351	Pass	9.36491	658.356	17.3014	Pass	12.6986	161523
293T	1	chr3:50410496-50410516	CACNA2D2	conserved	>30	No Call	NA	NA	19.5009	Pass	10.4991	741927
293T	1	chr18:45396846-45396935	SMAD2	conserved	17.2407	Pass	12.7593	6932.05	17.6643	Pass	12.3357	207727
293T	1	chr4:101950323-101950352	PPP3CA	conserved	>30	No Call	NA	NA	17.628	Pass	12.372	202559
293T	1	chr2:175986172-175986268	ATF2	conserved	18.7545	Pass	11.2455	2426.92	17.206	Pass	12.794	151184
293T	1	chr17:30688487-30688534	ZNF207	conserved	16.5622	Pass	13.4378	11095.2	19.9177	Pass	10.0823	990450
293T	1	chr10:75199630-75199659	PPP3CB	conserved	19.1423	Amplification Failure	10.8577	1854.6	21.0803	Pass	8.91968	2.21722e+06
293T	1	chr5:130785716-130785739	RAPGEF6	conserved	20.1704	Pass	9.82965	908.953	17.8563	Pass	12.1437	237293
293T	1	chr4:83292681-83292737	HNRNPD	conserved	15.3667	Pass	14.6333	25412.4	18.2366	Pass	11.7634	308870
293T	1	chr22:36152152-36152191	RBFOX2	conserved	19.1711	Pass	10.8289	1817.93	21.3755	Pass	8.6245	2.72061e+06
293T	1	chr10:267135-267296	ZMYND11	conserved	19.3301	Pass	10.6699	1628.16	19.1645	Pass	10.8355	587613
293T	1	chr2:183889706-183889723	NCKAP1	conserved	27.4965	Pass	2.50354	4.67076	18.4644	Pass	11.5356	361699
293T	1	chr5:122930733-122930828	CSNK1G3	conserved	20.5175	Pass	9.48252	714.359	17.9067	Pass	12.0933	245733
293T	1	chr17:80422163-80422306	NARF	non-conserved	19.5427	Pass	10.4573	1404.96	20.6855	Pass	9.31455	1.68633e+06
293T	1	chr3:53271813-53271836	TKT	non-conserved	13.9305	Pass	16.0695	68768.2	12.9287	Pass	17.0713	7795.9
293T	1	chr20:16354902-16355054	KIF16B	non-conserved	19.1043	Pass	10.8957	1904.17	19.8666	Pass	10.1334	955985
293T	1	chr19:19014077-19014232	COPE	non-conserved	16.6003	Pass	13.3997	10806	20.8589	Pass	9.14111	1.90174e+06
293T	1	chr21:18976463-18976594	BTG3	non-conserved	18.537	Pass	11.463	2821.96	18.0496	Pass	11.9504	271304
293T	1	chr4:2514165-2514324	RNF4	non-conserved	20.3248	Pass	9.67517	816.554	21.1546	Pass	8.84543	2.33431e+06
293T	1	chr16:89291127-89291210	ZNF778	non-conserved	21.8146	Pass	8.18539	290.104	22.7051	Pass	7.2949	6.83777e+06
293T	1	chr21:45560132-45560224	C21orf33	non-conserved	20.7234	Pass	9.27658	619.194	20.8988	Pass	9.1012	1.95509e+06
293T	1	chr8:42046452-42046589	PLAT	non-conserved	22.6613	Pass	7.33869	160.87	>30	No Call	NA	NA
293T	1	chr5:1264519-1264707	TERT	non-conserved	21.0582	Amplification Failure	8.94182	490.763	>30	No Call	NA	NA
293T	1	chr13:53235610-53235705	SUGT1	non-conserved	18.0954	Pass	11.9046	3832.88	17.8305	Pass	12.1695	233091
293T	1	chr17:12914980-12915099	ELAC2	non-conserved	19.2882	Pass	10.7118	1676.2	22.5581	Pass	7.44187	6.17551e+06
293T	1	chr19:57986392-57986514	ZNF772	non-conserved	>30	No Call	NA	NA	>30	No Call	NA	NA
293T	1	chr13:76101949-76101987	COMMD6	non-conserved	>30	No Call	NA	NA	16.0986	Pass	13.9014	70172.6
293T	1	chr5:34949648-34949782	DNAJC21	non-conserved	23.9087	Pass	6.09128	67.18	18.2805	Pass	11.7195	318403
293T	1	chr19:58151280-58151435	ZNF211	non-conserved	20.0146	Pass	9.98535	1012.66	21.4326	Pass	8.56744	2.83037e+06
293T	1	chr11:106617277-106617369	GUCY1A2	non-conserved	>30	No Call	NA	NA	>30	No Call	NA	NA
293T	1	chr1:60106952-60107023	FGGY	non-conserved	>30	No Call	NA	NA	22.7881	Amplification Failure	7.21191	7.24264e+06
293T	1	chr9:133981575-133981652	AIF1L	non-conserved	>30	No Call	NA	NA	17.2588	Pass	12.7412	156824
293T	1	chr15:80259979-80260034	BCL2A1	non-conserved	23.4779	Amplification Failure	6.52209	90.906	>30	No Call	NA	NA
293T	1	chr6:3264443-3264559	PSMG4	non-conserved	18.4507	Pass	11.5493	2996.05	19.0051	Pass	10.9949	526147
293T	1	chr16:85022369-85022479	ZDHHC7	non-conserved	16.7375	Pass	13.2625	9825.7	18.5422	Pass	11.4578	381731
293T	2	chr12:53858544-53858636	PCBP2	conserved	14.4298	Pass	15.5702	48651.9	15.2825	Pass	14.7175	39853.5
293T	2	chr17:29579956-29580018	NF1	conserved	15.7368	Pass	14.2632	19661.4	21.6019	Pass	8.3981	3.18288e+06
293T	2	chrX:39930890-39930943	BCOR	conserved	18.1197	Pass	11.8803	3768.77	18.0438	Pass	11.9562	270218
293T	2	chr7:87815930-87816016	ADAM22	conserved	20.9852	Pass	9.01484	516.292	21.4064	Pass	8.59355	2.7796e+06
293T	2	chr4:74005248-74006000	ANKRD17	conserved	17.0106	Pass	12.9894	8130.98	18.939	Pass	11.061	502598
293T	2	chr8:144902836-144902886	PUF60	conserved	17.9685	Pass	12.0315	4185.53	18.3033	Pass	11.6967	323480
293T	2	chr4:76579167-76579265	G3BP2	conserved	18.9636	Pass	11.0364	2099.35	17.1922	Pass	12.8078	149752
293T	2	chr15:73889363-73889710	NPTN	conserved	>30	No Call	NA	NA	19.5758	Pass	10.4242	781473
293T	2	chr5:145847904-145847966	TCERG1	conserved	21.3094	Pass	8.69061	412.175	20.4652	Pass	9.53478	1.44758e+06
293T	2	chr18:23615795-23615887	SS18	conserved	21.0484	Pass	8.95165	494.124	17.1278	Pass	12.8722	143208
293T	2	chr3:50410496-50410516	CACNA2D2	conserved	23.9221	Pass	6.07793	66.5522	19.3087	Pass	10.6913	649372
293T	2	chr18:45396846-45396935	SMAD2	conserved	17.5625	Pass	12.4375	5545.86	17.6879	Pass	12.3121	211150
293T	2	chr4:101950323-101950352	PPP3CA	conserved	>30	No Call	NA	NA	17.5726	Pass	12.4274	194927
293T	2	chr2:175986172-175986268	ATF2	conserved	18.0317	Pass	11.9683	4006.09	16.8442	Pass	13.1558	117656
293T	2	chr17:30688487-30688534	ZNF207	conserved	16.4735	Pass	13.5265	11798.9	19.3717	Pass	10.6283	678357
293T	2	chr10:75199630-75199659	PPP3CB	conserved	19.2479	Amplification Failure	10.7521	1723.72	23.1696	Pass	6.83036	9.43534e+06
293T	2	chr5:130785716-130785739	RAPGEF6	conserved	18.8706	Pass	11.1294	2239.2	18.1243	Pass	11.8757	285734
293T	2	chr4:83292681-83292737	HNRNPD	conserved	14.9851	Pass	15.0149	33108.2	17.6698	Pass	12.3302	208514
293T	2	chr22:36152152-36152191	RBFOX2	conserved	18.4738	Pass	11.5262	2948.47	21.9432	Pass	8.0568	4.03239e+06
293T	2	chr10:267135-267296	ZMYND11	conserved	19.3115	Pass	10.6885	1649.27	18.5651	Pass	11.4349	387847
293T	2	chr2:183889706-183889723	NCKAP1	conserved	>30	No Call	NA	NA	17.8063	Pass	12.1937	229203
293T	2	chr5:122930733-122930828	CSNK1G3	conserved	>30	No Call	NA	NA	18.4253	Pass	11.5747	352027
293T	2	chr17:80422163-80422306	NARF	non-conserved	18.8871	Pass	11.1129	2213.76	20.0078	Pass	9.99224	1.05423e+06
293T	2	chr3:53271813-53271836	TKT	non-conserved	13.6696	Pass	16.3304	82398.7	12.8308	Pass	17.1692	7284.64
293T	2	chr20:16354902-16355054	KIF16B	non-conserved	18.4894	Pass	11.5106	2916.59	21.1403	Pass	8.85966	2.31141e+06
293T	2	chr19:19014077-19014232	COPE	non-conserved	16.552	Pass	13.448	11174.2	19.55	Pass	10.45	767608
293T	2	chr21:18976463-18976594	BTG3	non-conserved	18.4193	Pass	11.5807	3062.03	17.6944	Pass	12.3056	212095
293T	2	chr4:2514165-2514324	RNF4	non-conserved	19.6469	Pass	10.3531	1306.99	20.4376	Pass	9.56237	1.42017e+06
293T	2	chr16:89291127-89291210	ZNF778	non-conserved	20.733	Pass	9.26695	615.071	26.1506	Pass	3.84944	7.44911e+07
293T	2	chr21:45560132-45560224	C21orf33	non-conserved	19.3356	Pass	10.6644	1621.97	21.1075	Pass	8.89254	2.25932e+06
293T	2	chr8:42046452-42046589	PLAT	non-conserved	21.2535	Pass	8.74652	428.503	>30	No Call	NA	NA
293T	2	chr5:1264519-1264707	TERT	non-conserved	20.6944	Amplification Failure	9.30559	631.794	>30	No Call	NA	NA
293T	2	chr13:53235610-53235705	SUGT1	non-conserved	17.8558	Pass	12.1442	4525.54	17.5045	Pass	12.4955	185938
293T	2	chr17:12914980-12915099	ELAC2	non-conserved	18.583	Pass	11.417	2733.32	21.6792	Pass	8.32079	3.3581e+06
293T	2	chr19:57986392-57986514	ZNF772	non-conserved	23.3801	Pass	6.61993	97.3551	>30	No Call	NA	NA
293T	2	chr13:76101949-76101987	COMMD6	non-conserved	>30	No Call	NA	NA	16.2008	Pass	13.7992	75323.1
293T	2	chr5:34949648-34949782	DNAJC21	non-conserved	22.3933	Pass	7.60666	193.91	17.9278	Pass	12.0722	249343
293T	2	chr19:58151280-58151435	ZNF211	non-conserved	21.1882	Pass	8.81176	448.37	19.8721	Pass	10.1279	959646
293T	2	chr11:106617277-106617369	GUCY1A2	non-conserved	>30	No Call	NA	NA	>30	No Call	NA	NA
293T	2	chr1:60106952-60107023	FGGY	non-conserved	>30	No Call	NA	NA	>30	No Call	NA	NA
293T	2	chr9:133981575-133981652	AIF1L	non-conserved	>30	No Call	NA	NA	17.5602	Pass	12.4398	193258
293T	2	chr15:80259979-80260034	BCL2A1	non-conserved	>30	No Call	NA	NA	>30	No Call	NA	NA
293T	2	chr6:3264443-3264559	PSMG4	non-conserved	18.3572	Pass	11.6428	3196.7	18.9206	Pass	11.0794	496225
293T	2	chr16:85022369-85022479	ZDHHC7	non-conserved	16.7434	Pass	13.2566	9785.81	18.4056	Pass	11.5944	347250
293T	3	chr12:53858544-53858636	PCBP2	conserved	14.8082	Pass	15.1918	37425.2	15.4476	Pass	14.5524	44687.4
293T	3	chr17:29579956-29580018	NF1	conserved	16.2162	Pass	13.7838	14103	20.6586	Pass	9.34144	1.65518e+06
293T	3	chrX:39930890-39930943	BCOR	conserved	19.0526	Pass	10.9474	1973.64	18.5947	Pass	11.4053	395884
293T	3	chr7:87815930-87816016	ADAM22	conserved	23.5307	Pass	6.46931	87.6045	21.6804	Pass	8.31956	3.36095e+06
293T	3	chr4:74005248-74006000	ANKRD17	conserved	17.0151	Pass	12.9849	8105.49	19.361	Pass	10.639	673358
293T	3	chr8:144902836-144902886	PUF60	conserved	17.8966	Pass	12.1034	4399.32	18.3792	Pass	11.6208	340943
293T	3	chr4:76579167-76579265	G3BP2	conserved	18.9009	Pass	11.0991	2192.7	17.2495	Pass	12.7505	155816
293T	3	chr15:73889363-73889710	NPTN	conserved	>30	No Call	NA	NA	20.0984	Pass	9.90162	1.12257e+06
293T	3	chr5:145847904-145847966	TCERG1	conserved	20.1034	Pass	9.89657	952.157	20.6103	Pass	9.38968	1.60075e+06
293T	3	chr18:23615795-23615887	SS18	conserved	20.2036	Pass	9.79637	888.206	17.1796	Pass	12.8204	148443
293T	3	chr3:50410496-50410516	CACNA2D2	conserved	>30	No Call	NA	NA	20.0542	Pass	9.94582	1.0887e+06
293T	3	chr18:45396846-45396935	SMAD2	conserved	17.878	Pass	12.122	4456.4	17.998	Pass	12.002	261784
293T	3	chr4:101950323-101950352	PPP3CA	conserved	>30	No Call	NA	NA	18.1141	Pass	11.8859	283726
293T	3	chr2:175986172-175986268	ATF2	conserved	18.8399	Pass	11.1601	2287.39	17.2588	Pass	12.7412	156824
293T	3	chr17:30688487-30688534	ZNF207	conserved	16.7157	Pass	13.2843	9975.31	20.4536	Pass	9.54644	1.43593e+06
293T	3	chr10:75199630-75199659	PPP3CB	conserved	18.8669	Pass	11.1331	2244.94	21.0651	Pass	8.93487	2.19399e+06
293T	3	chr5:130785716-130785739	RAPGEF6	conserved	19.9519	Pass	10.0481	1057.73	18.0725	Pass	11.9275	275655
293T	3	chr4:83292681-83292737	HNRNPD	conserved	15.4678	Pass	14.5322	23693	17.9811	Pass	12.0189	258732
293T	3	chr22:36152152-36152191	RBFOX2	conserved	19.4202	Pass	10.5798	1529.54	22.1793	Pass	7.82074	4.74921e+06
293T	3	chr10:267135-267296	ZMYND11	conserved	19.8548	Pass	10.1452	1131.46	19.121	Pass	10.879	570156
293T	3	chr2:183889706-183889723	NCKAP1	conserved	27.611	Pass	2.389	4.23795	17.8725	Pass	12.1275	239976
293T	3	chr5:122930733-122930828	CSNK1G3	conserved	21.0823	Pass	8.91769	482.608	17.965	Pass	12.035	255863
293T	3	chr17:80422163-80422306	NARF	non-conserved	19.2505	Pass	10.7495	1720.54	21.0134	Pass	8.9866	2.11671e+06
293T	3	chr3:53271813-53271836	TKT	non-conserved	14.0188	Pass	15.9812	64686.1	13.0097	Pass	16.9903	8246.14
293T	3	chr20:16354902-16355054	KIF16B	non-conserved	19.3033	Pass	10.6967	1658.73	21.5352	Pass	8.46476	3.03916e+06
293T	3	chr19:19014077-19014232	COPE	non-conserved	16.8906	Pass	13.1094	8836.57	20.0634	Pass	9.93659	1.09569e+06
293T	3	chr21:18976463-18976594	BTG3	non-conserved	18.8965	Pass	11.1035	2199.33	18.5109	Pass	11.4891	373527
293T	3	chr4:2514165-2514324	RNF4	non-conserved	20.3158	Pass	9.68421	821.694	21.0999	Pass	8.90014	2.24746e+06
293T	3	chr16:89291127-89291210	ZNF778	non-conserved	21.5688	Pass	8.43118	344.173	22.3995	Amplification Failure	7.60051	5.53245e+06
293T	3	chr21:45560132-45560224	C21orf33	non-conserved	19.8843	Pass	10.1157	1108.49	20.832	Pass	9.16803	1.86658e+06
293T	3	chr8:42046452-42046589	PLAT	non-conserved	21.6794	Pass	8.32064	318.714	>30	No Call	NA	NA
293T	3	chr5:1264519-1264707	TERT	non-conserved	20.9602	Amplification Failure	9.03975	525.304	>30	No Call	NA	NA
293T	3	chr13:53235610-53235705	SUGT1	non-conserved	17.8953	Pass	12.1047	4403.21	17.9321	Pass	12.0679	250090
293T	3	chr17:12914980-12915099	ELAC2	non-conserved	19.8075	Pass	10.1925	1169.14	20.9832	Pass	9.01683	2.07283e+06
293T	3	chr19:57986392-57986514	ZNF772	non-conserved	>30	No Call	NA	NA	>30	No Call	NA	NA
293T	3	chr13:76101949-76101987	COMMD6	non-conserved	>30	No Call	NA	NA	16.1798	Pass	13.8202	74231.8
293T	3	chr5:34949648-34949782	DNAJC21	non-conserved	>30	No Call	NA	NA	18.7158	Pass	11.2842	430538
293T	3	chr19:58151280-58151435	ZNF211	non-conserved	21.0132	Pass	8.98682	506.343	21.2382	Pass	8.76178	2.47366e+06
293T	3	chr11:106617277-106617369	GUCY1A2	non-conserved	>30	No Call	NA	NA	24.3304	Amplification Failure	5.66958	2.10953e+07
293T	3	chr1:60106952-60107023	FGGY	non-conserved	>30	No Call	NA	NA	23.977	Pass	6.02296	1.65123e+07
293T	3	chr9:133981575-133981652	AIF1L	non-conserved	>30	No Call	NA	NA	17.7326	Pass	12.2674	217787
293T	3	chr15:80259979-80260034	BCL2A1	non-conserved	22.5627	Amplification Failure	7.43727	172.317	26.8791	Amplification Failure	3.12085	1.23432e+08
293T	3	chr6:3264443-3264559	PSMG4	non-conserved	19.1442	Pass	10.8558	1852.19	19.3817	Pass	10.6183	683081
293T	3	chr16:85022369-85022479	ZDHHC7	non-conserved	16.8027	Pass	13.1973	9391.63	18.7305	Pass	11.2695	434940
293T	4	chr12:53858544-53858636	PCBP2	conserved	14.9667	Pass	15.0333	33533.3	15.5171	Pass	14.4829	46892.4
293T	4	chr17:29579956-29580018	NF1	conserved	16.1095	Pass	13.8905	15185.5	22.3179	Pass	7.68207	5.22839e+06
293T	4	chrX:39930890-39930943	BCOR	conserved	18.4555	Pass	11.5445	2986	18.4237	Pass	11.5763	351618
293T	4	chr7:87815930-87816016	ADAM22	conserved	21.5987	Pass	8.40132	337.104	20.4792	Pass	9.52084	1.46164e+06
293T	4	chr4:74005248-74006000	ANKRD17	conserved	17.2552	Pass	12.7448	6862.94	18.6036	Pass	11.3964	398318
293T	4	chr8:144902836-144902886	PUF60	conserved	18.0408	Pass	11.9592	3980.74	18.5981	Pass	11.4019	396805
293T	4	chr4:76579167-76579265	G3BP2	conserved	18.9417	Pass	11.0583	2131.48	17.4404	Pass	12.5596	177867
293T	4	chr15:73889363-73889710	NPTN	conserved	27.0387	Pass	2.96129	6.78821	19.5817	Pass	10.4183	784675
293T	4	chr5:145847904-145847966	TCERG1	conserved	20.7289	Pass	9.27109	616.84	20.6189	Pass	9.3811	1.6103e+06
293T	4	chr18:23615795-23615887	SS18	conserved	20.0704	Pass	9.92964	974.261	17.0992	Pass	12.9008	140396
293T	4	chr3:50410496-50410516	CACNA2D2	conserved	22.5673	Pass	7.43268	171.766	19.9448	Pass	10.0552	1.00923e+06
293T	4	chr18:45396846-45396935	SMAD2	conserved	18.2387	Pass	11.7613	3470.33	18.3092	Pass	11.6908	324791
293T	4	chr4:101950323-101950352	PPP3CA	conserved	>30	No Call	NA	NA	18.0713	Pass	11.9287	275426
293T	4	chr2:175986172-175986268	ATF2	conserved	18.554	Pass	11.446	2788.91	17.5754	Pass	12.4246	195312
293T	4	chr17:30688487-30688534	ZNF207	conserved	16.7516	Pass	13.2484	9730.37	19.6725	Pass	10.3275	835611
293T	4	chr10:75199630-75199659	PPP3CB	conserved	19.8815	Amplification Failure	10.1185	1110.63	21.5951	Pass	8.40489	3.16792e+06
293T	4	chr5:130785716-130785739	RAPGEF6	conserved	19.5483	Pass	10.4517	1399.48	17.9544	Pass	12.0456	253980
293T	4	chr4:83292681-83292737	HNRNPD	conserved	15.9161	Pass	14.0839	17363.5	18.153	Pass	11.847	291478
293T	4	chr22:36152152-36152191	RBFOX2	conserved	18.9107	Pass	11.0893	2177.71	22.1228	Pass	7.8772	4.56695e+06
293T	4	chr10:267135-267296	ZMYND11	conserved	19.7252	Pass	10.2748	1237.9	19.2597	Pass	10.7403	627689
293T	4	chr2:183889706-183889723	NCKAP1	conserved	27.3383	Pass	2.66174	5.32794	18.473	Pass	11.527	363853
293T	4	chr5:122930733-122930828	CSNK1G3	conserved	22.636	Pass	7.36404	163.739	18.3909	Pass	11.6091	343720
293T	4	chr17:80422163-80422306	NARF	non-conserved	19.8807	Pass	10.1193	1111.25	20.4974	Pass	9.50263	1.48021e+06
293T	4	chr3:53271813-53271836	TKT	non-conserved	13.9869	Pass	16.0131	66131.8	13.1877	Pass	16.8123	9329.22
293T	4	chr20:16354902-16355054	KIF16B	non-conserved	19.5512	Pass	10.4488	1396.7	20.5905	Pass	9.40953	1.57888e+06
293T	4	chr19:19014077-19014232	COPE	non-conserved	17.0788	Pass	12.9212	7755.38	20.3803	Pass	9.61971	1.36483e+06
293T	4	chr21:18976463-18976594	BTG3	non-conserved	18.7472	Pass	11.2528	2439.29	18.581	Pass	11.419	392139
293T	4	chr4:2514165-2514324	RNF4	non-conserved	25.3428	Pass	4.65716	24.2317	20.8109	Pass	9.18911	1.83951e+06
293T	4	chr16:89291127-89291210	ZNF778	non-conserved	20.4531	Pass	9.54693	747.016	25.6161	Pass	4.38392	5.14291e+07
293T	4	chr21:45560132-45560224	C21orf33	non-conserved	20.1163	Pass	9.88367	943.674	20.6587	Pass	9.34127	1.65538e+06
293T	4	chr8:42046452-42046589	PLAT	non-conserved	22.5535	Pass	7.44648	173.427	>30	No Call	NA	NA
293T	4	chr5:1264519-1264707	TERT	non-conserved	20.8118	Pass	9.18822	582.35	>30	No Call	NA	NA
293T	4	chr13:53235610-53235705	SUGT1	non-conserved	17.7066	Pass	12.2934	5018.78	17.8266	Pass	12.1734	232454
293T	4	chr17:12914980-12915099	ELAC2	non-conserved	19.0172	Pass	10.9828	2022.7	21.5636	Pass	8.43639	3.09951e+06
293T	4	chr19:57986392-57986514	ZNF772	non-conserved	22.6842	Amplification Failure	7.31583	158.326	>30	No Call	NA	NA
293T	4	chr13:76101949-76101987	COMMD6	non-conserved	>30	No Call	NA	NA	16.3442	Pass	13.6558	83194.1
293T	4	chr5:34949648-34949782	DNAJC21	non-conserved	23.095	Pass	6.90499	118.842	18.1027	Pass	11.8973	281486
293T	4	chr19:58151280-58151435	ZNF211	non-conserved	21.2921	Pass	8.70789	417.154	20.8291	Pass	9.17088	1.8629e+06
293T	4	chr11:106617277-106617369	GUCY1A2	non-conserved	>30	No Call	NA	NA	24.8524	Amplification Failure	5.14756	3.02921e+07
293T	4	chr1:60106952-60107023	FGGY	non-conserved	23.6669	Pass	6.33312	79.6229	23.8072	Pass	6.19284	1.46781e+07
293T	4	chr9:133981575-133981652	AIF1L	non-conserved	>30	No Call	NA	NA	17.8885	Pass	12.1115	242641
293T	4	chr15:80259979-80260034	BCL2A1	non-conserved	23.7485	Amplification Failure	6.25151	75.189	25.462	Amplification Failure	4.53803	4.62186e+07
293T	4	chr6:3264443-3264559	PSMG4	non-conserved	19.2423	Pass	10.7577	1730.37	18.3784	Pass	11.6216	340750
293T	4	chr16:85022369-85022479	ZDHHC7	non-conserved	17.1692	Pass	12.8308	7284.24	19.8137	Pass	10.1863	921575
293T	5	chr12:53858544-53858636	PCBP2	conserved	14.6423	Pass	15.3577	41988	15.4391	Pass	14.5609	44424.3
293T	5	chr17:29579956-29580018	NF1	conserved	16.0309	Pass	13.9691	16036.2	20.1378	Pass	9.86216	1.1537e+06
293T	5	chrX:39930890-39930943	BCOR	conserved	18.6619	Pass	11.3381	2587.86	17.6978	Pass	12.3022	212601
293T	5	chr7:87815930-87816016	ADAM22	conserved	24.5782	Pass	5.42183	41.8681	20.5122	Pass	9.48782	1.49548e+06
293T	5	chr4:74005248-74006000	ANKRD17	conserved	17.1724	Pass	12.8276	7268.45	18.2531	Pass	11.7469	312405
293T	5	chr8:144902836-144902886	PUF60	conserved	18.1016	Pass	11.8984	3816.37	18.6956	Pass	11.3044	424547
293T	5	chr4:76579167-76579265	G3BP2	conserved	18.9549	Pass	11.0451	2112.09	17.071	Pass	12.929	137686
293T	5	chr15:73889363-73889710	NPTN	conserved	>30	No Call	NA	NA	20.2737	Pass	9.72631	1.26762e+06
293T	5	chr5:145847904-145847966	TCERG1	conserved	22.0644	Pass	7.93559	243.821	20.817	Pass	9.18301	1.8473e+06
293T	5	chr18:23615795-23615887	SS18	conserved	20.612	Pass	9.38803	669.007	16.9121	Pass	13.0879	123324
293T	5	chr3:50410496-50410516	CACNA2D2	conserved	22.1406	Pass	7.85942	231.232	20.4866	Pass	9.51342	1.46918e+06
293T	5	chr18:45396846-45396935	SMAD2	conserved	17.5463	Pass	12.4537	5608.75	18.0581	Pass	11.9419	272924
293T	5	chr4:101950323-101950352	PPP3CA	conserved	>30	No Call	NA	NA	17.9669	Pass	12.0331	256193
293T	5	chr2:175986172-175986268	ATF2	conserved	18.4878	Pass	11.5122	2919.85	17.2135	Pass	12.7865	151978
293T	5	chr17:30688487-30688534	ZNF207	conserved	16.42	Pass	13.58	12244.6	19.7894	Pass	10.2106	906173
293T	5	chr10:75199630-75199659	PPP3CB	conserved	19.3721	Amplification Failure	10.6279	1581.44	20.8079	Pass	9.19211	1.83569e+06
293T	5	chr5:130785716-130785739	RAPGEF6	conserved	19.3906	Pass	10.6094	1561.27	17.6274	Pass	12.3726	202473
293T	5	chr4:83292681-83292737	HNRNPD	conserved	15.4549	Pass	14.5451	23906	17.9518	Pass	12.0482	253536
293T	5	chr22:36152152-36152191	RBFOX2	conserved	19.1572	Pass	10.8428	1835.51	21.4497	Pass	8.55033	2.86414e+06
293T	5	chr10:267135-267296	ZMYND11	conserved	19.1696	Pass	10.8304	1819.92	18.4721	Pass	11.5279	363634
293T	5	chr2:183889706-183889723	NCKAP1	conserved	25.9857	Pass	4.0143	15.1594	18.1561	Pass	11.8439	292106
293T	5	chr5:122930733-122930828	CSNK1G3	conserved	21.0201	Pass	8.97992	503.923	17.8022	Pass	12.1978	228554
293T	5	chr17:80422163-80422306	NARF	non-conserved	19.2231	Pass	10.7769	1753.55	20.5107	Pass	9.48934	1.4939e+06
293T	5	chr3:53271813-53271836	TKT	non-conserved	14.0706	Pass	15.9294	62403.3	12.9052	Pass	17.0948	7669.93
293T	5	chr20:16354902-16355054	KIF16B	non-conserved	18.9649	Pass	11.0351	2097.38	20.3245	Pass	9.6755	1.31306e+06
293T	5	chr19:19014077-19014232	COPE	non-conserved	16.5163	Pass	13.4837	11453.8	20.9123	Pass	9.08769	1.97348e+06
293T	5	chr21:18976463-18976594	BTG3	non-conserved	19.3914	Pass	10.6086	1560.4	17.8033	Pass	12.1967	228727
293T	5	chr4:2514165-2514324	RNF4	non-conserved	19.7879	Pass	10.2121	1185.2	21.0735	Pass	8.92653	2.20671e+06
293T	5	chr16:89291127-89291210	ZNF778	non-conserved	21.6319	Pass	8.36812	329.411	25.7544	Pass	4.24559	5.66045e+07
293T	5	chr21:45560132-45560224	C21orf33	non-conserved	19.5339	Pass	10.4661	1413.52	20.7108	Pass	9.28918	1.71624e+06
293T	5	chr8:42046452-42046589	PLAT	non-conserved	21.7311	Pass	8.26892	307.456	>30	No Call	NA	NA
293T	5	chr5:1264519-1264707	TERT	non-conserved	20.7944	Pass	9.20565	589.441	>30	No Call	NA	NA
293T	5	chr13:53235610-53235705	SUGT1	non-conserved	17.6038	Pass	12.3962	5389.48	17.8054	Pass	12.1946	229068
293T	5	chr17:12914980-12915099	ELAC2	non-conserved	18.3544	Pass	11.6456	3202.88	21.884	Pass	8.11599	3.8703e+06
293T	5	chr19:57986392-57986514	ZNF772	non-conserved	23.4817	Amplification Failure	6.51829	90.6644	>30	No Call	NA	NA
293T	5	chr13:76101949-76101987	COMMD6	non-conserved	>30	No Call	NA	NA	15.8252	Pass	14.1748	58057.7
293T	5	chr5:34949648-34949782	DNAJC21	non-conserved	24.0312	Pass	5.96884	61.6324	17.8865	Pass	12.1135	242309
293T	5	chr19:58151280-58151435	ZNF211	non-conserved	20.1551	Pass	9.84495	918.655	20.3256	Pass	9.67437	1.31408e+06
293T	5	chr11:106617277-106617369	GUCY1A2	non-conserved	>30	No Call	NA	NA	>30	No Call	NA	NA
293T	5	chr1:60106952-60107023	FGGY	non-conserved	>30	No Call	NA	NA	>30	No Call	NA	NA
293T	5	chr9:133981575-133981652	AIF1L	non-conserved	>30	No Call	NA	NA	18.2804	Pass	11.7196	318389
293T	5	chr15:80259979-80260034	BCL2A1	non-conserved	>30	No Call	NA	NA	>30	No Call	NA	NA
293T	5	chr6:3264443-3264559	PSMG4	non-conserved	19.4783	Pass	10.5217	1469.12	18.8923	Pass	11.1077	486568
293T	5	chr16:85022369-85022479	ZDHHC7	non-conserved	16.8879	Pass	13.1121	8852.74	18.9547	Pass	11.0453	508095
293T	6	chr12:53858544-53858636	PCBP2	conserved	14.7616	Pass	15.2384	38656.2	15.3051	Pass	14.6949	40483.5
293T	6	chr17:29579956-29580018	NF1	conserved	15.6871	Pass	14.3129	20351.1	20.6158	Pass	9.38416	1.60689e+06
293T	6	chrX:39930890-39930943	BCOR	conserved	18.0955	Pass	11.9045	3832.6	18.2604	Pass	11.7396	314002
293T	6	chr7:87815930-87816016	ADAM22	conserved	21.7967	Pass	8.20334	293.748	20.0318	Pass	9.96817	1.07197e+06
293T	6	chr4:74005248-74006000	ANKRD17	conserved	16.9857	Pass	13.0143	8272.74	18.4096	Pass	11.5904	348200
293T	6	chr8:144902836-144902886	PUF60	conserved	17.7221	Pass	12.2779	4965.18	18.6511	Pass	11.3489	411657
293T	6	chr4:76579167-76579265	G3BP2	conserved	19.6819	Pass	10.3181	1275.57	17.0619	Pass	12.9381	136820
293T	6	chr15:73889363-73889710	NPTN	conserved	>30	No Call	NA	NA	19.3351	Pass	10.6649	661377
293T	6	chr5:145847904-145847966	TCERG1	conserved	19.7617	Pass	10.2383	1206.87	19.836	Pass	10.164	935886
293T	6	chr18:23615795-23615887	SS18	conserved	20.2239	Pass	9.77608	875.783	17.06	Pass	12.94	136635
293T	6	chr3:50410496-50410516	CACNA2D2	conserved	23.1725	Pass	6.82753	112.577	19.6342	Pass	10.3658	813707
293T	6	chr18:45396846-45396935	SMAD2	conserved	17.3184	Pass	12.6816	6568.53	17.9129	Pass	12.0871	246785
293T	6	chr4:101950323-101950352	PPP3CA	conserved	>30	No Call	NA	NA	17.6572	Pass	12.3428	206701
293T	6	chr2:175986172-175986268	ATF2	conserved	18.4185	Pass	11.5815	3063.59	17.0682	Pass	12.9318	137412
293T	6	chr17:30688487-30688534	ZNF207	conserved	16.9542	Pass	13.0458	8455.22	20.2934	Pass	9.70661	1.28504e+06
293T	6	chr10:75199630-75199659	PPP3CB	conserved	18.5815	Amplification Failure	11.4185	2736.15	20.17	Pass	9.83005	1.17967e+06
293T	6	chr5:130785716-130785739	RAPGEF6	conserved	19.3319	Pass	10.6681	1626.08	17.9199	Pass	12.0801	247992
293T	6	chr4:83292681-83292737	HNRNPD	conserved	15.6548	Pass	14.3452	20812.6	17.9478	Pass	12.0522	252834
293T	6	chr22:36152152-36152191	RBFOX2	conserved	19.6806	Pass	10.3194	1276.78	22.7983	Pass	7.20173	7.29398e+06
293T	6	chr10:267135-267296	ZMYND11	conserved	19.3201	Pass	10.6799	1639.49	19.2826	Pass	10.7174	637745
293T	6	chr2:183889706-183889723	NCKAP1	conserved	28.9699	Amplification Failure	1.0301	1.04217	17.8821	Pass	12.1179	241579
293T	6	chr5:122930733-122930828	CSNK1G3	conserved	20.4103	Pass	9.58968	769.517	18.2671	Pass	11.7329	315454
293T	6	chr17:80422163-80422306	NARF	non-conserved	19.3204	Pass	10.6796	1639.16	21.181	Pass	8.81901	2.37746e+06
293T	6	chr3:53271813-53271836	TKT	non-conserved	14.2121	Pass	15.7879	56574.6	12.8774	Pass	17.1226	7523.7
293T	6	chr20:16354902-16355054	KIF16B	non-conserved	18.6205	Pass	11.3795	2663.14	21.4716	Pass	8.52844	2.90793e+06
293T	6	chr19:19014077-19014232	COPE	non-conserved	16.6793	Pass	13.3207	10230.1	20.7361	Pass	9.26386	1.74663e+06
293T	6	chr21:18976463-18976594	BTG3	non-conserved	19.5755	Pass	10.4245	1373.28	17.7422	Pass	12.2578	219244
293T	6	chr4:2514165-2514324	RNF4	non-conserved	20.42	Pass	9.58005	764.389	20.5656	Pass	9.43439	1.5519e+06
293T	6	chr16:89291127-89291210	ZNF778	non-conserved	21.2064	Pass	8.79363	442.759	24.7175	Pass	5.28254	2.75865e+07
293T	6	chr21:45560132-45560224	C21orf33	non-conserved	19.5004	Pass	10.4996	1446.77	20.6862	Pass	9.31376	1.68724e+06
293T	6	chr8:42046452-42046589	PLAT	non-conserved	20.3707	Pass	9.62928	790.959	>30	No Call	NA	NA
293T	6	chr5:1264519-1264707	TERT	non-conserved	20.5711	Pass	9.42891	688.264	>30	No Call	NA	NA
293T	6	chr13:53235610-53235705	SUGT1	non-conserved	17.8242	Pass	12.1758	4625.85	17.7803	Pass	12.2197	225120
293T	6	chr17:12914980-12915099	ELAC2	non-conserved	19.481	Pass	10.519	1466.34	21.8826	Pass	8.11738	3.86656e+06
293T	6	chr19:57986392-57986514	ZNF772	non-conserved	23.6118	Pass	6.3882	82.7604	>30	No Call	NA	NA
293T	6	chr13:76101949-76101987	COMMD6	non-conserved	>30	No Call	NA	NA	15.8366	Pass	14.1634	58517.5
293T	6	chr5:34949648-34949782	DNAJC21	non-conserved	>30	No Call	NA	NA	18.0425	Pass	11.9575	269984
293T	6	chr19:58151280-58151435	ZNF211	non-conserved	20.3696	Pass	9.63036	791.549	20.1133	Pass	9.8867	1.13424e+06
293T	6	chr11:106617277-106617369	GUCY1A2	non-conserved	>30	No Call	NA	NA	24.0086	Amplification Failure	5.99139	1.68777e+07
293T	6	chr1:60106952-60107023	FGGY	non-conserved	>30	No Call	NA	NA	22.4925	Amplification Failure	7.5075	5.9009e+06
293T	6	chr9:133981575-133981652	AIF1L	non-conserved	>30	No Call	NA	NA	17.7281	Pass	12.2719	217118
293T	6	chr15:80259979-80260034	BCL2A1	non-conserved	21.8334	Amplification Failure	8.16661	286.34	22.6648	Pass	7.33525	6.6492e+06
293T	6	chr6:3264443-3264559	PSMG4	non-conserved	18.6224	Pass	11.3776	2659.8	18.3947	Pass	11.6053	344624
293T	6	chr16:85022369-85022479	ZDHHC7	non-conserved	16.8473	Pass	13.1527	9105.63	19.4474	Pass	10.5526	714926
293T	7	chr12:53858544-53858636	PCBP2	conserved	14.5829	Pass	15.4171	43752	15.2477	Pass	14.7523	38905.5
293T	7	chr17:29579956-29580018	NF1	conserved	15.9282	Pass	14.0718	17218.7	20.9441	Pass	9.05594	2.01739e+06
293T	7	chrX:39930890-39930943	BCOR	conserved	18.519	Pass	11.481	2857.37	18.4159	Pass	11.5841	349735
293T	7	chr7:87815930-87816016	ADAM22	conserved	20.5693	Pass	9.43068	689.109	20.4379	Pass	9.56205	1.42048e+06
293T	7	chr4:74005248-74006000	ANKRD17	conserved	16.8973	Pass	13.1027	8795.64	18.491	Pass	11.509	368427
293T	7	chr8:144902836-144902886	PUF60	conserved	17.6304	Pass	12.3696	5291.03	18.3829	Pass	11.6171	341828
293T	7	chr4:76579167-76579265	G3BP2	conserved	19.3821	Pass	10.6179	1570.43	17.4141	Pass	12.5859	174647
293T	7	chr15:73889363-73889710	NPTN	conserved	>30	No Call	NA	NA	19.519	Pass	10.481	751308
293T	7	chr5:145847904-145847966	TCERG1	conserved	21.2451	Pass	8.75491	431.008	20.0113	Pass	9.98874	1.05679e+06
293T	7	chr18:23615795-23615887	SS18	conserved	19.6309	Pass	10.3691	1321.5	16.8538	Pass	13.1462	118436
293T	7	chr3:50410496-50410516	CACNA2D2	conserved	23.3723	Pass	6.62768	97.885	19.4845	Pass	10.5155	733548
293T	7	chr18:45396846-45396935	SMAD2	conserved	17.4357	Pass	12.5643	6055.63	17.9323	Pass	12.0677	250128
293T	7	chr4:101950323-101950352	PPP3CA	conserved	23.9398	Amplification Failure	6.06024	65.7289	17.2831	Pass	12.7169	159490
293T	7	chr2:175986172-175986268	ATF2	conserved	18.3117	Pass	11.6883	3299.17	16.9741	Pass	13.0259	128738
293T	7	chr17:30688487-30688534	ZNF207	conserved	16.8402	Pass	13.1598	9150.74	19.4569	Pass	10.5431	719607
293T	7	chr10:75199630-75199659	PPP3CB	conserved	18.7865	Amplification Failure	11.2135	2373.58	20.3232	Pass	9.67683	1.31185e+06
293T	7	chr5:130785716-130785739	RAPGEF6	conserved	19.786	Pass	10.214	1186.75	17.5396	Pass	12.4604	190527
293T	7	chr4:83292681-83292737	HNRNPD	conserved	15.2124	Pass	14.7876	28281.2	17.9765	Pass	12.0235	257915
293T	7	chr22:36152152-36152191	RBFOX2	conserved	20.0573	Pass	9.94268	983.11	22.8034	Pass	7.19662	7.31984e+06
293T	7	chr10:267135-267296	ZMYND11	conserved	19.469	Pass	10.531	1478.61	18.7015	Pass	11.2985	426296
293T	7	chr2:183889706-183889723	NCKAP1	conserved	27.6383	Pass	2.36171	4.13978	18.3863	Pass	11.6137	342628
293T	7	chr5:122930733-122930828	CSNK1G3	conserved	19.7336	Pass	10.2664	1230.64	18.404	Pass	11.596	346854
293T	7	chr17:80422163-80422306	NARF	non-conserved	18.384	Pass	11.616	3137.91	21.0023	Pass	8.99771	2.10049e+06
293T	7	chr3:53271813-53271836	TKT	non-conserved	14.2163	Pass	15.7837	56409.3	12.7314	Pass	17.2686	6799.33
293T	7	chr20:16354902-16355054	KIF16B	non-conserved	19.0686	Pass	10.9314	1951.9	20.5975	Pass	9.40247	1.58662e+06
293T	7	chr19:19014077-19014232	COPE	non-conserved	16.7487	Pass	13.2513	9749.81	21.2155	Pass	8.78454	2.43495e+06
293T	7	chr21:18976463-18976594	BTG3	non-conserved	18.1575	Pass	11.8425	3671.32	17.906	Pass	12.094	245608
293T	7	chr4:2514165-2514324	RNF4	non-conserved	19.5303	Pass	10.4697	1417.09	20.2114	Pass	9.78862	1.21404e+06
293T	7	chr16:89291127-89291210	ZNF778	non-conserved	22.5408	Pass	7.45925	174.978	23.443	Pass	6.55699	1.14038e+07
293T	7	chr21:45560132-45560224	C21orf33	non-conserved	19.331	Pass	10.669	1627.12	20.8196	Pass	9.18038	1.85067e+06
293T	7	chr8:42046452-42046589	PLAT	non-conserved	22.6824	Pass	7.31765	158.526	>30	No Call	NA	NA
293T	7	chr5:1264519-1264707	TERT	non-conserved	20.7402	Pass	9.25983	612.037	>30	No Call	NA	NA
293T	7	chr13:53235610-53235705	SUGT1	non-conserved	17.8522	Pass	12.1478	4536.88	17.8716	Pass	12.1284	239820
293T	7	chr17:12914980-12915099	ELAC2	non-conserved	18.6582	Pass	11.3418	2594.42	21.6906	Pass	8.30945	3.38459e+06
293T	7	chr19:57986392-57986514	ZNF772	non-conserved	23.7248	Pass	6.2752	76.4502	>30	No Call	NA	NA
293T	7	chr13:76101949-76101987	COMMD6	non-conserved	>30	No Call	NA	NA	16.0124	Pass	13.9876	66101.1
293T	7	chr5:34949648-34949782	DNAJC21	non-conserved	23.8879	Pass	6.11213	68.1725	17.8073	Pass	12.1927	229364
293T	7	chr19:58151280-58151435	ZNF211	non-conserved	20.282	Pass	9.71803	841.206	20.4437	Pass	9.55626	1.4262e+06
293T	7	chr11:106617277-106617369	GUCY1A2	non-conserved	>30	No Call	NA	NA	>30	No Call	NA	NA
293T	7	chr1:60106952-60107023	FGGY	non-conserved	>30	No Call	NA	NA	23.3196	Pass	6.68039	1.04689e+07
293T	7	chr9:133981575-133981652	AIF1L	non-conserved	>30	No Call	NA	NA	17.5999	Pass	12.4001	198657
293T	7	chr15:80259979-80260034	BCL2A1	non-conserved	22.3106	Amplification Failure	7.68937	205.411	26.254	Amplification Failure	3.74602	8.0027e+07
293T	7	chr6:3264443-3264559	PSMG4	non-conserved	18.2774	Pass	11.7226	3378.63	18.1583	Pass	11.8417	292544
293T	7	chr16:85022369-85022479	ZDHHC7	non-conserved	17.0908	Pass	12.9092	7691.47	18.9918	Pass	11.0082	521320
293T	8	chr12:53858544-53858636	PCBP2	conserved	14.8712	Pass	15.1288	35825.8	15.5517	Pass	14.4483	48030.6
293T	8	chr17:29579956-29580018	NF1	conserved	16.0441	Pass	13.9559	15889.9	20.805	Pass	9.19503	1.83198e+06
293T	8	chrX:39930890-39930943	BCOR	conserved	18.8598	Pass	11.1402	2255.98	18.7651	Pass	11.2349	445511
293T	8	chr7:87815930-87816016	ADAM22	conserved	21.3379	Pass	8.66205	404.077	20.4645	Pass	9.53553	1.44684e+06
293T	8	chr4:74005248-74006000	ANKRD17	conserved	17.3361	Pass	12.6639	6488.43	18.4469	Pass	11.5531	357331
293T	8	chr8:144902836-144902886	PUF60	conserved	18.2082	Pass	11.7918	3544.48	18.1662	Pass	11.8338	294155
293T	8	chr4:76579167-76579265	G3BP2	conserved	18.3797	Pass	11.6203	3147.27	17.325	Pass	12.675	164188
293T	8	chr15:73889363-73889710	NPTN	conserved	>30	No Call	NA	NA	18.9497	Pass	11.0503	506326
293T	8	chr5:145847904-145847966	TCERG1	conserved	20.7587	Pass	9.24134	604.23	20.0229	Pass	9.97707	1.06538e+06
293T	8	chr18:23615795-23615887	SS18	conserved	20.7628	Pass	9.23723	602.509	17.2136	Pass	12.7864	151989
293T	8	chr3:50410496-50410516	CACNA2D2	conserved	21.5812	Pass	8.41883	341.232	19.4621	Pass	10.5379	722235
293T	8	chr18:45396846-45396935	SMAD2	conserved	17.9126	Pass	12.0874	4350.66	18.0692	Pass	11.9308	275021
293T	8	chr4:101950323-101950352	PPP3CA	conserved	26.8519	Pass	3.14811	7.86496	18.1653	Pass	11.8347	293972
293T	8	chr2:175986172-175986268	ATF2	conserved	19.2241	Pass	10.7759	1752.34	17.161	Pass	12.839	146541
293T	8	chr17:30688487-30688534	ZNF207	conserved	16.4204	Pass	13.5796	12241.2	19.7452	Pass	10.2548	878840
293T	8	chr10:75199630-75199659	PPP3CB	conserved	20.4661	Amplification Failure	9.53389	740.289	20.8782	Pass	9.12177	1.92741e+06
293T	8	chr5:130785716-130785739	RAPGEF6	conserved	20.0422	Pass	9.95782	993.495	17.9201	Pass	12.0799	248017
293T	8	chr4:83292681-83292737	HNRNPD	conserved	15.5512	Pass	14.4488	22361.6	18.0771	Pass	11.9229	276539
293T	8	chr22:36152152-36152191	RBFOX2	conserved	18.5088	Pass	11.4912	2877.61	22.9152	Pass	7.08484	7.90955e+06
293T	8	chr10:267135-267296	ZMYND11	conserved	19.639	Pass	10.361	1314.1	18.6723	Pass	11.3277	417754
293T	8	chr2:183889706-183889723	NCKAP1	conserved	25.4135	Pass	4.58647	23.025	18.014	Pass	11.986	264703
293T	8	chr5:122930733-122930828	CSNK1G3	conserved	20.6054	Pass	9.39461	672.069	17.9632	Pass	12.0368	255541
293T	8	chr17:80422163-80422306	NARF	non-conserved	18.9234	Pass	11.0766	2158.72	20.444	Pass	9.55599	1.42646e+06
293T	8	chr3:53271813-53271836	TKT	non-conserved	14.059	Pass	15.941	62909.5	12.9309	Pass	17.0691	7807.71
293T	8	chr20:16354902-16355054	KIF16B	non-conserved	18.3317	Pass	11.6683	3253.71	20.5163	Pass	9.48367	1.49979e+06
293T	8	chr19:19014077-19014232	COPE	non-conserved	16.5494	Pass	13.4506	11194.6	19.449	Pass	10.551	715707
293T	8	chr21:18976463-18976594	BTG3	non-conserved	18.8523	Pass	11.1477	2267.78	18.028	Pass	11.972	267280
293T	8	chr4:2514165-2514324	RNF4	non-conserved	20.6674	Pass	9.33263	643.767	20.2876	Pass	9.71235	1.27994e+06
293T	8	chr16:89291127-89291210	ZNF778	non-conserved	21.5628	Pass	8.4372	345.618	25.2554	Pass	4.74455	4.00541e+07
293T	8	chr21:45560132-45560224	C21orf33	non-conserved	20.105	Pass	9.895	951.122	21.1605	Pass	8.83949	2.34394e+06
293T	8	chr8:42046452-42046589	PLAT	non-conserved	20.7893	Pass	9.2107	591.51	>30	No Call	NA	NA
293T	8	chr5:1264519-1264707	TERT	non-conserved	20.6359	Pass	9.36412	657.992	>30	No Call	NA	NA
293T	8	chr13:53235610-53235705	SUGT1	non-conserved	18.1672	Pass	11.8328	3646.76	17.7741	Pass	12.2259	224145
293T	8	chr17:12914980-12915099	ELAC2	non-conserved	19.0936	Pass	10.9064	1918.38	22.4623	Pass	7.53772	5.77855e+06
293T	8	chr19:57986392-57986514	ZNF772	non-conserved	>30	No Call	NA	NA	>30	No Call	NA	NA
293T	8	chr13:76101949-76101987	COMMD6	non-conserved	>30	No Call	NA	NA	15.7917	Pass	14.2083	56723.4
293T	8	chr5:34949648-34949782	DNAJC21	non-conserved	>30	No Call	NA	NA	18.8322	Pass	11.1678	466715
293T	8	chr19:58151280-58151435	ZNF211	non-conserved	20.0157	Pass	9.98425	1011.88	21.8486	Pass	8.15136	3.77655e+06
293T	8	chr11:106617277-106617369	GUCY1A2	non-conserved	28.398	Pass	1.60199	2.03563	>30	No Call	NA	NA
293T	8	chr1:60106952-60107023	FGGY	non-conserved	>30	No Call	NA	NA	24.1007	Pass	5.89931	1.799e+07
293T	8	chr9:133981575-133981652	AIF1L	non-conserved	>30	No Call	NA	NA	17.5633	Pass	12.4367	193676
293T	8	chr15:80259979-80260034	BCL2A1	non-conserved	23.2447	Pass	6.75526	107.028	26.2514	Amplification Failure	3.74859	7.98844e+07
293T	8	chr6:3264443-3264559	PSMG4	non-conserved	19.1292	Pass	10.8708	1871.57	19.1458	Pass	10.8542	580046
293T	8	chr16:85022369-85022479	ZDHHC7	non-conserved	17.2355	Pass	12.7645	6957.03	18.6841	Pass	11.3159	421189
293T	9	chr12:53858544-53858636	PCBP2	conserved	14.7344	Pass	15.2656	39391.1	15.7243	Pass	14.2757	54134.2
293T	9	chr17:29579956-29580018	NF1	conserved	15.9021	Pass	14.0979	17533.6	21.6704	Pass	8.32963	3.33758e+06
293T	9	chrX:39930890-39930943	BCOR	conserved	18.3804	Pass	11.6196	3145.57	18.737	Pass	11.263	436921
293T	9	chr7:87815930-87816016	ADAM22	conserved	21.7141	Pass	8.28591	311.11	21.2103	Pass	8.78966	2.42633e+06
293T	9	chr4:74005248-74006000	ANKRD17	conserved	17.1655	Pass	12.8345	7302.92	18.4408	Pass	11.5592	355832
293T	9	chr8:144902836-144902886	PUF60	conserved	18.2736	Pass	11.7264	3387.49	18.732	Pass	11.268	435409
293T	9	chr4:76579167-76579265	G3BP2	conserved	19.4929	Pass	10.5071	1454.32	17.2937	Pass	12.7063	160670
293T	9	chr15:73889363-73889710	NPTN	conserved	>30	No Call	NA	NA	19.9486	Pass	10.0514	1.01191e+06
293T	9	chr5:145847904-145847966	TCERG1	conserved	20.1283	Pass	9.87173	935.884	21.218	Pass	8.782	2.43924e+06
293T	9	chr18:23615795-23615887	SS18	conserved	20.4544	Pass	9.54563	746.344	17.3251	Pass	12.6749	164199
293T	9	chr3:50410496-50410516	CACNA2D2	conserved	20.7323	Pass	9.26769	615.385	20.179	Pass	9.82098	1.18711e+06
293T	9	chr18:45396846-45396935	SMAD2	conserved	18.1405	Pass	11.8595	3714.89	17.9395	Pass	12.0605	251381
293T	9	chr4:101950323-101950352	PPP3CA	conserved	>30	No Call	NA	NA	17.9497	Pass	12.0503	253153
293T	9	chr2:175986172-175986268	ATF2	conserved	18.6738	Pass	11.3262	2566.65	17.429	Pass	12.571	176461
293T	9	chr17:30688487-30688534	ZNF207	conserved	16.3208	Pass	13.6792	13116.5	19.7548	Pass	10.2452	884658
293T	9	chr10:75199630-75199659	PPP3CB	conserved	19.0401	Amplification Failure	10.9599	1990.83	21.554	Pass	8.446	3.07893e+06
293T	9	chr5:130785716-130785739	RAPGEF6	conserved	19.0395	Pass	10.9605	1991.65	17.9506	Pass	12.0494	253313
293T	9	chr4:83292681-83292737	HNRNPD	conserved	15.8206	Pass	14.1794	18552.5	17.8547	Pass	12.1453	237027
293T	9	chr22:36152152-36152191	RBFOX2	conserved	19.1788	Pass	10.8212	1808.24	22.6659	Pass	7.33412	6.65441e+06
293T	9	chr10:267135-267296	ZMYND11	conserved	19.4083	Pass	10.5917	1542.21	18.999	Pass	11.001	523922
293T	9	chr2:183889706-183889723	NCKAP1	conserved	28.4168	Amplification Failure	1.58315	1.99624	18.0503	Pass	11.9497	271435
293T	9	chr5:122930733-122930828	CSNK1G3	conserved	22.8127	Pass	7.18728	144.742	18.7035	Pass	11.2965	426898
293T	9	chr17:80422163-80422306	NARF	non-conserved	19.3884	Pass	10.6116	1563.61	20.9417	Pass	9.05829	2.0141e+06
293T	9	chr3:53271813-53271836	TKT	non-conserved	14.156	Pass	15.844	58816.9	12.9059	Pass	17.0941	7673.69
293T	9	chr20:16354902-16355054	KIF16B	non-conserved	19.7048	Pass	10.2952	1255.52	19.83	Pass	10.17	932003
293T	9	chr19:19014077-19014232	COPE	non-conserved	16.6942	Pass	13.3058	10125.2	20.0204	Pass	9.97959	1.06351e+06
293T	9	chr21:18976463-18976594	BTG3	non-conserved	19.6281	Pass	10.3719	1324.13	17.5609	Pass	12.4391	193357
293T	9	chr4:2514165-2514324	RNF4	non-conserved	20.1016	Pass	9.89836	953.339	23.4228	Pass	6.57721	1.1245e+07
293T	9	chr16:89291127-89291210	ZNF778	non-conserved	23.3451	Pass	6.65491	99.769	22.2885	Pass	7.71147	5.12292e+06
293T	9	chr21:45560132-45560224	C21orf33	non-conserved	19.1506	Pass	10.8494	1844.03	21.0826	Pass	8.91736	2.22079e+06
293T	9	chr8:42046452-42046589	PLAT	non-conserved	23.4374	Pass	6.56257	93.5213	>30	No Call	NA	NA
293T	9	chr5:1264519-1264707	TERT	non-conserved	19.8844	Pass	10.1156	1108.41	>30	No Call	NA	NA
293T	9	chr13:53235610-53235705	SUGT1	non-conserved	17.6119	Pass	12.3881	5359.45	17.8425	Pass	12.1575	235032
293T	9	chr17:12914980-12915099	ELAC2	non-conserved	18.438	Pass	11.562	3022.42	20.7472	Amplification Failure	9.25285	1.76001e+06
293T	9	chr19:57986392-57986514	ZNF772	non-conserved	>30	No Call	NA	NA	>30	No Call	NA	NA
293T	9	chr13:76101949-76101987	COMMD6	non-conserved	>30	No Call	NA	NA	16.0835	Pass	13.9165	69439.7
293T	9	chr5:34949648-34949782	DNAJC21	non-conserved	22.7366	Pass	7.26339	152.638	18.1261	Pass	11.8739	286088
293T	9	chr19:58151280-58151435	ZNF211	non-conserved	20.1475	Pass	9.85249	923.474	20.8044	Pass	9.19565	1.83119e+06
293T	9	chr11:106617277-106617369	GUCY1A2	non-conserved	28.8686	Pass	1.13141	1.19072	24.5688	Amplification Failure	5.43118	2.48859e+07
293T	9	chr1:60106952-60107023	FGGY	non-conserved	>30	No Call	NA	NA	>30	No Call	NA	NA
293T	9	chr9:133981575-133981652	AIF1L	non-conserved	>30	No Call	NA	NA	17.3927	Pass	12.6073	172080
293T	9	chr15:80259979-80260034	BCL2A1	non-conserved	24.1848	Amplification Failure	5.81518	55.3045	>30	No Call	NA	NA
293T	9	chr6:3264443-3264559	PSMG4	non-conserved	18.3898	Pass	11.6102	3125.19	19.5747	Pass	10.4253	780857
293T	9	chr16:85022369-85022479	ZDHHC7	non-conserved	16.9082	Pass	13.0918	8729.33	18.9564	Pass	11.0436	508671
293T	10	chr12:53858544-53858636	PCBP2	conserved	14.5631	Pass	15.4369	44358.2	15.4712	Pass	14.5288	45424.6
293T	10	chr17:29579956-29580018	NF1	conserved	15.8761	Pass	14.1239	17852.6	22.4038	Pass	7.59616	5.54916e+06
293T	10	chrX:39930890-39930943	BCOR	conserved	18.2977	Pass	11.7023	3331.39	17.9116	Pass	12.0884	246564
293T	10	chr7:87815930-87816016	ADAM22	conserved	>30	No Call	NA	NA	21.2139	Pass	8.78606	2.43239e+06
293T	10	chr4:74005248-74006000	ANKRD17	conserved	17.1772	Pass	12.8228	7244.11	18.6378	Amplification Failure	11.3622	407886
293T	10	chr8:144902836-144902886	PUF60	conserved	17.845	Pass	12.155	4559.56	18.7568	Pass	11.2432	442941
293T	10	chr4:76579167-76579265	G3BP2	conserved	19.3035	Pass	10.6965	1658.43	17.1693	Pass	12.8307	147391
293T	10	chr15:73889363-73889710	NPTN	conserved	>30	No Call	NA	NA	19.7026	Pass	10.2974	853218
293T	10	chr5:145847904-145847966	TCERG1	conserved	20.2133	Pass	9.78673	882.282	19.6106	Pass	10.3894	800508
293T	10	chr18:23615795-23615887	SS18	conserved	20.098	Pass	9.902	955.748	17.1887	Pass	12.8113	149385
293T	10	chr3:50410496-50410516	CACNA2D2	conserved	21.4222	Pass	8.5778	381.098	19.877	Pass	10.123	962865
293T	10	chr18:45396846-45396935	SMAD2	conserved	17.6755	Pass	12.3245	5128.05	18.1212	Pass	11.8788	285123
293T	10	chr4:101950323-101950352	PPP3CA	conserved	22.7582	Pass	7.24175	150.351	17.874	Pass	12.126	240227
293T	10	chr2:175986172-175986268	ATF2	conserved	18.4285	Pass	11.5715	3042.44	17.0446	Pass	12.9554	135185
293T	10	chr17:30688487-30688534	ZNF207	conserved	16.6415	Pass	13.3585	10501.7	19.2836	Pass	10.7164	638189
293T	10	chr10:75199630-75199659	PPP3CB	conserved	20.2534	Amplification Failure	9.74658	858.037	20.863	Pass	9.137	1.90717e+06
293T	10	chr5:130785716-130785739	RAPGEF6	conserved	19.4649	Pass	10.5351	1482.83	17.7727	Amplification Failure	12.2273	223930
293T	10	chr4:83292681-83292737	HNRNPD	conserved	15.3765	Pass	14.6235	25239.9	18.2155	Pass	11.7845	304369
293T	10	chr22:36152152-36152191	RBFOX2	conserved	19.185	Pass	10.815	1800.52	22.3418	Pass	7.65822	5.31552e+06
293T	10	chr10:267135-267296	ZMYND11	conserved	19.4094	Pass	10.5906	1541.06	19.991	Pass	10.009	1.04205e+06
293T	10	chr2:183889706-183889723	NCKAP1	conserved	>30	No Call	NA	NA	18.1495	Pass	11.8505	290756
293T	10	chr5:122930733-122930828	CSNK1G3	conserved	19.9998	Pass	10.0002	1023.13	18.0148	Pass	11.9852	264839
293T	10	chr17:80422163-80422306	NARF	non-conserved	18.5348	Pass	11.4652	2826.37	20.6528	Pass	9.34718	1.64862e+06
293T	10	chr3:53271813-53271836	TKT	non-conserved	14.0558	Pass	15.9442	63048.9	12.9588	Pass	17.0412	7960.2
293T	10	chr20:16354902-16355054	KIF16B	non-conserved	19.0492	Pass	10.9508	1978.32	21.318	Pass	8.68196	2.61437e+06
293T	10	chr19:19014077-19014232	COPE	non-conserved	16.986	Pass	13.014	8270.89	20.1518	Pass	9.84824	1.16489e+06
293T	10	chr21:18976463-18976594	BTG3	non-conserved	18.7455	Pass	11.2545	2442.12	17.9804	Pass	12.0196	258612
293T	10	chr4:2514165-2514324	RNF4	non-conserved	20.2329	Pass	9.7671	870.347	21.0661	Pass	8.93386	2.19553e+06
293T	10	chr16:89291127-89291210	ZNF778	non-conserved	22.582	Pass	7.418	170.017	28.1372	Pass	1.86281	2.95216e+08
293T	10	chr21:45560132-45560224	C21orf33	non-conserved	20.0121	Pass	9.98792	1014.46	21.2032	Pass	8.7968	2.41434e+06
293T	10	chr8:42046452-42046589	PLAT	non-conserved	22.3816	Pass	7.61842	195.504	>30	No Call	NA	NA
293T	10	chr5:1264519-1264707	TERT	non-conserved	20.5993	Pass	9.40069	674.914	>30	No Call	NA	NA
293T	10	chr13:53235610-53235705	SUGT1	non-conserved	18.1003	Pass	11.8997	3819.82	17.6489	Pass	12.3511	205516
293T	10	chr17:12914980-12915099	ELAC2	non-conserved	19.0825	Pass	10.9175	1933.12	20.7878	Pass	9.21218	1.81033e+06
293T	10	chr19:57986392-57986514	ZNF772	non-conserved	>30	No Call	NA	NA	>30	No Call	NA	NA
293T	10	chr13:76101949-76101987	COMMD6	non-conserved	>30	No Call	NA	NA	16.2264	Pass	13.7736	76672.8
293T	10	chr5:34949648-34949782	DNAJC21	non-conserved	24.7627	Pass	5.23734	36.722	18.3324	Pass	11.6676	330064
293T	10	chr19:58151280-58151435	ZNF211	non-conserved	20.4448	Pass	9.55523	751.333	21.4818	Pass	8.51817	2.92871e+06
293T	10	chr11:106617277-106617369	GUCY1A2	non-conserved	>30	No Call	NA	NA	23.2627	Amplification Failure	6.73726	1.00643e+07
293T	10	chr1:60106952-60107023	FGGY	non-conserved	>30	No Call	NA	NA	>30	No Call	NA	NA
293T	10	chr9:133981575-133981652	AIF1L	non-conserved	>30	No Call	NA	NA	17.5156	Pass	12.4844	187380
293T	10	chr15:80259979-80260034	BCL2A1	non-conserved	22.8253	Amplification Failure	7.17468	143.476	>30	No Call	NA	NA
293T	10	chr6:3264443-3264559	PSMG4	non-conserved	18.848	Pass	11.152	2274.61	18.8119	Pass	11.1881	460193
293T	10	chr16:85022369-85022479	ZDHHC7	non-conserved	16.8354	Pass	13.1646	9181.25	19.0361	Pass	10.9639	537563
293T	11	chr12:53858544-53858636	PCBP2	conserved	14.9273	Pass	15.0727	34459.8	15.5265	Pass	14.4735	47200.4
293T	11	chr17:29579956-29580018	NF1	conserved	15.9105	Pass	14.0895	17431.7	23.7058	Pass	6.2942	1.36822e+07
293T	11	chrX:39930890-39930943	BCOR	conserved	18.3481	Pass	11.6519	3216.8	18.6487	Pass	11.3513	410983
293T	11	chr7:87815930-87816016	ADAM22	conserved	21.2276	Pass	8.77241	436.279	20.7265	Pass	9.2735	1.735e+06
293T	11	chr4:74005248-74006000	ANKRD17	conserved	17.0993	Pass	12.9007	7646.18	18.5179	Pass	11.4821	375356
293T	11	chr8:144902836-144902886	PUF60	conserved	17.8591	Pass	12.1409	4515.29	18.2457	Pass	11.7543	310823
293T	11	chr4:76579167-76579265	G3BP2	conserved	18.9477	Pass	11.0523	2122.66	17.4093	Pass	12.5907	174072
293T	11	chr15:73889363-73889710	NPTN	conserved	>30	No Call	NA	NA	19.9375	Pass	10.0625	1.00411e+06
293T	11	chr5:145847904-145847966	TCERG1	conserved	20.1249	Pass	9.87508	938.064	20.4682	Pass	9.53175	1.45063e+06
293T	11	chr18:23615795-23615887	SS18	conserved	20.623	Pass	9.377	663.904	17.6097	Pass	12.3903	200001
293T	11	chr3:50410496-50410516	CACNA2D2	conserved	23.1369	Pass	6.86311	115.413	19.2536	Pass	10.7464	625045
293T	11	chr18:45396846-45396935	SMAD2	conserved	17.5264	Pass	12.4736	5686.51	18.4865	Pass	11.5135	367283
293T	11	chr4:101950323-101950352	PPP3CA	conserved	25.0674	Pass	4.93258	29.5389	17.8349	Pass	12.1651	233795
293T	11	chr2:175986172-175986268	ATF2	conserved	18.317	Pass	11.683	3286.92	17.4041	Pass	12.5959	173436
293T	11	chr17:30688487-30688534	ZNF207	conserved	16.6721	Pass	13.3279	10281.6	19.67	Pass	10.33	834208
293T	11	chr10:75199630-75199659	PPP3CB	conserved	19.1471	Amplification Failure	10.8529	1848.48	21.1963	Pass	8.80375	2.40275e+06
293T	11	chr5:130785716-130785739	RAPGEF6	conserved	20.8238	Pass	9.17617	577.498	18.6181	Amplification Failure	11.3819	402359
293T	11	chr4:83292681-83292737	HNRNPD	conserved	15.7901	Pass	14.2099	18949.3	18.3068	Pass	11.6932	324268
293T	11	chr22:36152152-36152191	RBFOX2	conserved	19.8122	Pass	10.1878	1165.33	22.3238	Pass	7.67616	5.24983e+06
293T	11	chr10:267135-267296	ZMYND11	conserved	18.8851	Pass	11.1149	2216.78	18.478	Pass	11.522	365118
293T	11	chr2:183889706-183889723	NCKAP1	conserved	26.3232	Amplification Failure	3.67679	11.7886	18.1795	Pass	11.8205	296871
293T	11	chr5:122930733-122930828	CSNK1G3	conserved	21.9728	Pass	8.02717	259.867	18.4534	Pass	11.5466	358952
293T	11	chr17:80422163-80422306	NARF	non-conserved	18.8257	Pass	11.1743	2309.95	20.4519	Pass	9.54811	1.43427e+06
293T	11	chr3:53271813-53271836	TKT	non-conserved	14.0287	Pass	15.9713	64243.3	13.1603	Pass	16.8397	9153.85
293T	11	chr20:16354902-16355054	KIF16B	non-conserved	20.1382	Pass	9.86184	929.488	21.1918	Pass	8.80824	2.39528e+06
293T	11	chr19:19014077-19014232	COPE	non-conserved	16.5546	Pass	13.4454	11154.1	19.663	Pass	10.337	830116
293T	11	chr21:18976463-18976594	BTG3	non-conserved	18.5395	Pass	11.4605	2817.06	18.413	Pass	11.587	349032
293T	11	chr4:2514165-2514324	RNF4	non-conserved	21.1258	Pass	8.87421	468.25	20.4253	Pass	9.57472	1.40806e+06
293T	11	chr16:89291127-89291210	ZNF778	non-conserved	22.0065	Pass	7.99348	253.845	24.6921	Pass	5.30789	2.7106e+07
293T	11	chr21:45560132-45560224	C21orf33	non-conserved	19.1552	Pass	10.8448	1838.14	20.1725	Pass	9.82747	1.18178e+06
293T	11	chr8:42046452-42046589	PLAT	non-conserved	23.7773	Pass	6.22266	73.6803	>30	No Call	NA	NA
293T	11	chr5:1264519-1264707	TERT	non-conserved	20.883	Pass	9.11701	554.255	>30	No Call	NA	NA
293T	11	chr13:53235610-53235705	SUGT1	non-conserved	18.3417	Pass	11.6583	3231.23	17.6088	Pass	12.3912	199878
293T	11	chr17:12914980-12915099	ELAC2	non-conserved	19.3958	Pass	10.6042	1555.65	20.996	Pass	9.00398	2.09137e+06
293T	11	chr19:57986392-57986514	ZNF772	non-conserved	>30	No Call	NA	NA	>30	No Call	NA	NA
293T	11	chr13:76101949-76101987	COMMD6	non-conserved	>30	No Call	NA	NA	16.122	Pass	13.878	71318.7
293T	11	chr5:34949648-34949782	DNAJC21	non-conserved	23.0696	Pass	6.93035	120.968	18.2725	Pass	11.7275	316639
293T	11	chr19:58151280-58151435	ZNF211	non-conserved	20.5724	Pass	9.42765	687.66	21.8994	Pass	8.10058	3.91185e+06
293T	11	chr11:106617277-106617369	GUCY1A2	non-conserved	>30	No Call	NA	NA	>30	No Call	NA	NA
293T	11	chr1:60106952-60107023	FGGY	non-conserved	>30	No Call	NA	NA	>30	No Call	NA	NA
293T	11	chr9:133981575-133981652	AIF1L	non-conserved	>30	No Call	NA	NA	17.7782	Pass	12.2218	224792
293T	11	chr15:80259979-80260034	BCL2A1	non-conserved	24.6124	Amplification Failure	5.38759	40.8627	25.6903	Amplification Failure	4.30967	5.4145e+07
293T	11	chr6:3264443-3264559	PSMG4	non-conserved	18.832	Pass	11.168	2299.9	19.2839	Pass	10.7161	638306
293T	11	chr16:85022369-85022479	ZDHHC7	non-conserved	16.8276	Pass	13.1724	9230.97	19.2197	Pass	10.7803	610521
293T	12	chr12:53858544-53858636	PCBP2	conserved	14.8411	Pass	15.1589	36581.9	15.2945	Pass	14.7055	40186.8
293T	12	chr17:29579956-29580018	NF1	conserved	15.9831	Pass	14.0169	16576.3	21.0367	Pass	8.96331	2.15117e+06
293T	12	chrX:39930890-39930943	BCOR	conserved	19.2692	Pass	10.7308	1698.42	18.2514	Pass	11.7486	312043
293T	12	chr7:87815930-87816016	ADAM22	conserved	21.3765	Pass	8.62354	393.406	20.5088	Pass	9.49116	1.49202e+06
293T	12	chr4:74005248-74006000	ANKRD17	conserved	16.9108	Pass	13.0892	8713.52	18.4201	Pass	11.5799	350750
293T	12	chr8:144902836-144902886	PUF60	conserved	17.9895	Pass	12.0105	4124.94	18.7298	Pass	11.2702	434729
293T	12	chr4:76579167-76579265	G3BP2	conserved	19.1573	Pass	10.8427	1835.41	17.9063	Pass	12.0937	245651
293T	12	chr15:73889363-73889710	NPTN	conserved	>30	No Call	NA	NA	20.0131	Pass	9.98689	1.05814e+06
293T	12	chr5:145847904-145847966	TCERG1	conserved	21.8221	Pass	8.17793	288.602	20.738	Pass	9.26196	1.74892e+06
293T	12	chr18:23615795-23615887	SS18	conserved	20.3856	Pass	9.61444	782.854	17.0456	Pass	12.9544	135279
293T	12	chr3:50410496-50410516	CACNA2D2	conserved	22.4226	Pass	7.57743	190	19.9438	Pass	10.0562	1.00854e+06
293T	12	chr18:45396846-45396935	SMAD2	conserved	17.7092	Pass	12.2908	5009.71	18.2602	Pass	11.7398	313954
293T	12	chr4:101950323-101950352	PPP3CA	conserved	25.4294	Pass	4.57062	22.7626	18.1478	Pass	11.8522	290413
293T	12	chr2:175986172-175986268	ATF2	conserved	18.7827	Pass	11.2173	2379.95	17.2803	Pass	12.7197	159175
293T	12	chr17:30688487-30688534	ZNF207	conserved	17.0227	Pass	12.9773	8062.96	20.1871	Pass	9.81294	1.19374e+06
293T	12	chr10:75199630-75199659	PPP3CB	conserved	19.7713	Amplification Failure	10.2287	1198.87	22.2358	Pass	7.76421	4.93902e+06
293T	12	chr5:130785716-130785739	RAPGEF6	conserved	20.9393	Pass	9.06073	533.011	18.04	Pass	11.96	269522
293T	12	chr4:83292681-83292737	HNRNPD	conserved	15.7827	Pass	14.2173	19046	18.49	Pass	11.51	368170
293T	12	chr22:36152152-36152191	RBFOX2	conserved	19.8091	Pass	10.1909	1167.84	22.5225	Pass	7.4775	6.02486e+06
293T	12	chr10:267135-267296	ZMYND11	conserved	19.0389	Pass	10.9611	1992.56	18.8488	Pass	11.1512	472121
293T	12	chr2:183889706-183889723	NCKAP1	conserved	28.0519	Amplification Failure	1.94807	2.85859	18.0065	Pass	11.9935	263318
293T	12	chr5:122930733-122930828	CSNK1G3	conserved	20.7607	Pass	9.2393	603.375	18.2713	Pass	11.7287	316385
293T	12	chr17:80422163-80422306	NARF	non-conserved	19.3371	Pass	10.6629	1620.21	20.3356	Pass	9.66436	1.32323e+06
293T	12	chr3:53271813-53271836	TKT	non-conserved	13.8125	Pass	16.1875	74633.2	13.0919	Pass	16.9081	8729.84
293T	12	chr20:16354902-16355054	KIF16B	non-conserved	19.2807	Pass	10.7193	1684.87	21.4332	Pass	8.5668	2.83162e+06
293T	12	chr19:19014077-19014232	COPE	non-conserved	16.7114	Pass	13.2886	10005.3	20.8692	Pass	9.1308	1.91538e+06
293T	12	chr21:18976463-18976594	BTG3	non-conserved	19.2585	Pass	10.7415	1710.99	18.0061	Pass	11.9939	263259
293T	12	chr4:2514165-2514324	RNF4	non-conserved	21.865	Pass	8.13504	280.119	20.2279	Pass	9.77214	1.22799e+06
293T	12	chr16:89291127-89291210	ZNF778	non-conserved	21.3439	Pass	8.65607	402.401	23.7073	Pass	6.29267	1.36967e+07
293T	12	chr21:45560132-45560224	C21orf33	non-conserved	19.5513	Pass	10.4487	1396.52	21.1832	Pass	8.8168	2.3811e+06
293T	12	chr8:42046452-42046589	PLAT	non-conserved	21.0313	Pass	8.96873	500.021	>30	No Call	NA	NA
293T	12	chr5:1264519-1264707	TERT	non-conserved	20.398	Pass	9.60197	776.109	>30	No Call	NA	NA
293T	12	chr13:53235610-53235705	SUGT1	non-conserved	17.8249	Pass	12.1751	4623.52	17.8506	Pass	12.1494	236355
293T	12	chr17:12914980-12915099	ELAC2	non-conserved	19.486	Pass	10.514	1461.26	21.6542	Pass	8.34582	3.30033e+06
293T	12	chr19:57986392-57986514	ZNF772	non-conserved	>30	No Call	NA	NA	>30	No Call	NA	NA
293T	12	chr13:76101949-76101987	COMMD6	non-conserved	>30	No Call	NA	NA	15.921	Pass	14.079	62041.7
293T	12	chr5:34949648-34949782	DNAJC21	non-conserved	>30	No Call	NA	NA	18.8919	Pass	11.1081	486453
293T	12	chr19:58151280-58151435	ZNF211	non-conserved	20.4978	Pass	9.50216	724.162	20.7044	Pass	9.29559	1.70863e+06
293T	12	chr11:106617277-106617369	GUCY1A2	non-conserved	28.5934	Pass	1.40659	1.6511	>30	No Call	NA	NA
293T	12	chr1:60106952-60107023	FGGY	non-conserved	>30	No Call	NA	NA	>30	No Call	NA	NA
293T	12	chr9:133981575-133981652	AIF1L	non-conserved	>30	No Call	NA	NA	17.6029	Pass	12.3971	199068
293T	12	chr15:80259979-80260034	BCL2A1	non-conserved	23.6976	Amplification Failure	6.30238	77.9233	>30	No Call	NA	NA
293T	12	chr6:3264443-3264559	PSMG4	non-conserved	18.1547	Pass	11.8453	3678.54	18.9523	Pass	11.0477	507242
293T	12	chr16:85022369-85022479	ZDHHC7	non-conserved	17.4073	Pass	12.5927	6176.07	20.0138	Pass	9.98622	1.05864e+06
293T	13	chr12:53858544-53858636	PCBP2	conserved	14.6655	Pass	15.3345	41317.8	15.4493	Pass	14.5507	44739.2
293T	13	chr17:29579956-29580018	NF1	conserved	15.7479	Pass	14.2521	19510.7	20.9835	Pass	9.01649	2.07332e+06
293T	13	chrX:39930890-39930943	BCOR	conserved	18.3557	Pass	11.6443	3200.01	18.6975	Pass	11.3025	425121
293T	13	chr7:87815930-87816016	ADAM22	conserved	>30	No Call	NA	NA	19.6083	Pass	10.3917	799271
293T	13	chr4:74005248-74006000	ANKRD17	conserved	16.9086	Pass	13.0914	8726.64	18.2562	Pass	11.7438	313087
293T	13	chr8:144902836-144902886	PUF60	conserved	17.8196	Pass	12.1804	4640.57	19.0089	Pass	10.9911	527534
293T	13	chr4:76579167-76579265	G3BP2	conserved	19.0893	Pass	10.9107	1924.08	17.285	Pass	12.715	159703
293T	13	chr15:73889363-73889710	NPTN	conserved	>30	No Call	NA	NA	19.286	Pass	10.714	639258
293T	13	chr5:145847904-145847966	TCERG1	conserved	21.1439	Pass	8.85605	462.381	21.9238	Pass	8.07623	3.97844e+06
293T	13	chr18:23615795-23615887	SS18	conserved	19.9099	Pass	10.0901	1089.01	16.9409	Pass	13.0591	125810
293T	13	chr3:50410496-50410516	CACNA2D2	conserved	22.9752	Pass	7.02476	129.216	19.2259	Pass	10.7741	613155
293T	13	chr18:45396846-45396935	SMAD2	conserved	17.6986	Pass	12.3014	5046.81	17.9103	Pass	12.0897	246346
293T	13	chr4:101950323-101950352	PPP3CA	conserved	28.3568	Amplification Failure	1.64316	2.1235	17.6477	Pass	12.3523	205344
293T	13	chr2:175986172-175986268	ATF2	conserved	18.2563	Pass	11.7437	3428.2	17.2004	Pass	12.7996	150604
293T	13	chr17:30688487-30688534	ZNF207	conserved	16.5178	Pass	13.4822	11442.1	19.6652	Pass	10.3348	831385
293T	13	chr10:75199630-75199659	PPP3CB	conserved	20.4159	Amplification Failure	9.58408	766.532	20.3716	Pass	9.62842	1.35662e+06
293T	13	chr5:130785716-130785739	RAPGEF6	conserved	19.8024	Pass	10.1976	1173.28	17.6871	Pass	12.3129	211025
293T	13	chr4:83292681-83292737	HNRNPD	conserved	15.539	Pass	14.461	22550.8	17.8921	Pass	12.1079	243244
293T	13	chr22:36152152-36152191	RBFOX2	conserved	19.6189	Pass	10.3811	1332.57	21.1192	Pass	8.88077	2.27783e+06
293T	13	chr10:267135-267296	ZMYND11	conserved	19.2273	Pass	10.7727	1748.5	18.8619	Pass	11.1381	476428
293T	13	chr2:183889706-183889723	NCKAP1	conserved	>30	No Call	NA	NA	18.1278	Pass	11.8722	286429
293T	13	chr5:122930733-122930828	CSNK1G3	conserved	20.7372	Pass	9.26277	613.288	18.2788	Pass	11.7212	318028
293T	13	chr17:80422163-80422306	NARF	non-conserved	18.5432	Pass	11.4568	2809.82	21.1723	Pass	8.82768	2.36322e+06
293T	13	chr3:53271813-53271836	TKT	non-conserved	14.2237	Pass	15.7763	56123.2	13.0248	Pass	16.9752	8333.11
293T	13	chr20:16354902-16355054	KIF16B	non-conserved	19.7678	Pass	10.2322	1201.83	22.4189	Pass	7.58114	5.60724e+06
293T	13	chr19:19014077-19014232	COPE	non-conserved	16.6428	Pass	13.3572	10492.4	19.8922	Pass	10.1078	973064
293T	13	chr21:18976463-18976594	BTG3	non-conserved	19.0238	Pass	10.9762	2013.43	18.1093	Pass	11.8907	282773
293T	13	chr4:2514165-2514324	RNF4	non-conserved	20.2195	Pass	9.78055	878.505	21.6454	Pass	8.35463	3.28024e+06
293T	13	chr16:89291127-89291210	ZNF778	non-conserved	21.6316	Pass	8.36838	329.472	23.202	Pass	6.79798	9.64947e+06
293T	13	chr21:45560132-45560224	C21orf33	non-conserved	19.5864	Pass	10.4136	1362.99	20.6694	Pass	9.33062	1.66765e+06
293T	13	chr8:42046452-42046589	PLAT	non-conserved	22.6778	Pass	7.32219	159.029	>30	No Call	NA	NA
293T	13	chr5:1264519-1264707	TERT	non-conserved	20.4035	Pass	9.5965	773.168	>30	No Call	NA	NA
293T	13	chr13:53235610-53235705	SUGT1	non-conserved	17.8633	Pass	12.1367	4501.95	17.4791	Pass	12.5209	182696
293T	13	chr17:12914980-12915099	ELAC2	non-conserved	18.3901	Pass	11.6099	3124.52	22.0822	Pass	7.91776	4.44036e+06
293T	13	chr19:57986392-57986514	ZNF772	non-conserved	>30	No Call	NA	NA	>30	No Call	NA	NA
293T	13	chr13:76101949-76101987	COMMD6	non-conserved	>30	No Call	NA	NA	15.982	Pass	14.018	64722.1
293T	13	chr5:34949648-34949782	DNAJC21	non-conserved	>30	No Call	NA	NA	17.9308	Pass	12.0692	249873
293T	13	chr19:58151280-58151435	ZNF211	non-conserved	20.3564	Pass	9.64356	798.838	21.0778	Pass	8.92218	2.21338e+06
293T	13	chr11:106617277-106617369	GUCY1A2	non-conserved	>30	No Call	NA	NA	>30	No Call	NA	NA
293T	13	chr1:60106952-60107023	FGGY	non-conserved	>30	No Call	NA	NA	24.201	Pass	5.799	1.92853e+07
293T	13	chr9:133981575-133981652	AIF1L	non-conserved	>30	No Call	NA	NA	17.7745	Pass	12.2255	224214
293T	13	chr15:80259979-80260034	BCL2A1	non-conserved	22.8999	Amplification Failure	7.10012	136.198	>30	No Call	NA	NA
293T	13	chr6:3264443-3264559	PSMG4	non-conserved	18.2787	Pass	11.7213	3375.56	18.9473	Pass	11.0527	505484
293T	13	chr16:85022369-85022479	ZDHHC7	non-conserved	17.019	Pass	12.981	8083.91	19.6043	Pass	10.3957	797054
293T	14	chr12:53858544-53858636	PCBP2	conserved	14.6796	Pass	15.3204	40916.2	15.3364	Pass	14.6636	41373.2
293T	14	chr17:29579956-29580018	NF1	conserved	16.0713	Pass	13.9287	15592.8	20.0507	Pass	9.94925	1.08612e+06
293T	14	chrX:39930890-39930943	BCOR	conserved	18.4911	Pass	11.5089	2913.27	18.4478	Pass	11.5522	357549
293T	14	chr7:87815930-87816016	ADAM22	conserved	21.4478	Pass	8.55219	374.376	21.2002	Pass	8.79981	2.40931e+06
293T	14	chr4:74005248-74006000	ANKRD17	conserved	16.9873	Pass	13.0127	8263.56	18.8044	Pass	11.1956	457815
293T	14	chr8:144902836-144902886	PUF60	conserved	18.4041	Pass	11.5959	3094.38	18.7474	Pass	11.2526	440086
293T	14	chr4:76579167-76579265	G3BP2	conserved	18.8699	Pass	11.1301	2240.25	17.2829	Pass	12.7171	159461
293T	14	chr15:73889363-73889710	NPTN	conserved	>30	No Call	NA	NA	19.3662	Pass	10.6338	675787
293T	14	chr5:145847904-145847966	TCERG1	conserved	20.5171	Pass	9.4829	714.547	20.4095	Pass	9.59051	1.39274e+06
293T	14	chr18:23615795-23615887	SS18	conserved	20.2216	Pass	9.77838	877.183	17.075	Pass	12.925	138063
293T	14	chr3:50410496-50410516	CACNA2D2	conserved	>30	No Call	NA	NA	19.5878	Pass	10.4122	788001
293T	14	chr18:45396846-45396935	SMAD2	conserved	17.7083	Pass	12.2917	5012.69	18.3038	Pass	11.6962	323597
293T	14	chr4:101950323-101950352	PPP3CA	conserved	>30	No Call	NA	NA	17.5472	Pass	12.4528	191533
293T	14	chr2:175986172-175986268	ATF2	conserved	18.5234	Pass	11.4766	2848.7	17.0655	Pass	12.9345	137158
293T	14	chr17:30688487-30688534	ZNF207	conserved	16.5297	Pass	13.4703	11347.9	20.2615	Pass	9.73854	1.25691e+06
293T	14	chr10:75199630-75199659	PPP3CB	conserved	19.739	Amplification Failure	10.261	1226.11	19.7946	Pass	10.2054	909438
293T	14	chr5:130785716-130785739	RAPGEF6	conserved	20.1751	Pass	9.82492	905.973	17.8499	Pass	12.1501	236245
293T	14	chr4:83292681-83292737	HNRNPD	conserved	15.6217	Pass	14.3783	21295.1	17.4214	Pass	12.5786	175537
293T	14	chr22:36152152-36152191	RBFOX2	conserved	19.3975	Pass	10.6025	1553.8	22.4575	Pass	7.54249	5.75947e+06
293T	14	chr10:267135-267296	ZMYND11	conserved	19.9437	Pass	10.0563	1063.79	18.7052	Pass	11.2948	427394
293T	14	chr2:183889706-183889723	NCKAP1	conserved	>30	No Call	NA	NA	17.4215	Pass	12.5785	175543
293T	14	chr5:122930733-122930828	CSNK1G3	conserved	>30	No Call	NA	NA	18.1654	Pass	11.8346	293997
293T	14	chr17:80422163-80422306	NARF	non-conserved	18.7095	Pass	11.2905	2503.84	21.1527	Pass	8.84733	2.33124e+06
293T	14	chr3:53271813-53271836	TKT	non-conserved	14.0834	Pass	15.9166	61854.4	12.9567	Pass	17.0433	7948.69
293T	14	chr20:16354902-16355054	KIF16B	non-conserved	19.3505	Pass	10.6495	1605.22	19.9083	Pass	10.0917	983978
293T	14	chr19:19014077-19014232	COPE	non-conserved	16.7631	Pass	13.2369	9652.7	20.1433	Pass	9.85667	1.1581e+06
293T	14	chr21:18976463-18976594	BTG3	non-conserved	18.5381	Pass	11.4619	2819.83	18.1991	Pass	11.8009	300936
293T	14	chr4:2514165-2514324	RNF4	non-conserved	20.2908	Pass	9.70919	836.064	20.1211	Pass	9.87893	1.14037e+06
293T	14	chr16:89291127-89291210	ZNF778	non-conserved	22.5656	Pass	7.43437	171.969	25.0231	Pass	4.97693	3.40952e+07
293T	14	chr21:45560132-45560224	C21orf33	non-conserved	19.4883	Pass	10.5117	1458.97	20.9536	Pass	9.04644	2.03072e+06
293T	14	chr8:42046452-42046589	PLAT	non-conserved	22.4495	Pass	7.55054	186.473	>30	No Call	NA	NA
293T	14	chr5:1264519-1264707	TERT	non-conserved	20.3614	Pass	9.63859	796.088	>30	No Call	NA	NA
293T	14	chr13:53235610-53235705	SUGT1	non-conserved	17.4292	Pass	12.5708	6083.09	17.7247	Pass	12.2753	216607
293T	14	chr17:12914980-12915099	ELAC2	non-conserved	19.0753	Pass	10.9247	1942.9	21.1671	Pass	8.83295	2.3546e+06
293T	14	chr19:57986392-57986514	ZNF772	non-conserved	22.6658	Pass	7.33424	160.371	>30	No Call	NA	NA
293T	14	chr13:76101949-76101987	COMMD6	non-conserved	>30	No Call	NA	NA	15.8532	Pass	14.1468	59196.2
293T	14	chr5:34949648-34949782	DNAJC21	non-conserved	23.23	Pass	6.76996	108.134	17.7869	Pass	12.2131	226150
293T	14	chr19:58151280-58151435	ZNF211	non-conserved	20.755	Pass	9.24496	605.752	21.0312	Pass	8.96877	2.14304e+06
293T	14	chr11:106617277-106617369	GUCY1A2	non-conserved	28.8051	Pass	1.1949	1.28929	24.2143	Amplification Failure	5.78569	1.94641e+07
293T	14	chr1:60106952-60107023	FGGY	non-conserved	>30	No Call	NA	NA	22.4128	Amplification Failure	7.5872	5.58375e+06
293T	14	chr9:133981575-133981652	AIF1L	non-conserved	>30	No Call	NA	NA	17.8311	Pass	12.1689	233175
293T	14	chr15:80259979-80260034	BCL2A1	non-conserved	>30	No Call	NA	NA	>30	No Call	NA	NA
293T	14	chr6:3264443-3264559	PSMG4	non-conserved	19.1049	Pass	10.8951	1903.35	18.9339	Pass	11.0661	500824
293T	14	chr16:85022369-85022479	ZDHHC7	non-conserved	16.9197	Pass	13.0803	8660.02	19.5119	Pass	10.4881	747602
293T	15	chr12:53858544-53858636	PCBP2	conserved	14.7499	Pass	15.2501	38969.9	15.4809	Pass	14.5191	45730
293T	15	chr17:29579956-29580018	NF1	conserved	15.9655	Pass	14.0345	16779.2	20.5104	Pass	9.48961	1.49362e+06
293T	15	chrX:39930890-39930943	BCOR	conserved	18.8744	Pass	11.1256	2233.24	18.1492	Pass	11.8508	290712
293T	15	chr7:87815930-87816016	ADAM22	conserved	20.7977	Pass	9.20229	588.066	20.4878	Pass	9.51218	1.47044e+06
293T	15	chr4:74005248-74006000	ANKRD17	conserved	17.1843	Pass	12.8157	7208.53	17.943	Pass	12.057	251983
293T	15	chr8:144902836-144902886	PUF60	conserved	17.8713	Pass	12.1287	4477.24	18.7391	Pass	11.2609	437538
293T	15	chr4:76579167-76579265	G3BP2	conserved	19.1456	Pass	10.8544	1850.34	17.3102	Pass	12.6898	162509
293T	15	chr15:73889363-73889710	NPTN	conserved	>30	No Call	NA	NA	19.7261	Pass	10.2739	867274
293T	15	chr5:145847904-145847966	TCERG1	conserved	21.9888	Pass	8.0112	256.995	20.2452	Pass	9.75482	1.24282e+06
293T	15	chr18:23615795-23615887	SS18	conserved	19.9491	Pass	10.0509	1059.76	17.1348	Pass	12.8652	143910
293T	15	chr3:50410496-50410516	CACNA2D2	conserved	23.4536	Pass	6.54636	92.4655	20.0584	Pass	9.94157	1.09191e+06
293T	15	chr18:45396846-45396935	SMAD2	conserved	17.4639	Pass	12.5361	5938.4	18.007	Pass	11.993	263421
293T	15	chr4:101950323-101950352	PPP3CA	conserved	>30	No Call	NA	NA	18.5537	Pass	11.4463	384780
293T	15	chr2:175986172-175986268	ATF2	conserved	18.6906	Pass	11.3094	2536.9	17.0492	Pass	12.9508	135622
293T	15	chr17:30688487-30688534	ZNF207	conserved	16.6175	Pass	13.3825	10678.2	20.0339	Pass	9.96606	1.07354e+06
293T	15	chr10:75199630-75199659	PPP3CB	conserved	19.3614	Amplification Failure	10.6386	1593.23	19.8712	Pass	10.1288	959044
293T	15	chr5:130785716-130785739	RAPGEF6	conserved	19.0335	Pass	10.9665	1999.97	18.0542	Pass	11.9458	272187
293T	15	chr4:83292681-83292737	HNRNPD	conserved	15.4901	Pass	14.5099	23329.8	17.7407	Pass	12.2593	219014
293T	15	chr22:36152152-36152191	RBFOX2	conserved	18.943	Pass	11.057	2129.47	21.8594	Pass	8.14063	3.80475e+06
293T	15	chr10:267135-267296	ZMYND11	conserved	20.253	Pass	9.74702	858.301	18.1611	Pass	11.8389	293118
293T	15	chr2:183889706-183889723	NCKAP1	conserved	>30	No Call	NA	NA	17.8086	Pass	12.1914	229570
293T	15	chr5:122930733-122930828	CSNK1G3	conserved	20.8916	Pass	9.10842	550.96	18.0535	Pass	11.9465	272047
293T	15	chr17:80422163-80422306	NARF	non-conserved	20.1528	Pass	9.84716	920.067	20.1396	Pass	9.86041	1.1551e+06
293T	15	chr3:53271813-53271836	TKT	non-conserved	13.9278	Pass	16.0722	68899	12.8732	Pass	17.1268	7501.52
293T	15	chr20:16354902-16355054	KIF16B	non-conserved	18.3322	Pass	11.6678	3252.61	20.4451	Pass	9.55494	1.4275e+06
293T	15	chr19:19014077-19014232	COPE	non-conserved	16.993	Pass	13.007	8231.09	19.725	Pass	10.275	866612
293T	15	chr21:18976463-18976594	BTG3	non-conserved	18.5408	Pass	11.4592	2814.63	18.1737	Pass	11.8263	295678
293T	15	chr4:2514165-2514324	RNF4	non-conserved	20.8649	Pass	9.13508	561.256	21.0118	Pass	8.98815	2.11445e+06
293T	15	chr16:89291127-89291210	ZNF778	non-conserved	21.9292	Pass	8.07077	267.872	22.8366	Pass	7.16343	7.49019e+06
293T	15	chr21:45560132-45560224	C21orf33	non-conserved	19.3921	Pass	10.6079	1559.6	20.4431	Pass	9.55689	1.42557e+06
293T	15	chr8:42046452-42046589	PLAT	non-conserved	21.1991	Pass	8.80089	444.997	>30	No Call	NA	NA
293T	15	chr5:1264519-1264707	TERT	non-conserved	20.4918	Pass	9.50822	727.215	>30	No Call	NA	NA
293T	15	chr13:53235610-53235705	SUGT1	non-conserved	18.2963	Pass	11.7037	3334.44	17.7523	Pass	12.2477	220785
293T	15	chr17:12914980-12915099	ELAC2	non-conserved	18.4683	Pass	11.5317	2959.74	21.0241	Pass	8.97595	2.13241e+06
293T	15	chr19:57986392-57986514	ZNF772	non-conserved	23.5521	Pass	6.44793	86.3014	>30	No Call	NA	NA
293T	15	chr13:76101949-76101987	COMMD6	non-conserved	>30	No Call	NA	NA	15.5243	Pass	14.4757	47126.5
293T	15	chr5:34949648-34949782	DNAJC21	non-conserved	22.9187	Pass	7.08129	134.42	17.7897	Pass	12.2103	226588
293T	15	chr19:58151280-58151435	ZNF211	non-conserved	20.4662	Pass	9.53383	740.258	21.4241	Pass	8.57591	2.8138e+06
293T	15	chr11:106617277-106617369	GUCY1A2	non-conserved	>30	No Call	NA	NA	24.198	Amplification Failure	5.80201	1.92451e+07
293T	15	chr1:60106952-60107023	FGGY	non-conserved	>30	No Call	NA	NA	>30	No Call	NA	NA
293T	15	chr9:133981575-133981652	AIF1L	non-conserved	>30	No Call	NA	NA	17.5075	Pass	12.4925	186331
293T	15	chr15:80259979-80260034	BCL2A1	non-conserved	24.4768	Amplification Failure	5.52321	44.9887	26.2561	Amplification Failure	3.74394	8.0142e+07
293T	15	chr6:3264443-3264559	PSMG4	non-conserved	19.0152	Pass	10.9848	2025.52	18.326	Pass	11.674	328595
293T	15	chr16:85022369-85022479	ZDHHC7	non-conserved	17.0278	Pass	12.9722	8034.7	19.7725	Pass	10.2275	895587
293T	16	chr12:53858544-53858636	PCBP2	conserved	14.7607	Pass	15.2393	38677.9	15.4799	Pass	14.5201	45698.4
293T	16	chr17:29579956-29580018	NF1	conserved	16.2323	Pass	13.7677	13946.5	20.5037	Pass	9.49628	1.48674e+06
293T	16	chrX:39930890-39930943	BCOR	conserved	18.5457	Pass	11.4543	2805.09	18.0953	Pass	11.9047	280053
293T	16	chr7:87815930-87816016	ADAM22	conserved	22.6788	Pass	7.32124	158.924	20.8136	Pass	9.18637	1.84301e+06
293T	16	chr4:74005248-74006000	ANKRD17	conserved	16.8661	Pass	13.1339	8987.47	18.4624	Pass	11.5376	361189
293T	16	chr8:144902836-144902886	PUF60	conserved	18.3076	Pass	11.6924	3308.42	19.1047	Pass	10.8953	563742
293T	16	chr4:76579167-76579265	G3BP2	conserved	19.1101	Pass	10.8899	1896.54	17.5137	Pass	12.4863	187127
293T	16	chr15:73889363-73889710	NPTN	conserved	>30	No Call	NA	NA	19.4435	Pass	10.5565	713001
293T	16	chr5:145847904-145847966	TCERG1	conserved	21.1596	Pass	8.84045	457.395	20.0392	Pass	9.96082	1.07744e+06
293T	16	chr18:23615795-23615887	SS18	conserved	20.2372	Pass	9.76277	867.732	17.1852	Pass	12.8148	149020
293T	16	chr3:50410496-50410516	CACNA2D2	conserved	22.6619	Pass	7.33807	160.8	20.9176	Pass	9.08245	1.98066e+06
293T	16	chr18:45396846-45396935	SMAD2	conserved	17.5632	Pass	12.4368	5543.25	18.1109	Pass	11.8891	283087
293T	16	chr4:101950323-101950352	PPP3CA	conserved	28.3683	Amplification Failure	1.63174	2.09886	18.039	Pass	11.961	269327
293T	16	chr2:175986172-175986268	ATF2	conserved	18.6107	Pass	11.3893	2681.37	17.1819	Pass	12.8181	148681
293T	16	chr17:30688487-30688534	ZNF207	conserved	16.4672	Pass	13.5328	11850.4	20.391	Pass	9.60899	1.37501e+06
293T	16	chr10:75199630-75199659	PPP3CB	conserved	20.1301	Amplification Failure	9.8699	934.699	21.3585	Pass	8.64152	2.68871e+06
293T	16	chr5:130785716-130785739	RAPGEF6	conserved	21.3128	Amplification Failure	8.68723	411.207	17.8197	Pass	12.1803	231351
293T	16	chr4:83292681-83292737	HNRNPD	conserved	15.7382	Pass	14.2618	19643.4	17.9228	Pass	12.0772	248482
293T	16	chr22:36152152-36152191	RBFOX2	conserved	19.0147	Pass	10.9853	2026.2	21.7465	Pass	8.2535	3.51842e+06
293T	16	chr10:267135-267296	ZMYND11	conserved	20.1198	Pass	9.88023	941.424	18.5047	Pass	11.4953	371944
293T	16	chr2:183889706-183889723	NCKAP1	conserved	22.862	Pass	7.13801	139.85	17.9902	Pass	12.0098	260360
293T	16	chr5:122930733-122930828	CSNK1G3	conserved	22.5538	Pass	7.44621	173.394	18.3311	Pass	11.6689	329758
293T	16	chr17:80422163-80422306	NARF	non-conserved	19.0433	Pass	10.9567	1986.44	20.9422	Pass	9.0578	2.0148e+06
293T	16	chr3:53271813-53271836	TKT	non-conserved	14.1468	Pass	15.8532	59195.5	13.0258	Pass	16.9742	8338.91
293T	16	chr20:16354902-16355054	KIF16B	non-conserved	19.1666	Pass	10.8334	1823.58	20.2196	Pass	9.7804	1.22097e+06
293T	16	chr19:19014077-19014232	COPE	non-conserved	16.7299	Pass	13.2701	9877.9	22.4763	Pass	7.5237	5.83501e+06
293T	16	chr21:18976463-18976594	BTG3	non-conserved	18.4533	Pass	11.5467	2990.51	18.2978	Pass	11.7022	322236
293T	16	chr4:2514165-2514324	RNF4	non-conserved	21.0963	Pass	8.90365	477.924	20.7059	Pass	9.29407	1.71043e+06
293T	16	chr16:89291127-89291210	ZNF778	non-conserved	21.2425	Pass	8.75745	431.768	26.1279	Pass	3.87214	7.33279e+07
293T	16	chr21:45560132-45560224	C21orf33	non-conserved	20.4126	Pass	9.58736	768.278	21.4534	Pass	8.54659	2.87156e+06
293T	16	chr8:42046452-42046589	PLAT	non-conserved	22.1457	Pass	7.85434	230.415	>30	No Call	NA	NA
293T	16	chr5:1264519-1264707	TERT	non-conserved	20.1371	Pass	9.86292	930.18	>30	No Call	NA	NA
293T	16	chr13:53235610-53235705	SUGT1	non-conserved	17.8479	Pass	12.1521	4550.44	17.4803	Pass	12.5197	182853
293T	16	chr17:12914980-12915099	ELAC2	non-conserved	18.998	Pass	11.002	2049.81	22.2561	Pass	7.74389	5.00908e+06
293T	16	chr19:57986392-57986514	ZNF772	non-conserved	23.7343	Pass	6.26565	75.9396	>30	No Call	NA	NA
293T	16	chr13:76101949-76101987	COMMD6	non-conserved	>30	No Call	NA	NA	15.8342	Pass	14.1658	58421.8
293T	16	chr5:34949648-34949782	DNAJC21	non-conserved	22.391	Pass	7.60896	194.221	18.3724	Pass	11.6276	339339
293T	16	chr19:58151280-58151435	ZNF211	non-conserved	20.4044	Pass	9.59558	772.673	20.8353	Pass	9.16471	1.87088e+06
293T	16	chr11:106617277-106617369	GUCY1A2	non-conserved	>30	No Call	NA	NA	>30	No Call	NA	NA
293T	16	chr1:60106952-60107023	FGGY	non-conserved	>30	No Call	NA	NA	24.6154	Pass	5.3846	2.57024e+07
293T	16	chr9:133981575-133981652	AIF1L	non-conserved	>30	No Call	NA	NA	17.7017	Pass	12.2983	213181
293T	16	chr15:80259979-80260034	BCL2A1	non-conserved	22.3524	Amplification Failure	7.64759	199.519	25.7528	Amplification Failure	4.24723	5.65402e+07
293T	16	chr6:3264443-3264559	PSMG4	non-conserved	18.6497	Pass	11.3503	2609.8	19.2311	Pass	10.7689	615387
293T	16	chr16:85022369-85022479	ZDHHC7	non-conserved	16.9256	Pass	13.0744	8624.65	20.1814	Pass	9.81857	1.18909e+06
293T	17	chr12:53858544-53858636	PCBP2	conserved	14.7749	Pass	15.2251	38299.6	15.5266	Pass	14.4734	47202.7
293T	17	chr17:29579956-29580018	NF1	conserved	16.2981	Pass	13.7019	13324.6	20.7625	Pass	9.23751	1.77883e+06
293T	17	chrX:39930890-39930943	BCOR	conserved	17.9558	Pass	12.0442	4222.47	18.3785	Pass	11.6215	340783
293T	17	chr7:87815930-87816016	ADAM22	conserved	21.7243	Pass	8.27569	308.907	20.8584	Pass	9.1416	1.9011e+06
293T	17	chr4:74005248-74006000	ANKRD17	conserved	17.1897	Pass	12.8103	7181.79	19.2621	Pass	10.7379	628736
293T	17	chr8:144902836-144902886	PUF60	conserved	18.2225	Pass	11.7775	3509.48	18.9342	Pass	11.0658	500902
293T	17	chr4:76579167-76579265	G3BP2	conserved	18.7842	Pass	11.2158	2377.5	17.7389	Pass	12.2611	218749
293T	17	chr15:73889363-73889710	NPTN	conserved	>30	No Call	NA	NA	20.0931	Pass	9.90691	1.11846e+06
293T	17	chr5:145847904-145847966	TCERG1	conserved	21.0034	Pass	8.99662	509.803	21.4774	Pass	8.52255	2.91982e+06
293T	17	chr18:23615795-23615887	SS18	conserved	20.2332	Pass	9.76675	870.136	17.2967	Pass	12.7033	160993
293T	17	chr3:50410496-50410516	CACNA2D2	conserved	21.2097	Pass	8.79031	441.739	19.3518	Pass	10.6482	669059
293T	17	chr18:45396846-45396935	SMAD2	conserved	17.638	Pass	12.362	5263.25	17.8885	Pass	12.1115	242645
293T	17	chr4:101950323-101950352	PPP3CA	conserved	>30	No Call	NA	NA	17.7184	Pass	12.2816	215655
293T	17	chr2:175986172-175986268	ATF2	conserved	18.5839	Pass	11.4161	2731.59	17.6225	Pass	12.3775	201786
293T	17	chr17:30688487-30688534	ZNF207	conserved	16.7704	Pass	13.2296	9604.42	19.7069	Pass	10.2931	855798
293T	17	chr10:75199630-75199659	PPP3CB	conserved	19.4101	Amplification Failure	10.5899	1540.29	21.8188	Pass	8.18118	3.69929e+06
293T	17	chr5:130785716-130785739	RAPGEF6	conserved	20.2447	Pass	9.75532	863.261	18.0243	Pass	11.9757	266602
293T	17	chr4:83292681-83292737	HNRNPD	conserved	15.6119	Pass	14.3881	21440.9	17.9168	Pass	12.0832	247452
293T	17	chr22:36152152-36152191	RBFOX2	conserved	20.3177	Pass	9.68234	820.628	22.4517	Pass	7.54834	5.73618e+06
293T	17	chr10:267135-267296	ZMYND11	conserved	19.0871	Pass	10.9129	1927.04	19.5046	Pass	10.4954	743831
293T	17	chr2:183889706-183889723	NCKAP1	conserved	>30	No Call	NA	NA	18.4844	Pass	11.5156	366731
293T	17	chr5:122930733-122930828	CSNK1G3	conserved	21.5277	Pass	8.4723	354.155	18.1503	Pass	11.8497	290922
293T	17	chr17:80422163-80422306	NARF	non-conserved	19.511	Pass	10.489	1436.14	21.1509	Pass	8.84914	2.32832e+06
293T	17	chr3:53271813-53271836	TKT	non-conserved	14.375	Pass	15.625	50533	12.9115	Pass	17.0885	7703.4
293T	17	chr20:16354902-16355054	KIF16B	non-conserved	19.5002	Pass	10.4998	1447	22.3723	Pass	7.62766	5.42932e+06
293T	17	chr19:19014077-19014232	COPE	non-conserved	16.8387	Pass	13.1613	9160.26	21.2522	Pass	8.74777	2.4978e+06
293T	17	chr21:18976463-18976594	BTG3	non-conserved	19.2832	Pass	10.7168	1682.03	18.4258	Pass	11.5742	352139
293T	17	chr4:2514165-2514324	RNF4	non-conserved	20.9397	Pass	9.06026	532.839	21.8583	Pass	8.14172	3.80187e+06
293T	17	chr16:89291127-89291210	ZNF778	non-conserved	23.3175	Pass	6.68248	101.713	25.3093	Pass	4.69068	4.1578e+07
293T	17	chr21:45560132-45560224	C21orf33	non-conserved	19.6044	Pass	10.3956	1346.1	21.2238	Pass	8.77619	2.44908e+06
293T	17	chr8:42046452-42046589	PLAT	non-conserved	20.8315	Pass	9.16853	574.443	>30	No Call	NA	NA
293T	17	chr5:1264519-1264707	TERT	non-conserved	20.1446	Pass	9.85539	925.337	>30	No Call	NA	NA
293T	17	chr13:53235610-53235705	SUGT1	non-conserved	17.6795	Pass	12.3205	5113.78	17.8051	Pass	12.1949	229017
293T	17	chr17:12914980-12915099	ELAC2	non-conserved	19.4986	Pass	10.5014	1448.53	21.0528	Pass	8.94718	2.17535e+06
293T	17	chr19:57986392-57986514	ZNF772	non-conserved	>30	No Call	NA	NA	>30	No Call	NA	NA
293T	17	chr13:76101949-76101987	COMMD6	non-conserved	>30	No Call	NA	NA	15.8515	Pass	14.1485	59125.5
293T	17	chr5:34949648-34949782	DNAJC21	non-conserved	>30	No Call	NA	NA	18.034	Pass	11.966	268392
293T	17	chr19:58151280-58151435	ZNF211	non-conserved	20.7842	Pass	9.21585	593.63	20.7819	Pass	9.21809	1.80293e+06
293T	17	chr11:106617277-106617369	GUCY1A2	non-conserved	28.9709	Pass	1.02907	1.04072	>30	No Call	NA	NA
293T	17	chr1:60106952-60107023	FGGY	non-conserved	>30	No Call	NA	NA	24.1788	Pass	5.82118	1.89911e+07
293T	17	chr9:133981575-133981652	AIF1L	non-conserved	>30	No Call	NA	NA	17.6667	Pass	12.3333	208063
293T	17	chr15:80259979-80260034	BCL2A1	non-conserved	22.162	Amplification Failure	7.83795	227.801	24.487	Amplification Failure	5.51303	2.35133e+07
293T	17	chr6:3264443-3264559	PSMG4	non-conserved	19.0487	Pass	10.9513	1979.04	18.8148	Pass	11.1852	461121
293T	17	chr16:85022369-85022479	ZDHHC7	non-conserved	16.8942	Pass	13.1058	8814.45	19.5722	Pass	10.4278	779512
293T	18	chr12:53858544-53858636	PCBP2	conserved	14.6407	Pass	15.3593	42034.9	15.4054	Pass	14.5946	43399.5
293T	18	chr17:29579956-29580018	NF1	conserved	16.0999	Pass	13.9001	15286.4	20.6277	Pass	9.3723	1.62015e+06
293T	18	chrX:39930890-39930943	BCOR	conserved	18.0512	Pass	11.9488	3952.21	17.9409	Pass	12.0591	251618
293T	18	chr7:87815930-87816016	ADAM22	conserved	21.6711	Pass	8.32891	320.552	22.859	Pass	7.14103	7.60739e+06
293T	18	chr4:74005248-74006000	ANKRD17	conserved	17.1068	Pass	12.8932	7606.25	19.4242	Pass	10.5758	703488
293T	18	chr8:144902836-144902886	PUF60	conserved	18.1897	Pass	11.8103	3590.21	18.7661	Pass	11.2339	445820
293T	18	chr4:76579167-76579265	G3BP2	conserved	19.3788	Pass	10.6212	1574.06	17.3549	Pass	12.6451	167625
293T	18	chr15:73889363-73889710	NPTN	conserved	>30	No Call	NA	NA	19.5336	Pass	10.4664	758915
293T	18	chr5:145847904-145847966	TCERG1	conserved	20.4602	Pass	9.53976	743.312	20.6109	Pass	9.38909	1.60141e+06
293T	18	chr18:23615795-23615887	SS18	conserved	20.0704	Pass	9.92961	974.236	16.9997	Pass	13.0003	131040
293T	18	chr3:50410496-50410516	CACNA2D2	conserved	21.7621	Pass	8.23791	300.897	19.5229	Pass	10.4771	753309
293T	18	chr18:45396846-45396935	SMAD2	conserved	17.6237	Pass	12.3763	5315.73	18.3912	Pass	11.6088	343786
293T	18	chr4:101950323-101950352	PPP3CA	conserved	>30	No Call	NA	NA	17.8766	Pass	12.1234	240646
293T	18	chr2:175986172-175986268	ATF2	conserved	18.4482	Pass	11.5518	3001.28	17.0117	Pass	12.9883	132138
293T	18	chr17:30688487-30688534	ZNF207	conserved	16.4704	Pass	13.5296	11824.3	19.9689	Pass	10.0311	1.02619e+06
293T	18	chr10:75199630-75199659	PPP3CB	conserved	18.7773	Amplification Failure	11.2227	2388.92	20.3721	Pass	9.62792	1.35709e+06
293T	18	chr5:130785716-130785739	RAPGEF6	conserved	19.9078	Pass	10.0922	1090.58	17.494	Pass	12.506	184587
293T	18	chr4:83292681-83292737	HNRNPD	conserved	15.3579	Pass	14.6421	25567.3	18.249	Pass	11.751	311533
293T	18	chr22:36152152-36152191	RBFOX2	conserved	19.8872	Pass	10.1128	1106.28	21.9482	Pass	8.05179	4.04639e+06
293T	18	chr10:267135-267296	ZMYND11	conserved	20.0107	Pass	9.98932	1015.44	18.2262	Pass	11.7738	306649
293T	18	chr2:183889706-183889723	NCKAP1	conserved	24.5189	Pass	5.48106	43.6646	17.8231	Pass	12.1769	231899
293T	18	chr5:122930733-122930828	CSNK1G3	conserved	20.9758	Pass	9.02417	519.651	18.0532	Pass	11.9468	271985
293T	18	chr17:80422163-80422306	NARF	non-conserved	18.9366	Pass	11.0634	2138.94	20.0717	Pass	9.92826	1.10204e+06
293T	18	chr3:53271813-53271836	TKT	non-conserved	13.9163	Pass	16.0837	69451.4	13.053	Pass	16.947	8497.32
293T	18	chr20:16354902-16355054	KIF16B	non-conserved	19.0537	Pass	10.9463	1972.19	22.3034	Pass	7.69664	5.17583e+06
293T	18	chr19:19014077-19014232	COPE	non-conserved	16.8849	Pass	13.1151	8871.45	22.9601	Pass	7.03995	8.15952e+06
293T	18	chr21:18976463-18976594	BTG3	non-conserved	18.4331	Pass	11.5669	3032.68	17.8298	Pass	12.1702	232972
293T	18	chr4:2514165-2514324	RNF4	non-conserved	20.9799	Pass	9.02011	518.188	20.5904	Pass	9.40964	1.57876e+06
293T	18	chr16:89291127-89291210	ZNF778	non-conserved	>30	No Call	NA	NA	22.7587	Pass	7.24135	7.09638e+06
293T	18	chr21:45560132-45560224	C21orf33	non-conserved	19.4763	Pass	10.5237	1471.1	21.2907	Pass	8.70927	2.56536e+06
293T	18	chr8:42046452-42046589	PLAT	non-conserved	23.2107	Pass	6.7893	109.607	>30	No Call	NA	NA
293T	18	chr5:1264519-1264707	TERT	non-conserved	20.9544	Amplification Failure	9.04565	527.459	>30	No Call	NA	NA
293T	18	chr13:53235610-53235705	SUGT1	non-conserved	17.8485	Pass	12.1515	4548.66	17.6733	Pass	12.3267	209017
293T	18	chr17:12914980-12915099	ELAC2	non-conserved	19.7491	Pass	10.2509	1217.52	21.6121	Pass	8.38795	3.20535e+06
293T	18	chr19:57986392-57986514	ZNF772	non-conserved	>30	No Call	NA	NA	>30	No Call	NA	NA
293T	18	chr13:76101949-76101987	COMMD6	non-conserved	>30	No Call	NA	NA	16.318	Pass	13.682	81697
293T	18	chr5:34949648-34949782	DNAJC21	non-conserved	22.7602	Pass	7.23979	150.145	18.0813	Pass	11.9187	277337
293T	18	chr19:58151280-58151435	ZNF211	non-conserved	20.1086	Pass	9.89136	948.721	20.8622	Pass	9.13777	1.90615e+06
293T	18	chr11:106617277-106617369	GUCY1A2	non-conserved	>30	No Call	NA	NA	>30	No Call	NA	NA
293T	18	chr1:60106952-60107023	FGGY	non-conserved	23.0801	Pass	6.91989	120.086	>30	No Call	NA	NA
293T	18	chr9:133981575-133981652	AIF1L	non-conserved	>30	No Call	NA	NA	17.772	Pass	12.228	223825
293T	18	chr15:80259979-80260034	BCL2A1	non-conserved	>30	No Call	NA	NA	23.3623	Amplification Failure	6.63765	1.07837e+07
293T	18	chr6:3264443-3264559	PSMG4	non-conserved	18.643	Pass	11.357	2622.04	19.1236	Pass	10.8764	571166
293T	18	chr16:85022369-85022479	ZDHHC7	non-conserved	16.8742	Pass	13.1258	8937.63	19.2232	Pass	10.7768	612027
293T	19	chr12:53858544-53858636	PCBP2	conserved	15.1482	Pass	14.8518	29567.6	15.5273	Pass	14.4727	47225.5
293T	19	chr17:29579956-29580018	NF1	conserved	16.058	Pass	13.942	15737.8	21.3365	Pass	8.66352	2.64801e+06
293T	19	chrX:39930890-39930943	BCOR	conserved	18.3531	Pass	11.6469	3205.83	18.0858	Pass	11.9142	278205
293T	19	chr7:87815930-87816016	ADAM22	conserved	21.7701	Pass	8.22987	299.218	21.7507	Pass	8.24934	3.52859e+06
293T	19	chr4:74005248-74006000	ANKRD17	conserved	17.1268	Pass	12.8732	7501.99	18.6707	Pass	11.3293	417288
293T	19	chr8:144902836-144902886	PUF60	conserved	17.8409	Pass	12.1591	4572.6	18.353	Pass	11.647	334811
293T	19	chr4:76579167-76579265	G3BP2	conserved	19.0473	Pass	10.9527	1980.95	17.6644	Pass	12.3356	207732
293T	19	chr15:73889363-73889710	NPTN	conserved	>30	No Call	NA	NA	19.9875	Pass	10.0125	1.03951e+06
293T	19	chr5:145847904-145847966	TCERG1	conserved	20.7096	Pass	9.29041	625.169	21.1214	Pass	8.87856	2.28132e+06
293T	19	chr18:23615795-23615887	SS18	conserved	21.6447	Pass	8.3553	326.488	17.3776	Pass	12.6224	170285
293T	19	chr3:50410496-50410516	CACNA2D2	conserved	>30	No Call	NA	NA	20.0982	Pass	9.90185	1.1224e+06
293T	19	chr18:45396846-45396935	SMAD2	conserved	17.8109	Pass	12.1891	4668.52	18.2729	Pass	11.7271	316725
293T	19	chr4:101950323-101950352	PPP3CA	conserved	>30	No Call	NA	NA	18.2278	Pass	11.7722	306973
293T	19	chr2:175986172-175986268	ATF2	conserved	19.0033	Pass	10.9967	2042.39	17.5115	Pass	12.4885	186851
293T	19	chr17:30688487-30688534	ZNF207	conserved	16.5945	Pass	13.4055	10849.9	19.7745	Pass	10.2255	896824
293T	19	chr10:75199630-75199659	PPP3CB	conserved	19.7322	Amplification Failure	10.2678	1231.86	21.0692	Pass	8.93079	2.20022e+06
293T	19	chr5:130785716-130785739	RAPGEF6	conserved	20.1113	Pass	9.88875	947.003	18.2478	Pass	11.7522	311260
293T	19	chr4:83292681-83292737	HNRNPD	conserved	15.7404	Pass	14.2596	19613	18.5768	Pass	11.4232	391004
293T	19	chr22:36152152-36152191	RBFOX2	conserved	18.8938	Pass	11.1062	2203.43	22.1787	Pass	7.82126	4.7475e+06
293T	19	chr10:267135-267296	ZMYND11	conserved	20.3424	Pass	9.65756	806.638	19.1243	Pass	10.8757	571470
293T	19	chr2:183889706-183889723	NCKAP1	conserved	22.2588	Pass	7.74124	212.966	18.0329	Pass	11.9671	268192
293T	19	chr5:122930733-122930828	CSNK1G3	conserved	21.1463	Pass	8.85374	461.64	19.1471	Pass	10.8529	580573
293T	19	chr17:80422163-80422306	NARF	non-conserved	19.0159	Pass	10.9841	2024.55	20.3215	Pass	9.67852	1.31032e+06
293T	19	chr3:53271813-53271836	TKT	non-conserved	14.0798	Pass	15.9202	62008.2	13.1467	Pass	16.8533	9067.83
293T	19	chr20:16354902-16355054	KIF16B	non-conserved	18.9147	Pass	11.0853	2171.72	20.6207	Pass	9.37934	1.61227e+06
293T	19	chr19:19014077-19014232	COPE	non-conserved	16.6481	Pass	13.3519	10454	20.9018	Pass	9.09825	1.95909e+06
293T	19	chr21:18976463-18976594	BTG3	non-conserved	18.7806	Pass	11.2194	2383.44	18.5844	Pass	11.4156	393055
293T	19	chr4:2514165-2514324	RNF4	non-conserved	21.7608	Pass	8.23917	301.161	20.4225	Pass	9.57752	1.40533e+06
293T	19	chr16:89291127-89291210	ZNF778	non-conserved	22.3346	Pass	7.6654	202.01	24.406	Pass	5.59399	2.22301e+07
293T	19	chr21:45560132-45560224	C21orf33	non-conserved	19.4484	Pass	10.5516	1499.85	21.5018	Pass	8.49821	2.9695e+06
293T	19	chr8:42046452-42046589	PLAT	non-conserved	23.335	Pass	6.66499	100.476	>30	No Call	NA	NA
293T	19	chr5:1264519-1264707	TERT	non-conserved	20.7439	Pass	9.25614	610.473	>30	No Call	NA	NA
293T	19	chr13:53235610-53235705	SUGT1	non-conserved	17.9437	Pass	12.0563	4258.13	17.7959	Pass	12.2041	227563
293T	19	chr17:12914980-12915099	ELAC2	non-conserved	19.331	Pass	10.669	1627.09	22.7598	Pass	7.24016	7.10224e+06
293T	19	chr19:57986392-57986514	ZNF772	non-conserved	22.514	Pass	7.48603	178.275	>30	No Call	NA	NA
293T	19	chr13:76101949-76101987	COMMD6	non-conserved	>30	No Call	NA	NA	16.1628	Pass	13.8372	73363.1
293T	19	chr5:34949648-34949782	DNAJC21	non-conserved	24.0278	Pass	5.97224	61.7805	18.1629	Pass	11.8371	293486
293T	19	chr19:58151280-58151435	ZNF211	non-conserved	20.8553	Pass	9.14474	565.033	22.6938	Pass	7.30617	6.78458e+06
293T	19	chr11:106617277-106617369	GUCY1A2	non-conserved	>30	No Call	NA	NA	24.7049	Amplification Failure	5.29511	2.73472e+07
293T	19	chr1:60106952-60107023	FGGY	non-conserved	>30	No Call	NA	NA	22.9472	Amplification Failure	7.05283	8.08696e+06
293T	19	chr9:133981575-133981652	AIF1L	non-conserved	>30	No Call	NA	NA	17.9792	Pass	12.0208	258384
293T	19	chr15:80259979-80260034	BCL2A1	non-conserved	24.6573	Amplification Failure	5.34275	39.5814	>30	No Call	NA	NA
293T	19	chr6:3264443-3264559	PSMG4	non-conserved	18.8069	Pass	11.1931	2340.33	19.4645	Pass	10.5355	723417
293T	19	chr16:85022369-85022479	ZDHHC7	non-conserved	17.1844	Pass	12.8156	7208	19.4533	Pass	10.5467	717834
293T	20	chr12:53858544-53858636	PCBP2	conserved	14.8856	Pass	15.1144	35470.7	15.5252	Pass	14.4748	47155.9
293T	20	chr17:29579956-29580018	NF1	conserved	15.8565	Pass	14.1435	18097	20.7108	Pass	9.2892	1.71622e+06
293T	20	chrX:39930890-39930943	BCOR	conserved	19.5016	Pass	10.4984	1445.53	19.1128	Pass	10.8872	566912
293T	20	chr7:87815930-87816016	ADAM22	conserved	21.8666	Pass	8.13335	279.791	21.5859	Pass	8.41407	3.14785e+06
293T	20	chr4:74005248-74006000	ANKRD17	conserved	17.1259	Pass	12.8741	7506.3	19.0183	Pass	10.9817	530982
293T	20	chr8:144902836-144902886	PUF60	conserved	18.6625	Pass	11.3375	2586.8	18.4928	Pass	11.5072	368885
293T	20	chr4:76579167-76579265	G3BP2	conserved	19.3355	Pass	10.6645	1622.1	17.8962	Pass	12.1038	243942
293T	20	chr15:73889363-73889710	NPTN	conserved	>30	No Call	NA	NA	20.4182	Pass	9.58178	1.40119e+06
293T	20	chr5:145847904-145847966	TCERG1	conserved	22.0544	Pass	7.94561	245.528	20.7762	Pass	9.22381	1.7958e+06
293T	20	chr18:23615795-23615887	SS18	conserved	20.5215	Pass	9.47852	712.379	17.0158	Pass	12.9842	132510
293T	20	chr3:50410496-50410516	CACNA2D2	conserved	23.6479	Pass	6.35211	80.6914	19.7045	Pass	10.2955	854385
293T	20	chr18:45396846-45396935	SMAD2	conserved	17.5594	Pass	12.4406	5557.86	18.1481	Pass	11.8519	290474
293T	20	chr4:101950323-101950352	PPP3CA	conserved	28.2822	Amplification Failure	1.71779	2.28932	18.2198	Pass	11.7802	305289
293T	20	chr2:175986172-175986268	ATF2	conserved	18.6726	Pass	11.3274	2568.81	17.3532	Pass	12.6468	167428
293T	20	chr17:30688487-30688534	ZNF207	conserved	16.7499	Pass	13.2501	9741.96	20.0167	Pass	9.98333	1.06076e+06
293T	20	chr10:75199630-75199659	PPP3CB	conserved	19.4674	Amplification Failure	10.5326	1480.28	21.3938	Pass	8.60617	2.75539e+06
293T	20	chr5:130785716-130785739	RAPGEF6	conserved	23.2923	Pass	6.70771	103.525	18.8864	Pass	11.1136	484588
293T	20	chr4:83292681-83292737	HNRNPD	conserved	15.8318	Pass	14.1682	18409.1	18.5711	Pass	11.4289	389443
293T	20	chr22:36152152-36152191	RBFOX2	conserved	20.0121	Pass	9.98792	1014.46	21.6073	Pass	8.39268	3.19486e+06
293T	20	chr10:267135-267296	ZMYND11	conserved	20.2679	Pass	9.73213	849.48	19.7579	Pass	10.2421	886559
293T	20	chr2:183889706-183889723	NCKAP1	conserved	22.5804	Pass	7.41959	170.206	18.4851	Pass	11.5149	366918
293T	20	chr5:122930733-122930828	CSNK1G3	conserved	22.6916	Pass	7.30838	157.504	18.3415	Pass	11.6585	332160
293T	20	chr17:80422163-80422306	NARF	non-conserved	19	Pass	11	2046.97	21.9673	Pass	8.03265	4.10044e+06
293T	20	chr3:53271813-53271836	TKT	non-conserved	14.0432	Pass	15.9568	63603.1	13.2177	Pass	16.7823	9525.55
293T	20	chr20:16354902-16355054	KIF16B	non-conserved	19.0463	Pass	10.9537	1982.36	21.4161	Pass	8.58394	2.79819e+06
293T	20	chr19:19014077-19014232	COPE	non-conserved	17.1484	Pass	12.8516	7390.47	22.0452	Pass	7.95476	4.32791e+06
293T	20	chr21:18976463-18976594	BTG3	non-conserved	18.8112	Pass	11.1888	2333.36	18.0848	Pass	11.9152	278017
293T	20	chr4:2514165-2514324	RNF4	non-conserved	21.03	Pass	8.97005	500.48	20.4327	Pass	9.56725	1.41537e+06
293T	20	chr16:89291127-89291210	ZNF778	non-conserved	21.2935	Pass	8.7065	416.75	23.3432	Pass	6.65678	1.06417e+07
293T	20	chr21:45560132-45560224	C21orf33	non-conserved	19.9628	Pass	10.0372	1049.78	20.7874	Pass	9.21264	1.80975e+06
293T	20	chr8:42046452-42046589	PLAT	non-conserved	22.5544	Pass	7.44564	173.325	>30	No Call	NA	NA
293T	20	chr5:1264519-1264707	TERT	non-conserved	20.8997	Pass	9.10029	547.86	>30	No Call	NA	NA
293T	20	chr13:53235610-53235705	SUGT1	non-conserved	18.1508	Pass	11.8492	3688.48	18.3233	Pass	11.6767	327985
293T	20	chr17:12914980-12915099	ELAC2	non-conserved	18.8845	Pass	11.1155	2217.75	20.8938	Pass	9.10615	1.94839e+06
293T	20	chr19:57986392-57986514	ZNF772	non-conserved	>30	No Call	NA	NA	24.003	Amplification Failure	5.99704	1.68117e+07
293T	20	chr13:76101949-76101987	COMMD6	non-conserved	>30	No Call	NA	NA	16.2139	Pass	13.7861	76010.9
293T	20	chr5:34949648-34949782	DNAJC21	non-conserved	>30	No Call	NA	NA	18.425	Pass	11.575	351948
293T	20	chr19:58151280-58151435	ZNF211	non-conserved	19.9538	Pass	10.0462	1056.32	20.8976	Pass	9.1024	1.95345e+06
293T	20	chr11:106617277-106617369	GUCY1A2	non-conserved	>30	No Call	NA	NA	>30	No Call	NA	NA
293T	20	chr1:60106952-60107023	FGGY	non-conserved	>30	No Call	NA	NA	24.4699	Pass	5.53007	2.32371e+07
293T	20	chr9:133981575-133981652	AIF1L	non-conserved	>30	No Call	NA	NA	18.2769	Pass	11.7231	317601
293T	20	chr15:80259979-80260034	BCL2A1	non-conserved	22.162	Amplification Failure	7.83804	227.815	23.9878	Amplification Failure	6.01217	1.66363e+07
293T	20	chr6:3264443-3264559	PSMG4	non-conserved	19.2052	Pass	10.7948	1775.49	18.8362	Pass	11.1638	468007
293T	20	chr16:85022369-85022479	ZDHHC7	non-conserved	17.3896	Pass	12.6104	6252.29	20.829	Pass	9.17099	1.86276e+06
293T	21	chr12:53858544-53858636	PCBP2	conserved	14.5645	Pass	15.4355	44315.3	15.4232	Pass	14.5768	43936.6
293T	21	chr17:29579956-29580018	NF1	conserved	16.0491	Pass	13.9509	15834.6	19.9626	Pass	10.0374	1.02175e+06
293T	21	chrX:39930890-39930943	BCOR	conserved	18.8577	Pass	11.1423	2259.33	18.5039	Pass	11.4961	371741
293T	21	chr7:87815930-87816016	ADAM22	conserved	21.4202	Pass	8.57984	381.64	20.7582	Pass	9.24184	1.77349e+06
293T	21	chr4:74005248-74006000	ANKRD17	conserved	17.187	Pass	12.813	7195.34	18.515	Pass	11.485	374614
293T	21	chr8:144902836-144902886	PUF60	conserved	18.165	Pass	11.835	3652.29	18.6815	Pass	11.3185	420436
293T	21	chr4:76579167-76579265	G3BP2	conserved	19.0206	Pass	10.9794	2017.98	17.6826	Pass	12.3174	210375
293T	21	chr15:73889363-73889710	NPTN	conserved	>30	No Call	NA	NA	19.998	Pass	10.002	1.04713e+06
293T	21	chr5:145847904-145847966	TCERG1	conserved	20.1878	Pass	9.81218	898.004	20.2162	Pass	9.78376	1.21813e+06
293T	21	chr18:23615795-23615887	SS18	conserved	20.1996	Pass	9.80036	890.668	17.0379	Pass	12.9621	134562
293T	21	chr3:50410496-50410516	CACNA2D2	conserved	>30	No Call	NA	NA	19.7576	Pass	10.2424	886413
293T	21	chr18:45396846-45396935	SMAD2	conserved	17.6903	Pass	12.3097	5075.96	18.3858	Pass	11.6142	342519
293T	21	chr4:101950323-101950352	PPP3CA	conserved	22.5891	Pass	7.41088	169.176	18.1942	Pass	11.8058	299912
293T	21	chr2:175986172-175986268	ATF2	conserved	18.5869	Pass	11.4131	2725.92	17.3234	Pass	12.6766	164011
293T	21	chr17:30688487-30688534	ZNF207	conserved	16.3642	Pass	13.6358	12727.5	20.1386	Pass	9.86144	1.15428e+06
293T	21	chr10:75199630-75199659	PPP3CB	conserved	19.2805	Amplification Failure	10.7195	1685.13	21.2316	Pass	8.76838	2.46237e+06
293T	21	chr5:130785716-130785739	RAPGEF6	conserved	19.1521	Pass	10.8479	1842.04	18.1332	Amplification Failure	11.8668	287508
293T	21	chr4:83292681-83292737	HNRNPD	conserved	15.7854	Pass	14.2146	19011.2	17.8515	Pass	12.1485	236498
293T	21	chr22:36152152-36152191	RBFOX2	conserved	19.3278	Pass	10.6722	1630.77	22.8918	Pass	7.10816	7.78269e+06
293T	21	chr10:267135-267296	ZMYND11	conserved	19.5559	Pass	10.4441	1392.11	18.9349	Pass	11.0651	501157
293T	21	chr2:183889706-183889723	NCKAP1	conserved	28.7298	Amplification Failure	1.27023	1.41201	18.0331	Pass	11.9669	268231
293T	21	chr5:122930733-122930828	CSNK1G3	conserved	20.8032	Pass	9.19677	585.817	17.9804	Pass	12.0196	258606
293T	21	chr17:80422163-80422306	NARF	non-conserved	18.9084	Pass	11.0916	2181.25	20.3971	Pass	9.60288	1.38085e+06
293T	21	chr3:53271813-53271836	TKT	non-conserved	14.1832	Pass	15.8168	57720.4	12.9121	Pass	17.0879	7706.91
293T	21	chr20:16354902-16355054	KIF16B	non-conserved	19.601	Pass	10.399	1349.21	21.4634	Pass	8.53659	2.89154e+06
293T	21	chr19:19014077-19014232	COPE	non-conserved	17.1665	Pass	12.8335	7298	21.7742	Pass	8.22579	3.58665e+06
293T	21	chr21:18976463-18976594	BTG3	non-conserved	19.0325	Pass	10.9675	2001.42	18.0027	Pass	11.9973	262631
293T	21	chr4:2514165-2514324	RNF4	non-conserved	20.409	Pass	9.59104	770.243	21.2086	Pass	8.79141	2.42338e+06
293T	21	chr16:89291127-89291210	ZNF778	non-conserved	22.4485	Pass	7.55153	186.602	24.6882	Pass	5.31184	2.7032e+07
293T	21	chr21:45560132-45560224	C21orf33	non-conserved	19.4532	Pass	10.5468	1494.88	20.1626	Pass	9.83743	1.17365e+06
293T	21	chr8:42046452-42046589	PLAT	non-conserved	22.8118	Pass	7.18825	144.841	>30	No Call	NA	NA
293T	21	chr5:1264519-1264707	TERT	non-conserved	20.3976	Pass	9.60238	776.33	>30	No Call	NA	NA
293T	21	chr13:53235610-53235705	SUGT1	non-conserved	17.9261	Pass	12.0739	4310.13	17.9545	Pass	12.0455	254006
293T	21	chr17:12914980-12915099	ELAC2	non-conserved	18.2822	Pass	11.7178	3367.22	21.7325	Pass	8.26746	3.48454e+06
293T	21	chr19:57986392-57986514	ZNF772	non-conserved	>30	No Call	NA	NA	>30	No Call	NA	NA
293T	21	chr13:76101949-76101987	COMMD6	non-conserved	>30	No Call	NA	NA	16.1551	Pass	13.8449	72971.8
293T	21	chr5:34949648-34949782	DNAJC21	non-conserved	22.5161	Pass	7.48386	178.005	17.7775	Pass	12.2225	224672
293T	21	chr19:58151280-58151435	ZNF211	non-conserved	21.2048	Pass	8.79521	443.245	21.9968	Pass	8.00325	4.18487e+06
293T	21	chr11:106617277-106617369	GUCY1A2	non-conserved	28.8045	Pass	1.19546	1.29018	>30	No Call	NA	NA
293T	21	chr1:60106952-60107023	FGGY	non-conserved	>30	No Call	NA	NA	23.7689	Pass	6.23113	1.42936e+07
293T	21	chr9:133981575-133981652	AIF1L	non-conserved	>30	No Call	NA	NA	17.7756	Pass	12.2244	224385
293T	21	chr15:80259979-80260034	BCL2A1	non-conserved	>30	No Call	NA	NA	>30	No Call	NA	NA
293T	21	chr6:3264443-3264559	PSMG4	non-conserved	19.4417	Pass	10.5583	1506.85	18.9602	Pass	11.0398	510020
293T	21	chr16:85022369-85022479	ZDHHC7	non-conserved	16.8975	Pass	13.1025	8793.91	20.709	Pass	9.29104	1.71403e+06
293T	22	chr12:53858544-53858636	PCBP2	conserved	14.7573	Pass	15.2427	38769.5	15.3386	Pass	14.6614	41436.3
293T	22	chr17:29579956-29580018	NF1	conserved	16.1455	Pass	13.8545	14810.9	20.8175	Pass	9.18248	1.84799e+06
293T	22	chrX:39930890-39930943	BCOR	conserved	18.7166	Pass	11.2834	2491.56	18.5749	Pass	11.4251	390472
293T	22	chr7:87815930-87816016	ADAM22	conserved	22.1331	Pass	7.86695	232.446	20.9733	Pass	9.0267	2.0587e+06
293T	22	chr4:74005248-74006000	ANKRD17	conserved	17.4068	Pass	12.5932	6178.15	18.2834	Pass	11.7166	319034
293T	22	chr8:144902836-144902886	PUF60	conserved	17.7046	Pass	12.2954	5025.85	18.7375	Pass	11.2625	437064
293T	22	chr4:76579167-76579265	G3BP2	conserved	19.1551	Pass	10.8449	1838.24	17.3804	Pass	12.6196	170611
293T	22	chr15:73889363-73889710	NPTN	conserved	>30	No Call	NA	NA	20.1174	Pass	9.88255	1.13751e+06
293T	22	chr5:145847904-145847966	TCERG1	conserved	21.5289	Pass	8.4711	353.859	20.3529	Pass	9.64706	1.3392e+06
293T	22	chr18:23615795-23615887	SS18	conserved	19.7062	Pass	10.2938	1254.27	17.2156	Pass	12.7844	152202
293T	22	chr3:50410496-50410516	CACNA2D2	conserved	22.5815	Pass	7.41849	170.075	20.0391	Pass	9.96086	1.07741e+06
293T	22	chr18:45396846-45396935	SMAD2	conserved	17.616	Pass	12.384	5344.12	18.3307	Pass	11.6693	329681
293T	22	chr4:101950323-101950352	PPP3CA	conserved	>30	No Call	NA	NA	17.7835	Pass	12.2165	225608
293T	22	chr2:175986172-175986268	ATF2	conserved	18.6618	Pass	11.3382	2588.05	17.3546	Pass	12.6454	167588
293T	22	chr17:30688487-30688534	ZNF207	conserved	16.7237	Pass	13.2763	9920.13	20.9222	Pass	9.07783	1.98702e+06
293T	22	chr10:75199630-75199659	PPP3CB	conserved	20.5136	Amplification Failure	9.48636	716.263	20.2617	Pass	9.73828	1.25715e+06
293T	22	chr5:130785716-130785739	RAPGEF6	conserved	19.886	Pass	10.114	1107.22	18.0281	Pass	11.9719	267291
293T	22	chr4:83292681-83292737	HNRNPD	conserved	15.412	Pass	14.588	24627.3	18.0222	Pass	11.9778	266217
293T	22	chr22:36152152-36152191	RBFOX2	conserved	18.3789	Pass	11.6211	3148.99	23.0797	Pass	6.92033	8.86486e+06
293T	22	chr10:267135-267296	ZMYND11	conserved	18.9042	Pass	11.0958	2187.59	18.5323	Pass	11.4677	379127
293T	22	chr2:183889706-183889723	NCKAP1	conserved	>30	No Call	NA	NA	18.2033	Pass	11.7967	301811
293T	22	chr5:122930733-122930828	CSNK1G3	conserved	22.4543	Pass	7.54569	185.844	18.0534	Pass	11.9466	272025
293T	22	chr17:80422163-80422306	NARF	non-conserved	18.8645	Pass	11.1355	2248.73	20.7333	Pass	9.2667	1.7432e+06
293T	22	chr3:53271813-53271836	TKT	non-conserved	14.2324	Pass	15.7676	55783.2	12.9604	Pass	17.0396	7968.96
293T	22	chr20:16354902-16355054	KIF16B	non-conserved	19.3662	Pass	10.6338	1587.93	20.5996	Pass	9.40038	1.58893e+06
293T	22	chr19:19014077-19014232	COPE	non-conserved	16.8597	Pass	13.1403	9027.87	21.307	Pass	8.69304	2.59438e+06
293T	22	chr21:18976463-18976594	BTG3	non-conserved	18.7327	Pass	11.2673	2463.84	18.1173	Pass	11.8827	284346
293T	22	chr4:2514165-2514324	RNF4	non-conserved	20.2423	Pass	9.75773	864.707	21.4921	Pass	8.50793	2.94955e+06
293T	22	chr16:89291127-89291210	ZNF778	non-conserved	21.2961	Pass	8.70391	416.003	27.7263	Pass	2.27366	2.22054e+08
293T	22	chr21:45560132-45560224	C21orf33	non-conserved	19.6704	Pass	10.3296	1285.8	21.7141	Pass	8.28592	3.44024e+06
293T	22	chr8:42046452-42046589	PLAT	non-conserved	20.8726	Pass	9.12738	558.262	>30	No Call	NA	NA
293T	22	chr5:1264519-1264707	TERT	non-conserved	20.2583	Pass	9.74169	855.13	>30	No Call	NA	NA
293T	22	chr13:53235610-53235705	SUGT1	non-conserved	18.0005	Pass	11.9995	4093.56	18.1154	Pass	11.8846	283977
293T	22	chr17:12914980-12915099	ELAC2	non-conserved	20.0489	Pass	9.9511	988.876	21.5129	Pass	8.48707	2.99253e+06
293T	22	chr19:57986392-57986514	ZNF772	non-conserved	>30	No Call	NA	NA	>30	No Call	NA	NA
293T	22	chr13:76101949-76101987	COMMD6	non-conserved	>30	No Call	NA	NA	16.0352	Pass	13.9648	67154.4
293T	22	chr5:34949648-34949782	DNAJC21	non-conserved	>30	No Call	NA	NA	18.6339	Pass	11.3661	406768
293T	22	chr19:58151280-58151435	ZNF211	non-conserved	20.3897	Pass	9.61027	780.588	21.3208	Pass	8.67916	2.61946e+06
293T	22	chr11:106617277-106617369	GUCY1A2	non-conserved	28.5962	Pass	1.40377	1.64592	>30	No Call	NA	NA
293T	22	chr1:60106952-60107023	FGGY	non-conserved	>30	No Call	NA	NA	24.2807	Pass	5.71933	2.03803e+07
293T	22	chr9:133981575-133981652	AIF1L	non-conserved	>30	No Call	NA	NA	17.5917	Pass	12.4083	197533
293T	22	chr15:80259979-80260034	BCL2A1	non-conserved	24.559	Amplification Failure	5.44102	42.4419	>30	No Call	NA	NA
293T	22	chr6:3264443-3264559	PSMG4	non-conserved	19.0995	Pass	10.9005	1910.5	18.8938	Pass	11.1062	487064
293T	22	chr16:85022369-85022479	ZDHHC7	non-conserved	16.9682	Pass	13.0318	8373.41	19.6681	Pass	10.3319	833095
293T	23	chr12:53858544-53858636	PCBP2	conserved	14.9556	Pass	15.0444	33790	15.6101	Pass	14.3899	50013.6
293T	23	chr17:29579956-29580018	NF1	conserved	16.2094	Pass	13.7906	14169.3	20.577	Pass	9.42304	1.56416e+06
293T	23	chrX:39930890-39930943	BCOR	conserved	18.1932	Pass	11.8068	3581.73	18.1163	Pass	11.8837	284141
293T	23	chr7:87815930-87816016	ADAM22	conserved	22.8647	Pass	7.13534	139.589	22.9483	Pass	7.05166	8.09355e+06
293T	23	chr4:74005248-74006000	ANKRD17	conserved	16.6825	Pass	13.3175	10207.7	18.2482	Pass	11.7518	311362
293T	23	chr8:144902836-144902886	PUF60	conserved	17.805	Pass	12.195	4687.64	18.8311	Pass	11.1689	466374
293T	23	chr4:76579167-76579265	G3BP2	conserved	19.0682	Pass	10.9318	1952.44	17.6445	Pass	12.3555	204886
293T	23	chr15:73889363-73889710	NPTN	conserved	>30	No Call	NA	NA	20.353	Pass	9.64703	1.33923e+06
293T	23	chr5:145847904-145847966	TCERG1	conserved	21.032	Pass	8.96804	499.782	20.3231	Pass	9.67686	1.31182e+06
293T	23	chr18:23615795-23615887	SS18	conserved	20.1242	Pass	9.87581	938.538	17.1781	Pass	12.8219	148293
293T	23	chr3:50410496-50410516	CACNA2D2	conserved	>30	No Call	NA	NA	20.2425	Pass	9.75754	1.24047e+06
293T	23	chr18:45396846-45396935	SMAD2	conserved	17.48	Pass	12.52	5872.54	18.0759	Pass	11.9241	276298
293T	23	chr4:101950323-101950352	PPP3CA	conserved	28.4967	Amplification Failure	1.50332	1.83494	17.8038	Pass	12.1962	228806
293T	23	chr2:175986172-175986268	ATF2	conserved	18.6303	Pass	11.3697	2645.25	17.4837	Pass	12.5163	183279
293T	23	chr17:30688487-30688534	ZNF207	conserved	16.4235	Pass	13.5765	12215	20.1198	Pass	9.8802	1.13936e+06
293T	23	chr10:75199630-75199659	PPP3CB	conserved	18.9428	Amplification Failure	11.0572	2129.77	21.1756	Pass	8.82436	2.36866e+06
293T	23	chr5:130785716-130785739	RAPGEF6	conserved	20.5367	Pass	9.46333	704.904	17.9432	Pass	12.0568	252019
293T	23	chr4:83292681-83292737	HNRNPD	conserved	15.4577	Pass	14.5423	23858.9	17.6824	Pass	12.3176	210348
293T	23	chr22:36152152-36152191	RBFOX2	conserved	19.4961	Pass	10.5039	1451.04	22.0492	Pass	7.9508	4.3398e+06
293T	23	chr10:267135-267296	ZMYND11	conserved	19.1935	Pass	10.8065	1789.95	19.261	Pass	10.739	628262
293T	23	chr2:183889706-183889723	NCKAP1	conserved	>30	No Call	NA	NA	18.0491	Pass	11.9509	271227
293T	23	chr5:122930733-122930828	CSNK1G3	conserved	21.4582	Pass	8.5418	371.682	18.4062	Pass	11.5938	347392
293T	23	chr17:80422163-80422306	NARF	non-conserved	19.1889	Pass	10.8111	1795.68	21.3082	Pass	8.69182	2.59658e+06
293T	23	chr3:53271813-53271836	TKT	non-conserved	14.2293	Pass	15.7707	55904.1	12.978	Pass	17.022	8067.15
293T	23	chr20:16354902-16355054	KIF16B	non-conserved	18.1655	Pass	11.8345	3650.97	20.1283	Pass	9.87171	1.14609e+06
293T	23	chr19:19014077-19014232	COPE	non-conserved	17.3649	Pass	12.6351	6360.28	21.92	Pass	8.07999	3.96807e+06
293T	23	chr21:18976463-18976594	BTG3	non-conserved	18.9645	Pass	11.0355	2098.07	17.7522	Pass	12.2478	220779
293T	23	chr4:2514165-2514324	RNF4	non-conserved	21.0524	Pass	8.94765	492.754	21.0059	Pass	8.9941	2.10575e+06
293T	23	chr16:89291127-89291210	ZNF778	non-conserved	21.4244	Pass	8.5756	380.516	22.4795	Pass	7.52048	5.84804e+06
293T	23	chr21:45560132-45560224	C21orf33	non-conserved	19.7468	Pass	10.2532	1219.47	20.5937	Pass	9.40629	1.58242e+06
293T	23	chr8:42046452-42046589	PLAT	non-conserved	21.9491	Pass	8.05092	264.196	>30	No Call	NA	NA
293T	23	chr5:1264519-1264707	TERT	non-conserved	20.3186	Pass	9.68144	820.117	>30	No Call	NA	NA
293T	23	chr13:53235610-53235705	SUGT1	non-conserved	17.9915	Pass	12.0085	4119.08	17.8721	Pass	12.1279	239910
293T	23	chr17:12914980-12915099	ELAC2	non-conserved	19.2023	Pass	10.7977	1779.03	21.8353	Pass	8.16473	3.74172e+06
293T	23	chr19:57986392-57986514	ZNF772	non-conserved	>30	No Call	NA	NA	>30	No Call	NA	NA
293T	23	chr13:76101949-76101987	COMMD6	non-conserved	>30	No Call	NA	NA	16.1589	Pass	13.8411	73165.6
293T	23	chr5:34949648-34949782	DNAJC21	non-conserved	23.9524	Pass	6.04761	65.1472	18.1608	Pass	11.8392	293053
293T	23	chr19:58151280-58151435	ZNF211	non-conserved	21.47	Pass	8.53001	368.648	21.4159	Pass	8.58411	2.79785e+06
293T	23	chr11:106617277-106617369	GUCY1A2	non-conserved	28.8681	Pass	1.13191	1.19149	24.6062	Amplification Failure	5.39383	2.55385e+07
293T	23	chr1:60106952-60107023	FGGY	non-conserved	23.7124	Pass	6.28765	77.1216	24.4488	Pass	5.55117	2.28998e+07
293T	23	chr9:133981575-133981652	AIF1L	non-conserved	>30	No Call	NA	NA	17.7906	Pass	12.2094	226721
293T	23	chr15:80259979-80260034	BCL2A1	non-conserved	22.9869	Amplification Failure	7.01305	128.163	24.4107	Amplification Failure	5.58928	2.23027e+07
293T	23	chr6:3264443-3264559	PSMG4	non-conserved	18.3462	Pass	11.6538	3221.05	19.1827	Pass	10.8173	595069
293T	23	chr16:85022369-85022479	ZDHHC7	non-conserved	17.0658	Pass	12.9342	7825.88	19.8432	Pass	10.1568	940589
293T	24	chr12:53858544-53858636	PCBP2	conserved	14.9709	Pass	15.0291	33434.1	15.5925	Pass	14.4075	49409.1
293T	24	chr17:29579956-29580018	NF1	conserved	16.2797	Pass	13.7203	13495.9	22.3992	Pass	7.60076	5.53151e+06
293T	24	chrX:39930890-39930943	BCOR	conserved	18.7722	Pass	11.2278	2397.25	18.6728	Pass	11.3272	417907
293T	24	chr7:87815930-87816016	ADAM22	conserved	21.4347	Pass	8.56531	377.806	21.135	Pass	8.865	2.30286e+06
293T	24	chr4:74005248-74006000	ANKRD17	conserved	17.1575	Pass	12.8425	7343.84	19.1452	Pass	10.8548	579812
293T	24	chr8:144902836-144902886	PUF60	conserved	18.3145	Pass	11.6855	3292.79	18.6855	Pass	11.3145	421581
293T	24	chr4:76579167-76579265	G3BP2	conserved	18.9791	Pass	11.0209	2076.91	17.5053	Pass	12.4947	186043
293T	24	chr15:73889363-73889710	NPTN	conserved	>30	No Call	NA	NA	19.8997	Pass	10.1003	978141
293T	24	chr5:145847904-145847966	TCERG1	conserved	20.7792	Pass	9.22079	595.671	21.2037	Pass	8.79629	2.4152e+06
293T	24	chr18:23615795-23615887	SS18	conserved	19.9192	Pass	10.0808	1081.99	17.487	Pass	12.513	183696
293T	24	chr3:50410496-50410516	CACNA2D2	conserved	23.3181	Pass	6.68191	101.673	19.549	Pass	10.451	767076
293T	24	chr18:45396846-45396935	SMAD2	conserved	17.7416	Pass	12.2584	4898.57	18.0985	Pass	11.9015	280669
293T	24	chr4:101950323-101950352	PPP3CA	conserved	>30	No Call	NA	NA	18.3423	Pass	11.6577	332347
293T	24	chr2:175986172-175986268	ATF2	conserved	18.7003	Pass	11.2997	2519.94	17.157	Pass	12.843	146138
293T	24	chr17:30688487-30688534	ZNF207	conserved	16.519	Pass	13.481	11432.6	19.9691	Pass	10.0309	1.02634e+06
293T	24	chr10:75199630-75199659	PPP3CB	conserved	19.0117	Amplification Failure	10.9883	2030.49	23.2249	Pass	6.7751	9.80375e+06
293T	24	chr5:130785716-130785739	RAPGEF6	conserved	19.9228	Pass	10.0772	1079.28	18.6592	Pass	11.3408	413982
293T	24	chr4:83292681-83292737	HNRNPD	conserved	15.6379	Pass	14.3621	21057.6	17.9713	Pass	12.0287	256986
293T	24	chr22:36152152-36152191	RBFOX2	conserved	18.7802	Pass	11.2198	2384.11	21.6248	Pass	8.37524	3.23371e+06
293T	24	chr10:267135-267296	ZMYND11	conserved	19.0023	Pass	10.9977	2043.74	18.9092	Pass	11.0908	492298
293T	24	chr2:183889706-183889723	NCKAP1	conserved	22.9696	Pass	7.03042	129.727	17.8845	Pass	12.1155	241975
293T	24	chr5:122930733-122930828	CSNK1G3	conserved	20.2105	Pass	9.78954	884.004	18.3921	Pass	11.6079	344013
293T	24	chr17:80422163-80422306	NARF	non-conserved	18.7395	Pass	11.2605	2452.28	20.4742	Pass	9.52577	1.45666e+06
293T	24	chr3:53271813-53271836	TKT	non-conserved	14.1689	Pass	15.8311	58295.5	12.9798	Pass	17.0202	8077.18
293T	24	chr20:16354902-16355054	KIF16B	non-conserved	19.1203	Pass	10.8797	1883.16	20.8781	Pass	9.12188	1.92726e+06
293T	24	chr19:19014077-19014232	COPE	non-conserved	16.962	Pass	13.038	8409.6	19.5902	Pass	10.4098	789303
293T	24	chr21:18976463-18976594	BTG3	non-conserved	19.3173	Pass	10.6827	1642.65	18.4198	Pass	11.5802	350688
293T	24	chr4:2514165-2514324	RNF4	non-conserved	22.7028	Pass	7.29721	156.282	20.9605	Pass	9.03953	2.04047e+06
293T	24	chr16:89291127-89291210	ZNF778	non-conserved	20.7676	Pass	9.23245	600.512	22.2906	Pass	7.70944	5.13013e+06
293T	24	chr21:45560132-45560224	C21orf33	non-conserved	19.2905	Pass	10.7095	1673.47	21.5774	Pass	8.42258	3.12932e+06
293T	24	chr8:42046452-42046589	PLAT	non-conserved	20.794	Pass	9.20599	589.579	>30	No Call	NA	NA
293T	24	chr5:1264519-1264707	TERT	non-conserved	20.1882	Pass	9.81181	897.771	>30	No Call	NA	NA
293T	24	chr13:53235610-53235705	SUGT1	non-conserved	18.0446	Pass	11.9554	3970.37	17.6684	Pass	12.3316	208312
293T	24	chr17:12914980-12915099	ELAC2	non-conserved	19.0347	Pass	10.9653	1998.3	23.2996	Pass	6.70039	1.03248e+07
293T	24	chr19:57986392-57986514	ZNF772	non-conserved	23.8477	Pass	6.15234	70.1279	24.0081	Amplification Failure	5.99192	1.68715e+07
293T	24	chr13:76101949-76101987	COMMD6	non-conserved	>30	No Call	NA	NA	16.062	Pass	13.938	68414.6
293T	24	chr5:34949648-34949782	DNAJC21	non-conserved	24.1485	Pass	5.8515	56.7398	17.9489	Pass	12.0511	253019
293T	24	chr19:58151280-58151435	ZNF211	non-conserved	19.921	Pass	10.079	1080.64	21.2912	Pass	8.70876	2.56626e+06
293T	24	chr11:106617277-106617369	GUCY1A2	non-conserved	>30	No Call	NA	NA	>30	No Call	NA	NA
293T	24	chr1:60106952-60107023	FGGY	non-conserved	>30	No Call	NA	NA	23.4267	Pass	6.57334	1.12753e+07
293T	24	chr9:133981575-133981652	AIF1L	non-conserved	>30	No Call	NA	NA	17.4547	Pass	12.5453	179629
293T	24	chr15:80259979-80260034	BCL2A1	non-conserved	23.4376	Amplification Failure	6.56242	93.5119	>30	No Call	NA	NA
293T	24	chr6:3264443-3264559	PSMG4	non-conserved	19.0701	Pass	10.9299	1949.83	20.0259	Pass	9.97408	1.06759e+06
293T	24	chr16:85022369-85022479	ZDHHC7	non-conserved	16.882	Pass	13.118	8889.14	20.4981	Pass	9.50187	1.48099e+06
293T	25	chr12:53858544-53858636	PCBP2	conserved	14.865	Pass	15.135	35981.5	15.8127	Pass	14.1873	57556.7
293T	25	chr17:29579956-29580018	NF1	conserved	15.9508	Pass	14.0492	16951.9	21.1151	Pass	8.88485	2.27139e+06
293T	25	chrX:39930890-39930943	BCOR	conserved	18.083	Pass	11.917	3866.02	18.1848	Pass	11.8152	297970
293T	25	chr7:87815930-87816016	ADAM22	conserved	22.9912	Pass	7.00883	127.786	19.8608	Pass	10.1392	952105
293T	25	chr4:74005248-74006000	ANKRD17	conserved	17.0711	Pass	12.9289	7796.94	18.5671	Amplification Failure	11.4329	388378
293T	25	chr8:144902836-144902886	PUF60	conserved	18.0587	Pass	11.9413	3931.69	18.432	Pass	11.568	353665
293T	25	chr4:76579167-76579265	G3BP2	conserved	19.9821	Pass	10.0179	1035.76	17.0919	Pass	12.9081	139695
293T	25	chr15:73889363-73889710	NPTN	conserved	>30	No Call	NA	NA	19.2623	Pass	10.7377	628808
293T	25	chr5:145847904-145847966	TCERG1	conserved	21.1745	Pass	8.82551	452.675	19.5926	Pass	10.4074	790592
293T	25	chr18:23615795-23615887	SS18	conserved	20.445	Pass	9.55505	751.239	17.3243	Pass	12.6757	164104
293T	25	chr3:50410496-50410516	CACNA2D2	conserved	>30	No Call	NA	NA	21.0088	Pass	8.99124	2.10992e+06
293T	25	chr18:45396846-45396935	SMAD2	conserved	17.3923	Pass	12.6077	6240.67	17.825	Pass	12.175	232195
293T	25	chr4:101950323-101950352	PPP3CA	conserved	>30	No Call	NA	NA	17.7641	Pass	12.2359	222597
293T	25	chr2:175986172-175986268	ATF2	conserved	18.4551	Pass	11.5449	2986.96	17.3517	Pass	12.6483	167251
293T	25	chr17:30688487-30688534	ZNF207	conserved	16.7488	Pass	13.2512	9748.85	20.0329	Pass	9.96708	1.07277e+06
293T	25	chr10:75199630-75199659	PPP3CB	conserved	20.5623	Amplification Failure	9.43774	692.493	21.3761	Pass	8.62389	2.72177e+06
293T	25	chr5:130785716-130785739	RAPGEF6	conserved	20.6805	Amplification Failure	9.31954	637.942	18.1416	Pass	11.8584	289175
293T	25	chr4:83292681-83292737	HNRNPD	conserved	15.508	Pass	14.492	23041.1	17.8626	Pass	12.1374	238331
293T	25	chr22:36152152-36152191	RBFOX2	conserved	19.5686	Pass	10.4314	1379.91	22.3051	Pass	7.69487	5.18219e+06
293T	25	chr10:267135-267296	ZMYND11	conserved	19.2045	Pass	10.7955	1776.35	19.1158	Pass	10.8842	568094
293T	25	chr2:183889706-183889723	NCKAP1	conserved	>30	No Call	NA	NA	18.0396	Pass	11.9604	269445
293T	25	chr5:122930733-122930828	CSNK1G3	conserved	20.873	Pass	9.127	558.116	18.4905	Pass	11.5095	368283
293T	25	chr17:80422163-80422306	NARF	non-conserved	19.2175	Pass	10.7825	1760.37	21.0531	Pass	8.94687	2.17583e+06
293T	25	chr3:53271813-53271836	TKT	non-conserved	14.1765	Pass	15.8235	57988.1	13.0271	Pass	16.9729	8346.25
293T	25	chr20:16354902-16355054	KIF16B	non-conserved	19.3212	Pass	10.6788	1638.27	20.8928	Pass	9.10716	1.94702e+06
293T	25	chr19:19014077-19014232	COPE	non-conserved	16.7517	Pass	13.2483	9729.2	21.218	Pass	8.78199	2.43926e+06
293T	25	chr21:18976463-18976594	BTG3	non-conserved	19.2832	Pass	10.7168	1681.97	17.641	Pass	12.359	204388
293T	25	chr4:2514165-2514324	RNF4	non-conserved	20.7602	Pass	9.2398	603.586	21.0876	Pass	8.91241	2.22842e+06
293T	25	chr16:89291127-89291210	ZNF778	non-conserved	21.6774	Pass	8.32256	319.139	24.7513	Pass	5.24873	2.82407e+07
293T	25	chr21:45560132-45560224	C21orf33	non-conserved	19.2077	Pass	10.7923	1772.45	22.659	Pass	7.34105	6.62254e+06
293T	25	chr8:42046452-42046589	PLAT	non-conserved	21.9452	Pass	8.05485	264.92	>30	No Call	NA	NA
293T	25	chr5:1264519-1264707	TERT	non-conserved	20.722	Pass	9.27796	619.788	>30	No Call	NA	NA
293T	25	chr13:53235610-53235705	SUGT1	non-conserved	18.181	Pass	11.819	3612.06	17.551	Pass	12.449	192034
293T	25	chr17:12914980-12915099	ELAC2	non-conserved	19.1657	Pass	10.8343	1824.77	20.9789	Pass	9.02106	2.06676e+06
293T	25	chr19:57986392-57986514	ZNF772	non-conserved	>30	No Call	NA	NA	>30	No Call	NA	NA
293T	25	chr13:76101949-76101987	COMMD6	non-conserved	>30	No Call	NA	NA	16.5106	Pass	13.4894	93363.9
293T	25	chr5:34949648-34949782	DNAJC21	non-conserved	>30	No Call	NA	NA	18.4753	Pass	11.5247	364431
293T	25	chr19:58151280-58151435	ZNF211	non-conserved	20.4032	Pass	9.59679	773.323	20.8739	Pass	9.12613	1.92159e+06
293T	25	chr11:106617277-106617369	GUCY1A2	non-conserved	>30	No Call	NA	NA	>30	No Call	NA	NA
293T	25	chr1:60106952-60107023	FGGY	non-conserved	>30	No Call	NA	NA	>30	No Call	NA	NA
293T	25	chr9:133981575-133981652	AIF1L	non-conserved	>30	No Call	NA	NA	17.7354	Pass	12.2646	218219
293T	25	chr15:80259979-80260034	BCL2A1	non-conserved	23.0704	Amplification Failure	6.9296	120.904	22.3717	Amplification Failure	7.6283	5.42693e+06
293T	25	chr6:3264443-3264559	PSMG4	non-conserved	18.9136	Pass	11.0864	2173.45	19.1397	Pass	10.8603	577588
293T	25	chr16:85022369-85022479	ZDHHC7	non-conserved	17.2974	Pass	12.7026	6664.93	19.038	Pass	10.962	538290
293T	26	chr12:53858544-53858636	PCBP2	conserved	14.9003	Pass	15.0997	35111.2	15.6392	Pass	14.3608	51034.5
293T	26	chr17:29579956-29580018	NF1	conserved	16.3495	Pass	13.6505	12857.7	20.4845	Pass	9.51553	1.46703e+06
293T	26	chrX:39930890-39930943	BCOR	conserved	18.2591	Pass	11.7409	3421.63	18.7204	Pass	11.2796	431911
293T	26	chr7:87815930-87816016	ADAM22	conserved	23.6898	Pass	6.31022	78.3531	20.5142	Pass	9.48584	1.49754e+06
293T	26	chr4:74005248-74006000	ANKRD17	conserved	17.117	Pass	12.883	7553.13	17.7718	Pass	12.2282	223791
293T	26	chr8:144902836-144902886	PUF60	conserved	18.1036	Pass	11.8964	3811.19	18.5487	Pass	11.4513	383448
293T	26	chr4:76579167-76579265	G3BP2	conserved	18.5571	Pass	11.4429	2782.84	17.2718	Pass	12.7282	158247
293T	26	chr15:73889363-73889710	NPTN	conserved	>30	No Call	NA	NA	19.3632	Pass	10.6368	674396
293T	26	chr5:145847904-145847966	TCERG1	conserved	20.5824	Pass	9.41757	682.866	21.9938	Pass	8.00625	4.17618e+06
293T	26	chr18:23615795-23615887	SS18	conserved	20.8437	Pass	9.15629	569.583	17.3836	Pass	12.6164	170995
293T	26	chr3:50410496-50410516	CACNA2D2	conserved	22.134	Pass	7.86599	232.292	19.8916	Pass	10.1084	972654
293T	26	chr18:45396846-45396935	SMAD2	conserved	17.7382	Pass	12.2618	4909.93	18.0828	Pass	11.9172	277636
293T	26	chr4:101950323-101950352	PPP3CA	conserved	22.2066	Pass	7.79341	220.845	17.8409	Pass	12.1591	234765
293T	26	chr2:175986172-175986268	ATF2	conserved	18.9135	Pass	11.0865	2173.49	17.2995	Pass	12.7005	161311
293T	26	chr17:30688487-30688534	ZNF207	conserved	16.9044	Pass	13.0956	8752.41	19.4827	Pass	10.5173	732597
293T	26	chr10:75199630-75199659	PPP3CB	conserved	19.1769	Amplification Failure	10.8231	1810.65	20.7152	Pass	9.28478	1.72148e+06
293T	26	chr5:130785716-130785739	RAPGEF6	conserved	19.8069	Pass	10.1931	1169.62	18.1354	Pass	11.8646	287936
293T	26	chr4:83292681-83292737	HNRNPD	conserved	15.7686	Pass	14.2314	19232.8	17.7994	Pass	12.2006	228121
293T	26	chr22:36152152-36152191	RBFOX2	conserved	19.3375	Pass	10.6625	1619.76	22.2378	Pass	7.76217	4.94599e+06
293T	26	chr10:267135-267296	ZMYND11	conserved	19.6854	Pass	10.3146	1272.55	19.1901	Pass	10.8099	598109
293T	26	chr2:183889706-183889723	NCKAP1	conserved	26.6133	Pass	3.38671	9.4593	17.9191	Pass	12.0809	247843
293T	26	chr5:122930733-122930828	CSNK1G3	conserved	21.2825	Pass	8.71749	419.947	18.8126	Pass	11.1874	460407
293T	26	chr17:80422163-80422306	NARF	non-conserved	18.6055	Pass	11.3945	2691.16	20.7329	Pass	9.26709	1.74272e+06
293T	26	chr3:53271813-53271836	TKT	non-conserved	14.1653	Pass	15.8347	58439.8	13.1018	Pass	16.8982	8790.04
293T	26	chr20:16354902-16355054	KIF16B	non-conserved	19.0605	Pass	10.9395	1962.83	20.8519	Pass	9.14812	1.89252e+06
293T	26	chr19:19014077-19014232	COPE	non-conserved	16.9686	Pass	13.0314	8371.17	20.6324	Pass	9.36756	1.62549e+06
293T	26	chr21:18976463-18976594	BTG3	non-conserved	18.4944	Pass	11.5056	2906.55	18.6172	Pass	11.3828	402102
293T	26	chr4:2514165-2514324	RNF4	non-conserved	20.3934	Pass	9.60663	778.624	19.7894	Pass	10.2106	906185
293T	26	chr16:89291127-89291210	ZNF778	non-conserved	21.3014	Pass	8.69861	414.471	23.0399	Pass	6.96005	8.62414e+06
293T	26	chr21:45560132-45560224	C21orf33	non-conserved	19.5411	Pass	10.4589	1406.46	21.3112	Pass	8.6888	2.60201e+06
293T	26	chr8:42046452-42046589	PLAT	non-conserved	22.4931	Pass	7.50686	180.882	>30	No Call	NA	NA
293T	26	chr5:1264519-1264707	TERT	non-conserved	20.9153	Amplification Failure	9.08475	541.977	>30	No Call	NA	NA
293T	26	chr13:53235610-53235705	SUGT1	non-conserved	17.8032	Pass	12.1968	4693.58	17.9239	Pass	12.0761	248675
293T	26	chr17:12914980-12915099	ELAC2	non-conserved	18.8104	Pass	11.1896	2334.58	23.0321	Pass	6.96787	8.57755e+06
293T	26	chr19:57986392-57986514	ZNF772	non-conserved	23.8384	Pass	6.16156	70.5836	23.6067	Pass	6.39329	1.2774e+07
293T	26	chr13:76101949-76101987	COMMD6	non-conserved	>30	No Call	NA	NA	16.1885	Pass	13.8115	74681.5
293T	26	chr5:34949648-34949782	DNAJC21	non-conserved	>30	No Call	NA	NA	18.6949	Pass	11.3051	424357
293T	26	chr19:58151280-58151435	ZNF211	non-conserved	20.5822	Pass	9.41779	682.972	20.7836	Pass	9.21639	1.80505e+06
293T	26	chr11:106617277-106617369	GUCY1A2	non-conserved	>30	No Call	NA	NA	>30	No Call	NA	NA
293T	26	chr1:60106952-60107023	FGGY	non-conserved	>30	No Call	NA	NA	28.0496	Amplification Failure	1.9504	2.77826e+08
293T	26	chr9:133981575-133981652	AIF1L	non-conserved	>30	No Call	NA	NA	17.459	Pass	12.541	180169
293T	26	chr15:80259979-80260034	BCL2A1	non-conserved	23.5248	Amplification Failure	6.47521	87.9676	23.7012	Amplification Failure	6.29884	1.36383e+07
293T	26	chr6:3264443-3264559	PSMG4	non-conserved	19.0155	Pass	10.9845	2025.11	18.7317	Pass	11.2683	435326
293T	26	chr16:85022369-85022479	ZDHHC7	non-conserved	16.8751	Pass	13.1249	8932.07	19.3812	Pass	10.6188	682863
293T	27	chr12:53858544-53858636	PCBP2	conserved	15.1499	Pass	14.8501	29533.1	15.7779	Pass	14.2221	56183.2
293T	27	chr17:29579956-29580018	NF1	conserved	16.5797	Pass	13.4203	10961.6	21.2808	Pass	8.71915	2.54784e+06
293T	27	chrX:39930890-39930943	BCOR	conserved	18.8545	Pass	11.1455	2264.39	18.4785	Pass	11.5215	365249
293T	27	chr7:87815930-87816016	ADAM22	conserved	>30	No Call	NA	NA	23.0567	Pass	6.94327	8.72504e+06
293T	27	chr4:74005248-74006000	ANKRD17	conserved	17.5051	Pass	12.4949	5771.18	18.6085	Pass	11.3915	399674
293T	27	chr8:144902836-144902886	PUF60	conserved	18.0748	Pass	11.9252	3888.12	18.7797	Pass	11.2203	450029
293T	27	chr4:76579167-76579265	G3BP2	conserved	19.5727	Pass	10.4273	1376.03	17.5131	Pass	12.4869	187056
293T	27	chr15:73889363-73889710	NPTN	conserved	>30	No Call	NA	NA	19.5525	Pass	10.4475	768909
293T	27	chr5:145847904-145847966	TCERG1	conserved	21.154	Pass	8.84596	459.151	19.8075	Pass	10.1925	917603
293T	27	chr18:23615795-23615887	SS18	conserved	20.1346	Pass	9.8654	931.782	17.5537	Pass	12.4463	192394
293T	27	chr3:50410496-50410516	CACNA2D2	conserved	>30	No Call	NA	NA	19.8728	Pass	10.1272	960078
293T	27	chr18:45396846-45396935	SMAD2	conserved	18.3898	Pass	11.6102	3125.28	18.3885	Pass	11.6115	343149
293T	27	chr4:101950323-101950352	PPP3CA	conserved	25.5448	Pass	4.45523	20.936	18.1255	Pass	11.8745	285975
293T	27	chr2:175986172-175986268	ATF2	conserved	19.1833	Pass	10.8167	1802.67	17.3346	Pass	12.6654	165289
293T	27	chr17:30688487-30688534	ZNF207	conserved	16.4651	Pass	13.5349	11868.1	19.6428	Pass	10.3572	818626
293T	27	chr10:75199630-75199659	PPP3CB	conserved	19.7366	Amplification Failure	10.2634	1228.11	21.2347	Pass	8.76528	2.46767e+06
293T	27	chr5:130785716-130785739	RAPGEF6	conserved	18.864	Pass	11.136	2249.49	18.4381	Pass	11.5619	355147
293T	27	chr4:83292681-83292737	HNRNPD	conserved	15.9304	Pass	14.0696	17192.5	18.375	Pass	11.625	339959
293T	27	chr22:36152152-36152191	RBFOX2	conserved	19.8537	Pass	10.1463	1132.31	21.4264	Pass	8.57363	2.81825e+06
293T	27	chr10:267135-267296	ZMYND11	conserved	19.0826	Pass	10.9174	1933.06	19.3812	Pass	10.6188	682855
293T	27	chr2:183889706-183889723	NCKAP1	conserved	27.6593	Pass	2.34071	4.06551	18.1144	Pass	11.8856	283767
293T	27	chr5:122930733-122930828	CSNK1G3	conserved	20.8998	Pass	9.1002	547.826	18.8685	Pass	11.1315	478619
293T	27	chr17:80422163-80422306	NARF	non-conserved	18.8267	Pass	11.1733	2308.4	20.3168	Pass	9.68317	1.30609e+06
293T	27	chr3:53271813-53271836	TKT	non-conserved	14.2373	Pass	15.7627	55595.3	13.2273	Pass	16.7727	9588.6
293T	27	chr20:16354902-16355054	KIF16B	non-conserved	19.1092	Pass	10.8908	1897.66	21.2728	Pass	8.72723	2.53362e+06
293T	27	chr19:19014077-19014232	COPE	non-conserved	16.8487	Pass	13.1513	9097.07	20.3376	Pass	9.66243	1.32501e+06
293T	27	chr21:18976463-18976594	BTG3	non-conserved	19.448	Pass	10.552	1500.3	18.3203	Pass	11.6797	327315
293T	27	chr4:2514165-2514324	RNF4	non-conserved	>30	No Call	NA	NA	22.4089	Pass	7.59107	5.56877e+06
293T	27	chr16:89291127-89291210	ZNF778	non-conserved	21.4049	Pass	8.59506	385.698	23.0335	Pass	6.96652	8.58557e+06
293T	27	chr21:45560132-45560224	C21orf33	non-conserved	18.8805	Pass	11.1195	2223.89	21.1176	Pass	8.88238	2.27529e+06
293T	27	chr8:42046452-42046589	PLAT	non-conserved	21.3003	Pass	8.69967	414.778	>30	No Call	NA	NA
293T	27	chr5:1264519-1264707	TERT	non-conserved	20.5299	Pass	9.47006	708.206	>30	No Call	NA	NA
293T	27	chr13:53235610-53235705	SUGT1	non-conserved	18.2574	Pass	11.7426	3425.7	17.8865	Pass	12.1135	242308
293T	27	chr17:12914980-12915099	ELAC2	non-conserved	19.6715	Pass	10.3285	1284.86	20.7206	Pass	9.27936	1.72796e+06
293T	27	chr19:57986392-57986514	ZNF772	non-conserved	>30	No Call	NA	NA	>30	No Call	NA	NA
293T	27	chr13:76101949-76101987	COMMD6	non-conserved	>30	No Call	NA	NA	16.313	Pass	13.687	81411.3
293T	27	chr5:34949648-34949782	DNAJC21	non-conserved	>30	No Call	NA	NA	18.1475	Pass	11.8525	290353
293T	27	chr19:58151280-58151435	ZNF211	non-conserved	20.8298	Pass	9.1702	575.109	20.5868	Pass	9.41319	1.57488e+06
293T	27	chr11:106617277-106617369	GUCY1A2	non-conserved	>30	No Call	NA	NA	>30	No Call	NA	NA
293T	27	chr1:60106952-60107023	FGGY	non-conserved	>30	No Call	NA	NA	25.0478	Pass	4.95216	3.46857e+07
293T	27	chr9:133981575-133981652	AIF1L	non-conserved	>30	No Call	NA	NA	17.4929	Pass	12.5071	184459
293T	27	chr15:80259979-80260034	BCL2A1	non-conserved	>30	No Call	NA	NA	>30	No Call	NA	NA
293T	27	chr6:3264443-3264559	PSMG4	non-conserved	19.6372	Pass	10.3628	1315.75	19.261	Pass	10.739	628270
293T	27	chr16:85022369-85022479	ZDHHC7	non-conserved	17.0883	Pass	12.9117	7704.61	19.384	Pass	10.616	684191
MCF7	1	chr12:53858544-53858636	PCBP2	conserved	12.4182	Pass	17.5818	196181	13.513	Pass	16.487	11689.3
MCF7	1	chr17:29579956-29580018	NF1	conserved	14.7544	Pass	15.2456	38847.5	18.7158	Pass	11.2842	430549
MCF7	1	chrX:39930890-39930943	BCOR	conserved	15.3634	Pass	14.6366	25470	17.0922	Pass	12.9078	139717
MCF7	1	chr7:87815930-87816016	ADAM22	conserved	20.4221	Pass	9.57791	763.255	19.6108	Pass	10.3892	800645
MCF7	1	chr4:74005248-74006000	ANKRD17	conserved	15.2858	Pass	14.7142	26878.5	16.3835	Pass	13.6165	85490.4
MCF7	1	chr8:144902836-144902886	PUF60	conserved	16.3258	Pass	13.6742	13071.1	17.0595	Pass	12.9405	136593
MCF7	1	chr4:76579167-76579265	G3BP2	conserved	18.5847	Pass	11.4153	2730.1	14.7948	Pass	15.2052	28422.1
MCF7	1	chr15:73889363-73889710	NPTN	conserved	>30	No Call	NA	NA	17.2929	Pass	12.7071	160572
MCF7	1	chr5:145847904-145847966	TCERG1	conserved	18.3311	Pass	11.6689	3255	16.8494	Pass	13.1506	118079
MCF7	1	chr18:23615795-23615887	SS18	conserved	17.8677	Pass	12.1323	4488.37	15.6809	Pass	14.3191	52532.2
MCF7	1	chr3:50410496-50410516	CACNA2D2	conserved	23.3008	Pass	6.69922	102.912	19.5166	Pass	10.4834	750009
MCF7	1	chr18:45396846-45396935	SMAD2	conserved	16.0571	Pass	13.9429	15747.3	16.9886	Pass	13.0114	130041
MCF7	1	chr4:101950323-101950352	PPP3CA	conserved	21.7903	Pass	8.2097	295.052	16.1114	Pass	13.8886	70796.8
MCF7	1	chr2:175986172-175986268	ATF2	conserved	16.9539	Pass	13.0461	8456.91	15.814	Pass	14.186	57609.5
MCF7	1	chr17:30688487-30688534	ZNF207	conserved	14.1348	Pass	15.8652	59689.8	17.3683	Pass	12.6317	169190
MCF7	1	chr10:75199630-75199659	PPP3CB	conserved	17.2471	Amplification Failure	12.7529	6901.55	18.6018	Pass	11.3982	397822
MCF7	1	chr5:130785716-130785739	RAPGEF6	conserved	18.403	Pass	11.597	3096.63	16.166	Pass	13.834	73528.8
MCF7	1	chr4:83292681-83292737	HNRNPD	conserved	13.9045	Pass	16.0955	70019.6	16.1938	Pass	13.8062	74959.3
MCF7	1	chr22:36152152-36152191	RBFOX2	conserved	16.7685	Pass	13.2315	9616.63	20.8636	Pass	9.13641	1.90795e+06
MCF7	1	chr10:267135-267296	ZMYND11	conserved	17.9457	Pass	12.0543	4252.14	18.8879	Pass	11.1121	485100
MCF7	1	chr2:183889706-183889723	NCKAP1	conserved	>30	No Call	NA	NA	16.6054	Pass	13.3946	99705.9
MCF7	1	chr5:122930733-122930828	CSNK1G3	conserved	19.3249	Pass	10.6751	1633.98	16.3143	Pass	13.6857	81487.9
MCF7	1	chr17:80422163-80422306	NARF	non-conserved	16.1269	Pass	13.8731	15003.6	18.5289	Pass	11.4711	378240
MCF7	1	chr3:53271813-53271836	TKT	non-conserved	13.1984	Pass	16.8016	114231	11.5568	Pass	18.4432	3011.55
MCF7	1	chr20:16354902-16355054	KIF16B	non-conserved	18.2131	Pass	11.7869	3532.58	21.8732	Pass	8.12678	3.84145e+06
MCF7	1	chr19:19014077-19014232	COPE	non-conserved	14.8387	Pass	15.1613	36643.5	19.4361	Pass	10.5639	709339
MCF7	1	chr21:18976463-18976594	BTG3	non-conserved	18.487	Pass	11.513	2921.56	18.0343	Pass	11.9657	268456
MCF7	1	chr4:2514165-2514324	RNF4	non-conserved	21.3251	Pass	8.67491	407.702	19.9664	Pass	10.0336	1.02446e+06
MCF7	1	chr16:89291127-89291210	ZNF778	non-conserved	18.2576	Pass	11.7424	3425.14	22.2667	Amplification Failure	7.73326	5.04611e+06
MCF7	1	chr21:45560132-45560224	C21orf33	non-conserved	16.451	Pass	13.549	11984.2	18.6143	Pass	11.3857	401298
MCF7	1	chr8:42046452-42046589	PLAT	non-conserved	18.7217	Pass	11.2783	2482.78	21.4029	Pass	8.59706	2.77285e+06
MCF7	1	chr5:1264519-1264707	TERT	non-conserved	19.862	Amplification Failure	10.138	1125.82	>30	No Call	NA	NA
MCF7	1	chr13:53235610-53235705	SUGT1	non-conserved	15.8887	Pass	14.1113	17696.5	15.7809	Pass	14.2191	56301.5
MCF7	1	chr17:12914980-12915099	ELAC2	non-conserved	17.8988	Pass	12.1012	4392.72	20.8259	Pass	9.17408	1.85878e+06
MCF7	1	chr19:57986392-57986514	ZNF772	non-conserved	20.643	Pass	9.35704	654.769	21.0502	Pass	8.94983	2.17136e+06
MCF7	1	chr13:76101949-76101987	COMMD6	non-conserved	21.5631	Pass	8.43692	345.55	13.6785	Pass	16.3215	13110.2
MCF7	1	chr5:34949648-34949782	DNAJC21	non-conserved	19.8488	Pass	10.1512	1136.18	15.5563	Pass	14.4437	48185.2
MCF7	1	chr19:58151280-58151435	ZNF211	non-conserved	20.4034	Pass	9.59657	773.202	19.3222	Pass	10.6778	655496
MCF7	1	chr11:106617277-106617369	GUCY1A2	non-conserved	27.4198	Pass	2.58016	4.98005	19.9694	Pass	10.0306	1.02658e+06
MCF7	1	chr1:60106952-60107023	FGGY	non-conserved	22.6014	Pass	7.3986	167.733	28.6483	Amplification Failure	1.3517	4.20725e+08
MCF7	1	chr9:133981575-133981652	AIF1L	non-conserved	>30	No Call	NA	NA	16.864	Pass	13.136	119282
MCF7	1	chr15:80259979-80260034	BCL2A1	non-conserved	22.4306	Amplification Failure	7.5694	188.939	25.3346	Amplification Failure	4.66541	4.23127e+07
MCF7	1	chr6:3264443-3264559	PSMG4	non-conserved	18.0315	Pass	11.9685	4006.63	17.259	Pass	12.741	156848
MCF7	1	chr16:85022369-85022479	ZDHHC7	non-conserved	17.4096	Pass	12.5904	6166.13	20.263	Pass	9.73698	1.25828e+06
MCF7	2	chr12:53858544-53858636	PCBP2	conserved	12.2931	Pass	17.7069	213944	13.1866	Pass	16.8134	9322.39
MCF7	2	chr17:29579956-29580018	NF1	conserved	14.5873	Pass	15.4127	43619.9	18.9028	Pass	11.0972	490126
MCF7	2	chrX:39930890-39930943	BCOR	conserved	15.5656	Pass	14.4344	22140.3	16.8608	Pass	13.1392	119014
MCF7	2	chr7:87815930-87816016	ADAM22	conserved	20.2205	Pass	9.77947	877.846	19.2002	Pass	10.7998	602340
MCF7	2	chr4:74005248-74006000	ANKRD17	conserved	14.9296	Pass	15.0704	34405.6	16.3171	Pass	13.6829	81643.7
MCF7	2	chr8:144902836-144902886	PUF60	conserved	16.3955	Pass	13.6045	12454.2	16.7429	Pass	13.2571	109677
MCF7	2	chr4:76579167-76579265	G3BP2	conserved	18.3635	Pass	11.6365	3182.74	14.6428	Pass	15.3572	25579.5
MCF7	2	chr15:73889363-73889710	NPTN	conserved	27.9357	Amplification Failure	2.06426	3.18219	17.1215	Pass	12.8785	142583
MCF7	2	chr5:145847904-145847966	TCERG1	conserved	18.7138	Pass	11.2862	2496.33	16.8851	Pass	13.1149	121034
MCF7	2	chr18:23615795-23615887	SS18	conserved	17.9288	Pass	12.0712	4302.24	15.6853	Pass	14.3147	52691.7
MCF7	2	chr3:50410496-50410516	CACNA2D2	conserved	>30	No Call	NA	NA	19.4607	Pass	10.5393	721548
MCF7	2	chr18:45396846-45396935	SMAD2	conserved	16.4379	Pass	13.5621	12093.7	16.4368	Pass	13.5632	88711.2
MCF7	2	chr4:101950323-101950352	PPP3CA	conserved	22.9017	Pass	7.0983	136.025	16.0348	Pass	13.9652	67133.9
MCF7	2	chr2:175986172-175986268	ATF2	conserved	16.886	Pass	13.114	8864.86	15.6148	Pass	14.3852	50177
MCF7	2	chr17:30688487-30688534	ZNF207	conserved	14.0288	Pass	15.9712	64238	16.9519	Pass	13.0481	126777
MCF7	2	chr10:75199630-75199659	PPP3CB	conserved	17.4275	Amplification Failure	12.5725	6090.12	18.4619	Pass	11.5381	361057
MCF7	2	chr5:130785716-130785739	RAPGEF6	conserved	17.8578	Pass	12.1422	4519.27	16.1845	Pass	13.8155	74476.1
MCF7	2	chr4:83292681-83292737	HNRNPD	conserved	13.6797	Pass	16.3203	81825.7	16.0068	Pass	13.9932	65843.3
MCF7	2	chr22:36152152-36152191	RBFOX2	conserved	16.5253	Pass	13.4747	11382.6	19.5167	Pass	10.4833	750096
MCF7	2	chr10:267135-267296	ZMYND11	conserved	17.9152	Pass	12.0848	4343.11	18.7768	Pass	11.2232	449147
MCF7	2	chr2:183889706-183889723	NCKAP1	conserved	23.7803	Pass	6.21972	73.5285	16.2009	Pass	13.7991	75328.1
MCF7	2	chr5:122930733-122930828	CSNK1G3	conserved	21.6035	Pass	8.39654	335.985	16.2736	Pass	13.7264	79222.4
MCF7	2	chr17:80422163-80422306	NARF	non-conserved	16.1915	Pass	13.8085	14346	17.8322	Pass	12.1678	233352
MCF7	2	chr3:53271813-53271836	TKT	non-conserved	12.6617	Pass	17.3383	165707	11.5175	Pass	18.4825	2930.56
MCF7	2	chr20:16354902-16355054	KIF16B	non-conserved	18.6245	Pass	11.3755	2655.92	21.3731	Pass	8.62693	2.71603e+06
MCF7	2	chr19:19014077-19014232	COPE	non-conserved	14.9545	Pass	15.0455	33816.6	18.9564	Pass	11.0436	508686
MCF7	2	chr21:18976463-18976594	BTG3	non-conserved	18.7693	Amplification Failure	11.2307	2402.08	17.4199	Pass	12.5801	175353
MCF7	2	chr4:2514165-2514324	RNF4	non-conserved	19.0804	Pass	10.9196	1936.02	19.4924	Pass	10.5076	737563
MCF7	2	chr16:89291127-89291210	ZNF778	non-conserved	18.4917	Pass	11.5083	2912.11	20.8156	Amplification Failure	9.18443	1.84548e+06
MCF7	2	chr21:45560132-45560224	C21orf33	non-conserved	16.4152	Pass	13.5848	12285.8	17.7636	Pass	12.2364	222519
MCF7	2	chr8:42046452-42046589	PLAT	non-conserved	18.0912	Pass	11.9088	3844.1	23.8498	Pass	6.15021	1.51183e+07
MCF7	2	chr5:1264519-1264707	TERT	non-conserved	19.3449	Pass	10.6551	1611.55	>30	No Call	NA	NA
MCF7	2	chr13:53235610-53235705	SUGT1	non-conserved	15.6923	Pass	14.3077	20278.5	15.5214	Pass	14.4786	47033.9
MCF7	2	chr17:12914980-12915099	ELAC2	non-conserved	17.38	Pass	12.62	6294.16	19.7178	Pass	10.2822	862296
MCF7	2	chr19:57986392-57986514	ZNF772	non-conserved	20.6588	Pass	9.34124	647.625	21.3505	Pass	8.64952	2.67383e+06
MCF7	2	chr13:76101949-76101987	COMMD6	non-conserved	20.241	Pass	9.75896	865.445	13.6621	Pass	16.3379	12961.7
MCF7	2	chr5:34949648-34949782	DNAJC21	non-conserved	19.6801	Pass	10.3199	1277.2	15.6245	Pass	14.3755	50516.7
MCF7	2	chr19:58151280-58151435	ZNF211	non-conserved	20.0741	Pass	9.92585	971.701	18.9757	Pass	11.0243	515520
MCF7	2	chr11:106617277-106617369	GUCY1A2	non-conserved	26.9635	Pass	3.03648	7.20489	19.8886	Pass	10.1114	970647
MCF7	2	chr1:60106952-60107023	FGGY	non-conserved	23.2105	Pass	6.78952	109.624	22.6517	Amplification Failure	7.34833	6.58919e+06
MCF7	2	chr9:133981575-133981652	AIF1L	non-conserved	>30	No Call	NA	NA	16.7049	Pass	13.2951	106821
MCF7	2	chr15:80259979-80260034	BCL2A1	non-conserved	21.0669	Amplification Failure	8.93313	487.809	23.1772	Amplification Failure	6.82284	9.48466e+06
MCF7	2	chr6:3264443-3264559	PSMG4	non-conserved	17.7554	Pass	12.2446	4851.85	17.1503	Pass	12.8497	145463
MCF7	2	chr16:85022369-85022479	ZDHHC7	non-conserved	17.4068	Amplification Failure	12.5932	6178	18.4009	Pass	11.5991	346112
MCF7	3	chr12:53858544-53858636	PCBP2	conserved	12.3671	Pass	17.6329	203249	13.233	Pass	16.767	9626.75
MCF7	3	chr17:29579956-29580018	NF1	conserved	14.6864	Pass	15.3136	40722	19.3908	Pass	10.6092	687411
MCF7	3	chrX:39930890-39930943	BCOR	conserved	15.3259	Pass	14.6741	26142.1	16.893	Pass	13.107	121704
MCF7	3	chr7:87815930-87816016	ADAM22	conserved	20.2309	Pass	9.76906	871.528	19.6255	Pass	10.3745	808833
MCF7	3	chr4:74005248-74006000	ANKRD17	conserved	15.0512	Pass	14.9488	31624.8	16.3596	Pass	13.6404	84083.6
MCF7	3	chr8:144902836-144902886	PUF60	conserved	16.4137	Pass	13.5863	12298.8	16.8013	Pass	13.1987	114205
MCF7	3	chr4:76579167-76579265	G3BP2	conserved	18.3542	Pass	11.6458	3203.24	14.7333	Pass	15.2667	27237.2
MCF7	3	chr15:73889363-73889710	NPTN	conserved	>30	No Call	NA	NA	16.85	Pass	13.15	118127
MCF7	3	chr5:145847904-145847966	TCERG1	conserved	19.295	Pass	10.705	1668.26	16.8323	Pass	13.1677	116690
MCF7	3	chr18:23615795-23615887	SS18	conserved	18.2244	Pass	11.7756	3505.05	15.9498	Pass	14.0502	63295.6
MCF7	3	chr3:50410496-50410516	CACNA2D2	conserved	>30	No Call	NA	NA	19.999	Pass	10.001	1.04785e+06
MCF7	3	chr18:45396846-45396935	SMAD2	conserved	16.0663	Pass	13.9337	15647.5	16.4011	Pass	13.5989	86539.6
MCF7	3	chr4:101950323-101950352	PPP3CA	conserved	21.2763	Pass	8.72367	421.753	16.0888	Pass	13.9112	69695.9
MCF7	3	chr2:175986172-175986268	ATF2	conserved	17.0298	Pass	12.9702	8023.62	15.7189	Pass	14.2811	53932.6
MCF7	3	chr17:30688487-30688534	ZNF207	conserved	14.0615	Pass	15.9385	62800.5	17.1509	Pass	12.8491	145522
MCF7	3	chr10:75199630-75199659	PPP3CB	conserved	17.1835	Amplification Failure	12.8165	7212.75	18.5839	Pass	11.4161	392923
MCF7	3	chr5:130785716-130785739	RAPGEF6	conserved	17.8879	Pass	12.1121	4425.9	16.0717	Pass	13.9283	68873.2
MCF7	3	chr4:83292681-83292737	HNRNPD	conserved	13.8134	Pass	16.1866	74586.7	16.2198	Pass	13.7802	76322.5
MCF7	3	chr22:36152152-36152191	RBFOX2	conserved	16.4433	Pass	13.5567	12048.7	19.1431	Pass	10.8569	578960
MCF7	3	chr10:267135-267296	ZMYND11	conserved	17.9958	Pass	12.0042	4106.83	18.5509	Pass	11.4491	384033
MCF7	3	chr2:183889706-183889723	NCKAP1	conserved	24.3705	Pass	5.62945	48.5033	16.3422	Pass	13.6578	83076.4
MCF7	3	chr5:122930733-122930828	CSNK1G3	conserved	20.2665	Pass	9.73348	850.275	16.4136	Pass	13.5864	87296.1
MCF7	3	chr17:80422163-80422306	NARF	non-conserved	16.2103	Pass	13.7897	14160.7	17.8945	Pass	12.1055	243664
MCF7	3	chr3:53271813-53271836	TKT	non-conserved	12.5087	Pass	17.4913	184243	11.611	Pass	18.389	3126.86
MCF7	3	chr20:16354902-16355054	KIF16B	non-conserved	17.922	Pass	12.078	4322.52	21.7201	Pass	8.27989	3.45464e+06
MCF7	3	chr19:19014077-19014232	COPE	non-conserved	14.9741	Pass	15.0259	33359.9	19.1735	Pass	10.8265	591272
MCF7	3	chr21:18976463-18976594	BTG3	non-conserved	18.6817	Pass	11.3183	2552.53	17.6817	Pass	12.3183	210239
MCF7	3	chr4:2514165-2514324	RNF4	non-conserved	21.6101	Pass	8.38995	334.449	19.6062	Pass	10.3938	798068
MCF7	3	chr16:89291127-89291210	ZNF778	non-conserved	18.4667	Pass	11.5333	2963.01	21.5184	Amplification Failure	8.48164	3.00381e+06
MCF7	3	chr21:45560132-45560224	C21orf33	non-conserved	16.1785	Pass	13.8215	14475.8	17.2944	Pass	12.7056	160741
MCF7	3	chr8:42046452-42046589	PLAT	non-conserved	18.0419	Pass	11.9581	3977.86	22.1798	Pass	7.82018	4.75105e+06
MCF7	3	chr5:1264519-1264707	TERT	non-conserved	19.6625	Pass	10.3375	1292.85	>30	No Call	NA	NA
MCF7	3	chr13:53235610-53235705	SUGT1	non-conserved	15.6679	Pass	14.3321	20624.2	15.6328	Pass	14.3672	50808.3
MCF7	3	chr17:12914980-12915099	ELAC2	non-conserved	18.2774	Pass	11.7226	3378.63	19.6375	Pass	10.3625	815598
MCF7	3	chr19:57986392-57986514	ZNF772	non-conserved	20.7923	Pass	9.20772	590.288	20.2333	Pass	9.76667	1.23265e+06
MCF7	3	chr13:76101949-76101987	COMMD6	non-conserved	19.9632	Pass	10.0368	1049.46	13.7805	Pass	16.2195	14070.9
MCF7	3	chr5:34949648-34949782	DNAJC21	non-conserved	21.4173	Pass	8.58274	382.408	15.7246	Pass	14.2754	54147.3
MCF7	3	chr19:58151280-58151435	ZNF211	non-conserved	19.7747	Pass	10.2253	1196.1	19.4997	Pass	10.5003	741317
MCF7	3	chr11:106617277-106617369	GUCY1A2	non-conserved	26.6971	Pass	3.30285	8.86863	20.1003	Pass	9.8997	1.12407e+06
MCF7	3	chr1:60106952-60107023	FGGY	non-conserved	>30	No Call	NA	NA	24.2968	Amplification Failure	5.70319	2.06095e+07
MCF7	3	chr9:133981575-133981652	AIF1L	non-conserved	>30	No Call	NA	NA	16.9461	Pass	13.0539	126265
MCF7	3	chr15:80259979-80260034	BCL2A1	non-conserved	22.0173	Amplification Failure	7.98267	251.943	23.5933	Amplification Failure	6.40672	1.26557e+07
MCF7	3	chr6:3264443-3264559	PSMG4	non-conserved	17.3926	Pass	12.6074	6239.3	17.1837	Pass	12.8163	148865
MCF7	3	chr16:85022369-85022479	ZDHHC7	non-conserved	17.1282	Amplification Failure	12.8718	7494.56	17.8832	Pass	12.1168	241758
MCF7	4	chr12:53858544-53858636	PCBP2	conserved	12.1516	Pass	17.8484	235992	12.821	Pass	17.179	7235.02
MCF7	4	chr17:29579956-29580018	NF1	conserved	14.5566	Pass	15.4434	44557	18.766	Pass	11.234	445783
MCF7	4	chrX:39930890-39930943	BCOR	conserved	15.4537	Pass	14.5463	23924.4	16.734	Pass	13.266	109005
MCF7	4	chr7:87815930-87816016	ADAM22	conserved	19.7416	Pass	10.2584	1223.83	19.0048	Pass	10.9952	526042
MCF7	4	chr4:74005248-74006000	ANKRD17	conserved	14.7821	Pass	15.2179	38110.1	16.2033	Pass	13.7967	75454
MCF7	4	chr8:144902836-144902886	PUF60	conserved	16.5442	Pass	13.4558	11234.9	17.2701	Pass	12.7299	158056
MCF7	4	chr4:76579167-76579265	G3BP2	conserved	17.9168	Pass	12.0832	4338.03	14.799	Pass	15.201	28506
MCF7	4	chr15:73889363-73889710	NPTN	conserved	26.6434	Pass	3.3566	9.24326	17.3074	Pass	12.6926	162197
MCF7	4	chr5:145847904-145847966	TCERG1	conserved	18.8238	Pass	11.1762	2313.08	16.8716	Pass	13.1284	119912
MCF7	4	chr18:23615795-23615887	SS18	conserved	17.8353	Pass	12.1647	4590.46	15.5322	Pass	14.4678	47386.4
MCF7	4	chr3:50410496-50410516	CACNA2D2	conserved	22.5345	Pass	7.4655	175.742	20.2709	Pass	9.72911	1.26516e+06
MCF7	4	chr18:45396846-45396935	SMAD2	conserved	16.1516	Pass	13.8484	14748.7	16.4058	Pass	13.5942	86823.7
MCF7	4	chr4:101950323-101950352	PPP3CA	conserved	23.9113	Pass	6.08874	67.0601	15.8942	Pass	14.1058	60899.7
MCF7	4	chr2:175986172-175986268	ATF2	conserved	16.5677	Pass	13.4323	11053.2	15.6128	Pass	14.3872	50108
MCF7	4	chr17:30688487-30688534	ZNF207	conserved	13.9771	Pass	16.0229	66581.5	16.7803	Pass	13.2197	112559
MCF7	4	chr10:75199630-75199659	PPP3CB	conserved	16.8157	Amplification Failure	13.1843	9307.44	17.9349	Pass	12.0651	250575
MCF7	4	chr5:130785716-130785739	RAPGEF6	conserved	17.7719	Pass	12.2281	4796.5	15.898	Pass	14.102	61062.2
MCF7	4	chr4:83292681-83292737	HNRNPD	conserved	13.6561	Pass	16.3439	83174.7	15.8894	Pass	14.1106	60699
MCF7	4	chr22:36152152-36152191	RBFOX2	conserved	16.3427	Pass	13.6573	12918.7	18.6649	Pass	11.3351	415603
MCF7	4	chr10:267135-267296	ZMYND11	conserved	17.6649	Pass	12.3351	5166.07	18.682	Pass	11.318	420577
MCF7	4	chr2:183889706-183889723	NCKAP1	conserved	26.2287	Pass	3.77132	12.6546	16.1199	Pass	13.8801	71216.1
MCF7	4	chr5:122930733-122930828	CSNK1G3	conserved	20.0839	Pass	9.91612	965.162	16.3025	Pass	13.6975	80821.4
MCF7	4	chr17:80422163-80422306	NARF	non-conserved	16.0785	Pass	13.9215	15515.3	17.525	Pass	12.475	188597
MCF7	4	chr3:53271813-53271836	TKT	non-conserved	12.1464	Pass	17.8536	236850	11.3869	Pass	18.6131	2676.86
MCF7	4	chr20:16354902-16355054	KIF16B	non-conserved	17.8985	Pass	12.1015	4393.65	20.7155	Pass	9.28451	1.7218e+06
MCF7	4	chr19:19014077-19014232	COPE	non-conserved	14.9749	Pass	15.0251	33343.2	19.1315	Pass	10.8685	574315
MCF7	4	chr21:18976463-18976594	BTG3	non-conserved	18.4158	Pass	11.5842	3069.46	17.663	Pass	12.337	207529
MCF7	4	chr4:2514165-2514324	RNF4	non-conserved	17.8216	Pass	12.1784	4634	18.9566	Pass	11.0434	508754
MCF7	4	chr16:89291127-89291210	ZNF778	non-conserved	18.4222	Pass	11.5778	3055.83	19.9931	Amplification Failure	10.0069	1.04354e+06
MCF7	4	chr21:45560132-45560224	C21orf33	non-conserved	16.3616	Pass	13.6384	12750.4	17.3411	Pass	12.6589	166029
MCF7	4	chr8:42046452-42046589	PLAT	non-conserved	17.6946	Pass	12.3054	5060.57	22.2153	Pass	7.78469	4.86939e+06
MCF7	4	chr5:1264519-1264707	TERT	non-conserved	19.5225	Pass	10.4775	1424.73	28.4318	Amplification Failure	1.56824	3.62086e+08
MCF7	4	chr13:53235610-53235705	SUGT1	non-conserved	15.7356	Pass	14.2644	19678.1	15.4042	Pass	14.5958	43363.8
MCF7	4	chr17:12914980-12915099	ELAC2	non-conserved	17.7658	Pass	12.2342	4817.1	20.1706	Pass	9.82939	1.18021e+06
MCF7	4	chr19:57986392-57986514	ZNF772	non-conserved	22.3273	Pass	7.67269	203.038	21.304	Pass	8.69598	2.5891e+06
MCF7	4	chr13:76101949-76101987	COMMD6	non-conserved	20.5554	Pass	9.44457	695.785	13.4626	Pass	16.5374	11287.7
MCF7	4	chr5:34949648-34949782	DNAJC21	non-conserved	20.5166	Pass	9.4834	714.792	15.6746	Pass	14.3254	52301.4
MCF7	4	chr19:58151280-58151435	ZNF211	non-conserved	20.1089	Pass	9.89108	948.538	18.8279	Pass	11.1721	465320
MCF7	4	chr11:106617277-106617369	GUCY1A2	non-conserved	25.9804	Pass	4.01965	15.2194	19.1998	Pass	10.8002	602168
MCF7	4	chr1:60106952-60107023	FGGY	non-conserved	>30	No Call	NA	NA	22.9367	Amplification Failure	7.06328	8.02859e+06
MCF7	4	chr9:133981575-133981652	AIF1L	non-conserved	>30	No Call	NA	NA	16.7081	Pass	13.2919	107061
MCF7	4	chr15:80259979-80260034	BCL2A1	non-conserved	20.8308	Amplification Failure	9.16917	574.698	25.1922	Pass	4.80783	3.83353e+07
MCF7	4	chr6:3264443-3264559	PSMG4	non-conserved	17.0227	Pass	12.9773	8063.09	17.0337	Pass	12.9663	134173
MCF7	4	chr16:85022369-85022479	ZDHHC7	non-conserved	17.1461	Amplification Failure	12.8539	7401.93	17.4467	Pass	12.5533	178638
MCF7	5	chr12:53858544-53858636	PCBP2	conserved	12.3462	Pass	17.6538	206215	13.3125	Pass	16.6875	10172.5
MCF7	5	chr17:29579956-29580018	NF1	conserved	14.59	Pass	15.41	43538.1	18.9097	Pass	11.0903	492478
MCF7	5	chrX:39930890-39930943	BCOR	conserved	15.6093	Pass	14.3907	21479	16.9231	Pass	13.0769	124269
MCF7	5	chr7:87815930-87816016	ADAM22	conserved	22.0336	Pass	7.96639	249.106	19.3677	Pass	10.6323	676476
MCF7	5	chr4:74005248-74006000	ANKRD17	conserved	15.004	Pass	14.996	32676	16.3209	Pass	13.6791	81858.8
MCF7	5	chr8:144902836-144902886	PUF60	conserved	16.154	Pass	13.846	14724.3	16.9546	Pass	13.0454	127010
MCF7	5	chr4:76579167-76579265	G3BP2	conserved	18.7897	Pass	11.2103	2368.39	15.0415	Pass	14.9585	33722.6
MCF7	5	chr15:73889363-73889710	NPTN	conserved	28.8377	Amplification Failure	1.16229	1.23812	17.4641	Pass	12.5359	180804
MCF7	5	chr5:145847904-145847966	TCERG1	conserved	18.7671	Pass	11.2329	2405.73	17.0526	Pass	12.9474	135943
MCF7	5	chr18:23615795-23615887	SS18	conserved	17.7303	Pass	12.2697	4936.98	15.6008	Pass	14.3992	49694.9
MCF7	5	chr3:50410496-50410516	CACNA2D2	conserved	>30	No Call	NA	NA	19.5213	Pass	10.4787	752490
MCF7	5	chr18:45396846-45396935	SMAD2	conserved	16.317	Pass	13.683	13151.3	16.7341	Pass	13.2659	109006
MCF7	5	chr4:101950323-101950352	PPP3CA	conserved	23.6789	Pass	6.32115	78.9566	16.2389	Pass	13.7611	77339.5
MCF7	5	chr2:175986172-175986268	ATF2	conserved	16.7943	Pass	13.2057	9446.52	15.5637	Pass	14.4363	48430.4
MCF7	5	chr17:30688487-30688534	ZNF207	conserved	14.341	Pass	15.659	51738.2	17.385	Pass	12.615	171163
MCF7	5	chr10:75199630-75199659	PPP3CB	conserved	17.3229	Amplification Failure	12.6771	6548.17	18.8083	Pass	11.1917	459056
MCF7	5	chr5:130785716-130785739	RAPGEF6	conserved	18.324	Pass	11.676	3271.09	16.2604	Pass	13.7396	78497.8
MCF7	5	chr4:83292681-83292737	HNRNPD	conserved	13.7805	Pass	16.2195	76303.3	16.0416	Pass	13.9584	67453.8
MCF7	5	chr22:36152152-36152191	RBFOX2	conserved	16.27	Pass	13.73	13587	19.7323	Pass	10.2677	871014
MCF7	5	chr10:267135-267296	ZMYND11	conserved	18.0985	Pass	11.9015	3824.63	18.4821	Pass	11.5179	366145
MCF7	5	chr2:183889706-183889723	NCKAP1	conserved	27.4788	Pass	2.5212	4.74061	16.4716	Pass	13.5284	90874.6
MCF7	5	chr5:122930733-122930828	CSNK1G3	conserved	20.9046	Pass	9.09538	545.992	16.3925	Pass	13.6075	86026.8
MCF7	5	chr17:80422163-80422306	NARF	non-conserved	16.3482	Pass	13.6518	12869.7	18.2082	Pass	11.7918	302848
MCF7	5	chr3:53271813-53271836	TKT	non-conserved	12.7285	Pass	17.2715	158215	11.6583	Pass	18.3417	3231.23
MCF7	5	chr20:16354902-16355054	KIF16B	non-conserved	18.6321	Pass	11.3679	2641.95	21.7834	Pass	8.21661	3.60955e+06
MCF7	5	chr19:19014077-19014232	COPE	non-conserved	15.3712	Pass	14.6288	25333.9	19.432	Pass	10.568	707309
MCF7	5	chr21:18976463-18976594	BTG3	non-conserved	18.8155	Pass	11.1845	2326.37	17.5298	Pass	12.4702	189230
MCF7	5	chr4:2514165-2514324	RNF4	non-conserved	19.4762	Pass	10.5238	1471.25	20.1968	Pass	9.80323	1.2018e+06
MCF7	5	chr16:89291127-89291210	ZNF778	non-conserved	18.5933	Pass	11.4067	2713.99	21.3095	Amplification Failure	8.69049	2.59897e+06
MCF7	5	chr21:45560132-45560224	C21orf33	non-conserved	16.3573	Pass	13.6427	12789	17.7809	Pass	12.2191	225203
MCF7	5	chr8:42046452-42046589	PLAT	non-conserved	18.2119	Pass	11.7881	3535.37	21.0485	Pass	8.95147	2.1689e+06
MCF7	5	chr5:1264519-1264707	TERT	non-conserved	19.4411	Pass	10.5589	1507.47	>30	No Call	NA	NA
MCF7	5	chr13:53235610-53235705	SUGT1	non-conserved	15.9117	Pass	14.0883	17417.4	15.9225	Pass	14.0775	62108.6
MCF7	5	chr17:12914980-12915099	ELAC2	non-conserved	18.0196	Pass	11.9804	4039.74	19.8227	Pass	10.1773	927318
MCF7	5	chr19:57986392-57986514	ZNF772	non-conserved	22.3874	Pass	7.61264	194.719	19.8996	Pass	10.1004	978107
MCF7	5	chr13:76101949-76101987	COMMD6	non-conserved	20.5077	Pass	9.49226	719.204	13.6444	Pass	16.3556	12804.1
MCF7	5	chr5:34949648-34949782	DNAJC21	non-conserved	20.5516	Pass	9.44838	697.626	15.8296	Pass	14.1704	58232.3
MCF7	5	chr19:58151280-58151435	ZNF211	non-conserved	20.8018	Pass	9.19824	586.418	19.2001	Pass	10.7999	602277
MCF7	5	chr11:106617277-106617369	GUCY1A2	non-conserved	27.313	Pass	2.68701	5.43978	18.9429	Pass	11.0571	503946
MCF7	5	chr1:60106952-60107023	FGGY	non-conserved	22.7462	Pass	7.25377	151.617	24.3707	Pass	5.62929	2.16928e+07
MCF7	5	chr9:133981575-133981652	AIF1L	non-conserved	>30	No Call	NA	NA	16.9023	Pass	13.0977	122487
MCF7	5	chr15:80259979-80260034	BCL2A1	non-conserved	21.5714	Amplification Failure	8.42857	343.549	25.1228	Amplification Failure	4.87718	3.6536e+07
MCF7	5	chr6:3264443-3264559	PSMG4	non-conserved	18.1256	Pass	11.8744	3753.55	17.0706	Pass	12.9294	137643
MCF7	5	chr16:85022369-85022479	ZDHHC7	non-conserved	17.6958	Amplification Failure	12.3042	5056.31	19.5516	Pass	10.4484	768459
MCF7	6	chr12:53858544-53858636	PCBP2	conserved	12.2089	Pass	17.7911	226807	13.2659	Pass	16.7341	9849.12
MCF7	6	chr17:29579956-29580018	NF1	conserved	14.6113	Pass	15.3887	42898.4	18.7904	Pass	11.2096	453390
MCF7	6	chrX:39930890-39930943	BCOR	conserved	15.378	Pass	14.622	25213.5	16.7336	Pass	13.2664	108970
MCF7	6	chr7:87815930-87816016	ADAM22	conserved	20.1674	Pass	9.83258	910.806	19.2022	Pass	10.7978	603169
MCF7	6	chr4:74005248-74006000	ANKRD17	conserved	14.8542	Pass	15.1458	36252.1	16.1979	Pass	13.8021	75172.4
MCF7	6	chr8:144902836-144902886	PUF60	conserved	16.0124	Pass	13.9876	16242.6	17.2577	Pass	12.7423	156703
MCF7	6	chr4:76579167-76579265	G3BP2	conserved	18.2746	Pass	11.7254	3384.97	14.8815	Pass	15.1185	30183.8
MCF7	6	chr15:73889363-73889710	NPTN	conserved	>30	No Call	NA	NA	17.1177	Pass	12.8823	142213
MCF7	6	chr5:145847904-145847966	TCERG1	conserved	17.8509	Pass	12.1491	4540.86	16.5772	Pass	13.4228	97774.2
MCF7	6	chr18:23615795-23615887	SS18	conserved	18.0987	Pass	11.9013	3824.27	15.7223	Pass	14.2777	54059.5
MCF7	6	chr3:50410496-50410516	CACNA2D2	conserved	23.3283	Pass	6.67172	100.95	19.885	Pass	10.115	968211
MCF7	6	chr18:45396846-45396935	SMAD2	conserved	16.0832	Pass	13.9168	15464.9	16.8577	Pass	13.1423	118759
MCF7	6	chr4:101950323-101950352	PPP3CA	conserved	21.3824	Pass	8.61763	391.795	16.2505	Pass	13.7495	77964.6
MCF7	6	chr2:175986172-175986268	ATF2	conserved	16.7215	Pass	13.2785	9935.11	15.5913	Pass	14.4087	49368.2
MCF7	6	chr17:30688487-30688534	ZNF207	conserved	14.1019	Pass	15.8981	61064	17.2519	Pass	12.7481	156074
MCF7	6	chr10:75199630-75199659	PPP3CB	conserved	17.2649	Amplification Failure	12.7351	6816.74	19.0279	Pass	10.9721	534524
MCF7	6	chr5:130785716-130785739	RAPGEF6	conserved	17.4214	Pass	12.5786	6116.08	16.2971	Pass	13.7029	80521.9
MCF7	6	chr4:83292681-83292737	HNRNPD	conserved	13.5211	Pass	16.4789	91337.3	16.0137	Pass	13.9863	66161.1
MCF7	6	chr22:36152152-36152191	RBFOX2	conserved	16.5804	Pass	13.4196	10956.4	20.069	Pass	9.931	1.09995e+06
MCF7	6	chr10:267135-267296	ZMYND11	conserved	18.1158	Pass	11.8842	3779.08	18.3384	Pass	11.6616	331450
MCF7	6	chr2:183889706-183889723	NCKAP1	conserved	28.043	Amplification Failure	1.95703	2.88263	16.0996	Pass	13.9004	70219.5
MCF7	6	chr5:122930733-122930828	CSNK1G3	conserved	19.6062	Pass	10.3938	1344.4	16.0982	Pass	13.9018	70152.2
MCF7	6	chr17:80422163-80422306	NARF	non-conserved	16.2022	Pass	13.7978	14240.5	18.1216	Pass	11.8784	285188
MCF7	6	chr3:53271813-53271836	TKT	non-conserved	12.8943	Pass	17.1057	141034	11.4726	Pass	18.5274	2840.72
MCF7	6	chr20:16354902-16355054	KIF16B	non-conserved	18.4372	Pass	11.5628	3024.18	20.2004	Pass	9.79964	1.2048e+06
MCF7	6	chr19:19014077-19014232	COPE	non-conserved	15.1262	Pass	14.8738	30022	18.6072	Pass	11.3928	399326
MCF7	6	chr21:18976463-18976594	BTG3	non-conserved	18.3118	Amplification Failure	11.6882	3298.91	17.6937	Pass	12.3063	211998
MCF7	6	chr4:2514165-2514324	RNF4	non-conserved	18.6699	Pass	11.3301	2573.47	19.5753	Pass	10.4247	781197
MCF7	6	chr16:89291127-89291210	ZNF778	non-conserved	18.1115	Pass	11.8885	3790.31	21.0564	Amplification Failure	8.94363	2.18072e+06
MCF7	6	chr21:45560132-45560224	C21orf33	non-conserved	16.5864	Pass	13.4136	10910.5	17.9773	Pass	12.0227	258042
MCF7	6	chr8:42046452-42046589	PLAT	non-conserved	18.1151	Pass	11.8849	3780.9	23.7652	Pass	6.2348	1.42573e+07
MCF7	6	chr5:1264519-1264707	TERT	non-conserved	19.5456	Pass	10.4544	1402.06	>30	No Call	NA	NA
MCF7	6	chr13:53235610-53235705	SUGT1	non-conserved	15.796	Pass	14.204	18871	15.4548	Pass	14.5452	44911.3
MCF7	6	chr17:12914980-12915099	ELAC2	non-conserved	17.9799	Pass	12.0201	4152.35	19.6192	Pass	10.3808	805317
MCF7	6	chr19:57986392-57986514	ZNF772	non-conserved	20.7184	Pass	9.28158	621.35	19.74	Pass	10.26	875676
MCF7	6	chr13:76101949-76101987	COMMD6	non-conserved	20.0557	Pass	9.9443	984.218	13.5146	Pass	16.4854	11701.9
MCF7	6	chr5:34949648-34949782	DNAJC21	non-conserved	19.8314	Pass	10.1686	1149.92	15.7904	Pass	14.2096	56671.7
MCF7	6	chr19:58151280-58151435	ZNF211	non-conserved	19.7447	Pass	10.2553	1221.27	19.2761	Pass	10.7239	634881
MCF7	6	chr11:106617277-106617369	GUCY1A2	non-conserved	27.6664	Pass	2.33359	4.04058	19.9536	Pass	10.0464	1.01536e+06
MCF7	6	chr1:60106952-60107023	FGGY	non-conserved	>30	No Call	NA	NA	24.6521	Amplification Failure	5.34791	2.63645e+07
MCF7	6	chr9:133981575-133981652	AIF1L	non-conserved	>30	No Call	NA	NA	16.8384	Pass	13.1616	117181
MCF7	6	chr15:80259979-80260034	BCL2A1	non-conserved	21.6435	Amplification Failure	8.35653	326.767	23.4395	Amplification Failure	6.56047	1.13764e+07
MCF7	6	chr6:3264443-3264559	PSMG4	non-conserved	17.6965	Pass	12.3035	5054.14	16.7266	Pass	13.2734	108441
MCF7	6	chr16:85022369-85022479	ZDHHC7	non-conserved	17.3963	Amplification Failure	12.6037	6223.47	18.9089	Pass	11.0911	492198
MCF7	7	chr12:53858544-53858636	PCBP2	conserved	12.1532	Pass	17.8468	235737	13.2959	Pass	16.7041	10056.1
MCF7	7	chr17:29579956-29580018	NF1	conserved	14.3211	Pass	15.6789	52459.5	18.9998	Pass	11.0002	524209
MCF7	7	chrX:39930890-39930943	BCOR	conserved	15.6091	Pass	14.3909	21482.6	16.9349	Pass	13.0651	125288
MCF7	7	chr7:87815930-87816016	ADAM22	conserved	20.5626	Pass	9.43745	692.354	19.6606	Pass	10.3394	828770
MCF7	7	chr4:74005248-74006000	ANKRD17	conserved	14.8221	Pass	15.1779	37067.9	16.1532	Pass	13.8468	72875.7
MCF7	7	chr8:144902836-144902886	PUF60	conserved	16.2048	Pass	13.7952	14215	16.8381	Pass	13.1619	117158
MCF7	7	chr4:76579167-76579265	G3BP2	conserved	18.5424	Pass	11.4576	2811.44	14.813	Pass	15.187	28783.1
MCF7	7	chr15:73889363-73889710	NPTN	conserved	23.0038	Pass	6.99623	126.666	16.9262	Pass	13.0738	124538
MCF7	7	chr5:145847904-145847966	TCERG1	conserved	18.8665	Pass	11.1335	2245.55	17.0651	Pass	12.9349	137121
MCF7	7	chr18:23615795-23615887	SS18	conserved	17.8411	Pass	12.1589	4572	15.5606	Pass	14.4394	48328.9
MCF7	7	chr3:50410496-50410516	CACNA2D2	conserved	23.17	Pass	6.82998	112.77	20.0769	Pass	9.92313	1.10596e+06
MCF7	7	chr18:45396846-45396935	SMAD2	conserved	15.9551	Pass	14.0449	16900.8	16.5235	Pass	13.4765	94200.9
MCF7	7	chr4:101950323-101950352	PPP3CA	conserved	23.5481	Pass	6.45189	86.5413	15.9528	Pass	14.0472	63425.2
MCF7	7	chr2:175986172-175986268	ATF2	conserved	16.6529	Pass	13.3471	10418.9	15.5778	Pass	14.4222	48908.2
MCF7	7	chr17:30688487-30688534	ZNF207	conserved	14.1688	Pass	15.8312	58299.9	17.1467	Pass	12.8533	145102
MCF7	7	chr10:75199630-75199659	PPP3CB	conserved	17.2437	Amplification Failure	12.7563	6917.73	18.6145	Pass	11.3855	401355
MCF7	7	chr5:130785716-130785739	RAPGEF6	conserved	17.8331	Pass	12.1669	4597.27	15.6224	Pass	14.3776	50442.3
MCF7	7	chr4:83292681-83292737	HNRNPD	conserved	13.6706	Pass	16.3294	82343.9	15.9315	Pass	14.0685	62497
MCF7	7	chr22:36152152-36152191	RBFOX2	conserved	16.3304	Pass	13.6696	13029.9	20.1007	Pass	9.89931	1.12437e+06
MCF7	7	chr10:267135-267296	ZMYND11	conserved	17.9362	Pass	12.0638	4280.06	18.8534	Pass	11.1466	473620
MCF7	7	chr2:183889706-183889723	NCKAP1	conserved	24.019	Pass	5.98101	62.1632	16.1274	Pass	13.8726	71583
MCF7	7	chr5:122930733-122930828	CSNK1G3	conserved	19.633	Pass	10.367	1319.58	16.1259	Pass	13.8741	71513.1
MCF7	7	chr17:80422163-80422306	NARF	non-conserved	16.1853	Pass	13.8147	14407.8	18.0512	Pass	11.9488	271608
MCF7	7	chr3:53271813-53271836	TKT	non-conserved	12.7501	Pass	17.2499	155857	11.4349	Pass	18.5651	2767.53
MCF7	7	chr20:16354902-16355054	KIF16B	non-conserved	18.4263	Pass	11.5737	3047.19	21.2538	Pass	8.74624	2.50045e+06
MCF7	7	chr19:19014077-19014232	COPE	non-conserved	14.9193	Pass	15.0807	34652.8	18.1759	Pass	11.8241	296141
MCF7	7	chr21:18976463-18976594	BTG3	non-conserved	18.536	Amplification Failure	11.464	2823.97	17.533	Pass	12.467	189649
MCF7	7	chr4:2514165-2514324	RNF4	non-conserved	19.8468	Pass	10.1532	1137.69	19.5549	Pass	10.4451	770222
MCF7	7	chr16:89291127-89291210	ZNF778	non-conserved	18.2512	Pass	11.7488	3440.55	22.3107	Amplification Failure	7.68927	5.20236e+06
MCF7	7	chr21:45560132-45560224	C21orf33	non-conserved	15.8913	Pass	14.1087	17664.6	17.4767	Pass	12.5233	182393
MCF7	7	chr8:42046452-42046589	PLAT	non-conserved	17.9345	Pass	12.0655	4285.14	21.0484	Pass	8.95164	2.16864e+06
MCF7	7	chr5:1264519-1264707	TERT	non-conserved	19.4596	Pass	10.5404	1488.28	>30	No Call	NA	NA
MCF7	7	chr13:53235610-53235705	SUGT1	non-conserved	15.7743	Pass	14.2257	19156.9	15.6027	Pass	14.3973	49760
MCF7	7	chr17:12914980-12915099	ELAC2	non-conserved	17.5511	Pass	12.4489	5590.1	19.5346	Pass	10.4654	759469
MCF7	7	chr19:57986392-57986514	ZNF772	non-conserved	20.641	Pass	9.35901	655.662	20.1234	Pass	9.87663	1.14219e+06
MCF7	7	chr13:76101949-76101987	COMMD6	non-conserved	21.0414	Pass	8.95858	496.508	13.3934	Pass	16.6066	10759
MCF7	7	chr5:34949648-34949782	DNAJC21	non-conserved	20.3324	Pass	9.66756	812.25	15.621	Pass	14.379	50394.5
MCF7	7	chr19:58151280-58151435	ZNF211	non-conserved	20.0788	Pass	9.92122	968.579	19.0093	Pass	10.9907	527677
MCF7	7	chr11:106617277-106617369	GUCY1A2	non-conserved	26.4516	Pass	3.54835	10.6993	20.4182	Pass	9.58184	1.40113e+06
MCF7	7	chr1:60106952-60107023	FGGY	non-conserved	>30	No Call	NA	NA	24.2786	Amplification Failure	5.72137	2.03515e+07
MCF7	7	chr9:133981575-133981652	AIF1L	non-conserved	>30	No Call	NA	NA	16.8165	Pass	13.1835	115415
MCF7	7	chr15:80259979-80260034	BCL2A1	non-conserved	21.5138	Pass	8.48617	357.584	26.2325	Amplification Failure	3.7675	7.88441e+07
MCF7	7	chr6:3264443-3264559	PSMG4	non-conserved	17.5166	Pass	12.4834	5725.33	16.7524	Pass	13.2476	110397
MCF7	7	chr16:85022369-85022479	ZDHHC7	non-conserved	17.2247	Amplification Failure	12.7753	7009.5	19.8343	Pass	10.1657	934771
MCF7	8	chr12:53858544-53858636	PCBP2	conserved	12.4576	Pass	17.5424	190893	13.3802	Pass	16.6198	10661.2
MCF7	8	chr17:29579956-29580018	NF1	conserved	14.5713	Pass	15.4287	44104.3	18.7259	Pass	11.2741	433576
MCF7	8	chrX:39930890-39930943	BCOR	conserved	15.4531	Pass	14.5469	23934.6	16.9515	Pass	13.0485	126740
MCF7	8	chr7:87815930-87816016	ADAM22	conserved	21.1015	Pass	8.8985	476.215	19.6144	Pass	10.3856	802635
MCF7	8	chr4:74005248-74006000	ANKRD17	conserved	15.0652	Pass	14.9348	31318.5	16.0516	Pass	13.9484	67920.4
MCF7	8	chr8:144902836-144902886	PUF60	conserved	16.6349	Pass	13.3651	10550.4	16.697	Pass	13.303	106239
MCF7	8	chr4:76579167-76579265	G3BP2	conserved	18.9613	Pass	11.0387	2102.74	14.94	Pass	15.06	31432.6
MCF7	8	chr15:73889363-73889710	NPTN	conserved	>30	No Call	NA	NA	16.8459	Pass	13.1541	117791
MCF7	8	chr5:145847904-145847966	TCERG1	conserved	19.0137	Pass	10.9863	2027.6	17.1994	Pass	12.8006	150497
MCF7	8	chr18:23615795-23615887	SS18	conserved	17.8049	Pass	12.1951	4688	15.8862	Pass	14.1138	60565.8
MCF7	8	chr3:50410496-50410516	CACNA2D2	conserved	23.4356	Pass	6.56443	93.6436	21.1621	Pass	8.83792	2.3465e+06
MCF7	8	chr18:45396846-45396935	SMAD2	conserved	16.085	Pass	13.915	15445.1	16.6948	Pass	13.3052	106079
MCF7	8	chr4:101950323-101950352	PPP3CA	conserved	23.248	Pass	6.75204	106.787	16.0708	Pass	13.9292	68832.9
MCF7	8	chr2:175986172-175986268	ATF2	conserved	17.2077	Pass	12.7923	7092.38	15.9904	Pass	14.0096	65098.6
MCF7	8	chr17:30688487-30688534	ZNF207	conserved	14.0464	Pass	15.9536	63460.6	17.1831	Pass	12.8169	148805
MCF7	8	chr10:75199630-75199659	PPP3CB	conserved	17.7097	Amplification Failure	12.2903	5007.93	18.6726	Pass	11.3274	417849
MCF7	8	chr5:130785716-130785739	RAPGEF6	conserved	18.0301	Pass	11.9699	4010.39	16.2176	Pass	13.7824	76204.3
MCF7	8	chr4:83292681-83292737	HNRNPD	conserved	13.8846	Pass	16.1154	70992.7	16.2104	Pass	13.7896	75824.5
MCF7	8	chr22:36152152-36152191	RBFOX2	conserved	16.6283	Pass	13.3717	10598.3	19.6465	Pass	10.3535	820716
MCF7	8	chr10:267135-267296	ZMYND11	conserved	17.7618	Pass	12.2382	4830.45	19.027	Pass	10.973	534193
MCF7	8	chr2:183889706-183889723	NCKAP1	conserved	24.8923	Pass	5.10774	33.4812	16.0812	Pass	13.9188	69331.3
MCF7	8	chr5:122930733-122930828	CSNK1G3	conserved	20.8164	Pass	9.1836	580.485	16.1899	Pass	13.8101	74753.9
MCF7	8	chr17:80422163-80422306	NARF	non-conserved	16.4337	Pass	13.5663	12129.2	18.2199	Pass	11.7801	305315
MCF7	8	chr3:53271813-53271836	TKT	non-conserved	12.7597	Pass	17.2403	154827	11.5466	Pass	18.4534	2990.35
MCF7	8	chr20:16354902-16355054	KIF16B	non-conserved	18.131	Pass	11.869	3739.36	20.7018	Pass	9.29822	1.70552e+06
MCF7	8	chr19:19014077-19014232	COPE	non-conserved	15.0423	Pass	14.9577	31820.1	18.2969	Pass	11.7031	322051
MCF7	8	chr21:18976463-18976594	BTG3	non-conserved	18.5134	Pass	11.4866	2868.57	18.1412	Pass	11.8588	289096
MCF7	8	chr4:2514165-2514324	RNF4	non-conserved	20.5882	Pass	9.41178	680.129	20.0218	Pass	9.97821	1.06453e+06
MCF7	8	chr16:89291127-89291210	ZNF778	non-conserved	18.6086	Pass	11.3914	2685.3	20.5656	Amplification Failure	9.43437	1.55193e+06
MCF7	8	chr21:45560132-45560224	C21orf33	non-conserved	16.5833	Pass	13.4167	10934.1	17.9935	Pass	12.0065	260968
MCF7	8	chr8:42046452-42046589	PLAT	non-conserved	18.6615	Pass	11.3385	2588.61	22.5338	Pass	7.46623	6.07213e+06
MCF7	8	chr5:1264519-1264707	TERT	non-conserved	20.072	Pass	9.92797	973.128	>30	No Call	NA	NA
MCF7	8	chr13:53235610-53235705	SUGT1	non-conserved	15.618	Pass	14.382	21349.1	15.5466	Pass	14.4534	47860.3
MCF7	8	chr17:12914980-12915099	ELAC2	non-conserved	17.9001	Pass	12.0999	4388.62	20.4919	Pass	9.50812	1.47459e+06
MCF7	8	chr19:57986392-57986514	ZNF772	non-conserved	21.5586	Amplification Failure	8.44141	346.63	19.8698	Pass	10.1302	958119
MCF7	8	chr13:76101949-76101987	COMMD6	non-conserved	20.1996	Pass	9.80037	890.671	13.6791	Pass	16.3209	13115.4
MCF7	8	chr5:34949648-34949782	DNAJC21	non-conserved	21.2063	Pass	8.79368	442.772	15.6735	Pass	14.3265	52262.9
MCF7	8	chr19:58151280-58151435	ZNF211	non-conserved	19.9228	Pass	10.0772	1079.28	19.4765	Pass	10.5235	729488
MCF7	8	chr11:106617277-106617369	GUCY1A2	non-conserved	27.8778	Pass	2.12217	3.35349	20.6912	Pass	9.30882	1.69304e+06
MCF7	8	chr1:60106952-60107023	FGGY	non-conserved	22.0208	Pass	7.97917	251.33	24.5885	Pass	5.41151	2.52275e+07
MCF7	8	chr9:133981575-133981652	AIF1L	non-conserved	>30	No Call	NA	NA	17.0445	Pass	12.9555	135180
MCF7	8	chr15:80259979-80260034	BCL2A1	non-conserved	22.617	Amplification Failure	7.38305	165.924	26.1362	Amplification Failure	3.86376	7.3755e+07
MCF7	8	chr6:3264443-3264559	PSMG4	non-conserved	17.7611	Pass	12.2389	4832.65	17.2368	Pass	12.7632	154450
MCF7	8	chr16:85022369-85022479	ZDHHC7	non-conserved	17.2772	Pass	12.7228	6759.02	19.0915	Pass	10.9085	558608
MCF7	9	chr12:53858544-53858636	PCBP2	conserved	12.3915	Pass	17.6085	199840	13.2578	Pass	16.7422	9793.84
MCF7	9	chr17:29579956-29580018	NF1	conserved	14.8059	Pass	15.1941	37485.9	18.8278	Pass	11.1722	465297
MCF7	9	chrX:39930890-39930943	BCOR	conserved	15.2953	Pass	14.7047	26701.1	16.9602	Pass	13.0398	127507
MCF7	9	chr7:87815930-87816016	ADAM22	conserved	20.1152	Pass	9.88477	944.395	19.44	Pass	10.56	711240
MCF7	9	chr4:74005248-74006000	ANKRD17	conserved	15.1381	Pass	14.8619	29775.2	16.0223	Pass	13.9777	66554.4
MCF7	9	chr8:144902836-144902886	PUF60	conserved	16.3955	Pass	13.6045	12454.4	17.186	Pass	12.814	149105
MCF7	9	chr4:76579167-76579265	G3BP2	conserved	17.919	Pass	12.081	4331.61	14.7709	Pass	15.2291	27956.5
MCF7	9	chr15:73889363-73889710	NPTN	conserved	26.9938	Pass	3.00619	7.03441	16.9451	Pass	13.0549	126179
MCF7	9	chr5:145847904-145847966	TCERG1	conserved	18.7086	Pass	11.2914	2505.33	16.7563	Pass	13.2437	110703
MCF7	9	chr18:23615795-23615887	SS18	conserved	18.2612	Pass	11.7388	3416.69	15.7881	Pass	14.2119	56581.6
MCF7	9	chr3:50410496-50410516	CACNA2D2	conserved	>30	No Call	NA	NA	20.267	Pass	9.73301	1.26174e+06
MCF7	9	chr18:45396846-45396935	SMAD2	conserved	16.518	Pass	13.482	11440.8	16.8556	Pass	13.1444	118585
MCF7	9	chr4:101950323-101950352	PPP3CA	conserved	21.562	Amplification Failure	8.43803	345.816	16.2658	Pass	13.7342	78794.6
MCF7	9	chr2:175986172-175986268	ATF2	conserved	16.5528	Pass	13.4472	11167.7	15.6809	Pass	14.3191	52530
MCF7	9	chr17:30688487-30688534	ZNF207	conserved	14.1078	Pass	15.8922	60818.4	17.1151	Pass	12.8849	141957
MCF7	9	chr10:75199630-75199659	PPP3CB	conserved	17.1425	Amplification Failure	12.8575	7420.69	18.1504	Pass	11.8496	290945
MCF7	9	chr5:130785716-130785739	RAPGEF6	conserved	18.1669	Pass	11.8331	3647.56	15.9595	Pass	14.0405	63721.6
MCF7	9	chr4:83292681-83292737	HNRNPD	conserved	13.691	Pass	16.309	81189.6	16.2464	Pass	13.7536	77739.8
MCF7	9	chr22:36152152-36152191	RBFOX2	conserved	16.7127	Pass	13.2873	9995.91	20.0678	Pass	9.93218	1.09904e+06
MCF7	9	chr10:267135-267296	ZMYND11	conserved	17.6219	Pass	12.3781	5322.21	18.3938	Pass	11.6062	344427
MCF7	9	chr2:183889706-183889723	NCKAP1	conserved	25.402	Pass	4.59805	23.2187	16.2293	Pass	13.7707	76825.1
MCF7	9	chr5:122930733-122930828	CSNK1G3	conserved	19.4107	Pass	10.5893	1539.66	16.2744	Pass	13.7256	79261.9
MCF7	9	chr17:80422163-80422306	NARF	non-conserved	16.4656	Pass	13.5344	11864.2	17.9762	Pass	12.0238	257860
MCF7	9	chr3:53271813-53271836	TKT	non-conserved	12.7002	Pass	17.2998	161344	11.5282	Pass	18.4718	2952.46
MCF7	9	chr20:16354902-16355054	KIF16B	non-conserved	18.2285	Pass	11.7715	3494.93	20.923	Pass	9.07698	1.98819e+06
MCF7	9	chr19:19014077-19014232	COPE	non-conserved	15.0891	Pass	14.9109	30805.3	18.9876	Pass	11.0124	519798
MCF7	9	chr21:18976463-18976594	BTG3	non-conserved	18.8262	Pass	11.1738	2309.15	17.7795	Pass	12.2205	224984
MCF7	9	chr4:2514165-2514324	RNF4	non-conserved	19.8055	Pass	10.1945	1170.82	19.7825	Pass	10.2175	901810
MCF7	9	chr16:89291127-89291210	ZNF778	non-conserved	18.0457	Pass	11.9543	3967.17	20.9146	Pass	9.08542	1.97658e+06
MCF7	9	chr21:45560132-45560224	C21orf33	non-conserved	16.4025	Pass	13.5975	12394	17.862	Pass	12.138	238223
MCF7	9	chr8:42046452-42046589	PLAT	non-conserved	18.6032	Pass	11.3968	2695.29	21.5597	Pass	8.44029	3.09114e+06
MCF7	9	chr5:1264519-1264707	TERT	non-conserved	19.501	Pass	10.499	1446.14	>30	No Call	NA	NA
MCF7	9	chr13:53235610-53235705	SUGT1	non-conserved	15.6068	Pass	14.3932	21516.6	15.7593	Pass	14.2407	55464.5
MCF7	9	chr17:12914980-12915099	ELAC2	non-conserved	17.3848	Pass	12.6152	6273.07	20.0919	Pass	9.9081	1.11754e+06
MCF7	9	chr19:57986392-57986514	ZNF772	non-conserved	20.8465	Amplification Failure	9.15352	568.486	20.7238	Pass	9.27624	1.7317e+06
MCF7	9	chr13:76101949-76101987	COMMD6	non-conserved	20.4746	Pass	9.52539	735.932	13.5304	Pass	16.4696	11831.2
MCF7	9	chr5:34949648-34949782	DNAJC21	non-conserved	21.4165	Pass	8.58354	382.623	15.7497	Pass	14.2503	55096
MCF7	9	chr19:58151280-58151435	ZNF211	non-conserved	20.2845	Pass	9.71555	839.76	18.9969	Pass	11.0031	523147
MCF7	9	chr11:106617277-106617369	GUCY1A2	non-conserved	27.8056	Pass	2.1944	3.57699	20.2558	Pass	9.74419	1.25201e+06
MCF7	9	chr1:60106952-60107023	FGGY	non-conserved	>30	No Call	NA	NA	22.3699	Amplification Failure	7.63013	5.42003e+06
MCF7	9	chr9:133981575-133981652	AIF1L	non-conserved	>30	No Call	NA	NA	16.612	Pass	13.388	100164
MCF7	9	chr15:80259979-80260034	BCL2A1	non-conserved	22.1345	Amplification Failure	7.86552	232.216	23.9175	Pass	6.08245	1.58453e+07
MCF7	9	chr6:3264443-3264559	PSMG4	non-conserved	17.2903	Pass	12.7097	6697.79	16.7535	Pass	13.2465	110482
MCF7	9	chr16:85022369-85022479	ZDHHC7	non-conserved	17.4848	Amplification Failure	12.5152	5853.04	18.8545	Pass	11.1455	473995
MCF7	10	chr12:53858544-53858636	PCBP2	conserved	12.3373	Pass	17.6627	207486	13.2323	Pass	16.7677	9621.94
MCF7	10	chr17:29579956-29580018	NF1	conserved	14.5065	Pass	15.4935	46130.9	19.2263	Pass	10.7737	613343
MCF7	10	chrX:39930890-39930943	BCOR	conserved	15.3925	Pass	14.6075	24961.3	16.9928	Pass	13.0072	130415
MCF7	10	chr7:87815930-87816016	ADAM22	conserved	20.0564	Pass	9.94357	983.722	19.6235	Pass	10.3765	807747
MCF7	10	chr4:74005248-74006000	ANKRD17	conserved	14.9697	Pass	15.0303	33463.2	16.1347	Pass	13.8653	71948.4
MCF7	10	chr8:144902836-144902886	PUF60	conserved	16.1915	Pass	13.8085	14346	16.9204	Pass	13.0796	124031
MCF7	10	chr4:76579167-76579265	G3BP2	conserved	17.8529	Pass	12.1471	4534.77	14.837	Pass	15.163	29266.5
MCF7	10	chr15:73889363-73889710	NPTN	conserved	26.8376	Pass	3.16243	7.95337	17.0764	Pass	12.9236	138197
MCF7	10	chr5:145847904-145847966	TCERG1	conserved	18.6278	Pass	11.3722	2649.69	16.8945	Pass	13.1055	121825
MCF7	10	chr18:23615795-23615887	SS18	conserved	17.7312	Pass	12.2688	4933.76	15.8155	Pass	14.1845	57666.5
MCF7	10	chr3:50410496-50410516	CACNA2D2	conserved	23.0816	Pass	6.91837	119.959	19.701	Pass	10.299	852295
MCF7	10	chr18:45396846-45396935	SMAD2	conserved	16.0908	Pass	13.9092	15383.2	16.3094	Pass	13.6906	81209.4
MCF7	10	chr4:101950323-101950352	PPP3CA	conserved	22.6776	Pass	7.3224	159.052	16.1985	Pass	13.8015	75200.2
MCF7	10	chr2:175986172-175986268	ATF2	conserved	16.6833	Pass	13.3167	10202.2	15.8056	Pass	14.1944	57273.7
MCF7	10	chr17:30688487-30688534	ZNF207	conserved	13.9461	Pass	16.0539	68028.7	16.7439	Pass	13.2561	109750
MCF7	10	chr10:75199630-75199659	PPP3CB	conserved	17.55	Amplification Failure	12.45	5594.19	18.5729	Pass	11.4271	389954
MCF7	10	chr5:130785716-130785739	RAPGEF6	conserved	17.8176	Pass	12.1824	4646.96	16.0613	Pass	13.9387	68381.6
MCF7	10	chr4:83292681-83292737	HNRNPD	conserved	13.7874	Pass	16.2126	75940.1	16.1847	Pass	13.8153	74484.6
MCF7	10	chr22:36152152-36152191	RBFOX2	conserved	16.7519	Pass	13.2481	9727.91	19.4657	Pass	10.5343	724055
MCF7	10	chr10:267135-267296	ZMYND11	conserved	18.223	Pass	11.777	3508.27	18.5379	Pass	11.4621	380597
MCF7	10	chr2:183889706-183889723	NCKAP1	conserved	25.56	Pass	4.43998	20.7054	16.2347	Pass	13.7653	77112.8
MCF7	10	chr5:122930733-122930828	CSNK1G3	conserved	20.0479	Pass	9.95208	989.543	16.2654	Pass	13.7346	78772.9
MCF7	10	chr17:80422163-80422306	NARF	non-conserved	15.9901	Pass	14.0099	16495.5	17.9249	Pass	12.0751	248853
MCF7	10	chr3:53271813-53271836	TKT	non-conserved	12.6042	Pass	17.3958	172447	11.5116	Pass	18.4884	2918.73
MCF7	10	chr20:16354902-16355054	KIF16B	non-conserved	17.9804	Pass	12.0196	4151.02	21.3177	Pass	8.68229	2.61379e+06
MCF7	10	chr19:19014077-19014232	COPE	non-conserved	15.1246	Pass	14.8754	30056	18.3894	Pass	11.6106	343364
MCF7	10	chr21:18976463-18976594	BTG3	non-conserved	19.2125	Pass	10.7875	1766.49	17.8333	Pass	12.1667	233531
MCF7	10	chr4:2514165-2514324	RNF4	non-conserved	18.8604	Pass	11.1396	2255.04	19.1356	Pass	10.8644	575969
MCF7	10	chr16:89291127-89291210	ZNF778	non-conserved	18.4253	Pass	11.5747	3049.33	22.3443	Amplification Failure	7.65566	5.32495e+06
MCF7	10	chr21:45560132-45560224	C21orf33	non-conserved	16.3984	Pass	13.6016	12429.3	17.5231	Pass	12.4769	188361
MCF7	10	chr8:42046452-42046589	PLAT	non-conserved	18.2415	Pass	11.7585	3463.61	23.8096	Pass	6.19044	1.47025e+07
MCF7	10	chr5:1264519-1264707	TERT	non-conserved	19.3284	Pass	10.6716	1630.03	>30	No Call	NA	NA
MCF7	10	chr13:53235610-53235705	SUGT1	non-conserved	15.6513	Pass	14.3487	20862.3	15.5872	Pass	14.4128	49228.3
MCF7	10	chr17:12914980-12915099	ELAC2	non-conserved	17.035	Pass	12.965	7994.52	19.4724	Pass	10.5276	727419
MCF7	10	chr19:57986392-57986514	ZNF772	non-conserved	21.1686	Pass	8.83138	454.522	19.6989	Pass	10.3011	851036
MCF7	10	chr13:76101949-76101987	COMMD6	non-conserved	20.609	Pass	9.39097	670.375	13.5347	Pass	16.4653	11866.3
MCF7	10	chr5:34949648-34949782	DNAJC21	non-conserved	20.9935	Pass	9.00646	513.297	15.5123	Pass	14.4877	46737.5
MCF7	10	chr19:58151280-58151435	ZNF211	non-conserved	19.5048	Pass	10.4952	1442.39	19.0344	Pass	10.9656	536951
MCF7	10	chr11:106617277-106617369	GUCY1A2	non-conserved	27.0282	Pass	2.97184	6.84536	19.7003	Pass	10.2997	851866
MCF7	10	chr1:60106952-60107023	FGGY	non-conserved	23.3099	Pass	6.69007	102.255	24.5154	Pass	5.48459	2.39813e+07
MCF7	10	chr9:133981575-133981652	AIF1L	non-conserved	>30	No Call	NA	NA	16.3817	Pass	13.6183	85381.8
MCF7	10	chr15:80259979-80260034	BCL2A1	non-conserved	22.4851	Amplification Failure	7.51489	181.898	23.4967	Amplification Failure	6.50327	1.18364e+07
MCF7	10	chr6:3264443-3264559	PSMG4	non-conserved	17.5173	Pass	12.4827	5722.75	17.0968	Pass	12.9032	140164
MCF7	10	chr16:85022369-85022479	ZDHHC7	non-conserved	17.4914	Amplification Failure	12.5086	5826.18	18.0853	Pass	11.9147	278109
MCF7	11	chr12:53858544-53858636	PCBP2	conserved	12.5149	Pass	17.4851	183464	13.3997	Pass	16.6003	10806
MCF7	11	chr17:29579956-29580018	NF1	conserved	14.8061	Pass	15.1939	37480.9	19.0926	Pass	10.9074	559046
MCF7	11	chrX:39930890-39930943	BCOR	conserved	15.2958	Pass	14.7042	26692	16.8174	Pass	13.1826	115491
MCF7	11	chr7:87815930-87816016	ADAM22	conserved	21.3295	Pass	8.67049	406.454	19.6886	Pass	10.3114	845002
MCF7	11	chr4:74005248-74006000	ANKRD17	conserved	15.4747	Pass	14.5253	23579.8	16.4438	Pass	13.5562	89141.1
MCF7	11	chr8:144902836-144902886	PUF60	conserved	16.6469	Pass	13.3531	10463	17.1134	Pass	12.8866	141794
MCF7	11	chr4:76579167-76579265	G3BP2	conserved	18.3663	Pass	11.6337	3176.51	14.7619	Pass	15.2381	27780.8
MCF7	11	chr15:73889363-73889710	NPTN	conserved	24.0761	Amplification Failure	5.92394	59.7132	16.8018	Pass	13.1982	114245
MCF7	11	chr5:145847904-145847966	TCERG1	conserved	18.7649	Pass	11.2351	2409.41	16.8531	Pass	13.1469	118385
MCF7	11	chr18:23615795-23615887	SS18	conserved	18.2752	Pass	11.7248	3383.62	16.1769	Pass	13.8231	74086.7
MCF7	11	chr3:50410496-50410516	CACNA2D2	conserved	24.4197	Pass	5.58031	46.8454	20.1475	Pass	9.85251	1.16145e+06
MCF7	11	chr18:45396846-45396935	SMAD2	conserved	16.2246	Pass	13.7754	14020.5	16.5892	Pass	13.4108	98591.3
MCF7	11	chr4:101950323-101950352	PPP3CA	conserved	21.4143	Pass	8.58565	383.184	16.0922	Pass	13.9078	69861.4
MCF7	11	chr2:175986172-175986268	ATF2	conserved	17.1328	Pass	12.8672	7470.54	15.8092	Pass	14.1908	57417.2
MCF7	11	chr17:30688487-30688534	ZNF207	conserved	14.2698	Pass	15.7302	54354.9	16.9287	Pass	13.0713	124748
MCF7	11	chr10:75199630-75199659	PPP3CB	conserved	17.6136	Amplification Failure	12.3864	5352.85	18.597	Pass	11.403	396509
MCF7	11	chr5:130785716-130785739	RAPGEF6	conserved	17.9971	Pass	12.0029	4103.18	16.3871	Pass	13.6129	85703.2
MCF7	11	chr4:83292681-83292737	HNRNPD	conserved	14.0536	Pass	15.9464	63144.7	16.1631	Pass	13.8369	73378.7
MCF7	11	chr22:36152152-36152191	RBFOX2	conserved	16.6669	Pass	13.3331	10318.7	20.1791	Pass	9.82086	1.1872e+06
MCF7	11	chr10:267135-267296	ZMYND11	conserved	18.2587	Pass	11.7413	3422.55	18.9183	Pass	11.0817	495429
MCF7	11	chr2:183889706-183889723	NCKAP1	conserved	28.5807	Amplification Failure	1.41933	1.67462	16.5391	Pass	13.4609	95224.4
MCF7	11	chr5:122930733-122930828	CSNK1G3	conserved	20.1598	Pass	9.84017	915.614	16.8363	Pass	13.1637	117014
MCF7	11	chr17:80422163-80422306	NARF	non-conserved	16.7001	Pass	13.2999	10083.6	18.1024	Pass	11.8976	281420
MCF7	11	chr3:53271813-53271836	TKT	non-conserved	12.7345	Pass	17.2655	157554	11.7261	Pass	18.2739	3386.79
MCF7	11	chr20:16354902-16355054	KIF16B	non-conserved	18.8367	Pass	11.1633	2292.45	21.7541	Pass	8.24591	3.53699e+06
MCF7	11	chr19:19014077-19014232	COPE	non-conserved	14.9142	Pass	15.0858	34773.9	18.495	Pass	11.505	369443
MCF7	11	chr21:18976463-18976594	BTG3	non-conserved	19.5354	Pass	10.4646	1412.04	17.7462	Pass	12.2538	219852
MCF7	11	chr4:2514165-2514324	RNF4	non-conserved	>30	No Call	NA	NA	19.3629	Pass	10.6371	674230
MCF7	11	chr16:89291127-89291210	ZNF778	non-conserved	18.8982	Pass	11.1018	2196.67	21.1438	Amplification Failure	8.85617	2.317e+06
MCF7	11	chr21:45560132-45560224	C21orf33	non-conserved	16.4616	Pass	13.5384	11896.6	17.2503	Pass	12.7497	155901
MCF7	11	chr8:42046452-42046589	PLAT	non-conserved	18.5914	Pass	11.4086	2717.51	21.9655	Pass	8.03448	4.09523e+06
MCF7	11	chr5:1264519-1264707	TERT	non-conserved	19.5581	Pass	10.4419	1390.03	>30	No Call	NA	NA
MCF7	11	chr13:53235610-53235705	SUGT1	non-conserved	15.9339	Pass	14.0661	17151.6	15.7172	Pass	14.2828	53870.8
MCF7	11	chr17:12914980-12915099	ELAC2	non-conserved	17.6653	Pass	12.3347	5164.63	19.8286	Pass	10.1714	931136
MCF7	11	chr19:57986392-57986514	ZNF772	non-conserved	21.2875	Pass	8.71253	418.501	20.5295	Pass	9.47049	1.51356e+06
MCF7	11	chr13:76101949-76101987	COMMD6	non-conserved	22.0248	Pass	7.97521	250.638	13.7441	Pass	16.2559	13719.8
MCF7	11	chr5:34949648-34949782	DNAJC21	non-conserved	19.9476	Pass	10.0524	1060.86	15.6691	Pass	14.3309	52101.1
MCF7	11	chr19:58151280-58151435	ZNF211	non-conserved	19.3337	Pass	10.6663	1624.1	18.9563	Pass	11.0437	508632
MCF7	11	chr11:106617277-106617369	GUCY1A2	non-conserved	26.5303	Pass	3.4697	10.0786	19.736	Pass	10.264	873234
MCF7	11	chr1:60106952-60107023	FGGY	non-conserved	23.7234	Pass	6.27662	76.5267	23.51	Pass	6.48996	1.19462e+07
MCF7	11	chr9:133981575-133981652	AIF1L	non-conserved	>30	No Call	NA	NA	17.2174	Pass	12.7826	152388
MCF7	11	chr15:80259979-80260034	BCL2A1	non-conserved	21.7682	Amplification Failure	8.23183	299.628	23.085	Pass	6.91502	8.89756e+06
MCF7	11	chr6:3264443-3264559	PSMG4	non-conserved	18.0417	Pass	11.9583	3978.35	17.0954	Pass	12.9046	140030
MCF7	11	chr16:85022369-85022479	ZDHHC7	non-conserved	17.4276	Amplification Failure	12.5724	6089.76	18.8978	Pass	11.1022	488417
MCF7	12	chr12:53858544-53858636	PCBP2	conserved	12.2371	Pass	17.7629	222413	13.1732	Pass	16.8268	9236.16
MCF7	12	chr17:29579956-29580018	NF1	conserved	14.4949	Pass	15.5051	46503.6	19.1204	Pass	10.8796	569936
MCF7	12	chrX:39930890-39930943	BCOR	conserved	15.4212	Pass	14.5788	24470.5	16.6159	Pass	13.3841	100436
MCF7	12	chr7:87815930-87816016	ADAM22	conserved	20.3265	Pass	9.67354	815.632	19.0613	Pass	10.9387	547041
MCF7	12	chr4:74005248-74006000	ANKRD17	conserved	14.7473	Pass	15.2527	39038.7	16.0547	Pass	13.9453	68069.8
MCF7	12	chr8:144902836-144902886	PUF60	conserved	16.2577	Pass	13.7423	13702.7	16.7416	Pass	13.2584	109578
MCF7	12	chr4:76579167-76579265	G3BP2	conserved	17.9966	Pass	12.0034	4104.52	14.724	Pass	15.276	27060.6
MCF7	12	chr15:73889363-73889710	NPTN	conserved	>30	No Call	NA	NA	16.7648	Pass	13.2352	111354
MCF7	12	chr5:145847904-145847966	TCERG1	conserved	18.2023	Pass	11.7977	3559	16.8209	Pass	13.1791	115766
MCF7	12	chr18:23615795-23615887	SS18	conserved	17.7247	Pass	12.2753	4956.14	15.7294	Pass	14.2706	54327.3
MCF7	12	chr3:50410496-50410516	CACNA2D2	conserved	22.5854	Pass	7.41464	169.62	19.8109	Pass	10.1891	919759
MCF7	12	chr18:45396846-45396935	SMAD2	conserved	16.017	Pass	13.983	16191.5	16.3463	Pass	13.6537	83315.2
MCF7	12	chr4:101950323-101950352	PPP3CA	conserved	21.7388	Pass	8.26117	305.804	15.8524	Pass	14.1476	59161.8
MCF7	12	chr2:175986172-175986268	ATF2	conserved	16.5596	Pass	13.4404	11115.3	15.6652	Pass	14.3348	51963.4
MCF7	12	chr17:30688487-30688534	ZNF207	conserved	14.1062	Pass	15.8938	60882.5	17.2455	Pass	12.7545	155382
MCF7	12	chr10:75199630-75199659	PPP3CB	conserved	16.9322	Pass	13.0678	8585.28	18.293	Pass	11.707	321184
MCF7	12	chr5:130785716-130785739	RAPGEF6	conserved	17.8306	Pass	12.1694	4605.33	15.9542	Pass	14.0458	63489.3
MCF7	12	chr4:83292681-83292737	HNRNPD	conserved	13.61	Pass	16.39	85876	15.9423	Pass	14.0577	62965.9
MCF7	12	chr22:36152152-36152191	RBFOX2	conserved	16.898	Pass	13.102	8791.12	19.6126	Pass	10.3874	801624
MCF7	12	chr10:267135-267296	ZMYND11	conserved	17.7218	Pass	12.2782	4966.26	18.8667	Pass	11.1333	478002
MCF7	12	chr2:183889706-183889723	NCKAP1	conserved	26.949	Pass	3.05105	7.28815	16.089	Pass	13.911	69703.6
MCF7	12	chr5:122930733-122930828	CSNK1G3	conserved	19.5485	Pass	10.4515	1399.31	16.2255	Pass	13.7745	76621.5
MCF7	12	chr17:80422163-80422306	NARF	non-conserved	15.9663	Pass	14.0337	16770.6	17.7884	Pass	12.2116	226381
MCF7	12	chr3:53271813-53271836	TKT	non-conserved	12.5025	Pass	17.4975	185041	11.4475	Pass	18.5525	2791.9
MCF7	12	chr20:16354902-16355054	KIF16B	non-conserved	17.831	Pass	12.169	4604.04	22.2911	Pass	7.70893	5.13194e+06
MCF7	12	chr19:19014077-19014232	COPE	non-conserved	14.8732	Pass	15.1268	35776.8	18.5256	Pass	11.4744	377365
MCF7	12	chr21:18976463-18976594	BTG3	non-conserved	18.7655	Pass	11.2345	2408.43	18.0333	Pass	11.9667	268272
MCF7	12	chr4:2514165-2514324	RNF4	non-conserved	18.3299	Pass	11.6701	3257.64	19.8649	Pass	10.1351	954814
MCF7	12	chr16:89291127-89291210	ZNF778	non-conserved	18.2408	Pass	11.7592	3465.33	21.2974	Amplification Failure	8.70265	2.57716e+06
MCF7	12	chr21:45560132-45560224	C21orf33	non-conserved	16.076	Pass	13.924	15542.4	17.9722	Pass	12.0278	257133
MCF7	12	chr8:42046452-42046589	PLAT	non-conserved	18.5499	Pass	11.4501	2796.81	24.1231	Amplification Failure	5.87686	1.82722e+07
MCF7	12	chr5:1264519-1264707	TERT	non-conserved	19.5777	Pass	10.4223	1371.21	>30	No Call	NA	NA
MCF7	12	chr13:53235610-53235705	SUGT1	non-conserved	15.6623	Pass	14.3377	20704.8	15.6779	Pass	14.3221	52420.1
MCF7	12	chr17:12914980-12915099	ELAC2	non-conserved	18.2693	Pass	11.7307	3397.57	19.0789	Pass	10.9211	553742
MCF7	12	chr19:57986392-57986514	ZNF772	non-conserved	23.1911	Pass	6.80892	111.121	21.273	Pass	8.72702	2.534e+06
MCF7	12	chr13:76101949-76101987	COMMD6	non-conserved	21.6831	Pass	8.3169	317.887	13.4632	Pass	16.5368	11292.1
MCF7	12	chr5:34949648-34949782	DNAJC21	non-conserved	20.6885	Pass	9.31154	634.41	15.6647	Pass	14.3353	51945
MCF7	12	chr19:58151280-58151435	ZNF211	non-conserved	20.2608	Amplification Failure	9.73921	853.66	18.987	Pass	11.013	519589
MCF7	12	chr11:106617277-106617369	GUCY1A2	non-conserved	27.0822	Pass	2.91776	6.55671	19.7604	Pass	10.2396	888110
MCF7	12	chr1:60106952-60107023	FGGY	non-conserved	23.2406	Pass	6.75941	107.339	22.4733	Amplification Failure	7.5267	5.82288e+06
MCF7	12	chr9:133981575-133981652	AIF1L	non-conserved	>30	No Call	NA	NA	16.9557	Pass	13.0443	127106
MCF7	12	chr15:80259979-80260034	BCL2A1	non-conserved	20.9104	Amplification Failure	9.08961	543.811	26.0408	Amplification Failure	3.95915	6.9036e+07
MCF7	12	chr6:3264443-3264559	PSMG4	non-conserved	17.7314	Pass	12.2686	4933.24	17.0034	Pass	12.9966	131376
MCF7	12	chr16:85022369-85022479	ZDHHC7	non-conserved	17.1414	Amplification Failure	12.8586	7426.03	17.9801	Pass	12.0199	258556
MCF7	13	chr12:53858544-53858636	PCBP2	conserved	12.1322	Pass	17.8678	239187	13.0492	Pass	16.9508	8475.26
MCF7	13	chr17:29579956-29580018	NF1	conserved	14.3723	Pass	15.6277	50629.4	18.7038	Pass	11.2962	426969
MCF7	13	chrX:39930890-39930943	BCOR	conserved	15.1171	Pass	14.8829	30212.2	16.6119	Pass	13.3881	100156
MCF7	13	chr7:87815930-87816016	ADAM22	conserved	20.9993	Pass	9.00067	511.237	18.6137	Pass	11.3863	401124
MCF7	13	chr4:74005248-74006000	ANKRD17	conserved	14.9349	Pass	15.0651	34280.6	15.7329	Pass	14.2671	54460
MCF7	13	chr8:144902836-144902886	PUF60	conserved	16.3664	Pass	13.6336	12708.1	16.7724	Pass	13.2276	111943
MCF7	13	chr4:76579167-76579265	G3BP2	conserved	18.2035	Pass	11.7965	3556.03	14.4303	Pass	15.5697	22076.2
MCF7	13	chr15:73889363-73889710	NPTN	conserved	27.0919	Pass	2.90808	6.50619	16.6816	Pass	13.3184	105115
MCF7	13	chr5:145847904-145847966	TCERG1	conserved	19.2176	Pass	10.7824	1760.25	16.5719	Pass	13.4281	97419.2
MCF7	13	chr18:23615795-23615887	SS18	conserved	17.6141	Pass	12.3859	5350.98	15.4294	Pass	14.5706	44127.6
MCF7	13	chr3:50410496-50410516	CACNA2D2	conserved	22.2699	Pass	7.73007	211.316	19.8613	Pass	10.1387	952443
MCF7	13	chr18:45396846-45396935	SMAD2	conserved	16.1437	Pass	13.8563	14829.4	16.2488	Pass	13.7512	77868
MCF7	13	chr4:101950323-101950352	PPP3CA	conserved	21.9108	Pass	8.08917	271.322	15.5635	Pass	14.4365	48425.1
MCF7	13	chr2:175986172-175986268	ATF2	conserved	16.1636	Pass	13.8364	14626.8	15.6178	Pass	14.3822	50281.6
MCF7	13	chr17:30688487-30688534	ZNF207	conserved	13.8152	Pass	16.1848	74493.6	16.8908	Pass	13.1092	121515
MCF7	13	chr10:75199630-75199659	PPP3CB	conserved	16.8615	Amplification Failure	13.1385	9016.36	18.2872	Pass	11.7128	319888
MCF7	13	chr5:130785716-130785739	RAPGEF6	conserved	17.6587	Pass	12.3413	5188.26	15.833	Pass	14.167	58370.4
MCF7	13	chr4:83292681-83292737	HNRNPD	conserved	13.3984	Pass	16.6016	99444.4	15.6067	Pass	14.3933	49896.3
MCF7	13	chr22:36152152-36152191	RBFOX2	conserved	16.2128	Pass	13.7872	14136.1	18.6938	Pass	11.3062	424036
MCF7	13	chr10:267135-267296	ZMYND11	conserved	17.8508	Pass	12.1492	4541.3	18.548	Pass	11.452	383271
MCF7	13	chr2:183889706-183889723	NCKAP1	conserved	25.3296	Pass	4.67044	24.465	16.1041	Pass	13.8959	70437.8
MCF7	13	chr5:122930733-122930828	CSNK1G3	conserved	19.7264	Pass	10.2736	1236.81	16.0544	Pass	13.9456	68052.2
MCF7	13	chr17:80422163-80422306	NARF	non-conserved	16.0766	Pass	13.9234	15535.7	17.5584	Pass	12.4416	193021
MCF7	13	chr3:53271813-53271836	TKT	non-conserved	12.4243	Pass	17.5757	195353	11.3234	Pass	18.6766	2561.59
MCF7	13	chr20:16354902-16355054	KIF16B	non-conserved	17.5953	Pass	12.4047	5421.51	22.227	Pass	7.77298	4.90906e+06
MCF7	13	chr19:19014077-19014232	COPE	non-conserved	14.7399	Pass	15.2601	39240.9	18.2757	Pass	11.7243	317340
MCF7	13	chr21:18976463-18976594	BTG3	non-conserved	17.6688	Pass	12.3312	5152.14	17.3035	Pass	12.6965	161764
MCF7	13	chr4:2514165-2514324	RNF4	non-conserved	17.7349	Pass	12.2651	4921.4	19.0694	Pass	10.9306	550143
MCF7	13	chr16:89291127-89291210	ZNF778	non-conserved	18.2034	Pass	11.7966	3556.32	21.099	Amplification Failure	8.90099	2.24613e+06
MCF7	13	chr21:45560132-45560224	C21orf33	non-conserved	16.2853	Pass	13.7147	13443.1	17.3533	Pass	12.6467	167442
MCF7	13	chr8:42046452-42046589	PLAT	non-conserved	18.1799	Pass	11.8201	3614.72	21.4245	Pass	8.57553	2.81453e+06
MCF7	13	chr5:1264519-1264707	TERT	non-conserved	18.9615	Pass	11.0385	2102.43	27.2519	Amplification Failure	2.74811	1.59822e+08
MCF7	13	chr13:53235610-53235705	SUGT1	non-conserved	15.574	Pass	14.426	22010.4	15.4854	Pass	14.5146	45873.5
MCF7	13	chr17:12914980-12915099	ELAC2	non-conserved	17.5268	Pass	12.4732	5685.19	18.8229	Pass	11.1771	463734
MCF7	13	chr19:57986392-57986514	ZNF772	non-conserved	19.9687	Pass	10.0313	1045.43	20.2591	Pass	9.7409	1.25486e+06
MCF7	13	chr13:76101949-76101987	COMMD6	non-conserved	20.4107	Pass	9.58932	769.321	13.4871	Pass	16.5129	11481.1
MCF7	13	chr5:34949648-34949782	DNAJC21	non-conserved	20.4564	Pass	9.54359	745.288	15.2609	Pass	14.7391	39263.7
MCF7	13	chr19:58151280-58151435	ZNF211	non-conserved	19.6604	Pass	10.3396	1294.82	18.2778	Pass	11.7222	317798
MCF7	13	chr11:106617277-106617369	GUCY1A2	non-conserved	26.5587	Pass	3.4413	9.86262	19.4462	Pass	10.5538	714313
MCF7	13	chr1:60106952-60107023	FGGY	non-conserved	>30	No Call	NA	NA	21.4691	Amplification Failure	8.53093	2.90291e+06
MCF7	13	chr9:133981575-133981652	AIF1L	non-conserved	>30	No Call	NA	NA	16.3846	Pass	13.6154	85555.9
MCF7	13	chr15:80259979-80260034	BCL2A1	non-conserved	22.6013	Pass	7.3987	167.744	>30	No Call	NA	NA
MCF7	13	chr6:3264443-3264559	PSMG4	non-conserved	17.5889	Pass	12.4111	5445.52	16.8222	Pass	13.1778	115873
MCF7	13	chr16:85022369-85022479	ZDHHC7	non-conserved	17.2593	Amplification Failure	12.7407	6843.5	17.6609	Pass	12.3391	207239
MCF7	14	chr12:53858544-53858636	PCBP2	conserved	11.9614	Pass	18.0386	269249	13.0645	Pass	16.9355	8565.84
MCF7	14	chr17:29579956-29580018	NF1	conserved	14.2801	Pass	15.7199	53969.5	18.7258	Pass	11.2742	433540
MCF7	14	chrX:39930890-39930943	BCOR	conserved	15.3069	Pass	14.6931	26488.5	16.7604	Pass	13.2396	111013
MCF7	14	chr7:87815930-87816016	ADAM22	conserved	21.9258	Pass	8.07421	268.512	19.6	Pass	10.4	794683
MCF7	14	chr4:74005248-74006000	ANKRD17	conserved	14.6979	Pass	15.3021	40399.8	15.788	Pass	14.212	56577.9
MCF7	14	chr8:144902836-144902886	PUF60	conserved	16.1918	Pass	13.8082	14343.7	16.7127	Pass	13.2873	107407
MCF7	14	chr4:76579167-76579265	G3BP2	conserved	18.3461	Pass	11.6539	3221.46	14.4974	Pass	15.5026	23128.2
MCF7	14	chr15:73889363-73889710	NPTN	conserved	>30	No Call	NA	NA	17.0113	Pass	12.9887	132099
MCF7	14	chr5:145847904-145847966	TCERG1	conserved	18.8259	Pass	11.1741	2309.63	16.8442	Pass	13.1558	117656
MCF7	14	chr18:23615795-23615887	SS18	conserved	17.6946	Pass	12.3054	5060.68	15.5585	Pass	14.4415	48257.1
MCF7	14	chr3:50410496-50410516	CACNA2D2	conserved	24.0604	Pass	5.93959	60.3755	19.9794	Pass	10.0206	1.0337e+06
MCF7	14	chr18:45396846-45396935	SMAD2	conserved	15.8374	Pass	14.1626	18337.8	16.3696	Pass	13.6304	84672.3
MCF7	14	chr4:101950323-101950352	PPP3CA	conserved	20.9378	Pass	9.0622	533.556	15.8804	Pass	14.1196	60322.4
MCF7	14	chr2:175986172-175986268	ATF2	conserved	16.3167	Pass	13.6833	13153.9	15.6279	Pass	14.3721	50636.4
MCF7	14	chr17:30688487-30688534	ZNF207	conserved	13.8972	Pass	16.1028	70377.6	16.8624	Pass	13.1376	119149
MCF7	14	chr10:75199630-75199659	PPP3CB	conserved	16.9195	Amplification Failure	13.0805	8661.37	18.2276	Pass	11.7724	306937
MCF7	14	chr5:130785716-130785739	RAPGEF6	conserved	17.6436	Pass	12.3564	5242.87	15.988	Pass	14.012	64993.8
MCF7	14	chr4:83292681-83292737	HNRNPD	conserved	13.5647	Pass	16.4353	88614.7	15.7185	Pass	14.2815	53918.2
MCF7	14	chr22:36152152-36152191	RBFOX2	conserved	16.5857	Pass	13.4143	10915.7	19.525	Pass	10.475	754405
MCF7	14	chr10:267135-267296	ZMYND11	conserved	17.9363	Pass	12.0637	4279.88	18.833	Pass	11.167	466976
MCF7	14	chr2:183889706-183889723	NCKAP1	conserved	26.7578	Pass	3.24216	8.46207	16.3216	Pass	13.6784	81901.9
MCF7	14	chr5:122930733-122930828	CSNK1G3	conserved	20.2813	Pass	9.71872	841.61	16.0296	Pass	13.9704	66893.5
MCF7	14	chr17:80422163-80422306	NARF	non-conserved	15.9151	Pass	14.0849	17376.6	17.6557	Pass	12.3443	206486
MCF7	14	chr3:53271813-53271836	TKT	non-conserved	12.4785	Pass	17.5215	188147	11.3661	Pass	18.6339	2638.5
MCF7	14	chr20:16354902-16355054	KIF16B	non-conserved	18.3292	Pass	11.6708	3259.42	20.335	Pass	9.66501	1.32264e+06
MCF7	14	chr19:19014077-19014232	COPE	non-conserved	14.8809	Pass	15.1191	35586.1	19.1826	Pass	10.8174	595039
MCF7	14	chr21:18976463-18976594	BTG3	non-conserved	18.1405	Amplification Failure	11.8595	3714.98	17.0756	Pass	12.9244	138123
MCF7	14	chr4:2514165-2514324	RNF4	non-conserved	17.8396	Pass	12.1604	4576.75	19.0752	Pass	10.9248	552355
MCF7	14	chr16:89291127-89291210	ZNF778	non-conserved	17.9033	Pass	12.0967	4379.04	20.4004	Amplification Failure	9.59963	1.38396e+06
MCF7	14	chr21:45560132-45560224	C21orf33	non-conserved	16.3774	Pass	13.6226	12612.2	17.6455	Pass	12.3545	205029
MCF7	14	chr8:42046452-42046589	PLAT	non-conserved	18.3583	Pass	11.6417	3194.26	21.9494	Pass	8.05059	4.04978e+06
MCF7	14	chr5:1264519-1264707	TERT	non-conserved	19.4761	Pass	10.5239	1471.34	>30	No Call	NA	NA
MCF7	14	chr13:53235610-53235705	SUGT1	non-conserved	15.476	Pass	14.524	23558	15.5059	Pass	14.4941	46530.2
MCF7	14	chr17:12914980-12915099	ELAC2	non-conserved	17.656	Pass	12.344	5197.85	20.1337	Pass	9.86626	1.15043e+06
MCF7	14	chr19:57986392-57986514	ZNF772	non-conserved	21.0413	Pass	8.95866	496.539	20.0247	Pass	9.97534	1.06665e+06
MCF7	14	chr13:76101949-76101987	COMMD6	non-conserved	19.2638	Pass	10.7362	1704.73	13.2018	Pass	16.7982	9420.78
MCF7	14	chr5:34949648-34949782	DNAJC21	non-conserved	19.8772	Pass	10.1228	1113.98	15.6565	Pass	14.3435	51648.1
MCF7	14	chr19:58151280-58151435	ZNF211	non-conserved	19.7575	Pass	10.2425	1210.43	19.0142	Pass	10.9858	529477
MCF7	14	chr11:106617277-106617369	GUCY1A2	non-conserved	26.8516	Pass	3.14844	7.86694	19.489	Pass	10.511	735826
MCF7	14	chr1:60106952-60107023	FGGY	non-conserved	22.504	Pass	7.49604	179.523	20.9986	Amplification Failure	9.00138	2.09515e+06
MCF7	14	chr9:133981575-133981652	AIF1L	non-conserved	>30	No Call	NA	NA	16.5328	Pass	13.4672	94811.7
MCF7	14	chr15:80259979-80260034	BCL2A1	non-conserved	21.9902	Amplification Failure	8.00985	256.753	22.6806	Amplification Failure	7.31944	6.72247e+06
MCF7	14	chr6:3264443-3264559	PSMG4	non-conserved	17.5644	Pass	12.4356	5538.55	16.6827	Pass	13.3173	105193
MCF7	14	chr16:85022369-85022479	ZDHHC7	non-conserved	17.4278	Amplification Failure	12.5722	6088.82	17.8886	Pass	12.1114	242656
MCF7	15	chr12:53858544-53858636	PCBP2	conserved	11.8461	Pass	18.1539	291658	12.7046	Pass	17.2954	6674.23
MCF7	15	chr17:29579956-29580018	NF1	conserved	14.3225	Pass	15.6775	52405.7	18.392	Pass	11.608	343985
MCF7	15	chrX:39930890-39930943	BCOR	conserved	15.2422	Pass	14.7578	27702.3	16.6541	Pass	13.3459	103129
MCF7	15	chr7:87815930-87816016	ADAM22	conserved	19.3883	Pass	10.6117	1563.73	19.2324	Pass	10.7676	615907
MCF7	15	chr4:74005248-74006000	ANKRD17	conserved	14.5149	Pass	15.4851	45865.2	15.4031	Pass	14.5969	43328.4
MCF7	15	chr8:144902836-144902886	PUF60	conserved	16.613	Pass	13.387	10711.6	16.9103	Pass	13.0897	123170
MCF7	15	chr4:76579167-76579265	G3BP2	conserved	18.4155	Pass	11.5845	3070.09	14.6319	Pass	15.3681	25387
MCF7	15	chr15:73889363-73889710	NPTN	conserved	>30	No Call	NA	NA	16.9662	Pass	13.0338	128037
MCF7	15	chr5:145847904-145847966	TCERG1	conserved	18.1309	Pass	11.8691	3739.73	16.5338	Pass	13.4662	94875.8
MCF7	15	chr18:23615795-23615887	SS18	conserved	17.6391	Pass	12.3609	5259.25	15.3611	Pass	14.6389	42086.6
MCF7	15	chr3:50410496-50410516	CACNA2D2	conserved	22.4706	Pass	7.52937	183.743	19.9694	Pass	10.0306	1.02655e+06
MCF7	15	chr18:45396846-45396935	SMAD2	conserved	15.792	Pass	14.208	18923.3	16.096	Pass	13.904	70043
MCF7	15	chr4:101950323-101950352	PPP3CA	conserved	21.3032	Pass	8.69682	413.958	15.9035	Pass	14.0965	61295.9
MCF7	15	chr2:175986172-175986268	ATF2	conserved	16.5342	Pass	13.4658	11312.7	15.2402	Pass	14.7598	38703.4
MCF7	15	chr17:30688487-30688534	ZNF207	conserved	13.8439	Pass	16.1561	73024.5	16.7322	Pass	13.2678	108862
MCF7	15	chr10:75199630-75199659	PPP3CB	conserved	16.8953	Amplification Failure	13.1047	8807.82	18.061	Pass	11.939	273463
MCF7	15	chr5:130785716-130785739	RAPGEF6	conserved	17.7926	Pass	12.2074	4728.15	15.4628	Pass	14.5372	45160.9
MCF7	15	chr4:83292681-83292737	HNRNPD	conserved	13.1464	Pass	16.8536	118425	15.9302	Pass	14.0698	62440.3
MCF7	15	chr22:36152152-36152191	RBFOX2	conserved	16.5334	Pass	13.4666	11318.8	19.7909	Pass	10.2091	907068
MCF7	15	chr10:267135-267296	ZMYND11	conserved	17.4283	Pass	12.5717	6086.57	18.2629	Pass	11.7371	314546
MCF7	15	chr2:183889706-183889723	NCKAP1	conserved	24.9745	Pass	5.02548	31.5702	15.7371	Pass	14.2629	54617
MCF7	15	chr5:122930733-122930828	CSNK1G3	conserved	19.6575	Pass	10.3425	1297.36	16.1792	Pass	13.8208	74201.5
MCF7	15	chr17:80422163-80422306	NARF	non-conserved	15.9313	Pass	14.0687	17182	17.6081	Pass	12.3919	199787
MCF7	15	chr3:53271813-53271836	TKT	non-conserved	12.0446	Pass	17.9554	254155	10.9843	Pass	19.0157	2024.84
MCF7	15	chr20:16354902-16355054	KIF16B	non-conserved	17.5728	Pass	12.4272	5506.71	20.0001	Pass	9.99988	1.04866e+06
MCF7	15	chr19:19014077-19014232	COPE	non-conserved	14.752	Pass	15.248	38913.2	18.2565	Pass	11.7435	313144
MCF7	15	chr21:18976463-18976594	BTG3	non-conserved	18.0727	Pass	11.9273	3893.81	17.4362	Pass	12.5638	177347
MCF7	15	chr4:2514165-2514324	RNF4	non-conserved	17.3452	Pass	12.6548	6447.91	19.0844	Pass	10.9156	555863
MCF7	15	chr16:89291127-89291210	ZNF778	non-conserved	17.7193	Pass	12.2807	4974.9	20.8226	Amplification Failure	9.17741	1.85448e+06
MCF7	15	chr21:45560132-45560224	C21orf33	non-conserved	16.8555	Pass	13.1445	9053.91	18.1658	Pass	11.8342	294071
MCF7	15	chr8:42046452-42046589	PLAT	non-conserved	17.9151	Pass	12.0849	4343.4	21.4777	Pass	8.52231	2.92031e+06
MCF7	15	chr5:1264519-1264707	TERT	non-conserved	19.1736	Pass	10.8264	1814.82	>30	No Call	NA	NA
MCF7	15	chr13:53235610-53235705	SUGT1	non-conserved	15.2056	Pass	14.7944	28414.1	15.4018	Pass	14.5982	43290.3
MCF7	15	chr17:12914980-12915099	ELAC2	non-conserved	17.4776	Pass	12.5224	5882.27	19.7487	Pass	10.2513	880963
MCF7	15	chr19:57986392-57986514	ZNF772	non-conserved	20.5893	Pass	9.41071	679.621	21.5627	Pass	8.43728	3.09759e+06
MCF7	15	chr13:76101949-76101987	COMMD6	non-conserved	19.8742	Pass	10.1258	1116.34	13.0663	Pass	16.9337	8576.34
MCF7	15	chr5:34949648-34949782	DNAJC21	non-conserved	20.3722	Pass	9.62775	790.119	15.214	Pass	14.786	38006.4
MCF7	15	chr19:58151280-58151435	ZNF211	non-conserved	20.8544	Amplification Failure	9.14557	565.357	19.1633	Pass	10.8367	587131
MCF7	15	chr11:106617277-106617369	GUCY1A2	non-conserved	26.2472	Pass	3.75278	12.4803	19.7613	Pass	10.2387	888661
MCF7	15	chr1:60106952-60107023	FGGY	non-conserved	22.8656	Pass	7.13441	139.498	21.812	Amplification Failure	8.18797	3.68194e+06
MCF7	15	chr9:133981575-133981652	AIF1L	non-conserved	>30	No Call	NA	NA	16.2764	Pass	13.7236	79375.2
MCF7	15	chr15:80259979-80260034	BCL2A1	non-conserved	22.078	Amplification Failure	7.92204	241.534	25.2012	Amplification Failure	4.79879	3.85761e+07
MCF7	15	chr6:3264443-3264559	PSMG4	non-conserved	17.2504	Pass	12.7496	6885.79	16.864	Pass	13.136	119281
MCF7	15	chr16:85022369-85022479	ZDHHC7	non-conserved	17.3456	Amplification Failure	12.6544	6446.11	17.5017	Pass	12.4983	185581
MCF7	16	chr12:53858544-53858636	PCBP2	conserved	12.114	Pass	17.886	242229	13.1082	Pass	16.8918	8829.24
MCF7	16	chr17:29579956-29580018	NF1	conserved	14.3853	Pass	15.6147	50176.3	18.3915	Pass	11.6085	343867
MCF7	16	chrX:39930890-39930943	BCOR	conserved	15.2627	Pass	14.7373	27311.1	16.2403	Pass	13.7597	77410.1
MCF7	16	chr7:87815930-87816016	ADAM22	conserved	19.7967	Pass	10.2033	1177.93	20.0728	Pass	9.92724	1.10281e+06
MCF7	16	chr4:74005248-74006000	ANKRD17	conserved	14.9206	Pass	15.0794	34621.1	15.7532	Pass	14.2468	55229.7
MCF7	16	chr8:144902836-144902886	PUF60	conserved	16.1012	Pass	13.8988	15273.6	16.8391	Pass	13.1609	117237
MCF7	16	chr4:76579167-76579265	G3BP2	conserved	18.2883	Pass	11.7117	3353.04	14.4843	Pass	15.5157	22918.5
MCF7	16	chr15:73889363-73889710	NPTN	conserved	>30	No Call	NA	NA	16.8391	Pass	13.1609	117235
MCF7	16	chr5:145847904-145847966	TCERG1	conserved	19.24	Pass	10.76	1733.14	16.7088	Pass	13.2912	107112
MCF7	16	chr18:23615795-23615887	SS18	conserved	17.8586	Pass	12.1414	4516.92	15.6144	Pass	14.3856	50164.5
MCF7	16	chr3:50410496-50410516	CACNA2D2	conserved	23.2817	Pass	6.71833	104.297	18.9864	Pass	11.0136	519386
MCF7	16	chr18:45396846-45396935	SMAD2	conserved	15.9243	Pass	14.0757	17265.2	16.3914	Pass	13.6086	85960.2
MCF7	16	chr4:101950323-101950352	PPP3CA	conserved	21.7109	Pass	8.2891	311.801	15.7552	Pass	14.2448	55305.5
MCF7	16	chr2:175986172-175986268	ATF2	conserved	16.6429	Pass	13.3571	10491.8	15.5096	Pass	14.4904	46650
MCF7	16	chr17:30688487-30688534	ZNF207	conserved	13.7946	Pass	16.2054	75561.2	16.9921	Pass	13.0079	130353
MCF7	16	chr10:75199630-75199659	PPP3CB	conserved	17.0638	Amplification Failure	12.9362	7836.67	18.662	Pass	11.338	414796
MCF7	16	chr5:130785716-130785739	RAPGEF6	conserved	18.3967	Pass	11.6033	3110.22	15.8584	Pass	14.1416	59407.3
MCF7	16	chr4:83292681-83292737	HNRNPD	conserved	13.537	Pass	16.463	90333.1	15.97	Pass	14.03	64185.2
MCF7	16	chr22:36152152-36152191	RBFOX2	conserved	16.3173	Pass	13.6827	13148.5	19.4052	Pass	10.5948	694275
MCF7	16	chr10:267135-267296	ZMYND11	conserved	17.354	Pass	12.646	6408.43	18.8217	Pass	11.1783	463320
MCF7	16	chr2:183889706-183889723	NCKAP1	conserved	22.7232	Pass	7.2768	154.073	15.934	Pass	14.066	62605.8
MCF7	16	chr5:122930733-122930828	CSNK1G3	conserved	19.8938	Pass	10.1062	1101.25	16.3011	Pass	13.6989	80744.1
MCF7	16	chr17:80422163-80422306	NARF	non-conserved	16.0196	Pass	13.9804	16162.4	17.7702	Pass	12.2298	223543
MCF7	16	chr3:53271813-53271836	TKT	non-conserved	12.5609	Pass	17.4391	177705	11.3677	Pass	18.6323	2641.49
MCF7	16	chr20:16354902-16355054	KIF16B	non-conserved	17.9466	Pass	12.0534	4249.47	>30	No Call	NA	NA
MCF7	16	chr19:19014077-19014232	COPE	non-conserved	14.8827	Pass	15.1173	35542.1	18.2032	Pass	11.7968	301793
MCF7	16	chr21:18976463-18976594	BTG3	non-conserved	18.6734	Pass	11.3266	2567.32	17.7244	Pass	12.2756	216556
MCF7	16	chr4:2514165-2514324	RNF4	non-conserved	18.2167	Pass	11.7833	3523.86	19.8081	Pass	10.1919	917973
MCF7	16	chr16:89291127-89291210	ZNF778	non-conserved	18.063	Pass	11.937	3920.07	20.4943	Amplification Failure	9.50571	1.47705e+06
MCF7	16	chr21:45560132-45560224	C21orf33	non-conserved	16.1776	Pass	13.8224	14485.5	17.6447	Pass	12.3553	204924
MCF7	16	chr8:42046452-42046589	PLAT	non-conserved	18.0721	Pass	11.9279	3895.27	21.2099	Pass	8.7901	2.42558e+06
MCF7	16	chr5:1264519-1264707	TERT	non-conserved	19.9854	Amplification Failure	10.0146	1033.43	>30	No Call	NA	NA
MCF7	16	chr13:53235610-53235705	SUGT1	non-conserved	15.5853	Pass	14.4147	21839	15.3695	Pass	14.6305	42333.1
MCF7	16	chr17:12914980-12915099	ELAC2	non-conserved	17.2626	Pass	12.7374	6827.79	19.5715	Pass	10.4285	779117
MCF7	16	chr19:57986392-57986514	ZNF772	non-conserved	21.0623	Pass	8.93768	489.355	20.4713	Pass	9.52871	1.45369e+06
MCF7	16	chr13:76101949-76101987	COMMD6	non-conserved	20.0626	Pass	9.93737	979.498	13.2816	Pass	16.7184	9956.83
MCF7	16	chr5:34949648-34949782	DNAJC21	non-conserved	20.1233	Pass	9.87667	939.097	15.1997	Pass	14.8003	37632.8
MCF7	16	chr19:58151280-58151435	ZNF211	non-conserved	19.5592	Pass	10.4408	1388.9	18.8852	Pass	11.1148	484176
MCF7	16	chr11:106617277-106617369	GUCY1A2	non-conserved	26.8273	Pass	3.17271	8.01739	19.4805	Pass	10.5195	731479
MCF7	16	chr1:60106952-60107023	FGGY	non-conserved	23.1807	Pass	6.81928	111.93	26.1205	Pass	3.87953	7.29535e+07
MCF7	16	chr9:133981575-133981652	AIF1L	non-conserved	>30	No Call	NA	NA	16.6757	Pass	13.3243	104684
MCF7	16	chr15:80259979-80260034	BCL2A1	non-conserved	21.6434	Amplification Failure	8.35655	326.773	24.7836	Amplification Failure	5.21636	2.88814e+07
MCF7	16	chr6:3264443-3264559	PSMG4	non-conserved	17.1476	Pass	12.8524	7394.12	16.5859	Pass	13.4141	98366.8
MCF7	16	chr16:85022369-85022479	ZDHHC7	non-conserved	17.1917	Amplification Failure	12.8083	7171.52	17.8696	Pass	12.1304	239485
MCF7	17	chr12:53858544-53858636	PCBP2	conserved	12.1956	Pass	17.8044	228901	13.0745	Pass	16.9255	8624.95
MCF7	17	chr17:29579956-29580018	NF1	conserved	14.5118	Pass	15.4882	45961	18.4975	Pass	11.5025	370073
MCF7	17	chrX:39930890-39930943	BCOR	conserved	15.3581	Pass	14.6419	25563.7	16.5953	Pass	13.4047	99008.1
MCF7	17	chr7:87815930-87816016	ADAM22	conserved	19.5614	Pass	10.4386	1386.78	19.1899	Pass	10.8101	598042
MCF7	17	chr4:74005248-74006000	ANKRD17	conserved	14.8168	Pass	15.1832	37203.5	16.1921	Pass	13.8079	74866.8
MCF7	17	chr8:144902836-144902886	PUF60	conserved	16.4052	Pass	13.5948	12371.3	16.8601	Pass	13.1399	118959
MCF7	17	chr4:76579167-76579265	G3BP2	conserved	18.5354	Pass	11.4646	2825.16	14.4547	Pass	15.5453	22453
MCF7	17	chr15:73889363-73889710	NPTN	conserved	27.0798	Amplification Failure	2.92018	6.56942	17.2499	Pass	12.7501	155857
MCF7	17	chr5:145847904-145847966	TCERG1	conserved	18.4104	Pass	11.5896	3080.93	16.8549	Pass	13.1451	118528
MCF7	17	chr18:23615795-23615887	SS18	conserved	18.5178	Pass	11.4822	2859.77	15.4843	Pass	14.5157	45838.8
MCF7	17	chr3:50410496-50410516	CACNA2D2	conserved	>30	No Call	NA	NA	19.9003	Pass	10.0997	978541
MCF7	17	chr18:45396846-45396935	SMAD2	conserved	15.9525	Pass	14.0475	16931.6	16.2324	Pass	13.7676	76989.4
MCF7	17	chr4:101950323-101950352	PPP3CA	conserved	20.7872	Pass	9.21279	592.373	15.9199	Pass	14.0801	61993.9
MCF7	17	chr2:175986172-175986268	ATF2	conserved	16.6149	Pass	13.3851	10697.7	15.6196	Pass	14.3804	50346
MCF7	17	chr17:30688487-30688534	ZNF207	conserved	13.942	Pass	16.058	68221.1	17.0537	Pass	12.9463	136046
MCF7	17	chr10:75199630-75199659	PPP3CB	conserved	16.811	Amplification Failure	13.189	9337.57	17.7203	Pass	12.2797	215939
MCF7	17	chr5:130785716-130785739	RAPGEF6	conserved	17.888	Pass	12.112	4425.77	15.8962	Pass	14.1038	60983.4
MCF7	17	chr4:83292681-83292737	HNRNPD	conserved	13.7891	Pass	16.2109	75852.8	15.8693	Pass	14.1307	59859.4
MCF7	17	chr22:36152152-36152191	RBFOX2	conserved	16.8715	Pass	13.1285	8953.99	19.1674	Pass	10.8326	588795
MCF7	17	chr10:267135-267296	ZMYND11	conserved	17.9659	Pass	12.0341	4192.89	17.8922	Pass	12.1078	243264
MCF7	17	chr2:183889706-183889723	NCKAP1	conserved	23.6957	Pass	6.30425	78.0259	15.9828	Pass	14.0172	64757.9
MCF7	17	chr5:122930733-122930828	CSNK1G3	conserved	20.1995	Pass	9.80052	890.766	16.4397	Pass	13.5603	88888.1
MCF7	17	chr17:80422163-80422306	NARF	non-conserved	16.2815	Pass	13.7185	13479.1	17.854	Pass	12.146	236920
MCF7	17	chr3:53271813-53271836	TKT	non-conserved	12.4852	Pass	17.5148	187269	11.4232	Pass	18.5768	2745.11
MCF7	17	chr20:16354902-16355054	KIF16B	non-conserved	17.9236	Pass	12.0764	4317.63	20.6066	Pass	9.39345	1.59658e+06
MCF7	17	chr19:19014077-19014232	COPE	non-conserved	14.838	Pass	15.162	36660.4	18.4627	Pass	11.5373	361263
MCF7	17	chr21:18976463-18976594	BTG3	non-conserved	18.2429	Pass	11.7571	3460.35	17.4752	Pass	12.5248	182207
MCF7	17	chr4:2514165-2514324	RNF4	non-conserved	18.3012	Pass	11.6988	3323.3	19.0684	Pass	10.9316	549733
MCF7	17	chr16:89291127-89291210	ZNF778	non-conserved	18.2027	Pass	11.7973	3558.04	21.1567	Amplification Failure	8.84332	2.33774e+06
MCF7	17	chr21:45560132-45560224	C21orf33	non-conserved	16.4415	Pass	13.5585	12063.9	17.8221	Pass	12.1779	231739
MCF7	17	chr8:42046452-42046589	PLAT	non-conserved	18.1252	Pass	11.8748	3754.41	23.4351	Pass	6.56492	1.13413e+07
MCF7	17	chr5:1264519-1264707	TERT	non-conserved	20.1071	Amplification Failure	9.89286	949.708	>30	No Call	NA	NA
MCF7	17	chr13:53235610-53235705	SUGT1	non-conserved	15.6026	Pass	14.3974	21578.2	15.3324	Pass	14.6676	41257.5
MCF7	17	chr17:12914980-12915099	ELAC2	non-conserved	17.4543	Pass	12.5457	5977.91	19.5143	Pass	10.4857	748866
MCF7	17	chr19:57986392-57986514	ZNF772	non-conserved	21.4252	Pass	8.57485	380.317	20.4906	Pass	9.5094	1.47328e+06
MCF7	17	chr13:76101949-76101987	COMMD6	non-conserved	19.9757	Pass	10.0243	1040.4	13.3767	Pass	16.6233	10635.4
MCF7	17	chr5:34949648-34949782	DNAJC21	non-conserved	20.9406	Pass	9.05936	532.506	15.4905	Pass	14.5095	46036.9
MCF7	17	chr19:58151280-58151435	ZNF211	non-conserved	19.4699	Pass	10.5301	1477.65	18.7012	Pass	11.2988	426220
MCF7	17	chr11:106617277-106617369	GUCY1A2	non-conserved	26.778	Pass	3.22203	8.33096	19.6035	Pass	10.3965	796601
MCF7	17	chr1:60106952-60107023	FGGY	non-conserved	23.311	Pass	6.68902	102.18	>30	No Call	NA	NA
MCF7	17	chr9:133981575-133981652	AIF1L	non-conserved	>30	No Call	NA	NA	16.656	Pass	13.344	103268
MCF7	17	chr15:80259979-80260034	BCL2A1	non-conserved	22.0129	Amplification Failure	7.98712	252.726	24.3301	Amplification Failure	5.66987	2.10911e+07
MCF7	17	chr6:3264443-3264559	PSMG4	non-conserved	17.2937	Pass	12.7063	6682.24	16.6915	Pass	13.3085	105836
MCF7	17	chr16:85022369-85022479	ZDHHC7	non-conserved	16.9499	Amplification Failure	13.0501	8480.35	17.5754	Pass	12.4246	195311
MCF7	18	chr12:53858544-53858636	PCBP2	conserved	12.2114	Pass	17.7886	226419	13.1818	Pass	16.8182	9291.09
MCF7	18	chr17:29579956-29580018	NF1	conserved	14.5482	Pass	15.4518	44818.6	18.7706	Pass	11.2294	447197
MCF7	18	chrX:39930890-39930943	BCOR	conserved	15.4555	Pass	14.5445	23895	16.48	Pass	13.52	91407.1
MCF7	18	chr7:87815930-87816016	ADAM22	conserved	21.5601	Amplification Failure	8.43991	346.27	18.9266	Pass	11.0734	498270
MCF7	18	chr4:74005248-74006000	ANKRD17	conserved	14.8619	Pass	15.1381	36058.3	16.2637	Pass	13.7363	78678.7
MCF7	18	chr8:144902836-144902886	PUF60	conserved	16.2808	Pass	13.7192	13484.8	17.027	Pass	12.973	133550
MCF7	18	chr4:76579167-76579265	G3BP2	conserved	18.0017	Pass	11.9983	4090.11	14.4933	Pass	15.5067	23062.3
MCF7	18	chr15:73889363-73889710	NPTN	conserved	>30	No Call	NA	NA	16.9119	Pass	13.0881	123310
MCF7	18	chr5:145847904-145847966	TCERG1	conserved	18.4893	Pass	11.5107	2916.9	16.6285	Pass	13.3715	101318
MCF7	18	chr18:23615795-23615887	SS18	conserved	17.8104	Pass	12.1896	4670.15	15.7136	Pass	14.2864	53735.9
MCF7	18	chr3:50410496-50410516	CACNA2D2	conserved	22.8234	Pass	7.17665	143.673	19.1677	Pass	10.8323	588931
MCF7	18	chr18:45396846-45396935	SMAD2	conserved	16.1095	Pass	13.8905	15186	16.204	Pass	13.796	75487.7
MCF7	18	chr4:101950323-101950352	PPP3CA	conserved	21.0588	Pass	8.94121	490.555	15.9179	Pass	14.0821	61910.4
MCF7	18	chr2:175986172-175986268	ATF2	conserved	16.464	Pass	13.536	11876.6	15.5349	Pass	14.4651	47473.4
MCF7	18	chr17:30688487-30688534	ZNF207	conserved	13.9587	Pass	16.0413	67437.9	16.8283	Pass	13.1717	116362
MCF7	18	chr10:75199630-75199659	PPP3CB	conserved	16.9588	Amplification Failure	13.0412	8428.22	17.7709	Pass	12.2291	223653
MCF7	18	chr5:130785716-130785739	RAPGEF6	conserved	17.348	Pass	12.652	6435.28	16.0386	Pass	13.9614	67313.4
MCF7	18	chr4:83292681-83292737	HNRNPD	conserved	13.5833	Pass	16.4167	87480.7	16.0724	Pass	13.9276	68905.5
MCF7	18	chr22:36152152-36152191	RBFOX2	conserved	16.7164	Pass	13.2836	9970.74	18.9186	Pass	11.0814	495531
MCF7	18	chr10:267135-267296	ZMYND11	conserved	18.0268	Pass	11.9732	4019.73	18.6126	Pass	11.3874	400834
MCF7	18	chr2:183889706-183889723	NCKAP1	conserved	25.1892	Pass	4.81077	27.0663	16.0747	Pass	13.9253	69015.7
MCF7	18	chr5:122930733-122930828	CSNK1G3	conserved	19.7926	Pass	10.2074	1181.34	16.2269	Pass	13.7731	76695.7
MCF7	18	chr17:80422163-80422306	NARF	non-conserved	16.0218	Pass	13.9782	16137.3	17.7513	Pass	12.2487	220631
MCF7	18	chr3:53271813-53271836	TKT	non-conserved	12.5375	Pass	17.4625	180611	11.4257	Pass	18.5743	2749.83
MCF7	18	chr20:16354902-16355054	KIF16B	non-conserved	18.3823	Pass	11.6177	3141.42	19.9504	Pass	10.0496	1.01312e+06
MCF7	18	chr19:19014077-19014232	COPE	non-conserved	14.9384	Pass	15.0616	34197.6	18.5068	Pass	11.4932	372483
MCF7	18	chr21:18976463-18976594	BTG3	non-conserved	18.4122	Pass	11.5878	3077.12	17.4896	Pass	12.5104	184034
MCF7	18	chr4:2514165-2514324	RNF4	non-conserved	18.0478	Pass	11.9522	3961.53	19.1384	Pass	10.8616	577087
MCF7	18	chr16:89291127-89291210	ZNF778	non-conserved	18.4041	Pass	11.5959	3094.45	20.155	Amplification Failure	9.84505	1.16747e+06
MCF7	18	chr21:45560132-45560224	C21orf33	non-conserved	16.1329	Pass	13.8671	14941.5	17.5061	Pass	12.4939	186150
MCF7	18	chr8:42046452-42046589	PLAT	non-conserved	17.9851	Pass	12.0149	4137.42	22.7226	Pass	7.2774	6.92123e+06
MCF7	18	chr5:1264519-1264707	TERT	non-conserved	19.3424	Pass	10.6576	1614.34	>30	No Call	NA	NA
MCF7	18	chr13:53235610-53235705	SUGT1	non-conserved	15.5225	Pass	14.4775	22811.7	15.5573	Pass	14.4427	48217.1
MCF7	18	chr17:12914980-12915099	ELAC2	non-conserved	17.5569	Pass	12.4431	5567.54	19.662	Pass	10.338	829562
MCF7	18	chr19:57986392-57986514	ZNF772	non-conserved	22.4504	Pass	7.54957	186.347	20.399	Pass	9.60102	1.38262e+06
MCF7	18	chr13:76101949-76101987	COMMD6	non-conserved	21.1132	Pass	8.88677	472.351	13.5172	Pass	16.4828	11722.9
MCF7	18	chr5:34949648-34949782	DNAJC21	non-conserved	20.7761	Pass	9.22386	596.942	15.7763	Pass	14.2237	56121.8
MCF7	18	chr19:58151280-58151435	ZNF211	non-conserved	19.4787	Pass	10.5213	1468.7	19.2668	Pass	10.7332	630791
MCF7	18	chr11:106617277-106617369	GUCY1A2	non-conserved	27.0591	Pass	2.94091	6.67896	20.6439	Pass	9.35614	1.6384e+06
MCF7	18	chr1:60106952-60107023	FGGY	non-conserved	23.2198	Pass	6.78022	108.913	25.1868	Pass	4.81319	3.81932e+07
MCF7	18	chr9:133981575-133981652	AIF1L	non-conserved	>30	No Call	NA	NA	16.3289	Pass	13.6711	82315.8
MCF7	18	chr15:80259979-80260034	BCL2A1	non-conserved	21.2347	Amplification Failure	8.76531	434.133	22.8621	Amplification Failure	7.13786	7.62415e+06
MCF7	18	chr6:3264443-3264559	PSMG4	non-conserved	17.685	Pass	12.315	5094.47	17.0062	Pass	12.9938	131639
MCF7	18	chr16:85022369-85022479	ZDHHC7	non-conserved	17.1353	Amplification Failure	12.8647	7457.91	17.4384	Pass	12.5616	177617
MCF7	19	chr12:53858544-53858636	PCBP2	conserved	12.3398	Pass	17.6602	207131	13.0793	Pass	16.9207	8653.61
MCF7	19	chr17:29579956-29580018	NF1	conserved	14.4717	Pass	15.5283	47257.9	18.6019	Pass	11.3981	397865
MCF7	19	chrX:39930890-39930943	BCOR	conserved	15.1847	Pass	14.8153	28829.8	16.8047	Pass	13.1953	114479
MCF7	19	chr7:87815930-87816016	ADAM22	conserved	20.7266	Pass	9.27341	617.833	19.6801	Pass	10.3199	840052
MCF7	19	chr4:74005248-74006000	ANKRD17	conserved	14.9177	Pass	15.0823	34691.3	16.5192	Pass	13.4808	93924.4
MCF7	19	chr8:144902836-144902886	PUF60	conserved	16.1346	Pass	13.8654	14923.9	17.2771	Pass	12.7229	158829
MCF7	19	chr4:76579167-76579265	G3BP2	conserved	18.7768	Pass	11.2232	2389.7	14.7577	Pass	15.2423	27701.9
MCF7	19	chr15:73889363-73889710	NPTN	conserved	>30	No Call	NA	NA	17.3451	Pass	12.6549	166497
MCF7	19	chr5:145847904-145847966	TCERG1	conserved	19.2854	Pass	10.7146	1679.4	16.9502	Pass	13.0498	126622
MCF7	19	chr18:23615795-23615887	SS18	conserved	18.0067	Pass	11.9933	4076.01	15.6244	Pass	14.3756	50513.5
MCF7	19	chr3:50410496-50410516	CACNA2D2	conserved	22.7684	Pass	7.23159	149.289	19.7327	Pass	10.2673	871256
MCF7	19	chr18:45396846-45396935	SMAD2	conserved	16.011	Pass	13.989	16258.6	16.6055	Pass	13.3945	99710.7
MCF7	19	chr4:101950323-101950352	PPP3CA	conserved	21.7937	Pass	8.20632	294.359	16.0983	Pass	13.9017	70156.4
MCF7	19	chr2:175986172-175986268	ATF2	conserved	16.6431	Pass	13.3569	10490	15.7843	Pass	14.2157	56435.6
MCF7	19	chr17:30688487-30688534	ZNF207	conserved	14.0595	Pass	15.9405	62888.4	16.899	Pass	13.101	122211
MCF7	19	chr10:75199630-75199659	PPP3CB	conserved	16.785	Amplification Failure	13.215	9507.33	18.7266	Pass	11.2734	433777
MCF7	19	chr5:130785716-130785739	RAPGEF6	conserved	17.6429	Pass	12.3571	5245.38	15.993	Pass	14.007	65217.4
MCF7	19	chr4:83292681-83292737	HNRNPD	conserved	13.7985	Pass	16.2015	75356.6	15.9888	Pass	14.0112	65028.8
[truncated: 2,031 more rows]
