# Supplementary material for: Regulation of alternative splicing at the single‐cell level
Source: Mol Syst Biol. 2015 Dec 28;11(12):845. doi: 10.15252/msb.20156278 (PMC4704489; doi:10.15252/msb.20156278)
Supplement: Supplementary file 10 — Table EV7 [file MSB-11-845-s010.xlsx]

## Sheet: EV7.BR.RT-qPCR.processed.data
Expanded View Table 7: Bulk.RNA.RT-qPCR processed data
gene.name	exon.ID	cell.type	FIR.conservation.group	var(asin(sqrt(inclusion.level)))	mean(ln(expression))	number.samples
PCBP2	chr12:53858544-53858636	293T	conserved	0.00057939	11.0216	27
NF1	chr17:29579956-29580018	293T	conserved	0.00215135	9.70692	26
BCOR	chrX:39930890-39930943	293T	conserved	0.0042677	8.70502	27
ANKRD17	chr4:74005248-74006000	293T	conserved	0.00446401	9.25322	25
PUF60	chr8:144902836-144902886	293T	conserved	0.00274445	8.80599	27
G3BP2	chr4:76579167-76579265	293T	conserved	0.00376955	9.00412	27
SS18	chr18:23615795-23615887	293T	conserved	0.00172956	8.99001	27
CACNA2D2	chr3:50410496-50410516	293T	conserved	0.0164475	7.25088	19
SMAD2	chr18:45396846-45396935	293T	conserved	0.0020028	9.1027	27
PPP3CA	chr4:101950323-101950352	293T	conserved	0.00539154	8.32039	7
ATF2	chr2:175986172-175986268	293T	conserved	0.00165894	9.1675	27
ZNF207	chr17:30688487-30688534	293T	conserved	0.00158087	9.376	27
RAPGEF6	chr5:130785716-130785739	293T	conserved	0.00870564	8.60063	21
HNRNPD	chr4:83292681-83292737	293T	conserved	0.00136294	10.1629	27
RBFOX2	chr22:36152152-36152191	293T	conserved	0.00711094	7.53358	27
ZMYND11	chr10:267135-267296	293T	conserved	0.0111562	8.20086	27
NCKAP1	chr2:183889706-183889723	293T	conserved	0.00594427	8.24663	13
CSNK1G3	chr5:122930733-122930828	293T	conserved	0.00880069	8.25206	25
NARF	chr17:80422163-80422306	293T	variable	0.00895388	7.87038	27
TKT	chr3:53271813-53271836	293T	variable	0.00101019	12.1722	27
KIF16B	chr20:16354902-16355054	293T	variable	0.0120389	7.80699	27
COPE	chr19:19014077-19014232	293T	variable	0.00490465	9.20928	27
BTG3	chr21:18976463-18976594	293T	variable	0.00824618	8.71965	27
RNF4	chr4:2514165-2514324	293T	variable	0.0199935	7.18369	23
C21orf33	chr21:45560132-45560224	293T	variable	0.00713015	7.53334	26
SUGT1	chr13:53235610-53235705	293T	variable	0.0024391	9.11387	27
ELAC2	chr17:12914980-12915099	293T	variable	0.0124647	7.72572	26
DNAJC21	chr5:34949648-34949782	293T	variable	0.00162945	8.30974	16
ZNF211	chr19:58151280-58151435	293T	variable	0.0142844	7.11165	27
ZDHHC7	chr16:85022369-85022479	293T	variable	0.00496075	9.19162	27
PSMG4	chr6:3264443-3264559	293T	variable	0.00892522	8.3874	27
PCBP2	chr12:53858544-53858636	MCF7	conserved	0.000321148	12.741	27
NF1	chr17:29579956-29580018	MCF7	conserved	0.000360242	10.7889	27
BCOR	chrX:39930890-39930943	MCF7	conserved	0.00112514	10.4758	27
ADAM22	chr7:87815930-87816016	MCF7	conserved	0.0134403	7.75743	26
ANKRD17	chr4:74005248-74006000	MCF7	conserved	0.00117266	10.8217	27
PUF60	chr8:144902836-144902886	MCF7	conserved	0.00200558	9.98036	27
G3BP2	chr4:76579167-76579265	MCF7	conserved	0.000721448	10.6765	27
NPTN	chr15:73889363-73889710	MCF7	conserved	0.00130936	9.05756	8
TCERG1	chr5:145847904-145847966	MCF7	conserved	0.00240643	9.38326	27
SS18	chr18:23615795-23615887	MCF7	conserved	0.000902592	10.1213	27
CACNA2D2	chr3:50410496-50410516	MCF7	conserved	0.00516851	7.19019	16
SMAD2	chr18:45396846-45396935	MCF7	conserved	0.0012969	10.2153	27
PPP3CA	chr4:101950323-101950352	MCF7	conserved	0.00126562	9.72541	26
ATF2	chr2:175986172-175986268	MCF7	conserved	0.00103378	10.3674	27
ZNF207	chr17:30688487-30688534	MCF7	conserved	0.000235862	11.1978	27
RAPGEF6	chr5:130785716-130785739	MCF7	conserved	0.00208465	9.95414	27
HNRNPD	chr4:83292681-83292737	MCF7	conserved	0.00038586	11.5001	27
RBFOX2	chr22:36152152-36152191	MCF7	conserved	0.0025852	9.45654	27
ZMYND11	chr10:267135-267296	MCF7	conserved	0.00445524	8.84874	27
NCKAP1	chr2:183889706-183889723	MCF7	conserved	0.000322719	9.6184	24
CSNK1G3	chr5:122930733-122930828	MCF7	conserved	0.00309077	9.58892	27
NARF	chr17:80422163-80422306	MCF7	variable	0.00105753	9.85388	27
TKT	chr3:53271813-53271836	MCF7	variable	0.00075269	13.2386	27
KIF16B	chr20:16354902-16355054	MCF7	variable	0.00901986	8.34408	23
COPE	chr19:19014077-19014232	MCF7	variable	0.0010792	10.5089	27
BTG3	chr21:18976463-18976594	MCF7	variable	0.00480098	8.96864	20
ZNF778	chr16:89291127-89291210	MCF7	variable	0.00295336	8.35512	4
C21orf33	chr21:45560132-45560224	MCF7	variable	0.0016917	9.82973	27
PLAT	chr8:42046452-42046589	MCF7	variable	0.00602747	8.27082	25
SUGT1	chr13:53235610-53235705	MCF7	variable	0.000659638	10.6653	27
ELAC2	chr17:12914980-12915099	MCF7	variable	0.00555361	8.74777	27
COMMD6	chr13:76101949-76101987	MCF7	variable	0.000313856	11.4583	26
DNAJC21	chr5:34949648-34949782	MCF7	variable	0.00116035	10.0289	27
ZNF211	chr19:58151280-58151435	MCF7	variable	0.00691554	7.99208	23
GUCY1A2	chr11:106617277-106617369	MCF7	variable	0.000355568	7.12178	27
PSMG4	chr6:3264443-3264559	MCF7	variable	0.00247229	9.57546	27
PCBP2	chr12:53858544-53858636	U937	conserved	0.000382638	12.3354	27
NF1	chr17:29579956-29580018	U937	conserved	0.00108656	10.2976	27
BCOR	chrX:39930890-39930943	U937	conserved	0.00347886	8.9134	27
ADAM22	chr7:87815930-87816016	U937	conserved	0.00470911	8.77294	22
ANKRD17	chr4:74005248-74006000	U937	conserved	0.00143465	10.2767	27
PUF60	chr8:144902836-144902886	U937	conserved	0.00177519	9.40558	27
G3BP2	chr4:76579167-76579265	U937	conserved	0.000527847	10.2699	27
NPTN	chr15:73889363-73889710	U937	conserved	0.00829237	7.52484	27
TCERG1	chr5:145847904-145847966	U937	conserved	0.00303128	9.03489	27
SS18	chr18:23615795-23615887	U937	conserved	0.0018478	9.66279	27
SMAD2	chr18:45396846-45396935	U937	conserved	0.000901935	10.7028	27
PPP3CA	chr4:101950323-101950352	U937	conserved	0.00210748	9.3659	26
ATF2	chr2:175986172-175986268	U937	conserved	0.00113426	10.3449	27
ZNF207	chr17:30688487-30688534	U937	conserved	0.000672448	10.8763	27
PPP3CB	chr10:75199630-75199659	U937	conserved	0.00409596	7.97041	19
RAPGEF6	chr5:130785716-130785739	U937	conserved	0.00075057	9.60557	3
HNRNPD	chr4:83292681-83292737	U937	conserved	0.000834264	11.1342	27
RBFOX2	chr22:36152152-36152191	U937	conserved	0.00630362	7.59541	25
ZMYND11	chr10:267135-267296	U937	conserved	0.00194926	9.47394	27
NCKAP1	chr2:183889706-183889723	U937	conserved	0.00179893	8.54747	6
CSNK1G3	chr5:122930733-122930828	U937	conserved	0.00220988	8.66592	4
NARF	chr17:80422163-80422306	U937	variable	0.00392916	9.98854	27
TKT	chr3:53271813-53271836	U937	variable	0.00047615	13.2066	27
COPE	chr19:19014077-19014232	U937	variable	0.00124333	10.052	27
BTG3	chr21:18976463-18976594	U937	variable	0.0129683	8.30889	27
ZNF778	chr16:89291127-89291210	U937	variable	0.0125194	6.9766	27
C21orf33	chr21:45560132-45560224	U937	variable	0.00192771	8.66902	27
TERT	chr5:1264519-1264707	U937	variable	0.000286636	8.25038	5
SUGT1	chr13:53235610-53235705	U937	variable	0.00103395	10.779	27
ELAC2	chr17:12914980-12915099	U937	variable	0.0038056	8.11604	27
ZNF772	chr19:57986392-57986514	U937	variable	0.00793223	7.16374	8
COMMD6	chr13:76101949-76101987	U937	variable	0.000710562	10.7824	24
DNAJC21	chr5:34949648-34949782	U937	variable	0.00200487	9.97414	26
ZNF211	chr19:58151280-58151435	U937	variable	0.0130499	7.8206	27
PSMG4	chr6:3264443-3264559	U937	variable	0.00532334	9.05201	27
