# Supplementary material for: Regulation of alternative splicing at the single‐cell level
Source: Mol Syst Biol. 2015 Dec 28;11(12):845. doi: 10.15252/msb.20156278 (PMC4704489; doi:10.15252/msb.20156278)
Supplement: Supplementary file 11 — Table EV8 [file MSB-11-845-s011.xlsx]

## Sheet: EV8.GO.process.analysis
Expanded View Table 8: Gene ontology biological process enrichment analysis of genes corresponding to cassette exons with conserved FIRs
GO Term	Description	P-value	FDR q-value	Enrichment	N	B	n	b	Genes
GO:0050794	regulation of cellular process	4.35e-15	3.43e-11	1.26	2164	1251	580	422	[WAC - ww domain containing adaptor with coiled-coil, SPTAN1 - spectrin, alpha, non-erythrocytic 1, PRRX1 - paired related homeobox 1, ABLIM1 - actin binding lim protein 1, PPP1R9A - protein phosphatase 1, regulatory subunit 9a, SEPT4 - septin 4, FAM13B - family with sequence similarity 13, member b, ZNF821 - zinc finger protein 821, RNF14 - ring finger protein 14, SPAST - spastin, SUPT20H - supp…
GO:0032502	developmental process	4.74e-14	1.87e-10	1.36	2164	648	756	308	[MAPKAP1 - mitogen-activated protein kinase associated protein 1, GFRA2 - gdnf family receptor alpha 2, PRRX1 - paired related homeobox 1, ABLIM1 - actin binding lim protein 1, BRCA1 - breast cancer 1, early onset, SEPT4 - septin 4, BCOR - bcl6 corepressor, MDM1 - mdm1 nuclear protein homolog (mouse), SUPT20H - suppressor of ty 20 homolog (s. cerevisiae), SPAST - spastin, AGFG1 - arfgap with fg r…
GO:0065007	biological regulation	1.51e-13	3.98e-10	1.15	2164	1388	921	681	[ARAP1 - arfgap with rhogap domain, ankyrin repeat and ph domain 1, AGAP1 - arfgap with gtpase domain, ankyrin repeat and ph domain 1, WAC - ww domain containing adaptor with coiled-coil, SPTAN1 - spectrin, alpha, non-erythrocytic 1, GFRA2 - gdnf family receptor alpha 2, PRRX1 - paired related homeobox 1, ABLIM1 - actin binding lim protein 1, PPP1R9A - protein phosphatase 1, regulatory subunit 9a…
1, NPTN - neuroplastin, TGFBR1 - transforming growth factor, beta receptor 1, RBBP8 - retinoblastoma binding protein 8, CLCN3 - chloride channel, voltage-sensitive 3, TGFB2 - transforming growth factor, beta 2, RBFOX2 - rna binding protein, fox-1 homolog (c. elegans) 2, CDC42BPA - cdc42 binding protein kinase alpha (dmpk-like), PPP1R14A - protein phosphatase 1, regulatory (inhibitor) subunit 14a,…
GO:0044767	single-organism developmental process	6.85e-13	1.35e-09	1.39	2164	602	700	270	[MAPKAP1 - mitogen-activated protein kinase associated protein 1, PRRX1 - paired related homeobox 1, ABLIM1 - actin binding lim protein 1, BRCA1 - breast cancer 1, early onset, SEPT4 - septin 4, BCOR - bcl6 corepressor, SUPT20H - suppressor of ty 20 homolog (s. cerevisiae), SPAST - spastin, AGFG1 - arfgap with fg repeats 1, RAB3GAP1 - rab3 gtpase activating protein subunit 1 (catalytic), L3MBTL3 …
GO:0050789	regulation of biological process	7.41e-13	1.17e-09	1.22	2164	1319	580	433	[SPTAN1 - spectrin, alpha, non-erythrocytic 1, WAC - ww domain containing adaptor with coiled-coil, PRRX1 - paired related homeobox 1, ABLIM1 - actin binding lim protein 1, PPP1R9A - protein phosphatase 1, regulatory subunit 9a, SEPT4 - septin 4, FAM13B - family with sequence similarity 13, member b, ZNF821 - zinc finger protein 821, RNF14 - ring finger protein 14, SUPT20H - suppressor of ty 20 h…
GO:0010468	regulation of gene expression	8.06e-13	1.06e-09	1.82	2164	514	268	116	[YAF2 - yy1 associated factor 2, WAC - ww domain containing adaptor with coiled-coil, FMR1 - fragile x mental retardation 1, HSF2 - heat shock transcription factor 2, ARID4B - at rich interactive domain 4b (rbp1-like), ABLIM1 - actin binding lim protein 1, CDCA7 - cell division cycle associated 7, PBX1 - pre-b-cell leukemia homeobox 1, ZNF821 - zinc finger protein 821, BCOR - bcl6 corepressor, RN…
GO:0006928	movement of cell or subcellular component	1.04e-12	1.17e-09	1.72	2164	235	681	127	[MARK2 - map/microtubule affinity-regulating kinase 2, SPTAN1 - spectrin, alpha, non-erythrocytic 1, FN1 - fibronectin 1, KIFAP3 - kinesin-associated protein 3, ABLIM1 - actin binding lim protein 1, KIF21A - kinesin family member 21a, DCTN1 - dynactin 1, TRPC1 - transient receptor potential cation channel, subfamily c, member 1, APBB2 - amyloid beta (a4) precursor protein-binding, family b, membe…
GO:0048856	anatomical structure development	1.14e-12	1.12e-09	1.52	2164	397	679	189	[TRIM3 - tripartite motif containing 3, MAPKAP1 - mitogen-activated protein kinase associated protein 1, SLC4A10 - solute carrier family 4, sodium bicarbonate transporter, member 10, FMR1 - fragile x mental retardation 1, PAX2 - paired box 2, PRRX1 - paired related homeobox 1, ARID4B - at rich interactive domain 4b (rbp1-like), ZNF385A - zinc finger protein 385a, BRCA1 - breast cancer 1, early on…
GO:0010628	positive regulation of gene expression	2.61e-12	2.29e-09	2.42	2164	225	266	67	[YAF2 - yy1 associated factor 2, WAC - ww domain containing adaptor with coiled-coil, HSF2 - heat shock transcription factor 2, ARID4B - at rich interactive domain 4b (rbp1-like), ABLIM1 - actin binding lim protein 1, PBX1 - pre-b-cell leukemia homeobox 1, RNF14 - ring finger protein 14, SUPT5H - suppressor of ty 5 homolog (s. cerevisiae), RIMS2 - regulating synaptic membrane exocytosis 2, TNRC6B…
GO:2000112	regulation of cellular macromolecule biosynthetic process	4.23e-12	3.34e-09	1.85	2164	474	267	108	[YAF2 - yy1 associated factor 2, WAC - ww domain containing adaptor with coiled-coil, FMR1 - fragile x mental retardation 1, HSF2 - heat shock transcription factor 2, ARID4B - at rich interactive domain 4b (rbp1-like), ABLIM1 - actin binding lim protein 1, CDCA7 - cell division cycle associated 7, PBX1 - pre-b-cell leukemia homeobox 1, ZNF821 - zinc finger protein 821, BCOR - bcl6 corepressor, RN…
GO:0010556	regulation of macromolecule biosynthetic process	5.15e-12	3.69e-09	1.79	2164	485	289	116	[YAF2 - yy1 associated factor 2, WAC - ww domain containing adaptor with coiled-coil, FMR1 - fragile x mental retardation 1, HSF2 - heat shock transcription factor 2, ARID4B - at rich interactive domain 4b (rbp1-like), ABLIM1 - actin binding lim protein 1, CDCA7 - cell division cycle associated 7, PBX1 - pre-b-cell leukemia homeobox 1, ZNF821 - zinc finger protein 821, BCOR - bcl6 corepressor, RN…
GO:0060255	regulation of macromolecule metabolic process	7.11e-12	4.68e-09	1.6	2164	700	286	148	[YAF2 - yy1 associated factor 2, FMR1 - fragile x mental retardation 1, WAC - ww domain containing adaptor with coiled-coil, HSF2 - heat shock transcription factor 2, FN1 - fibronectin 1, ARID4B - at rich interactive domain 4b (rbp1-like), ABLIM1 - actin binding lim protein 1, CDCA7 - cell division cycle associated 7, PBX1 - pre-b-cell leukemia homeobox 1, ZNF821 - zinc finger protein 821, DCTN1 …
GO:0097485	neuron projection guidance	1.6e-11	9.72e-09	2.14	2164	92	681	62	[ARHGEF28 - rho guanine nucleotide exchange factor (gef) 28, AP2B1 - adaptor-related protein complex 2, beta 1 subunit, SPTAN1 - spectrin, alpha, non-erythrocytic 1, TRPC7 - transient receptor potential cation channel, subfamily c, member 7, PTPRO - protein tyrosine phosphatase, receptor type, o, ABLIM1 - actin binding lim protein 1, NUMB - numb homolog (drosophila), ENAH - enabled homolog (droso…
GO:0007411	axon guidance	1.6e-11	9.03e-09	2.14	2164	92	681	62	[ARHGEF28 - rho guanine nucleotide exchange factor (gef) 28, AP2B1 - adaptor-related protein complex 2, beta 1 subunit, SPTAN1 - spectrin, alpha, non-erythrocytic 1, TRPC7 - transient receptor potential cation channel, subfamily c, member 7, PTPRO - protein tyrosine phosphatase, receptor type, o, ABLIM1 - actin binding lim protein 1, NUMB - numb homolog (drosophila), ENAH - enabled homolog (droso…
GO:0048869	cellular developmental process	2.38e-11	1.25e-08	1.53	2164	339	699	167	[PAX2 - paired box 2, KCNAB2 - potassium voltage-gated channel, shaker-related subfamily, beta member 2, FN1 - fibronectin 1, ARID4B - at rich interactive domain 4b (rbp1-like), ZNF385A - zinc finger protein 385a, SEPT4 - septin 4, ATP11C - atpase, class vi, type 11c, FLNB - filamin b, beta, MLF1 - myeloid leukemia factor 1, FLNC - filamin c, gamma, PACSIN2 - protein kinase c and casein kinase su…
GO:0071840	cellular component organization or biogenesis	3.11e-11	1.54e-08	1.31	2164	684	745	309	[WAC - ww domain containing adaptor with coiled-coil, SPTAN1 - spectrin, alpha, non-erythrocytic 1, MARK2 - map/microtubule affinity-regulating kinase 2, KIFAP3 - kinesin-associated protein 3, SPIRE1 - spire actin nucleation factor 1, ABLIM1 - actin binding lim protein 1, BRCA1 - breast cancer 1, early onset, PPP1R9A - protein phosphatase 1, regulatory subunit 9a, SEPT4 - septin 4, DIAPH3 - diaph…
GO:0051252	regulation of RNA metabolic process	3.36e-11	1.56e-08	1.84	2164	450	266	102	[YAF2 - yy1 associated factor 2, WAC - ww domain containing adaptor with coiled-coil, HSF2 - heat shock transcription factor 2, ARID4B - at rich interactive domain 4b (rbp1-like), ABLIM1 - actin binding lim protein 1, CDCA7 - cell division cycle associated 7, PBX1 - pre-b-cell leukemia homeobox 1, ZNF821 - zinc finger protein 821, BCOR - bcl6 corepressor, RNF14 - ring finger protein 14, SUPT20H -…
GO:0031326	regulation of cellular biosynthetic process	3.8e-11	1.67e-08	1.78	2164	501	267	110	[YAF2 - yy1 associated factor 2, WAC - ww domain containing adaptor with coiled-coil, FMR1 - fragile x mental retardation 1, HSF2 - heat shock transcription factor 2, ARID4B - at rich interactive domain 4b (rbp1-like), ABLIM1 - actin binding lim protein 1, CDCA7 - cell division cycle associated 7, PBX1 - pre-b-cell leukemia homeobox 1, ZNF821 - zinc finger protein 821, BCOR - bcl6 corepressor, RN…
GO:0009653	anatomical structure morphogenesis	4.3e-11	1.79e-08	1.88	2164	191	561	93	[NCKAP1 - nck-associated protein 1, PAX2 - paired box 2, PLEKHA1 - pleckstrin homology domain containing, family a (phosphoinositide binding specific) member 1, ABI1 - abl-interactor 1, FN1 - fibronectin 1, PRRX1 - paired related homeobox 1, KCNQ4 - potassium voltage-gated channel, kqt-like subfamily, member 4, TMEM106B - transmembrane protein 106b, PTPRO - protein tyrosine phosphatase, receptor …
GO:0016043	cellular component organization	4.74e-11	1.87e-08	1.31	2164	683	745	308	[SPTAN1 - spectrin, alpha, non-erythrocytic 1, WAC - ww domain containing adaptor with coiled-coil, MARK2 - map/microtubule affinity-regulating kinase 2, KIFAP3 - kinesin-associated protein 3, SPIRE1 - spire actin nucleation factor 1, ABLIM1 - actin binding lim protein 1, BRCA1 - breast cancer 1, early onset, PPP1R9A - protein phosphatase 1, regulatory subunit 9a, SEPT4 - septin 4, DIAPH3 - diaph…
GO:0009889	regulation of biosynthetic process	7.15e-11	2.69e-08	1.72	2164	508	289	117	[YAF2 - yy1 associated factor 2, WAC - ww domain containing adaptor with coiled-coil, FMR1 - fragile x mental retardation 1, HSF2 - heat shock transcription factor 2, ARID4B - at rich interactive domain 4b (rbp1-like), ABLIM1 - actin binding lim protein 1, CDCA7 - cell division cycle associated 7, PBX1 - pre-b-cell leukemia homeobox 1, ZNF821 - zinc finger protein 821, BCOR - bcl6 corepressor, RN…
GO:0051254	positive regulation of RNA metabolic process	1.54e-10	5.51e-08	2.43	2164	194	266	58	[YAF2 - yy1 associated factor 2, WAC - ww domain containing adaptor with coiled-coil, HSF2 - heat shock transcription factor 2, ARID4B - at rich interactive domain 4b (rbp1-like), ABLIM1 - actin binding lim protein 1, PBX1 - pre-b-cell leukemia homeobox 1, RNF14 - ring finger protein 14, SUPT5H - suppressor of ty 5 homolog (s. cerevisiae), TNRC6B - trinucleotide repeat containing 6b, NFYA - nucle…
GO:0019219	regulation of nucleobase-containing compound metabolic process	1.73e-10	5.95e-08	1.73	2164	489	289	113	[YAF2 - yy1 associated factor 2, WAC - ww domain containing adaptor with coiled-coil, HSF2 - heat shock transcription factor 2, ARID4B - at rich interactive domain 4b (rbp1-like), ABLIM1 - actin binding lim protein 1, CDCA7 - cell division cycle associated 7, PBX1 - pre-b-cell leukemia homeobox 1, ZNF821 - zinc finger protein 821, DCTN1 - dynactin 1, BCOR - bcl6 corepressor, RNF14 - ring finger p…
GO:0010604	positive regulation of macromolecule metabolic process	2.4e-10	7.88e-08	1.87	2164	377	285	93	[YAF2 - yy1 associated factor 2, WAC - ww domain containing adaptor with coiled-coil, ABI1 - abl-interactor 1, HSF2 - heat shock transcription factor 2, FN1 - fibronectin 1, ARID4B - at rich interactive domain 4b (rbp1-like), ABLIM1 - actin binding lim protein 1, PBX1 - pre-b-cell leukemia homeobox 1, DCTN1 - dynactin 1, RNF14 - ring finger protein 14, SUPT5H - suppressor of ty 5 homolog (s. cere…
GO:0051171	regulation of nitrogen compound metabolic process	3.06e-10	9.68e-08	1.69	2164	524	289	118	[YAF2 - yy1 associated factor 2, WAC - ww domain containing adaptor with coiled-coil, HSF2 - heat shock transcription factor 2, ARID4B - at rich interactive domain 4b (rbp1-like), ABLIM1 - actin binding lim protein 1, CDCA7 - cell division cycle associated 7, PBX1 - pre-b-cell leukemia homeobox 1, ZNF821 - zinc finger protein 821, DCTN1 - dynactin 1, BCOR - bcl6 corepressor, RNF14 - ring finger p…
GO:1903506	regulation of nucleic acid-templated transcription	5.82e-10	1.77e-07	1.78	2164	430	289	102	[YAF2 - yy1 associated factor 2, WAC - ww domain containing adaptor with coiled-coil, HSF2 - heat shock transcription factor 2, ARID4B - at rich interactive domain 4b (rbp1-like), ABLIM1 - actin binding lim protein 1, CDCA7 - cell division cycle associated 7, PBX1 - pre-b-cell leukemia homeobox 1, ZNF821 - zinc finger protein 821, BCOR - bcl6 corepressor, RNF14 - ring finger protein 14, SUPT20H -…
GO:0010557	positive regulation of macromolecule biosynthetic process	7.9e-10	2.31e-07	2.24	2164	215	283	63	[YAF2 - yy1 associated factor 2, WAC - ww domain containing adaptor with coiled-coil, HSF2 - heat shock transcription factor 2, ARID4B - at rich interactive domain 4b (rbp1-like), ABLIM1 - actin binding lim protein 1, PBX1 - pre-b-cell leukemia homeobox 1, RNF14 - ring finger protein 14, SUPT5H - suppressor of ty 5 homolog (s. cerevisiae), NFYA - nuclear transcription factor y, alpha, PPP3CB - pr…
GO:0051173	positive regulation of nitrogen compound metabolic process	8e-10	2.26e-07	2.14	2164	252	269	67	[YAF2 - yy1 associated factor 2, WAC - ww domain containing adaptor with coiled-coil, ABI1 - abl-interactor 1, HSF2 - heat shock transcription factor 2, ARID4B - at rich interactive domain 4b (rbp1-like), ABLIM1 - actin binding lim protein 1, PBX1 - pre-b-cell leukemia homeobox 1, DCTN1 - dynactin 1, RNF14 - ring finger protein 14, SUPT5H - suppressor of ty 5 homolog (s. cerevisiae), TNRC6B - tri…
GO:2001141	regulation of RNA biosynthetic process	8.08e-10	2.2e-07	1.77	2164	432	289	102	[YAF2 - yy1 associated factor 2, WAC - ww domain containing adaptor with coiled-coil, HSF2 - heat shock transcription factor 2, ARID4B - at rich interactive domain 4b (rbp1-like), ABLIM1 - actin binding lim protein 1, CDCA7 - cell division cycle associated 7, PBX1 - pre-b-cell leukemia homeobox 1, ZNF821 - zinc finger protein 821, BCOR - bcl6 corepressor, RNF14 - ring finger protein 14, SUPT20H -…
GO:0080090	regulation of primary metabolic process	8.46e-10	2.23e-07	1.55	2164	682	286	140	[YAF2 - yy1 associated factor 2, FMR1 - fragile x mental retardation 1, WAC - ww domain containing adaptor with coiled-coil, HSF2 - heat shock transcription factor 2, FN1 - fibronectin 1, ARID4B - at rich interactive domain 4b (rbp1-like), ABLIM1 - actin binding lim protein 1, CDCA7 - cell division cycle associated 7, PBX1 - pre-b-cell leukemia homeobox 1, ZNF821 - zinc finger protein 821, DCTN1 …
GO:0045893	positive regulation of transcription, DNA-templated	9.73e-10	2.48e-07	2.41	2164	186	266	55	[YAF2 - yy1 associated factor 2, WAC - ww domain containing adaptor with coiled-coil, HSF2 - heat shock transcription factor 2, ARID4B - at rich interactive domain 4b (rbp1-like), ABLIM1 - actin binding lim protein 1, PBX1 - pre-b-cell leukemia homeobox 1, RNF14 - ring finger protein 14, SUPT5H - suppressor of ty 5 homolog (s. cerevisiae), NFYA - nuclear transcription factor y, alpha, PPP3CB - pr…
GO:1903508	positive regulation of nucleic acid-templated transcription	9.73e-10	2.4e-07	2.41	2164	186	266	55	[YAF2 - yy1 associated factor 2, WAC - ww domain containing adaptor with coiled-coil, HSF2 - heat shock transcription factor 2, ARID4B - at rich interactive domain 4b (rbp1-like), ABLIM1 - actin binding lim protein 1, PBX1 - pre-b-cell leukemia homeobox 1, RNF14 - ring finger protein 14, SUPT5H - suppressor of ty 5 homolog (s. cerevisiae), NFYA - nuclear transcription factor y, alpha, PPP3CB - pr…
GO:1902680	positive regulation of RNA biosynthetic process	1.2e-09	2.88e-07	2.39	2164	187	266	55	[YAF2 - yy1 associated factor 2, WAC - ww domain containing adaptor with coiled-coil, HSF2 - heat shock transcription factor 2, ARID4B - at rich interactive domain 4b (rbp1-like), ABLIM1 - actin binding lim protein 1, PBX1 - pre-b-cell leukemia homeobox 1, RNF14 - ring finger protein 14, SUPT5H - suppressor of ty 5 homolog (s. cerevisiae), NFYA - nuclear transcription factor y, alpha, PPP3CB - pr…
GO:0006355	regulation of transcription, DNA-templated	1.28e-09	2.97e-07	1.76	2164	429	289	101	[YAF2 - yy1 associated factor 2, WAC - ww domain containing adaptor with coiled-coil, HSF2 - heat shock transcription factor 2, ARID4B - at rich interactive domain 4b (rbp1-like), ABLIM1 - actin binding lim protein 1, CDCA7 - cell division cycle associated 7, PBX1 - pre-b-cell leukemia homeobox 1, ZNF821 - zinc finger protein 821, BCOR - bcl6 corepressor, RNF14 - ring finger protein 14, L3MBTL3 -…
GO:0048518	positive regulation of biological process	1.92e-09	4.33e-07	1.32	2164	717	597	262	[YAF2 - yy1 associated factor 2, MAPKAP1 - mitogen-activated protein kinase associated protein 1, WAC - ww domain containing adaptor with coiled-coil, MARK2 - map/microtubule affinity-regulating kinase 2, HSF2 - heat shock transcription factor 2, PRRX1 - paired related homeobox 1, SPIRE1 - spire actin nucleation factor 1, ABLIM1 - actin binding lim protein 1, BRCA1 - breast cancer 1, early onset,…
GO:0019222	regulation of metabolic process	2.46e-09	5.39e-07	1.2	2164	839	925	431	[ARAP1 - arfgap with rhogap domain, ankyrin repeat and ph domain 1, AGAP1 - arfgap with gtpase domain, ankyrin repeat and ph domain 1, WAC - ww domain containing adaptor with coiled-coil, GFRA2 - gdnf family receptor alpha 2, PRRX1 - paired related homeobox 1, ABLIM1 - actin binding lim protein 1, SEPT4 - septin 4, SSBP2 - single-stranded dna binding protein 2, ZNF821 - zinc finger protein 821, F…
GO:0045935	positive regulation of nucleobase-containing compound metabolic process	2.81e-09	5.99e-07	2.22	2164	221	269	61	[YAF2 - yy1 associated factor 2, WAC - ww domain containing adaptor with coiled-coil, HSF2 - heat shock transcription factor 2, ARID4B - at rich interactive domain 4b (rbp1-like), ABLIM1 - actin binding lim protein 1, PBX1 - pre-b-cell leukemia homeobox 1, DCTN1 - dynactin 1, RNF14 - ring finger protein 14, SUPT5H - suppressor of ty 5 homolog (s. cerevisiae), TNRC6B - trinucleotide repeat contain…
GO:0031323	regulation of cellular metabolic process	3.56e-09	7.4e-07	1.52	2164	714	286	143	[YAF2 - yy1 associated factor 2, FMR1 - fragile x mental retardation 1, WAC - ww domain containing adaptor with coiled-coil, HSF2 - heat shock transcription factor 2, FN1 - fibronectin 1, ARID4B - at rich interactive domain 4b (rbp1-like), ABLIM1 - actin binding lim protein 1, CDCA7 - cell division cycle associated 7, PBX1 - pre-b-cell leukemia homeobox 1, ZNF821 - zinc finger protein 821, DCTN1 …
GO:0045944	positive regulation of transcription from RNA polymerase II promoter	6.33e-09	1.28e-06	1.89	2164	131	619	71	[HSF2 - heat shock transcription factor 2, PAX2 - paired box 2, ARID4B - at rich interactive domain 4b (rbp1-like), ABLIM1 - actin binding lim protein 1, BRCA1 - breast cancer 1, early onset, PBX1 - pre-b-cell leukemia homeobox 1, SUPT5H - suppressor of ty 5 homolog (s. cerevisiae), FHL5 - four and a half lim domains 5, FOXM1 - forkhead box m1, USP16 - ubiquitin specific peptidase 16, WT1 - wilms…
GO:0044699	single-organism process	7.28e-09	1.44e-06	1.11	2164	1477	867	658	[SPTAN1 - spectrin, alpha, non-erythrocytic 1, WAC - ww domain containing adaptor with coiled-coil, PRRX1 - paired related homeobox 1, ABLIM1 - actin binding lim protein 1, KIF21A - kinesin family member 21a, PPP1R9A - protein phosphatase 1, regulatory subunit 9a, SEPT4 - septin 4, VPS37A - vacuolar protein sorting 37 homolog a (s. cerevisiae), OS9 - osteosarcoma amplified 9, endoplasmic reticulu…
GO:0048522	positive regulation of cellular process	8.78e-09	1.69e-06	1.57	2164	616	285	127	[MAPKAP1 - mitogen-activated protein kinase associated protein 1, YAF2 - yy1 associated factor 2, WAC - ww domain containing adaptor with coiled-coil, HSF2 - heat shock transcription factor 2, FN1 - fibronectin 1, ARID4B - at rich interactive domain 4b (rbp1-like), SPIRE1 - spire actin nucleation factor 1, ABLIM1 - actin binding lim protein 1, ATP11C - atpase, class vi, type 11c, PBX1 - pre-b-cel…
GO:0031328	positive regulation of cellular biosynthetic process	1e-08	1.89e-06	2.16	2164	229	267	61	[YAF2 - yy1 associated factor 2, WAC - ww domain containing adaptor with coiled-coil, HSF2 - heat shock transcription factor 2, ARID4B - at rich interactive domain 4b (rbp1-like), ABLIM1 - actin binding lim protein 1, PBX1 - pre-b-cell leukemia homeobox 1, RNF14 - ring finger protein 14, SUPT5H - suppressor of ty 5 homolog (s. cerevisiae), NFYA - nuclear transcription factor y, alpha, PPP3CB - pr…
GO:0009891	positive regulation of biosynthetic process	1.14e-08	2.1e-06	2.06	2164	237	283	64	[YAF2 - yy1 associated factor 2, WAC - ww domain containing adaptor with coiled-coil, HSF2 - heat shock transcription factor 2, ARID4B - at rich interactive domain 4b (rbp1-like), ABLIM1 - actin binding lim protein 1, PBX1 - pre-b-cell leukemia homeobox 1, RNF14 - ring finger protein 14, SUPT5H - suppressor of ty 5 homolog (s. cerevisiae), NFYA - nuclear transcription factor y, alpha, PPP3CB - pr…
GO:0051179	localization	1.92e-08	3.44e-06	1.39	2164	612	508	199	[MARK2 - map/microtubule affinity-regulating kinase 2, SPIRE1 - spire actin nucleation factor 1, ENSA - endosulfine alpha, SPAST - spastin, AGFG1 - arfgap with fg repeats 1, TRPC1 - transient receptor potential cation channel, subfamily c, member 1, RAB3GAP1 - rab3 gtpase activating protein subunit 1 (catalytic), ATG9A - autophagy related 9a, RRAGB - ras-related gtp binding b, LMAN2L - lectin, ma…
GO:0032989	cellular component morphogenesis	2e-08	3.51e-06	2.21	2164	82	560	47	[FGFR2 - fibroblast growth factor receptor 2, CADM1 - cell adhesion molecule 1, VSIG1 - v-set and immunoglobulin domain containing 1, ABI1 - abl-interactor 1, PAX2 - paired box 2, FN1 - fibronectin 1, BCL11B - b-cell cll/lymphoma 11b (zinc finger protein), PICALM - phosphatidylinositol binding clathrin assembly protein, RBPJ - recombination signal binding protein for immunoglobulin kappa j region…
GO:0009893	positive regulation of metabolic process	2.38e-08	4.08e-06	1.64	2164	484	294	108	[YAF2 - yy1 associated factor 2, WAC - ww domain containing adaptor with coiled-coil, HSF2 - heat shock transcription factor 2, FN1 - fibronectin 1, ARID4B - at rich interactive domain 4b (rbp1-like), ABLIM1 - actin binding lim protein 1, TBC1D15 - tbc1 domain family, member 15, PBX1 - pre-b-cell leukemia homeobox 1, FAM13B - family with sequence similarity 13, member b, DCTN1 - dynactin 1, RNF14…
GO:0044707	single-multicellular organism process	2.52e-08	4.23e-06	1.4	2164	419	679	184	[PAX2 - paired box 2, FN1 - fibronectin 1, KIFAP3 - kinesin-associated protein 3, ZNF385A - zinc finger protein 385a, ABLIM1 - actin binding lim protein 1, APLP2 - amyloid beta (a4) precursor-like protein 2, PBX1 - pre-b-cell leukemia homeobox 1, BCOR - bcl6 corepressor, PLCB1 - phospholipase c, beta 1 (phosphoinositide-specific), AGFG1 - arfgap with fg repeats 1, TRPC1 - transient receptor poten…
GO:0050793	regulation of developmental process	4.61e-08	7.59e-06	1.56	2164	294	560	119	[MARK2 - map/microtubule affinity-regulating kinase 2, PAX2 - paired box 2, FN1 - fibronectin 1, ZNF385A - zinc finger protein 385a, BRCA1 - breast cancer 1, early onset, ATP11C - atpase, class vi, type 11c, PBX1 - pre-b-cell leukemia homeobox 1, BCOR - bcl6 corepressor, PLCB1 - phospholipase c, beta 1 (phosphoinositide-specific), FOXM1 - forkhead box m1, APC - adenomatous polyposis coli, MEGF10 …
GO:0016070	RNA metabolic process	4.88e-08	7.86e-06	1.87	2164	387	221	74	[YAF2 - yy1 associated factor 2, WAC - ww domain containing adaptor with coiled-coil, ARID4B - at rich interactive domain 4b (rbp1-like), MED23 - mediator complex subunit 23, ASCC2 - activating signal cointegrator 1 complex subunit 2, ZMYND11 - zinc finger, mynd-type containing 11, SREK1 - splicing regulatory glutamine/lysine-rich protein 1, CDCA7 - cell division cycle associated 7, ZNF821 - zinc…
GO:0031325	positive regulation of cellular metabolic process	5.44e-08	8.6e-06	1.76	2164	392	269	86	[YAF2 - yy1 associated factor 2, WAC - ww domain containing adaptor with coiled-coil, ABI1 - abl-interactor 1, HSF2 - heat shock transcription factor 2, FN1 - fibronectin 1, ARID4B - at rich interactive domain 4b (rbp1-like), ABLIM1 - actin binding lim protein 1, CAMK2D - calcium/calmodulin-dependent protein kinase ii delta, PBX1 - pre-b-cell leukemia homeobox 1, DCTN1 - dynactin 1, RNF14 - ring …
GO:0003008	system process	6.13e-08	9.5e-06	1.64	2164	189	679	97	[PAX2 - paired box 2, ZNF385A - zinc finger protein 385a, ABLIM1 - actin binding lim protein 1, APLP2 - amyloid beta (a4) precursor-like protein 2, PLCB1 - phospholipase c, beta 1 (phosphoinositide-specific), TRPC1 - transient receptor potential cation channel, subfamily c, member 1, TTN - titin, APP - amyloid beta (a4) precursor protein, CREB1 - camp responsive element binding protein 1, MYO5A -…
GO:0009987	cellular process	7.33e-08	1.11e-05	1.09	2164	1650	838	694	[WAC - ww domain containing adaptor with coiled-coil, SPTAN1 - spectrin, alpha, non-erythrocytic 1, ABLIM1 - actin binding lim protein 1, KIF21A - kinesin family member 21a, PPP1R9A - protein phosphatase 1, regulatory subunit 9a, SEPT4 - septin 4, VPS37A - vacuolar protein sorting 37 homolog a (s. cerevisiae), OS9 - osteosarcoma amplified 9, endoplasmic reticulum lectin, ZNF821 - zinc finger prot…
ted t-cells, cytoplasmic, calcineurin-dependent 3, CDH23 - cadherin-related 23, TNFSF13B - tumor necrosis factor (ligand) superfamily, member 13b, FEZ2 - fasciculation and elongation protein zeta 2 (zygin ii), LHPP - phospholysine phosphohistidine inorganic pyrophosphate phosphatase, SPHKAP - sphk1 interactor, akap domain containing, NFIA - nuclear factor i/a, RAP1GDS1 - rap1, gtp-gdp dissociatio…
GO:0006357	regulation of transcription from RNA polymerase II promoter	7.64e-08	1.14e-05	2.07	2164	219	286	60	[HSF2 - heat shock transcription factor 2, MED23 - mediator complex subunit 23, ARID4B - at rich interactive domain 4b (rbp1-like), ABLIM1 - actin binding lim protein 1, ZMYND11 - zinc finger, mynd-type containing 11, CAMK2D - calcium/calmodulin-dependent protein kinase ii delta, PBX1 - pre-b-cell leukemia homeobox 1, BCOR - bcl6 corepressor, RNF14 - ring finger protein 14, SUPT5H - suppressor of…
GO:0050804	regulation of synaptic transmission	7.81e-08	1.14e-05	3.56	2164	55	265	24	[GRIN1 - glutamate receptor, ionotropic, n-methyl d-aspartate 1, STXBP1 - syntaxin binding protein 1, KRAS - kirsten rat sarcoma viral oncogene homolog, PPP3CB - protein phosphatase 3, catalytic subunit, beta isozyme, PPP3CA - protein phosphatase 3, catalytic subunit, alpha isozyme, GRM1 - glutamate receptor, metabotropic 1, RIMS1 - regulating synaptic membrane exocytosis 1, CACNA2D2 - calcium ch…
GO:0050877	neurological system process	1e-07	1.44e-05	1.77	2164	125	693	71	[PAX2 - paired box 2, PCDH15 - protocadherin-related 15, TJP1 - tight junction protein 1, KCNQ4 - potassium voltage-gated channel, kqt-like subfamily, member 4, TAC1 - tachykinin, precursor 1, KIFC3 - kinesin family member c3, ZNF385A - zinc finger protein 385a, APLP2 - amyloid beta (a4) precursor-like protein 2, ABLIM1 - actin binding lim protein 1, MYO3B - myosin iiib, CAMK2B - calcium/calmodul…
GO:2000026	regulation of multicellular organismal development	1.03e-07	1.45e-05	1.68	2164	216	555	93	[MARK2 - map/microtubule affinity-regulating kinase 2, PAX2 - paired box 2, FN1 - fibronectin 1, PTPRO - protein tyrosine phosphatase, receptor type, o, BRCA1 - breast cancer 1, early onset, NUMB - numb homolog (drosophila), CAMK2B - calcium/calmodulin-dependent protein kinase ii beta, GOLGA4 - golgin a4, ATP11C - atpase, class vi, type 11c, PBX1 - pre-b-cell leukemia homeobox 1, BCOR - bcl6 core…
GO:0032501	multicellular organismal process	1.12e-07	1.55e-05	1.38	2164	428	679	185	[PAX2 - paired box 2, FN1 - fibronectin 1, KIFAP3 - kinesin-associated protein 3, ZNF385A - zinc finger protein 385a, ABLIM1 - actin binding lim protein 1, APLP2 - amyloid beta (a4) precursor-like protein 2, PBX1 - pre-b-cell leukemia homeobox 1, BCOR - bcl6 corepressor, PLCB1 - phospholipase c, beta 1 (phosphoinositide-specific), AGFG1 - arfgap with fg repeats 1, TRPC1 - transient receptor poten…
GO:0051960	regulation of nervous system development	1.19e-07	1.61e-05	1.75	2164	103	806	67	[MARK2 - map/microtubule affinity-regulating kinase 2, PAX2 - paired box 2, KATNA1 - katanin p60 (atpase containing) subunit a 1, FN1 - fibronectin 1, PTPRO - protein tyrosine phosphatase, receptor type, o, NUMB - numb homolog (drosophila), CAMK2B - calcium/calmodulin-dependent protein kinase ii beta, GOLGA4 - golgin a4, PBX1 - pre-b-cell leukemia homeobox 1, NTM - neurotrimin, MAPT - microtubule…
GO:0048167	regulation of synaptic plasticity	2.04e-07	2.72e-05	4.67	2164	28	265	16	[GRIN1 - glutamate receptor, ionotropic, n-methyl d-aspartate 1, STXBP1 - syntaxin binding protein 1, KRAS - kirsten rat sarcoma viral oncogene homolog, PPP3CB - protein phosphatase 3, catalytic subunit, beta isozyme, RIMS1 - regulating synaptic membrane exocytosis 1, CAMK2B - calcium/calmodulin-dependent protein kinase ii beta, CAMK2A - calcium/calmodulin-dependent protein kinase ii alpha, MECP2…
GO:0051234	establishment of localization	2.46e-07	3.23e-05	1.28	2164	549	790	256	[NIPA2 - non imprinted in prader-willi/angelman syndrome 2, AGAP1 - arfgap with gtpase domain, ankyrin repeat and ph domain 1, KIFAP3 - kinesin-associated protein 3, SPIRE1 - spire actin nucleation factor 1, VPS37A - vacuolar protein sorting 37 homolog a (s. cerevisiae), OS9 - osteosarcoma amplified 9, endoplasmic reticulum lectin, ENSA - endosulfine alpha, ERP29 - endoplasmic reticulum protein 2…
GO:0007268	synaptic transmission	3.81e-07	4.93e-05	2.5	2164	68	432	34	[AP2B1 - adaptor-related protein complex 2, beta 1 subunit, KCNAB2 - potassium voltage-gated channel, shaker-related subfamily, beta member 2, DLG1 - discs, large homolog 1 (drosophila), KCNQ4 - potassium voltage-gated channel, kqt-like subfamily, member 4, DLG2 - discs, large homolog 2 (drosophila), TAC1 - tachykinin, precursor 1, CAMK2G - calcium/calmodulin-dependent protein kinase ii gamma, RI…
GO:0042391	regulation of membrane potential	4.63e-07	5.9e-05	3.22	2164	52	310	24	[GRIN1 - glutamate receptor, ionotropic, n-methyl d-aspartate 1, CELF4 - cugbp, elav-like family member 4, GRIK2 - glutamate receptor, ionotropic, kainate 2, PPP3CA - protein phosphatase 3, catalytic subunit, alpha isozyme, DLG1 - discs, large homolog 1 (drosophila), RIMS1 - regulating synaptic membrane exocytosis 1, CACNA1G - calcium channel, voltage-dependent, t type, alpha 1g subunit, CACNA1E …
GO:0048731	system development	4.93e-07	6.18e-05	2.26	2164	87	452	41	[TRIM3 - tripartite motif containing 3, SLC4A10 - solute carrier family 4, sodium bicarbonate transporter, member 10, NCKAP1 - nck-associated protein 1, FMR1 - fragile x mental retardation 1, PAX2 - paired box 2, PAPSS2 - 3'-phosphoadenosine 5'-phosphosulfate synthase 2, DLG1 - discs, large homolog 1 (drosophila), FGFR1 - fibroblast growth factor receptor 1, DLG2 - discs, large homolog 2 (drosoph…
GO:0030154	cell differentiation	4.96e-07	6.12e-05	1.53	2164	225	699	111	[PAX2 - paired box 2, FN1 - fibronectin 1, KCNAB2 - potassium voltage-gated channel, shaker-related subfamily, beta member 2, ZNF385A - zinc finger protein 385a, ATP11C - atpase, class vi, type 11c, MLF1 - myeloid leukemia factor 1, FLNB - filamin b, beta, PLCB1 - phospholipase c, beta 1 (phosphoinositide-specific), FOXM1 - forkhead box m1, APC - adenomatous polyposis coli, L3MBTL3 - l(3)mbt-like…
GO:0051128	regulation of cellular component organization	7.06e-07	8.57e-05	1.49	2164	323	552	123	[SPTAN1 - spectrin, alpha, non-erythrocytic 1, MARK2 - map/microtubule affinity-regulating kinase 2, PAX2 - paired box 2, FN1 - fibronectin 1, SPIRE1 - spire actin nucleation factor 1, BRCA1 - breast cancer 1, early onset, BCOR - bcl6 corepressor, FOXM1 - forkhead box m1, PLCB1 - phospholipase c, beta 1 (phosphoinositide-specific), SPAST - spastin, APBB2 - amyloid beta (a4) precursor protein-bind…
GO:0006810	transport	7.08e-07	8.47e-05	1.27	2164	531	790	247	[NIPA2 - non imprinted in prader-willi/angelman syndrome 2, AGAP1 - arfgap with gtpase domain, ankyrin repeat and ph domain 1, KIFAP3 - kinesin-associated protein 3, SPIRE1 - spire actin nucleation factor 1, VPS37A - vacuolar protein sorting 37 homolog a (s. cerevisiae), OS9 - osteosarcoma amplified 9, endoplasmic reticulum lectin, ENSA - endosulfine alpha, ERP29 - endoplasmic reticulum protein 2…
GO:0006351	transcription, DNA-templated	9.21e-07	0.000109	1.98	2164	277	221	56	[YAF2 - yy1 associated factor 2, WAC - ww domain containing adaptor with coiled-coil, ARID4B - at rich interactive domain 4b (rbp1-like), ASCC2 - activating signal cointegrator 1 complex subunit 2, ZMYND11 - zinc finger, mynd-type containing 11, CDCA7 - cell division cycle associated 7, ZNF821 - zinc finger protein 821, PBX1 - pre-b-cell leukemia homeobox 1, BCOR - bcl6 corepressor, RNF14 - ring …
GO:0000902	cell morphogenesis	9.57e-07	0.000111	2.62	2164	43	519	27	[FGFR2 - fibroblast growth factor receptor 2, CADM1 - cell adhesion molecule 1, VSIG1 - v-set and immunoglobulin domain containing 1, PAX2 - paired box 2, BCL11B - b-cell cll/lymphoma 11b (zinc finger protein), FN1 - fibronectin 1, RBPJ - recombination signal binding protein for immunoglobulin kappa j region, PTPRO - protein tyrosine phosphatase, receptor type, o, COL4A3BP - collagen, type iv, al…
GO:0048168	regulation of neuronal synaptic plasticity	9.63e-07	0.00011	5.48	2164	14	310	11	[GRIN1 - glutamate receptor, ionotropic, n-methyl d-aspartate 1, KRAS - kirsten rat sarcoma viral oncogene homolog, GRIK2 - glutamate receptor, ionotropic, kainate 2, GRM5 - glutamate receptor, metabotropic 5, GSK3B - glycogen synthase kinase 3 beta, NF1 - neurofibromin 1, RIMS1 - regulating synaptic membrane exocytosis 1, NPTN - neuroplastin, CAMK2B - calcium/calmodulin-dependent protein kinase …
GO:0097659	nucleic acid-templated transcription	1.03e-06	0.000117	1.97	2164	278	221	56	[YAF2 - yy1 associated factor 2, WAC - ww domain containing adaptor with coiled-coil, ARID4B - at rich interactive domain 4b (rbp1-like), ASCC2 - activating signal cointegrator 1 complex subunit 2, ZMYND11 - zinc finger, mynd-type containing 11, CDCA7 - cell division cycle associated 7, ZNF821 - zinc finger protein 821, PBX1 - pre-b-cell leukemia homeobox 1, BCOR - bcl6 corepressor, RNF14 - ring …
GO:0051641	cellular localization	1.07e-06	0.000119	1.68	2164	155	640	77	[ATP2A1 - atpase, ca++ transporting, cardiac muscle, fast twitch 1, MARK2 - map/microtubule affinity-regulating kinase 2, DCTN4 - dynactin 4 (p62), KIFAP3 - kinesin-associated protein 3, TMEM106B - transmembrane protein 106b, SPIRE1 - spire actin nucleation factor 1, ZNF385A - zinc finger protein 385a, GOLGA4 - golgin a4, DCTN1 - dynactin 1, MAPT - microtubule-associated protein tau, PEX5L - pero…
GO:0060284	regulation of cell development	1.23e-06	0.000135	1.93	2164	110	539	53	[MARK2 - map/microtubule affinity-regulating kinase 2, PAX2 - paired box 2, FN1 - fibronectin 1, PTPRO - protein tyrosine phosphatase, receptor type, o, NUMB - numb homolog (drosophila), CAMK2B - calcium/calmodulin-dependent protein kinase ii beta, GOLGA4 - golgin a4, PBX1 - pre-b-cell leukemia homeobox 1, PTK2B - protein tyrosine kinase 2 beta, CIT - citron (rho-interacting, serine/threonine kin…
GO:0007167	enzyme linked receptor protein signaling pathway	1.4e-06	0.000152	1.66	2164	158	642	78	[MAPKAP1 - mitogen-activated protein kinase associated protein 1, NCKAP1 - nck-associated protein 1, AP2B1 - adaptor-related protein complex 2, beta 1 subunit, PLEKHA1 - pleckstrin homology domain containing, family a (phosphoinositide binding specific) member 1, ABI1 - abl-interactor 1, PTPRT - protein tyrosine phosphatase, receptor type, t, PTK2B - protein tyrosine kinase 2 beta, CTNND1 - caten…
GO:0051899	membrane depolarization	1.83e-06	0.000195	3.83	2164	31	310	17	[GRIN1 - glutamate receptor, ionotropic, n-methyl d-aspartate 1, CELF4 - cugbp, elav-like family member 4, GRIK2 - glutamate receptor, ionotropic, kainate 2, PPP3CA - protein phosphatase 3, catalytic subunit, alpha isozyme, RIMS1 - regulating synaptic membrane exocytosis 1, CACNA1E - calcium channel, voltage-dependent, r type, alpha 1e subunit, CACNA1G - calcium channel, voltage-dependent, t type…
GO:0007155	cell adhesion	1.84e-06	0.000194	1.76	2164	158	528	68	[FN1 - fibronectin 1, PCDH15 - protocadherin-related 15, PTPRS - protein tyrosine phosphatase, receptor type, s, PTPRT - protein tyrosine phosphatase, receptor type, t, PPFIA2 - protein tyrosine phosphatase, receptor type, f polypeptide (ptprf), interacting protein (liprin), alpha 2, CLSTN1 - calsyntenin 1, CTNND1 - catenin (cadherin-associated protein), delta 1, NFASC - neurofascin, PPFIBP1 - pt…
GO:0032774	RNA biosynthetic process	1.98e-06	0.000206	1.89	2164	305	221	59	[YAF2 - yy1 associated factor 2, WAC - ww domain containing adaptor with coiled-coil, MED23 - mediator complex subunit 23, ARID4B - at rich interactive domain 4b (rbp1-like), ASCC2 - activating signal cointegrator 1 complex subunit 2, ZMYND11 - zinc finger, mynd-type containing 11, CDCA7 - cell division cycle associated 7, ZNF821 - zinc finger protein 821, PBX1 - pre-b-cell leukemia homeobox 1, B…
GO:0035176	social behavior	1.99e-06	0.000204	10.52	2164	9	160	7	[MECP2 - methyl cpg binding protein 2 (rett syndrome), GRIN1 - glutamate receptor, ionotropic, n-methyl d-aspartate 1, NRXN1 - neurexin 1, NRXN2 - neurexin 2, PPP3CB - protein phosphatase 3, catalytic subunit, beta isozyme, NRXN3 - neurexin 3, NLGN3 - neuroligin 3]
GO:0051703	intraspecies interaction between organisms	1.99e-06	0.000202	10.52	2164	9	160	7	[MECP2 - methyl cpg binding protein 2 (rett syndrome), NRXN1 - neurexin 1, GRIN1 - glutamate receptor, ionotropic, n-methyl d-aspartate 1, NRXN2 - neurexin 2, PPP3CB - protein phosphatase 3, catalytic subunit, beta isozyme, NRXN3 - neurexin 3, NLGN3 - neuroligin 3]
GO:0060079	regulation of excitatory postsynaptic membrane potential	2.11e-06	0.000211	4.93	2164	17	310	12	[MECP2 - methyl cpg binding protein 2 (rett syndrome), NRXN1 - neurexin 1, GRIN1 - glutamate receptor, ionotropic, n-methyl d-aspartate 1, MEF2C - myocyte enhancer factor 2c, CELF4 - cugbp, elav-like family member 4, GRIK2 - glutamate receptor, ionotropic, kainate 2, ADORA1 - adenosine a1 receptor, PPP3CA - protein phosphatase 3, catalytic subunit, alpha isozyme, RIMS2 - regulating synaptic membr…
GO:0060078	regulation of postsynaptic membrane potential	2.11e-06	0.000208	4.93	2164	17	310	12	[MECP2 - methyl cpg binding protein 2 (rett syndrome), NRXN1 - neurexin 1, GRIN1 - glutamate receptor, ionotropic, n-methyl d-aspartate 1, MEF2C - myocyte enhancer factor 2c, CELF4 - cugbp, elav-like family member 4, GRIK2 - glutamate receptor, ionotropic, kainate 2, ADORA1 - adenosine a1 receptor, PPP3CA - protein phosphatase 3, catalytic subunit, alpha isozyme, RIMS2 - regulating synaptic membr…
GO:0051962	positive regulation of nervous system development	2.19e-06	0.000214	2.14	2164	62	603	37	[MARK2 - map/microtubule affinity-regulating kinase 2, PAX2 - paired box 2, FN1 - fibronectin 1, RAP1A - rap1a, member of ras oncogene family, FGFR1 - fibroblast growth factor receptor 1, NUMB - numb homolog (drosophila), CAMK2B - calcium/calmodulin-dependent protein kinase ii beta, NTRK3 - neurotrophic tyrosine kinase, receptor, type 3, ITGA3 - integrin, alpha 3 (antigen cd49c, alpha 3 subunit o…
GO:0044763	single-organism cellular process	2.29e-06	0.00022	1.14	2164	1273	684	458	[SPTAN1 - spectrin, alpha, non-erythrocytic 1, WAC - ww domain containing adaptor with coiled-coil, ABLIM1 - actin binding lim protein 1, KIF21A - kinesin family member 21a, PPP1R9A - protein phosphatase 1, regulatory subunit 9a, SEPT4 - septin 4, ERP29 - endoplasmic reticulum protein 29, SPAST - spastin, IQSEC3 - iq motif and sec7 domain 3, L3MBTL3 - l(3)mbt-like 3 (drosophila), GK - glycerol ki…
GO:0051705	multi-organism behavior	2.31e-06	0.00022	9.02	2164	12	160	8	[MECP2 - methyl cpg binding protein 2 (rett syndrome), GRIN1 - glutamate receptor, ionotropic, n-methyl d-aspartate 1, NRXN1 - neurexin 1, NRXN2 - neurexin 2, NPAS3 - neuronal pas domain protein 3, PPP3CB - protein phosphatase 3, catalytic subunit, beta isozyme, NRXN3 - neurexin 3, NLGN3 - neuroligin 3]
GO:0022610	biological adhesion	2.53e-06	0.000238	1.75	2164	159	528	68	[FN1 - fibronectin 1, PCDH15 - protocadherin-related 15, PTPRS - protein tyrosine phosphatase, receptor type, s, PTPRT - protein tyrosine phosphatase, receptor type, t, PPFIA2 - protein tyrosine phosphatase, receptor type, f polypeptide (ptprf), interacting protein (liprin), alpha 2, CLSTN1 - calsyntenin 1, NFASC - neurofascin, CTNND1 - catenin (cadherin-associated protein), delta 1, PPFIBP1 - pt…
GO:0046622	positive regulation of organ growth	2.65e-06	0.000246	4.34	2164	10	499	10	[FGFR2 - fibroblast growth factor receptor 2, NRG1 - neuregulin 1, MEF2C - myocyte enhancer factor 2c, RBPJ - recombination signal binding protein for immunoglobulin kappa j region, FGFR1 - fibroblast growth factor receptor 1, YAP1 - yes-associated protein 1, ERBB4 - v-erb-b2 avian erythroblastic leukemia viral oncogene homolog 4, YBX3 - y box binding protein 3, CACNA2D2 - calcium channel, voltag…
GO:0065008	regulation of biological quality	2.72e-06	0.00025	1.47	2164	424	426	123	[SLC4A10 - solute carrier family 4, sodium bicarbonate transporter, member 10, SPTAN1 - spectrin, alpha, non-erythrocytic 1, FN1 - fibronectin 1, ZNF385A - zinc finger protein 385a, SPIRE1 - spire actin nucleation factor 1, APLP2 - amyloid beta (a4) precursor-like protein 2, ATP11C - atpase, class vi, type 11c, PPFIA2 - protein tyrosine phosphatase, receptor type, f polypeptide (ptprf), interacti…
GO:0045595	regulation of cell differentiation	2.78e-06	0.000252	1.62	2164	208	560	87	[MARK2 - map/microtubule affinity-regulating kinase 2, PAX2 - paired box 2, FN1 - fibronectin 1, PTPRO - protein tyrosine phosphatase, receptor type, o, ZNF385A - zinc finger protein 385a, NUMB - numb homolog (drosophila), CAMK2B - calcium/calmodulin-dependent protein kinase ii beta, GOLGA4 - golgin a4, ATP11C - atpase, class vi, type 11c, PBX1 - pre-b-cell leukemia homeobox 1, PTK2B - protein ty…
GO:0051649	establishment of localization in cell	2.83e-06	0.000254	1.54	2164	262	536	100	[FN1 - fibronectin 1, SPIRE1 - spire actin nucleation factor 1, SYNRG - synergin, gamma, DCTN1 - dynactin 1, PPFIA2 - protein tyrosine phosphatase, receptor type, f polypeptide (ptprf), interacting protein (liprin), alpha 2, AGFG1 - arfgap with fg repeats 1, SPAST - spastin, VPS13D - vacuolar protein sorting 13 homolog d (s. cerevisiae), LMAN2L - lectin, mannose-binding 2-like, NDEL1 - nude neuro…
GO:0061024	membrane organization	3.11e-06	0.000276	1.93	2164	122	477	52	[AP1B1 - adaptor-related protein complex 1, beta 1 subunit, TJP1 - tight junction protein 1, GOLGA4 - golgin a4, CAMK2A - calcium/calmodulin-dependent protein kinase ii alpha, ATP11C - atpase, class vi, type 11c, PEX5 - peroxisomal biogenesis factor 5, NFASC - neurofascin, ATG9A - autophagy related 9a, STXBP1 - syntaxin binding protein 1, MYO18A - myosin xviiia, RPN2 - ribophorin ii, NDEL1 - nude…
GO:0051094	positive regulation of developmental process	3.86e-06	0.000339	1.69	2164	167	560	73	[MARK2 - map/microtubule affinity-regulating kinase 2, PAX2 - paired box 2, FN1 - fibronectin 1, ZNF385A - zinc finger protein 385a, BRCA1 - breast cancer 1, early onset, NUMB - numb homolog (drosophila), CAMK2B - calcium/calmodulin-dependent protein kinase ii beta, GOLGA4 - golgin a4, ATP11C - atpase, class vi, type 11c, PTK2B - protein tyrosine kinase 2 beta, PLCB1 - phospholipase c, beta 1 (ph…
GO:0007416	synapse assembly	3.97e-06	0.000345	7.4	2164	10	234	8	[CADM1 - cell adhesion molecule 1, MECP2 - methyl cpg binding protein 2 (rett syndrome), NRXN1 - neurexin 1, NRXN2 - neurexin 2, NRG1 - neuregulin 1, NRXN3 - neurexin 3, NLGN3 - neuroligin 3, NRCAM - neuronal cell adhesion molecule]
GO:1902578	single-organism localization	4.22e-06	0.000362	1.29	2164	442	790	208	[NIPA2 - non imprinted in prader-willi/angelman syndrome 2, KIFAP3 - kinesin-associated protein 3, SPIRE1 - spire actin nucleation factor 1, VPS37A - vacuolar protein sorting 37 homolog a (s. cerevisiae), OS9 - osteosarcoma amplified 9, endoplasmic reticulum lectin, ERP29 - endoplasmic reticulum protein 29, SPAST - spastin, TRPC1 - transient receptor potential cation channel, subfamily c, member …
GO:0045838	positive regulation of membrane potential	4.36e-06	0.000371	11.52	2164	7	161	6	[NRXN1 - neurexin 1, GRIN1 - glutamate receptor, ionotropic, n-methyl d-aspartate 1, RIMS2 - regulating synaptic membrane exocytosis 2, NLGN3 - neuroligin 3, RIMS1 - regulating synaptic membrane exocytosis 1, ANK3 - ankyrin 3, node of ranvier (ankyrin g)]
GO:0010629	negative regulation of gene expression	4.37e-06	0.000367	2.02	2164	187	286	50	[YAF2 - yy1 associated factor 2, FMR1 - fragile x mental retardation 1, ARID4B - at rich interactive domain 4b (rbp1-like), ZMYND11 - zinc finger, mynd-type containing 11, BCOR - bcl6 corepressor, SUPT5H - suppressor of ty 5 homolog (s. cerevisiae), TNRC6B - trinucleotide repeat containing 6b, FOXN3 - forkhead box n3, RLIM - ring finger protein, lim domain interacting, CELF4 - cugbp, elav-like fa…
GO:0038179	neurotrophin signaling pathway	4.91e-06	0.000408	2.14	2164	55	624	34	[FGFR2 - fibroblast growth factor receptor 2, AP2B1 - adaptor-related protein complex 2, beta 1 subunit, MAPKAP1 - mitogen-activated protein kinase associated protein 1, RAP1A - rap1a, member of ras oncogene family, FGFR1 - fibroblast growth factor receptor 1, FGF5 - fibroblast growth factor 5, NTRK3 - neurotrophic tyrosine kinase, receptor, type 3, NTRK2 - neurotrophic tyrosine kinase, receptor,…
GO:0048812	neuron projection morphogenesis	6.15e-06	0.000506	2.7	2164	30	560	21	[FGFR2 - fibroblast growth factor receptor 2, PAX2 - paired box 2, RBFOX2 - rna binding protein, fox-1 homolog (c. elegans) 2, PICALM - phosphatidylinositol binding clathrin assembly protein, DNM2 - dynamin 2, TMEM106B - transmembrane protein 106b, NDEL1 - nude neurodevelopment protein 1-like 1, PARD3 - par-3 partitioning defective 3 homolog (c. elegans), MEF2A - myocyte enhancer factor 2a, MAP2 …
GO:0010646	regulation of cell communication	6.41e-06	0.000522	1.38	2164	424	554	150	[MAPKAP1 - mitogen-activated protein kinase associated protein 1, WAC - ww domain containing adaptor with coiled-coil, PRRX1 - paired related homeobox 1, SNX14 - sorting nexin 14, ZNF385A - zinc finger protein 385a, APLP2 - amyloid beta (a4) precursor-like protein 2, BRCA1 - breast cancer 1, early onset, SEPT4 - septin 4, ENSA - endosulfine alpha, FAM13B - family with sequence similarity 13, memb…
GO:0006325	chromatin organization	6.54e-06	0.000527	2.94	2164	92	200	25	[WAC - ww domain containing adaptor with coiled-coil, TRRAP - transformation/transcription domain-associated protein, ARID4B - at rich interactive domain 4b (rbp1-like), ZMYND11 - zinc finger, mynd-type containing 11, MECP2 - methyl cpg binding protein 2 (rett syndrome), BCOR - bcl6 corepressor, SUPT5H - suppressor of ty 5 homolog (s. cerevisiae), KDM1A - lysine (k)-specific demethylase 1a, SUPT2…
GO:0051239	regulation of multicellular organismal process	7e-06	0.000558	1.48	2164	328	499	112	[MARK2 - map/microtubule affinity-regulating kinase 2, PAX2 - paired box 2, FN1 - fibronectin 1, BRCA1 - breast cancer 1, early onset, ATP11C - atpase, class vi, type 11c, PBX1 - pre-b-cell leukemia homeobox 1, BCOR - bcl6 corepressor, PCBP2 - poly(rc) binding protein 2, APC - adenomatous polyposis coli, MEGF10 - multiple egf-like-domains 10, GTF2I - general transcription factor iii, PPP1R12B - p…
GO:0006397	mRNA processing	7.01e-06	0.000554	3.69	2164	52	203	18	[MBNL1 - muscleblind-like splicing regulator 1, RBM10 - rna binding motif protein 10, PUF60 - poly-u binding splicing factor 60kda, RBFOX2 - rna binding protein, fox-1 homolog (c. elegans) 2, HNRNPC - heterogeneous nuclear ribonucleoprotein c (c1/c2), HNRNPD - heterogeneous nuclear ribonucleoprotein d (au-rich element rna binding protein 1, 37kda), TRA2B - transformer 2 beta homolog (drosophila),…
GO:0038095	Fc-epsilon receptor signaling pathway	7.33e-06	0.000573	2.56	2164	38	534	24	[FGFR2 - fibroblast growth factor receptor 2, MAPKAP1 - mitogen-activated protein kinase associated protein 1, KRAS - kirsten rat sarcoma viral oncogene homolog, PPP3CB - protein phosphatase 3, catalytic subunit, beta isozyme, GAB1 - grb2-associated binding protein 1, PPP3CA - protein phosphatase 3, catalytic subunit, alpha isozyme, FGFR1 - fibroblast growth factor receptor 1, FGF5 - fibroblast g…
GO:0007154	cell communication	8.1e-06	0.000627	1.98	2164	119	432	47	[AP2B1 - adaptor-related protein complex 2, beta 1 subunit, KCNAB2 - potassium voltage-gated channel, shaker-related subfamily, beta member 2, DLG1 - discs, large homolog 1 (drosophila), DLG2 - discs, large homolog 2 (drosophila), FGFR1 - fibroblast growth factor receptor 1, KCNQ4 - potassium voltage-gated channel, kqt-like subfamily, member 4, TJP1 - tight junction protein 1, TAC1 - tachykinin, …
GO:0016568	chromatin modification	8.2e-06	0.000629	2.89	2164	87	215	25	[WAC - ww domain containing adaptor with coiled-coil, TRRAP - transformation/transcription domain-associated protein, ARID4B - at rich interactive domain 4b (rbp1-like), ZMYND11 - zinc finger, mynd-type containing 11, MECP2 - methyl cpg binding protein 2 (rett syndrome), BCOR - bcl6 corepressor, SUPT5H - suppressor of ty 5 homolog (s. cerevisiae), KDM1A - lysine (k)-specific demethylase 1a, ATRX …
GO:0048813	dendrite morphogenesis	8.22e-06	0.000624	3.86	2164	10	560	10	[MEF2A - myocyte enhancer factor 2a, RBFOX2 - rna binding protein, fox-1 homolog (c. elegans) 2, MAP2 - microtubule-associated protein 2, PICALM - phosphatidylinositol binding clathrin assembly protein, RAC1 - ras-related c3 botulinum toxin substrate 1 (rho family, small gtp binding protein rac1), TMEM106B - transmembrane protein 106b, FYN - fyn oncogene related to src, fgr, yes, ITGB1 - integrin…
GO:0048513	organ development	8.28e-06	0.000623	2.04	2164	175	285	47	[CADM1 - cell adhesion molecule 1, ARNT - aryl hydrocarbon receptor nuclear translocator, PITX2 - paired-like homeodomain 2, PICALM - phosphatidylinositol binding clathrin assembly protein, NNAT - neuronatin, MYH10 - myosin, heavy chain 10, non-muscle, PTPRS - protein tyrosine phosphatase, receptor type, s, PTPRU - protein tyrosine phosphatase, receptor type, u, PBX1 - pre-b-cell leukemia homeobo…
GO:0023051	regulation of signaling	8.36e-06	0.000623	1.38	2164	422	554	149	[MAPKAP1 - mitogen-activated protein kinase associated protein 1, PRRX1 - paired related homeobox 1, SNX14 - sorting nexin 14, ZNF385A - zinc finger protein 385a, APLP2 - amyloid beta (a4) precursor-like protein 2, BRCA1 - breast cancer 1, early onset, SEPT4 - septin 4, ENSA - endosulfine alpha, FAM13B - family with sequence similarity 13, member b, RNF14 - ring finger protein 14, FOXM1 - forkhea…
GO:0008380	RNA splicing	9.32e-06	0.000688	3.66	2164	40	251	17	[MBNL1 - muscleblind-like splicing regulator 1, PUF60 - poly-u binding splicing factor 60kda, RBM10 - rna binding motif protein 10, RBFOX2 - rna binding protein, fox-1 homolog (c. elegans) 2, CELF4 - cugbp, elav-like family member 4, HNRNPA1 - heterogeneous nuclear ribonucleoprotein a1, HNRNPC - heterogeneous nuclear ribonucleoprotein c (c1/c2), HNRNPD - heterogeneous nuclear ribonucleoprotein d …
GO:0038093	Fc receptor signaling pathway	9.38e-06	0.000686	2.36	2164	48	534	28	[FGFR2 - fibroblast growth factor receptor 2, MAPKAP1 - mitogen-activated protein kinase associated protein 1, NCKAP1 - nck-associated protein 1, ABI1 - abl-interactor 1, FGFR1 - fibroblast growth factor receptor 1, FGF5 - fibroblast growth factor 5, MALT1 - mucosa associated lymphoid tissue lymphoma translocation gene 1, NFATC3 - nuclear factor of activated t-cells, cytoplasmic, calcineurin-depe…
GO:0007166	cell surface receptor signaling pathway	9.7e-06	0.000703	1.44	2164	375	488	122	[MAPKAP1 - mitogen-activated protein kinase associated protein 1, MARK2 - map/microtubule affinity-regulating kinase 2, GPR64 - g protein-coupled receptor 64, APLP2 - amyloid beta (a4) precursor-like protein 2, APC - adenomatous polyposis coli, BRD8 - bromodomain containing 8, IL1RAP - interleukin 1 receptor accessory protein, BCAR1 - breast cancer anti-estrogen resistance 1, STRADA - ste20-relat…
GO:0000904	cell morphogenesis involved in differentiation	1.01e-05	0.000724	2.21	2164	27	835	23	[TGFBR1 - transforming growth factor, beta receptor 1, FGFR2 - fibroblast growth factor receptor 2, CITED1 - cbp/p300-interacting transactivator, with glu/asp-rich carboxy-terminal domain, 1, VSIG1 - v-set and immunoglobulin domain containing 1, TGFB2 - transforming growth factor, beta 2, PAX2 - paired box 2, BCL11B - b-cell cll/lymphoma 11b (zinc finger protein), FN1 - fibronectin 1, RBPJ - reco…
GO:0044700	single organism signaling	1.22e-05	0.00087	2.04	2164	103	432	42	[AP2B1 - adaptor-related protein complex 2, beta 1 subunit, KCNAB2 - potassium voltage-gated channel, shaker-related subfamily, beta member 2, DLG1 - discs, large homolog 1 (drosophila), DLG2 - discs, large homolog 2 (drosophila), FGFR1 - fibroblast growth factor receptor 1, KCNQ4 - potassium voltage-gated channel, kqt-like subfamily, member 4, TJP1 - tight junction protein 1, TAC1 - tachykinin, …
GO:0023052	signaling	1.22e-05	0.000863	2.04	2164	103	432	42	[AP2B1 - adaptor-related protein complex 2, beta 1 subunit, KCNAB2 - potassium voltage-gated channel, shaker-related subfamily, beta member 2, DLG1 - discs, large homolog 1 (drosophila), DLG2 - discs, large homolog 2 (drosophila), FGFR1 - fibroblast growth factor receptor 1, KCNQ4 - potassium voltage-gated channel, kqt-like subfamily, member 4, TJP1 - tight junction protein 1, TAC1 - tachykinin, …
GO:0031344	regulation of cell projection organization	1.42e-05	0.000995	1.59	2164	88	946	61	[ARAP1 - arfgap with rhogap domain, ankyrin repeat and ph domain 1, TMEM30A - transmembrane protein 30a, NCKAP1 - nck-associated protein 1, MARK2 - map/microtubule affinity-regulating kinase 2, PDLIM5 - pdz and lim domain 5, KATNA1 - katanin p60 (atpase containing) subunit a 1, FN1 - fibronectin 1, CTTN - cortactin, PTPRO - protein tyrosine phosphatase, receptor type, o, MYO3B - myosin iiib, CAMK…
GO:0097105	presynaptic membrane assembly	1.54e-05	0.00107	49.18	2164	3	44	3	[NRXN1 - neurexin 1, PTPRD - protein tyrosine phosphatase, receptor type, d, NLGN3 - neuroligin 3]
GO:0097090	presynaptic membrane organization	1.54e-05	0.00106	49.18	2164	3	44	3	[NRXN1 - neurexin 1, PTPRD - protein tyrosine phosphatase, receptor type, d, NLGN3 - neuroligin 3]
GO:1902580	single-organism cellular localization	1.54e-05	0.00105	1.67	2164	108	734	61	[ATP2A1 - atpase, ca++ transporting, cardiac muscle, fast twitch 1, CAPN3 - calpain 3, (p94), KIFAP3 - kinesin-associated protein 3, SPIRE1 - spire actin nucleation factor 1, INPP5K - inositol polyphosphate-5-phosphatase k, GOLGA4 - golgin a4, DCTN1 - dynactin 1, MAPT - microtubule-associated protein tau, PEX5L - peroxisomal biogenesis factor 5-like, PEX5 - peroxisomal biogenesis factor 5, RERE -…
GO:0045666	positive regulation of neuron differentiation	1.64e-05	0.0011	2.11	2164	41	726	29	[MARK2 - map/microtubule affinity-regulating kinase 2, FN1 - fibronectin 1, FGFR1 - fibroblast growth factor receptor 1, RAP1A - rap1a, member of ras oncogene family, SHOX2 - short stature homeobox 2, ITGA3 - integrin, alpha 3 (antigen cd49c, alpha 3 subunit of vla-3 receptor), NTRK3 - neurotrophic tyrosine kinase, receptor, type 3, CAMK2B - calcium/calmodulin-dependent protein kinase ii beta, GO…
GO:0090304	nucleic acid metabolic process	1.69e-05	0.00113	1.64	2164	449	221	75	[YAF2 - yy1 associated factor 2, WAC - ww domain containing adaptor with coiled-coil, ARID4B - at rich interactive domain 4b (rbp1-like), MED23 - mediator complex subunit 23, ASCC2 - activating signal cointegrator 1 complex subunit 2, ZMYND11 - zinc finger, mynd-type containing 11, SREK1 - splicing regulatory glutamine/lysine-rich protein 1, CDCA7 - cell division cycle associated 7, ZNF821 - zinc…
GO:0031346	positive regulation of cell projection organization	1.78e-05	0.00118	2.21	2164	47	603	29	[NCKAP1 - nck-associated protein 1, MARK2 - map/microtubule affinity-regulating kinase 2, FN1 - fibronectin 1, BCAS3 - breast carcinoma amplified sequence 3, FGFR1 - fibroblast growth factor receptor 1, RAP1A - rap1a, member of ras oncogene family, MYO3B - myosin iiib, NTRK3 - neurotrophic tyrosine kinase, receptor, type 3, ITGA3 - integrin, alpha 3 (antigen cd49c, alpha 3 subunit of vla-3 recept…
GO:0050767	regulation of neurogenesis	1.94e-05	0.00128	1.94	2164	89	539	43	[ARNTL - aryl hydrocarbon receptor nuclear translocator-like, MARK2 - map/microtubule affinity-regulating kinase 2, FN1 - fibronectin 1, BCL11B - b-cell cll/lymphoma 11b (zinc finger protein), FGFR1 - fibroblast growth factor receptor 1, PTPRO - protein tyrosine phosphatase, receptor type, o, NUMB - numb homolog (drosophila), CAMK2B - calcium/calmodulin-dependent protein kinase ii beta, NTRK3 - n…
GO:0010976	positive regulation of neuron projection development	1.99e-05	0.0013	2.43	2164	34	603	23	[ROBO1 - roundabout, axon guidance receptor, homolog 1 (drosophila), MARK2 - map/microtubule affinity-regulating kinase 2, FN1 - fibronectin 1, NDRG4 - ndrg family member 4, FGFR1 - fibroblast growth factor receptor 1, RAP1A - rap1a, member of ras oncogene family, NDEL1 - nude neurodevelopment protein 1-like 1, ITGA3 - integrin, alpha 3 (antigen cd49c, alpha 3 subunit of vla-3 receptor), NTRK3 - …
GO:0034762	regulation of transmembrane transport	2.1e-05	0.00136	2.86	2164	54	308	22	[GRIN1 - glutamate receptor, ionotropic, n-methyl d-aspartate 1, AZIN1 - antizyme inhibitor 1, CLCN3 - chloride channel, voltage-sensitive 3, DLG1 - discs, large homolog 1 (drosophila), KCNQ4 - potassium voltage-gated channel, kqt-like subfamily, member 4, CACNA1G - calcium channel, voltage-dependent, t type, alpha 1g subunit, CAMK2D - calcium/calmodulin-dependent protein kinase ii delta, CACNA2D…
GO:0022603	regulation of anatomical structure morphogenesis	2.12e-05	0.00136	1.76	2164	129	544	57	[MARK2 - map/microtubule affinity-regulating kinase 2, PAX2 - paired box 2, FN1 - fibronectin 1, PTPRO - protein tyrosine phosphatase, receptor type, o, BRCA1 - breast cancer 1, early onset, NUMB - numb homolog (drosophila), CAMK2B - calcium/calmodulin-dependent protein kinase ii beta, GOLGA4 - golgin a4, BCOR - bcl6 corepressor, PTK2B - protein tyrosine kinase 2 beta, CIT - citron (rho-interacti…
GO:0051130	positive regulation of cellular component organization	2.21e-05	0.00141	1.66	2164	135	627	65	[NCKAP1 - nck-associated protein 1, MARK2 - map/microtubule affinity-regulating kinase 2, PAX2 - paired box 2, FN1 - fibronectin 1, TAC1 - tachykinin, precursor 1, SPIRE1 - spire actin nucleation factor 1, BRCA1 - breast cancer 1, early onset, MYO3B - myosin iiib, CAMK2B - calcium/calmodulin-dependent protein kinase ii beta, GOLGA4 - golgin a4, MAPT - microtubule-associated protein tau, PTK2B - p…
GO:0071709	membrane assembly	2.22e-05	0.0014	28.1	2164	7	44	4	[NRXN1 - neurexin 1, PTPRD - protein tyrosine phosphatase, receptor type, d, NLGN3 - neuroligin 3, ANK3 - ankyrin 3, node of ranvier (ankyrin g)]
GO:0048011	neurotrophin TRK receptor signaling pathway	2.24e-05	0.0014	2.09	2164	53	624	32	[FGFR2 - fibroblast growth factor receptor 2, AP2B1 - adaptor-related protein complex 2, beta 1 subunit, MAPKAP1 - mitogen-activated protein kinase associated protein 1, FGFR1 - fibroblast growth factor receptor 1, RAP1A - rap1a, member of ras oncogene family, FGF5 - fibroblast growth factor 5, NTRK2 - neurotrophic tyrosine kinase, receptor, type 2, MEF2A - myocyte enhancer factor 2a, GRB2 - grow…
GO:0030030	cell projection organization	2.25e-05	0.0014	1.67	2164	116	681	61	[ARHGEF28 - rho guanine nucleotide exchange factor (gef) 28, NCKAP1 - nck-associated protein 1, PAX2 - paired box 2, PLEKHA1 - pleckstrin homology domain containing, family a (phosphoinositide binding specific) member 1, WDR35 - wd repeat domain 35, ABI1 - abl-interactor 1, TMEM106B - transmembrane protein 106b, PTPRO - protein tyrosine phosphatase, receptor type, o, ABLIM1 - actin binding lim pr…
GO:0030029	actin filament-based process	2.27e-05	0.0014	1.65	2164	67	959	49	[NCKAP1 - nck-associated protein 1, CAPN3 - calpain 3, (p94), CTTN - cortactin, SPIRE1 - spire actin nucleation factor 1, GSN - gelsolin, INPP5K - inositol polyphosphate-5-phosphatase k, CAMK2D - calcium/calmodulin-dependent protein kinase ii delta, IQSEC2 - iq motif and sec7 domain 2, DIAPH3 - diaphanous-related formin 3, PTK2B - protein tyrosine kinase 2 beta, FLNB - filamin b, beta, PACSIN2 - …
GO:0016310	phosphorylation	2.31e-05	0.00142	1.57	2164	173	639	80	[ERC1 - elks/rab6-interacting/cast family member 1, MARK2 - map/microtubule affinity-regulating kinase 2, ABI1 - abl-interactor 1, WNK1 - wnk lysine deficient protein kinase 1, MYO3B - myosin iiib, CAMK2G - calcium/calmodulin-dependent protein kinase ii gamma, CAMK2D - calcium/calmodulin-dependent protein kinase ii delta, CAMK2B - calcium/calmodulin-dependent protein kinase ii beta, CAMK2A - calc…
GO:0048639	positive regulation of developmental growth	2.46e-05	0.00149	2.69	2164	24	603	18	[FGFR2 - fibroblast growth factor receptor 2, FN1 - fibronectin 1, YAP1 - yes-associated protein 1, FGFR1 - fibroblast growth factor receptor 1, RBPJ - recombination signal binding protein for immunoglobulin kappa j region, NDEL1 - nude neurodevelopment protein 1-like 1, CACNA2D2 - calcium channel, voltage-dependent, alpha 2/delta subunit 2, NTRK3 - neurotrophic tyrosine kinase, receptor, type 3,…
GO:0044765	single-organism transport	2.54e-05	0.00153	1.28	2164	401	790	188	[NIPA2 - non imprinted in prader-willi/angelman syndrome 2, SLC4A10 - solute carrier family 4, sodium bicarbonate transporter, member 10, FN1 - fibronectin 1, KCNAB2 - potassium voltage-gated channel, shaker-related subfamily, beta member 2, KIFAP3 - kinesin-associated protein 3, SPIRE1 - spire actin nucleation factor 1, INPP5K - inositol polyphosphate-5-phosphatase k, VPS37A - vacuolar protein s…
GO:0007611	learning or memory	2.65e-05	0.00158	2.11	2164	47	655	30	[TAC1 - tachykinin, precursor 1, ATXN1 - ataxin 1, ZNF385A - zinc finger protein 385a, ITGA3 - integrin, alpha 3 (antigen cd49c, alpha 3 subunit of vla-3 receptor), NTRK2 - neurotrophic tyrosine kinase, receptor, type 2, MECP2 - methyl cpg binding protein 2 (rett syndrome), NRXN1 - neurexin 1, NRXN2 - neurexin 2, SLC24A2 - solute carrier family 24 (sodium/potassium/calcium exchanger), member 2, A…
GO:0045927	positive regulation of growth	2.65e-05	0.00157	2.59	2164	33	531	21	[FGFR2 - fibroblast growth factor receptor 2, TGFB2 - transforming growth factor, beta 2, FN1 - fibronectin 1, RBPJ - recombination signal binding protein for immunoglobulin kappa j region, FGFR1 - fibroblast growth factor receptor 1, YAP1 - yes-associated protein 1, NDEL1 - nude neurodevelopment protein 1-like 1, CACNA2D2 - calcium channel, voltage-dependent, alpha 2/delta subunit 2, NTRK3 - neu…
GO:0000377	RNA splicing, via transesterification reactions with bulged adenosine as nucleophile	2.72e-05	0.0016	10.09	2164	19	79	7	[MBNL1 - muscleblind-like splicing regulator 1, PCBP2 - poly(rc) binding protein 2, SYNCRIP - synaptotagmin binding, cytoplasmic rna interacting protein, HNRNPC - heterogeneous nuclear ribonucleoprotein c (c1/c2), HNRNPR - heterogeneous nuclear ribonucleoprotein r, HNRNPD - heterogeneous nuclear ribonucleoprotein d (au-rich element rna binding protein 1, 37kda), TRA2B - transformer 2 beta homolog…
GO:0000398	mRNA splicing, via spliceosome	2.72e-05	0.00159	10.09	2164	19	79	7	[MBNL1 - muscleblind-like splicing regulator 1, PCBP2 - poly(rc) binding protein 2, SYNCRIP - synaptotagmin binding, cytoplasmic rna interacting protein, HNRNPC - heterogeneous nuclear ribonucleoprotein c (c1/c2), HNRNPR - heterogeneous nuclear ribonucleoprotein r, HNRNPD - heterogeneous nuclear ribonucleoprotein d (au-rich element rna binding protein 1, 37kda), TRA2B - transformer 2 beta homolog…
GO:0002768	immune response-regulating cell surface receptor signaling pathway	2.73e-05	0.00158	2.12	2164	63	534	33	[FGFR2 - fibroblast growth factor receptor 2, MAPKAP1 - mitogen-activated protein kinase associated protein 1, NCKAP1 - nck-associated protein 1, PLEKHA1 - pleckstrin homology domain containing, family a (phosphoinositide binding specific) member 1, ABI1 - abl-interactor 1, FGFR1 - fibroblast growth factor receptor 1, FGF5 - fibroblast growth factor 5, MALT1 - mucosa associated lymphoid tissue ly…
GO:0010975	regulation of neuron projection development	2.74e-05	0.00158	1.65	2164	63	978	47	[TMEM30A - transmembrane protein 30a, PDLIM5 - pdz and lim domain 5, MARK2 - map/microtubule affinity-regulating kinase 2, KATNA1 - katanin p60 (atpase containing) subunit a 1, CTTN - cortactin, FN1 - fibronectin 1, FGFR1 - fibroblast growth factor receptor 1, RAP1A - rap1a, member of ras oncogene family, PTPRO - protein tyrosine phosphatase, receptor type, o, SHOX2 - short stature homeobox 2, NT…
GO:0022604	regulation of cell morphogenesis	2.85e-05	0.00163	1.59	2164	82	946	57	[ARAP1 - arfgap with rhogap domain, ankyrin repeat and ph domain 1, MARK2 - map/microtubule affinity-regulating kinase 2, PDLIM5 - pdz and lim domain 5, PAX2 - paired box 2, CTTN - cortactin, FN1 - fibronectin 1, PTPRO - protein tyrosine phosphatase, receptor type, o, CAMK2B - calcium/calmodulin-dependent protein kinase ii beta, SPP1 - secreted phosphoprotein 1, GOLGA4 - golgin a4, ANXA7 - annexi…
GO:0048519	negative regulation of biological process	2.9e-05	0.00165	1.22	2164	611	749	259	[MAPKAP1 - mitogen-activated protein kinase associated protein 1, YAF2 - yy1 associated factor 2, WAC - ww domain containing adaptor with coiled-coil, SPTAN1 - spectrin, alpha, non-erythrocytic 1, GFRA2 - gdnf family receptor alpha 2, PRRX1 - paired related homeobox 1, KIFAP3 - kinesin-associated protein 3, BRCA1 - breast cancer 1, early onset, OS9 - osteosarcoma amplified 9, endoplasmic reticulu…
GO:0035556	intracellular signal transduction	2.9e-05	0.00164	1.35	2164	234	920	134	[ARAP1 - arfgap with rhogap domain, ankyrin repeat and ph domain 1, MAPKAP1 - mitogen-activated protein kinase associated protein 1, AGAP1 - arfgap with gtpase domain, ankyrin repeat and ph domain 1, MARK2 - map/microtubule affinity-regulating kinase 2, IL18 - interleukin 18 (interferon-gamma-inducing factor), PAX2 - paired box 2, ELK1 - elk1, member of ets oncogene family, BRCA1 - breast cancer …
GO:0050807	regulation of synapse organization	3.03e-05	0.0017	4.17	2164	15	381	11	[MECP2 - methyl cpg binding protein 2 (rett syndrome), NRXN1 - neurexin 1, GRIN1 - glutamate receptor, ionotropic, n-methyl d-aspartate 1, MEF2C - myocyte enhancer factor 2c, NRXN3 - neurexin 3, MUSK - muscle, skeletal, receptor tyrosine kinase, NLGN3 - neuroligin 3, CTNNA2 - catenin (cadherin-associated protein), alpha 2, PTK2 - protein tyrosine kinase 2, LPHN1 - latrophilin 1, CAMK2B - calcium/…
GO:0016071	mRNA metabolic process	3.41e-05	0.00189	5.09	2164	63	81	12	[MBNL1 - muscleblind-like splicing regulator 1, PUF60 - poly-u binding splicing factor 60kda, RBFOX2 - rna binding protein, fox-1 homolog (c. elegans) 2, PCBP2 - poly(rc) binding protein 2, HNRNPC - heterogeneous nuclear ribonucleoprotein c (c1/c2), CSDE1 - cold shock domain containing e1, rna-binding, SYNCRIP - synaptotagmin binding, cytoplasmic rna interacting protein, HNRNPD - heterogeneous nu…
GO:0007267	cell-cell signaling	3.41e-05	0.00188	2.04	2164	96	432	39	[AP2B1 - adaptor-related protein complex 2, beta 1 subunit, KCNAB2 - potassium voltage-gated channel, shaker-related subfamily, beta member 2, DLG1 - discs, large homolog 1 (drosophila), KCNQ4 - potassium voltage-gated channel, kqt-like subfamily, member 4, TJP1 - tight junction protein 1, FGFR1 - fibroblast growth factor receptor 1, DLG2 - discs, large homolog 2 (drosophila), TAC1 - tachykinin, …
GO:0051966	regulation of synaptic transmission, glutamatergic	3.62e-05	0.00199	2.68	2164	15	755	14	[GRIK2 - glutamate receptor, ionotropic, kainate 2, GRM1 - glutamate receptor, metabotropic 1, NTRK2 - neurotrophic tyrosine kinase, receptor, type 2, NRXN1 - neurexin 1, GRM7 - glutamate receptor, metabotropic 7, MEF2C - myocyte enhancer factor 2c, GRM4 - glutamate receptor, metabotropic 4, PTK2B - protein tyrosine kinase 2 beta, ADORA1 - adenosine a1 receptor, GRM5 - glutamate receptor, metabot…
GO:0032990	cell part morphogenesis	3.63e-05	0.00198	2.09	2164	44	681	29	[ARHGEF28 - rho guanine nucleotide exchange factor (gef) 28, FGFR2 - fibroblast growth factor receptor 2, ABI1 - abl-interactor 1, PAX2 - paired box 2, PICALM - phosphatidylinositol binding clathrin assembly protein, TMEM106B - transmembrane protein 106b, MEF2A - myocyte enhancer factor 2a, COL4A3BP - collagen, type iv, alpha 3 (goodpasture antigen) binding protein, MAP2 - microtubule-associated …
GO:0048169	regulation of long-term neuronal synaptic plasticity	3.65e-05	0.00197	5.58	2164	10	310	8	[GRIN1 - glutamate receptor, ionotropic, n-methyl d-aspartate 1, KRAS - kirsten rat sarcoma viral oncogene homolog, GRIK2 - glutamate receptor, ionotropic, kainate 2, GRM5 - glutamate receptor, metabotropic 5, RIMS1 - regulating synaptic membrane exocytosis 1, NF1 - neurofibromin 1, NPTN - neuroplastin, CAMK2B - calcium/calmodulin-dependent protein kinase ii beta]
GO:0044802	single-organism membrane organization	3.69e-05	0.00198	1.97	2164	95	475	41	[DLG1 - discs, large homolog 1 (drosophila), DLG2 - discs, large homolog 2 (drosophila), MYH10 - myosin, heavy chain 10, non-muscle, VAPA - vamp (vesicle-associated membrane protein)-associated protein a, 33kda, GOLGA4 - golgin a4, CAMK2A - calcium/calmodulin-dependent protein kinase ii alpha, ATP11C - atpase, class vi, type 11c, NRXN1 - neurexin 1, NRXN2 - neurexin 2, PEX5 - peroxisomal biogenes…
GO:0045664	regulation of neuron differentiation	3.78e-05	0.00202	1.91	2164	75	603	40	[MARK2 - map/microtubule affinity-regulating kinase 2, FN1 - fibronectin 1, BCL11B - b-cell cll/lymphoma 11b (zinc finger protein), RAP1A - rap1a, member of ras oncogene family, FGFR1 - fibroblast growth factor receptor 1, PTPRO - protein tyrosine phosphatase, receptor type, o, CAMK2B - calcium/calmodulin-dependent protein kinase ii beta, NTRK3 - neurotrophic tyrosine kinase, receptor, type 3, IT…
GO:0007169	transmembrane receptor protein tyrosine kinase signaling pathway	4.01e-05	0.00213	1.63	2164	125	681	64	[ARHGEF28 - rho guanine nucleotide exchange factor (gef) 28, MAPKAP1 - mitogen-activated protein kinase associated protein 1, NCKAP1 - nck-associated protein 1, AP2B1 - adaptor-related protein complex 2, beta 1 subunit, PLEKHA1 - pleckstrin homology domain containing, family a (phosphoinositide binding specific) member 1, ABI1 - abl-interactor 1, PTPRT - protein tyrosine phosphatase, receptor typ…
GO:0045597	positive regulation of cell differentiation	4.02e-05	0.00212	1.81	2164	126	483	51	[MARK2 - map/microtubule affinity-regulating kinase 2, PAX2 - paired box 2, FN1 - fibronectin 1, ZNF385A - zinc finger protein 385a, NUMB - numb homolog (drosophila), CAMK2B - calcium/calmodulin-dependent protein kinase ii beta, GOLGA4 - golgin a4, ATP11C - atpase, class vi, type 11c, PTK2B - protein tyrosine kinase 2 beta, CTNNA2 - catenin (cadherin-associated protein), alpha 2, APC - adenomatou…
GO:0048523	negative regulation of cellular process	4.06e-05	0.00212	1.29	2164	555	561	186	[YAF2 - yy1 associated factor 2, MAPKAP1 - mitogen-activated protein kinase associated protein 1, FMR1 - fragile x mental retardation 1, SPTAN1 - spectrin, alpha, non-erythrocytic 1, WAC - ww domain containing adaptor with coiled-coil, PAX2 - paired box 2, PRRX1 - paired related homeobox 1, SNX14 - sorting nexin 14, ZNF385A - zinc finger protein 385a, BRCA1 - breast cancer 1, early onset, APLP2 -…
GO:0048017	inositol lipid-mediated signaling	4.08e-05	0.00212	2.12	2164	28	840	23	[FGFR2 - fibroblast growth factor receptor 2, PDGFA - platelet-derived growth factor alpha polypeptide, MAPKAP1 - mitogen-activated protein kinase associated protein 1, PLEKHA1 - pleckstrin homology domain containing, family a (phosphoinositide binding specific) member 1, GAB1 - grb2-associated binding protein 1, FGFR1 - fibroblast growth factor receptor 1, PLCH1 - phospholipase c, eta 1, GSN - g…
GO:0048015	phosphatidylinositol-mediated signaling	4.08e-05	0.00211	2.12	2164	28	840	23	[PDGFA - platelet-derived growth factor alpha polypeptide, FGFR2 - fibroblast growth factor receptor 2, MAPKAP1 - mitogen-activated protein kinase associated protein 1, PLEKHA1 - pleckstrin homology domain containing, family a (phosphoinositide binding specific) member 1, GAB1 - grb2-associated binding protein 1, FGFR1 - fibroblast growth factor receptor 1, PLCH1 - phospholipase c, eta 1, PI4KB -…
GO:0000375	RNA splicing, via transesterification reactions	4.08e-05	0.00209	9.59	2164	20	79	7	[MBNL1 - muscleblind-like splicing regulator 1, PCBP2 - poly(rc) binding protein 2, SYNCRIP - synaptotagmin binding, cytoplasmic rna interacting protein, HNRNPC - heterogeneous nuclear ribonucleoprotein c (c1/c2), HNRNPR - heterogeneous nuclear ribonucleoprotein r, HNRNPD - heterogeneous nuclear ribonucleoprotein d (au-rich element rna binding protein 1, 37kda), TRA2B - transformer 2 beta homolog…
GO:0050890	cognition	4.25e-05	0.00216	1.97	2164	55	679	34	[TAC1 - tachykinin, precursor 1, ZNF385A - zinc finger protein 385a, ATXN1 - ataxin 1, ITGA3 - integrin, alpha 3 (antigen cd49c, alpha 3 subunit of vla-3 receptor), NTRK2 - neurotrophic tyrosine kinase, receptor, type 2, MECP2 - methyl cpg binding protein 2 (rett syndrome), NRXN1 - neurexin 1, NRXN2 - neurexin 2, SLC24A2 - solute carrier family 24 (sodium/potassium/calcium exchanger), member 2, A…
GO:0032879	regulation of localization	4.64e-05	0.00235	1.41	2164	328	552	118	[KCNAB2 - potassium voltage-gated channel, shaker-related subfamily, beta member 2, ENSA - endosulfine alpha, PLCB1 - phospholipase c, beta 1 (phosphoinositide-specific), TRPC1 - transient receptor potential cation channel, subfamily c, member 1, APC - adenomatous polyposis coli, RAB3GAP1 - rab3 gtpase activating protein subunit 1 (catalytic), TENM1 - teneurin transmembrane protein 1, G3BP2 - gtp…
GO:0034654	nucleobase-containing compound biosynthetic process	4.8e-05	0.00241	1.63	2164	335	286	72	[YAF2 - yy1 associated factor 2, WAC - ww domain containing adaptor with coiled-coil, HSF2 - heat shock transcription factor 2, MED23 - mediator complex subunit 23, ARID4B - at rich interactive domain 4b (rbp1-like), ASCC2 - activating signal cointegrator 1 complex subunit 2, ZMYND11 - zinc finger, mynd-type containing 11, CDCA7 - cell division cycle associated 7, ZNF821 - zinc finger protein 821…
GO:0016573	histone acetylation	4.98e-05	0.00249	5.66	2164	16	215	9	[MECP2 - methyl cpg binding protein 2 (rett syndrome), SMARCA4 - swi/snf related, matrix associated, actin dependent regulator of chromatin, subfamily a, member 4, BRD8 - bromodomain containing 8, TRRAP - transformation/transcription domain-associated protein, LEF1 - lymphoid enhancer-binding factor 1, MORF4L1 - mortality factor 4 like 1, CREBBP - creb binding protein, ATF2 - activating transcrip…
GO:2000463	positive regulation of excitatory postsynaptic membrane potential	5.01e-05	0.00249	11.2	2164	6	161	5	[GRIN1 - glutamate receptor, ionotropic, n-methyl d-aspartate 1, NRXN1 - neurexin 1, RIMS2 - regulating synaptic membrane exocytosis 2, RIMS1 - regulating synaptic membrane exocytosis 1, NLGN3 - neuroligin 3]
GO:0051965	positive regulation of synapse assembly	5.82e-05	0.00287	18.22	2164	5	95	4	[MECP2 - methyl cpg binding protein 2 (rett syndrome), NRXN1 - neurexin 1, NRXN3 - neurexin 3, NLGN3 - neuroligin 3]
GO:0034765	regulation of ion transmembrane transport	6.02e-05	0.00296	2.78	2164	53	308	21	[GRIN1 - glutamate receptor, ionotropic, n-methyl d-aspartate 1, CLCN3 - chloride channel, voltage-sensitive 3, DLG1 - discs, large homolog 1 (drosophila), KCNQ4 - potassium voltage-gated channel, kqt-like subfamily, member 4, CACNA1G - calcium channel, voltage-dependent, t type, alpha 1g subunit, CAMK2D - calcium/calmodulin-dependent protein kinase ii delta, CACNA2D2 - calcium channel, voltage-d…
GO:0006475	internal protein amino acid acetylation	6.38e-05	0.00311	4.75	2164	17	268	10	[MECP2 - methyl cpg binding protein 2 (rett syndrome), SMARCA4 - swi/snf related, matrix associated, actin dependent regulator of chromatin, subfamily a, member 4, BRD8 - bromodomain containing 8, TRRAP - transformation/transcription domain-associated protein, LEF1 - lymphoid enhancer-binding factor 1, MORF4L1 - mortality factor 4 like 1, CREBBP - creb binding protein, BAG6 - bcl2-associated atha…
GO:0018393	internal peptidyl-lysine acetylation	6.38e-05	0.00309	4.75	2164	17	268	10	[MECP2 - methyl cpg binding protein 2 (rett syndrome), SMARCA4 - swi/snf related, matrix associated, actin dependent regulator of chromatin, subfamily a, member 4, BRD8 - bromodomain containing 8, TRRAP - transformation/transcription domain-associated protein, LEF1 - lymphoid enhancer-binding factor 1, MORF4L1 - mortality factor 4 like 1, CREBBP - creb binding protein, BAG6 - bcl2-associated atha…
GO:0044271	cellular nitrogen compound biosynthetic process	6.45e-05	0.00311	1.6	2164	350	286	74	[YAF2 - yy1 associated factor 2, WAC - ww domain containing adaptor with coiled-coil, HSF2 - heat shock transcription factor 2, MED23 - mediator complex subunit 23, ARID4B - at rich interactive domain 4b (rbp1-like), ASCC2 - activating signal cointegrator 1 complex subunit 2, ZMYND11 - zinc finger, mynd-type containing 11, CDCA7 - cell division cycle associated 7, ZNF821 - zinc finger protein 821…
GO:0034613	cellular protein localization	6.55e-05	0.00314	1.48	2164	105	991	71	[TMEM30A - transmembrane protein 30a, CAPN3 - calpain 3, (p94), VAMP7 - vesicle-associated membrane protein 7, SYK - spleen tyrosine kinase, INPP5K - inositol polyphosphate-5-phosphatase k, GOLGA4 - golgin a4, PEX5L - peroxisomal biogenesis factor 5-like, PEX5 - peroxisomal biogenesis factor 5, RERE - arginine-glutamic acid dipeptide (re) repeats, PACSIN2 - protein kinase c and casein kinase subs…
GO:0010720	positive regulation of cell development	7.36e-05	0.0035	1.92	2164	69	603	37	[MARK2 - map/microtubule affinity-regulating kinase 2, PAX2 - paired box 2, FN1 - fibronectin 1, RAP1A - rap1a, member of ras oncogene family, FGFR1 - fibroblast growth factor receptor 1, NUMB - numb homolog (drosophila), CAMK2B - calcium/calmodulin-dependent protein kinase ii beta, ITGA3 - integrin, alpha 3 (antigen cd49c, alpha 3 subunit of vla-3 receptor), NTRK3 - neurotrophic tyrosine kinase,…
GO:0016570	histone modification	7.56e-05	0.00357	3.43	2164	47	215	16	[WAC - ww domain containing adaptor with coiled-coil, BRD8 - bromodomain containing 8, SMARCA4 - swi/snf related, matrix associated, actin dependent regulator of chromatin, subfamily a, member 4, TRRAP - transformation/transcription domain-associated protein, ARID4B - at rich interactive domain 4b (rbp1-like), PHF8 - phd finger protein 8, USP15 - ubiquitin specific peptidase 15, MECP2 - methyl cp…
GO:0007158	neuron cell-cell adhesion	7.8e-05	0.00367	13.52	2164	4	160	4	[NRXN1 - neurexin 1, NRXN2 - neurexin 2, NRXN3 - neurexin 3, NLGN3 - neuroligin 3]
GO:0010769	regulation of cell morphogenesis involved in differentiation	8.12e-05	0.00379	2.18	2164	52	535	28	[MARK2 - map/microtubule affinity-regulating kinase 2, PAX2 - paired box 2, AP1AR - adaptor-related protein complex 1 associated regulatory protein, FN1 - fibronectin 1, PTPRO - protein tyrosine phosphatase, receptor type, o, NTRK3 - neurotrophic tyrosine kinase, receptor, type 3, CAMK2B - calcium/calmodulin-dependent protein kinase ii beta, NTRK2 - neurotrophic tyrosine kinase, receptor, type 2,…
GO:0070727	cellular macromolecule localization	8.17e-05	0.0038	1.46	2164	109	991	73	[TMEM30A - transmembrane protein 30a, VAMP7 - vesicle-associated membrane protein 7, CAPN3 - calpain 3, (p94), SYK - spleen tyrosine kinase, ZNF385A - zinc finger protein 385a, INPP5K - inositol polyphosphate-5-phosphatase k, GOLGA4 - golgin a4, PEX5L - peroxisomal biogenesis factor 5-like, PEX5 - peroxisomal biogenesis factor 5, RERE - arginine-glutamic acid dipeptide (re) repeats, PACSIN2 - pro…
GO:0007165	signal transduction	8.31e-05	0.00384	1.27	2164	636	535	199	[MAPKAP1 - mitogen-activated protein kinase associated protein 1, MARK2 - map/microtubule affinity-regulating kinase 2, GPR64 - g protein-coupled receptor 64, BRCA1 - breast cancer 1, early onset, PPP1R9A - protein phosphatase 1, regulatory subunit 9a, FAM13B - family with sequence similarity 13, member b, RNF14 - ring finger protein 14, BRD8 - bromodomain containing 8, PPP1R12A - protein phospha…
GO:0007610	behavior	8.36e-05	0.00384	1.7	2164	81	755	48	[TAC1 - tachykinin, precursor 1, ZNF385A - zinc finger protein 385a, ATXN1 - ataxin 1, APLP2 - amyloid beta (a4) precursor-like protein 2, ITGA3 - integrin, alpha 3 (antigen cd49c, alpha 3 subunit of vla-3 receptor), NTRK2 - neurotrophic tyrosine kinase, receptor, type 2, ANXA7 - annexin a7, MECP2 - methyl cpg binding protein 2 (rett syndrome), NRXN1 - neurexin 1, NRXN2 - neurexin 2, GABRG2 - gam…
GO:2000113	negative regulation of cellular macromolecule biosynthetic process	8.8e-05	0.00402	1.94	2164	172	286	44	[PITX2 - paired-like homeodomain 2, YAF2 - yy1 associated factor 2, FMR1 - fragile x mental retardation 1, FGFR1 - fibroblast growth factor receptor 1, ZMYND11 - zinc finger, mynd-type containing 11, MECP2 - methyl cpg binding protein 2 (rett syndrome), BCLAF1 - bcl2-associated transcription factor 1, FXR1 - fragile x mental retardation, autosomal homolog 1, BCOR - bcl6 corepressor, MEF2C - myocy…
GO:0009887	organ morphogenesis	9.2e-05	0.00417	1.6	2164	64	992	47	[PDGFA - platelet-derived growth factor alpha polypeptide, FGFR2 - fibroblast growth factor receptor 2, NCKAP1 - nck-associated protein 1, PITX2 - paired-like homeodomain 2, MFN2 - mitofusin 2, PLEKHA1 - pleckstrin homology domain containing, family a (phosphoinositide binding specific) member 1, PAX2 - paired box 2, BCL11B - b-cell cll/lymphoma 11b (zinc finger protein), PRRX1 - paired related h…
GO:0022607	cellular component assembly	9.74e-05	0.0044	1.46	2164	273	522	96	[NCKAP1 - nck-associated protein 1, WDR35 - wd repeat domain 35, FN1 - fibronectin 1, KCNAB2 - potassium voltage-gated channel, shaker-related subfamily, beta member 2, TJP1 - tight junction protein 1, ATG16L1 - autophagy related 16-like 1 (s. cerevisiae), PTPRO - protein tyrosine phosphatase, receptor type, o, SPIRE1 - spire actin nucleation factor 1, ABLIM1 - actin binding lim protein 1, CAMK2G…
GO:0016569	covalent chromatin modification	0.0001	0.0045	3.36	2164	48	215	16	[WAC - ww domain containing adaptor with coiled-coil, SMARCA4 - swi/snf related, matrix associated, actin dependent regulator of chromatin, subfamily a, member 4, BRD8 - bromodomain containing 8, TRRAP - transformation/transcription domain-associated protein, ARID4B - at rich interactive domain 4b (rbp1-like), PHF8 - phd finger protein 8, USP15 - ubiquitin specific peptidase 15, MECP2 - methyl cp…
GO:0046578	regulation of Ras protein signal transduction	0.000112	0.005	2.76	2164	20	588	15	[MAPKAP1 - mitogen-activated protein kinase associated protein 1, KRAS - kirsten rat sarcoma viral oncogene homolog, CAMK2D - calcium/calmodulin-dependent protein kinase ii delta, IQSEC2 - iq motif and sec7 domain 2, ITGA3 - integrin, alpha 3 (antigen cd49c, alpha 3 subunit of vla-3 receptor), ARRB1 - arrestin, beta 1, MADD - map-kinase activating death domain, NRG1 - neuregulin 1, RAC1 - ras-rel…
GO:0032940	secretion by cell	0.000114	0.00504	3.41	2164	59	172	16	[STXBP1 - syntaxin binding protein 1, PPP3CB - protein phosphatase 3, catalytic subunit, beta isozyme, FN1 - fibronectin 1, SMAD2 - smad family member 2, MYH10 - myosin, heavy chain 10, non-muscle, CADPS - ca++-dependent secretion activator, CAMK2G - calcium/calmodulin-dependent protein kinase ii gamma, RIMS1 - regulating synaptic membrane exocytosis 1, MECP2 - methyl cpg binding protein 2 (rett …
GO:0030278	regulation of ossification	0.000115	0.00506	2.65	2164	25	555	17	[FGFR2 - fibroblast growth factor receptor 2, TGFB2 - transforming growth factor, beta 2, SUCO - sun domain containing ossification factor, RBPJ - recombination signal binding protein for immunoglobulin kappa j region, NELL1 - nel-like 1 (chicken), TAC1 - tachykinin, precursor 1, TP63 - tumor protein p63, RUNX2 - runt-related transcription factor 2, SMURF1 - smad specific e3 ubiquitin protein lig…
GO:0050769	positive regulation of neurogenesis	0.000117	0.00514	1.88	2164	54	726	34	[MARK2 - map/microtubule affinity-regulating kinase 2, FN1 - fibronectin 1, RAP1A - rap1a, member of ras oncogene family, FGFR1 - fibroblast growth factor receptor 1, NUMB - numb homolog (drosophila), SHOX2 - short stature homeobox 2, CAMK2B - calcium/calmodulin-dependent protein kinase ii beta, NTRK3 - neurotrophic tyrosine kinase, receptor, type 3, ITGA3 - integrin, alpha 3 (antigen cd49c, alph…
GO:0035019	somatic stem cell maintenance	0.000117	0.00512	4.53	2164	7	478	7	[TCF7L2 - transcription factor 7-like 2 (t-cell specific, hmg-box), LDB2 - lim domain binding 2, PBX1 - pre-b-cell leukemia homeobox 1, RBPJ - recombination signal binding protein for immunoglobulin kappa j region, SMAD2 - smad family member 2, YAP1 - yes-associated protein 1, APC - adenomatous polyposis coli]
GO:0034645	cellular macromolecule biosynthetic process	0.00012	0.00521	1.7	2164	335	221	58	[YAF2 - yy1 associated factor 2, WAC - ww domain containing adaptor with coiled-coil, ARID4B - at rich interactive domain 4b (rbp1-like), ASCC2 - activating signal cointegrator 1 complex subunit 2, ZMYND11 - zinc finger, mynd-type containing 11, CDCA7 - cell division cycle associated 7, ZNF821 - zinc finger protein 821, PBX1 - pre-b-cell leukemia homeobox 1, BCOR - bcl6 corepressor, RNF14 - ring …
GO:0048638	regulation of developmental growth	0.000125	0.0054	2.15	2164	43	610	26	[FGFR2 - fibroblast growth factor receptor 2, FN1 - fibronectin 1, FGFR1 - fibroblast growth factor receptor 1, RBPJ - recombination signal binding protein for immunoglobulin kappa j region, NTRK3 - neurotrophic tyrosine kinase, receptor, type 3, GOLGA4 - golgin a4, MAPT - microtubule-associated protein tau, MEF2C - myocyte enhancer factor 2c, PLCB1 - phospholipase c, beta 1 (phosphoinositide-spe…
GO:0051240	positive regulation of multicellular organismal process	0.000127	0.00543	1.59	2164	194	499	71	[MARK2 - map/microtubule affinity-regulating kinase 2, PAX2 - paired box 2, FN1 - fibronectin 1, TAC1 - tachykinin, precursor 1, BRCA1 - breast cancer 1, early onset, NUMB - numb homolog (drosophila), CAMK2D - calcium/calmodulin-dependent protein kinase ii delta, CAMK2B - calcium/calmodulin-dependent protein kinase ii beta, GOLGA4 - golgin a4, ATP11C - atpase, class vi, type 11c, PTK2B - protein …
GO:0042476	odontogenesis	0.000127	0.00542	3.13	2164	18	499	13	[FGFR2 - fibroblast growth factor receptor 2, PITX2 - paired-like homeodomain 2, TGFB2 - transforming growth factor, beta 2, BCL11B - b-cell cll/lymphoma 11b (zinc finger protein), TP63 - tumor protein p63, RUNX2 - runt-related transcription factor 2, TCF7L2 - transcription factor 7-like 2 (t-cell specific, hmg-box), BCOR - bcl6 corepressor, NFIC - nuclear factor i/c (ccaat-binding transcription …
GO:0016477	cell migration	0.000128	0.00545	1.74	2164	116	535	50	[NCKAP1 - nck-associated protein 1, MARK2 - map/microtubule affinity-regulating kinase 2, FN1 - fibronectin 1, PTPRO - protein tyrosine phosphatase, receptor type, o, PTK2B - protein tyrosine kinase 2 beta, APBB2 - amyloid beta (a4) precursor protein-binding, family b, member 2, CTNNA2 - catenin (cadherin-associated protein), alpha 2, APC - adenomatous polyposis coli, MYO18A - myosin xviiia, KRAS…
GO:0018394	peptidyl-lysine acetylation	0.000132	0.00556	4.49	2164	18	268	10	[MECP2 - methyl cpg binding protein 2 (rett syndrome), SMARCA4 - swi/snf related, matrix associated, actin dependent regulator of chromatin, subfamily a, member 4, BRD8 - bromodomain containing 8, TRRAP - transformation/transcription domain-associated protein, LEF1 - lymphoid enhancer-binding factor 1, MORF4L1 - mortality factor 4 like 1, CREBBP - creb binding protein, BAG6 - bcl2-associated atha…
GO:0030198	extracellular matrix organization	0.000136	0.0057	2.11	2164	57	521	29	[FN1 - fibronectin 1, APLP2 - amyloid beta (a4) precursor-like protein 2, PTPRS - protein tyrosine phosphatase, receptor type, s, NRXN1 - neurexin 1, COL2A1 - collagen, type ii, alpha 1, COL25A1 - collagen, type xxv, alpha 1, CASK - calcium/calmodulin-dependent serine protein kinase (maguk family), ITGB1 - integrin, beta 1 (fibronectin receptor, beta polypeptide, antigen cd29 includes mdf2, msk12…
GO:0098602	single organism cell adhesion	0.00014	0.00585	2.6	2164	62	295	22	[STXBP1 - syntaxin binding protein 1, PPP3CB - protein phosphatase 3, catalytic subunit, beta isozyme, FN1 - fibronectin 1, PPP3CA - protein phosphatase 3, catalytic subunit, alpha isozyme, DLG1 - discs, large homolog 1 (drosophila), RUNX2 - runt-related transcription factor 2, FERMT2 - fermitin family member 2, PTPRU - protein tyrosine phosphatase, receptor type, u, NRXN1 - neurexin 1, NRXN2 - n…
GO:0019438	aromatic compound biosynthetic process	0.000142	0.00589	1.58	2164	345	286	72	[YAF2 - yy1 associated factor 2, WAC - ww domain containing adaptor with coiled-coil, HSF2 - heat shock transcription factor 2, MED23 - mediator complex subunit 23, ARID4B - at rich interactive domain 4b (rbp1-like), ASCC2 - activating signal cointegrator 1 complex subunit 2, ZMYND11 - zinc finger, mynd-type containing 11, CDCA7 - cell division cycle associated 7, ZNF821 - zinc finger protein 821…
GO:0008150	biological_process	0.000154	0.00638	1.03	2164	2011	870	833	[AGAP1 - arfgap with gtpase domain, ankyrin repeat and ph domain 1, GFRA2 - gdnf family receptor alpha 2, PRRX1 - paired related homeobox 1, KIF21A - kinesin family member 21a, PPP1R9A - protein phosphatase 1, regulatory subunit 9a, SEPT4 - septin 4, OS9 - osteosarcoma amplified 9, endoplasmic reticulum lectin, ZNF821 - zinc finger protein 821, ERP29 - endoplasmic reticulum protein 29, SUPT20H - …
f domain containing 4a, COL4A3BP - collagen, type iv, alpha 3 (goodpasture antigen) binding protein, USP33 - ubiquitin specific peptidase 33, USH1C - usher syndrome 1c (autosomal recessive, severe), KDM1A - lysine (k)-specific demethylase 1a, ACTR2 - arp2 actin-related protein 2 homolog (yeast), HFE2 - hemochromatosis type 2 (juvenile), SLCO5A1 - solute carrier organic anion transporter family, m…
GO:0009790	embryo development	0.000156	0.00643	2.27	2164	44	519	24	[FGFR2 - fibroblast growth factor receptor 2, MBNL1 - muscleblind-like splicing regulator 1, NCKAP1 - nck-associated protein 1, PITX2 - paired-like homeodomain 2, CELF4 - cugbp, elav-like family member 4, TGFB2 - transforming growth factor, beta 2, ADD1 - adducin 1 (alpha), EPN2 - epsin 2, MECOM - mds1 and evi1 complex locus, SMAD2 - smad family member 2, FGFR1 - fibroblast growth factor receptor…
GO:0048858	cell projection morphogenesis	0.00016	0.00656	1.78	2164	40	943	31	[FGFR2 - fibroblast growth factor receptor 2, ARHGEF28 - rho guanine nucleotide exchange factor (gef) 28, CC2D2A - coiled-coil and c2 domain containing 2a, PAX2 - paired box 2, ABI1 - abl-interactor 1, CTTN - cortactin, KIAA0586 - kiaa0586, PICALM - phosphatidylinositol binding clathrin assembly protein, TMEM106B - transmembrane protein 106b, GSN - gelsolin, MEF2A - myocyte enhancer factor 2a, MA…
GO:0018130	heterocycle biosynthetic process	0.000168	0.00683	1.57	2164	347	286	72	[YAF2 - yy1 associated factor 2, WAC - ww domain containing adaptor with coiled-coil, HSF2 - heat shock transcription factor 2, MED23 - mediator complex subunit 23, ARID4B - at rich interactive domain 4b (rbp1-like), ASCC2 - activating signal cointegrator 1 complex subunit 2, ZMYND11 - zinc finger, mynd-type containing 11, CDCA7 - cell division cycle associated 7, ZNF821 - zinc finger protein 821…
GO:0060421	positive regulation of heart growth	0.000171	0.00693	4.34	2164	7	499	7	[FGFR2 - fibroblast growth factor receptor 2, NRG1 - neuregulin 1, MEF2C - myocyte enhancer factor 2c, FGFR1 - fibroblast growth factor receptor 1, RBPJ - recombination signal binding protein for immunoglobulin kappa j region, ERBB4 - v-erb-b2 avian erythroblastic leukemia viral oncogene homolog 4, WT1 - wilms tumor 1]
GO:0051253	negative regulation of RNA metabolic process	0.000174	0.00699	1.94	2164	160	286	41	[PITX2 - paired-like homeodomain 2, YAF2 - yy1 associated factor 2, FGFR1 - fibroblast growth factor receptor 1, ZMYND11 - zinc finger, mynd-type containing 11, BCLAF1 - bcl2-associated transcription factor 1, MECP2 - methyl cpg binding protein 2 (rett syndrome), BCOR - bcl6 corepressor, MEF2C - myocyte enhancer factor 2c, SUPT5H - suppressor of ty 5 homolog (s. cerevisiae), MAP2K5 - mitogen-acti…
GO:0006396	RNA processing	0.000187	0.00749	3	2164	64	203	18	[MBNL1 - muscleblind-like splicing regulator 1, RBM10 - rna binding motif protein 10, PUF60 - poly-u binding splicing factor 60kda, RBFOX2 - rna binding protein, fox-1 homolog (c. elegans) 2, HNRNPC - heterogeneous nuclear ribonucleoprotein c (c1/c2), HNRNPD - heterogeneous nuclear ribonucleoprotein d (au-rich element rna binding protein 1, 37kda), TRA2B - transformer 2 beta homolog (drosophila),…
GO:0044260	cellular macromolecule metabolic process	0.00019	0.0076	1.37	2164	802	221	112	[YAF2 - yy1 associated factor 2, WAC - ww domain containing adaptor with coiled-coil, FN1 - fibronectin 1, ARID4B - at rich interactive domain 4b (rbp1-like), SREK1 - splicing regulatory glutamine/lysine-rich protein 1, CDCA7 - cell division cycle associated 7, ZNF821 - zinc finger protein 821, PBX1 - pre-b-cell leukemia homeobox 1, BCOR - bcl6 corepressor, PCBP2 - poly(rc) binding protein 2, RNF…
GO:0051572	negative regulation of histone H3-K4 methylation	0.000194	0.00771	110.97	2164	3	13	2	[BCOR - bcl6 corepressor, KDM1A - lysine (k)-specific demethylase 1a]
GO:0006816	calcium ion transport	0.000194	0.00767	1.98	2164	47	675	29	[ATP2A1 - atpase, ca++ transporting, cardiac muscle, fast twitch 1, STIM2 - stromal interaction molecule 2, TRPC7 - transient receptor potential cation channel, subfamily c, member 7, ATP2B1 - atpase, ca++ transporting, plasma membrane 1, CAMK2G - calcium/calmodulin-dependent protein kinase ii gamma, CAMK2B - calcium/calmodulin-dependent protein kinase ii beta, SLC25A25 - solute carrier family 25…
GO:0051963	regulation of synapse assembly	0.000198	0.00779	4.54	2164	10	381	8	[MECP2 - methyl cpg binding protein 2 (rett syndrome), NRXN1 - neurexin 1, GRIN1 - glutamate receptor, ionotropic, n-methyl d-aspartate 1, MEF2C - myocyte enhancer factor 2c, MUSK - muscle, skeletal, receptor tyrosine kinase, NRXN3 - neurexin 3, NLGN3 - neuroligin 3, PTK2 - protein tyrosine kinase 2]
GO:0043062	extracellular structure organization	0.000201	0.00786	2.08	2164	58	521	29	[FN1 - fibronectin 1, APLP2 - amyloid beta (a4) precursor-like protein 2, PTPRS - protein tyrosine phosphatase, receptor type, s, NRXN1 - neurexin 1, COL2A1 - collagen, type ii, alpha 1, COL25A1 - collagen, type xxv, alpha 1, CASK - calcium/calmodulin-dependent serine protein kinase (maguk family), ITGB1 - integrin, beta 1 (fibronectin receptor, beta polypeptide, antigen cd29 includes mdf2, msk12…
GO:0010558	negative regulation of macromolecule biosynthetic process	0.000207	0.00807	1.86	2164	183	286	45	[PITX2 - paired-like homeodomain 2, YAF2 - yy1 associated factor 2, FMR1 - fragile x mental retardation 1, FGFR1 - fibroblast growth factor receptor 1, ZMYND11 - zinc finger, mynd-type containing 11, MECP2 - methyl cpg binding protein 2 (rett syndrome), BCLAF1 - bcl2-associated transcription factor 1, FXR1 - fragile x mental retardation, autosomal homolog 1, BCOR - bcl6 corepressor, MEF2C - myocy…
GO:0060341	regulation of cellular localization	0.000208	0.00804	1.62	2164	174	483	63	[KCNAB2 - potassium voltage-gated channel, shaker-related subfamily, beta member 2, TAC1 - tachykinin, precursor 1, NUMB - numb homolog (drosophila), CAMK2D - calcium/calmodulin-dependent protein kinase ii delta, GOPC - golgi-associated pdz and coiled-coil motif containing, CAMK2A - calcium/calmodulin-dependent protein kinase ii alpha, ENSA - endosulfine alpha, PTK2B - protein tyrosine kinase 2 b…
GO:0007612	learning	0.000213	0.00822	2.24	2164	31	655	21	[GRIN1 - glutamate receptor, ionotropic, n-methyl d-aspartate 1, PPP3CB - protein phosphatase 3, catalytic subunit, beta isozyme, KRAS - kirsten rat sarcoma viral oncogene homolog, TAC1 - tachykinin, precursor 1, ATXN1 - ataxin 1, FOXP2 - forkhead box p2, NTRK2 - neurotrophic tyrosine kinase, receptor, type 2, MECP2 - methyl cpg binding protein 2 (rett syndrome), GRM7 - glutamate receptor, metabo…
GO:0042692	muscle cell differentiation	0.000217	0.00832	2.55	2164	22	616	16	[MBNL1 - muscleblind-like splicing regulator 1, PITX2 - paired-like homeodomain 2, SMARCA4 - swi/snf related, matrix associated, actin dependent regulator of chromatin, subfamily a, member 4, KRAS - kirsten rat sarcoma viral oncogene homolog, NEO1 - neogenin 1, BIN1 - bridging integrator 1, SYNE1 - spectrin repeat containing, nuclear envelope 1, SOX6 - sry (sex determining region y)-box 6, SMARCA…
GO:0007399	nervous system development	0.000222	0.00848	2.24	2164	40	555	23	[ROBO1 - roundabout, axon guidance receptor, homolog 1 (drosophila), MBNL1 - muscleblind-like splicing regulator 1, SLC4A10 - solute carrier family 4, sodium bicarbonate transporter, member 10, TRIM3 - tripartite motif containing 3, TENM1 - teneurin transmembrane protein 1, DLG1 - discs, large homolog 1 (drosophila), DLG2 - discs, large homolog 2 (drosophila), NELL1 - nel-like 1 (chicken), ZEB2 -…
GO:0072657	protein localization to membrane	0.000223	0.00846	1.7	2164	49	936	36	[CAPN3 - calpain 3, (p94), VAMP7 - vesicle-associated membrane protein 7, DLG1 - discs, large homolog 1 (drosophila), DLG2 - discs, large homolog 2 (drosophila), INPP5K - inositol polyphosphate-5-phosphatase k, GOLGA4 - golgin a4, NRXN1 - neurexin 1, NRXN2 - neurexin 2, PEX5 - peroxisomal biogenesis factor 5, GPHN - gephyrin, PACS2 - phosphofurin acidic cluster sorting protein 2, STXBP1 - syntaxi…
GO:0009059	macromolecule biosynthetic process	0.000224	0.00848	1.64	2164	365	221	61	[YAF2 - yy1 associated factor 2, WAC - ww domain containing adaptor with coiled-coil, MED23 - mediator complex subunit 23, ARID4B - at rich interactive domain 4b (rbp1-like), ASCC2 - activating signal cointegrator 1 complex subunit 2, ZMYND11 - zinc finger, mynd-type containing 11, CDCA7 - cell division cycle associated 7, ZNF821 - zinc finger protein 821, PBX1 - pre-b-cell leukemia homeobox 1, B…
GO:0045892	negative regulation of transcription, DNA-templated	0.000249	0.00936	1.97	2164	146	286	38	[PITX2 - paired-like homeodomain 2, YAF2 - yy1 associated factor 2, FGFR1 - fibroblast growth factor receptor 1, ZMYND11 - zinc finger, mynd-type containing 11, MECP2 - methyl cpg binding protein 2 (rett syndrome), BCLAF1 - bcl2-associated transcription factor 1, BCOR - bcl6 corepressor, MEF2C - myocyte enhancer factor 2c, SUPT5H - suppressor of ty 5 homolog (s. cerevisiae), MAP2K5 - mitogen-acti…
GO:0043933	macromolecular complex subunit organization	0.000249	0.00933	1.66	2164	299	253	58	[WAC - ww domain containing adaptor with coiled-coil, ABI1 - abl-interactor 1, FN1 - fibronectin 1, ARID4B - at rich interactive domain 4b (rbp1-like), CAMK2G - calcium/calmodulin-dependent protein kinase ii gamma, ZMYND11 - zinc finger, mynd-type containing 11, KIF2A - kinesin heavy chain member 2a, CAMK2D - calcium/calmodulin-dependent protein kinase ii delta, BCOR - bcl6 corepressor, SUPT5H - …
GO:0065009	regulation of molecular function	0.000263	0.00978	1.22	2164	391	923	204	[ARAP1 - arfgap with rhogap domain, ankyrin repeat and ph domain 1, AGAP1 - arfgap with gtpase domain, ankyrin repeat and ph domain 1, MARK2 - map/microtubule affinity-regulating kinase 2, ANP32E - acidic (leucine-rich) nuclear phosphoprotein 32 family, member e, ENSA - endosulfine alpha, FAM13B - family with sequence similarity 13, member b, ERP29 - endoplasmic reticulum protein 29, AGFG1 - arfg…
GO:0001756	somitogenesis	0.000267	0.00989	10.07	2164	4	215	4	[NCKAP1 - nck-associated protein 1, ABI1 - abl-interactor 1, LEF1 - lymphoid enhancer-binding factor 1, ZEB2 - zinc finger e-box binding homeobox 2]
GO:0035282	segmentation	0.000267	0.00984	10.07	2164	4	215	4	[NCKAP1 - nck-associated protein 1, ABI1 - abl-interactor 1, LEF1 - lymphoid enhancer-binding factor 1, ZEB2 - zinc finger e-box binding homeobox 2]
GO:0071625	vocalization behavior	0.000267	0.0098	29.51	2164	5	44	3	[NRXN1 - neurexin 1, NRXN3 - neurexin 3, NLGN3 - neuroligin 3]
GO:1900034	regulation of cellular response to heat	0.000267	0.00978	6.6	2164	8	246	6	[CREBBP - creb binding protein, GSK3B - glycogen synthase kinase 3 beta, CAMK2G - calcium/calmodulin-dependent protein kinase ii gamma, CAMK2D - calcium/calmodulin-dependent protein kinase ii delta, CAMK2B - calcium/calmodulin-dependent protein kinase ii beta, CAMK2A - calcium/calmodulin-dependent protein kinase ii alpha]
GO:0040008	regulation of growth	0.000271	0.00984	1.81	2164	92	532	41	[FGFR2 - fibroblast growth factor receptor 2, FN1 - fibronectin 1, FGFR1 - fibroblast growth factor receptor 1, RBPJ - recombination signal binding protein for immunoglobulin kappa j region, LRP12 - low density lipoprotein receptor-related protein 12, CAMK2D - calcium/calmodulin-dependent protein kinase ii delta, NTRK3 - neurotrophic tyrosine kinase, receptor, type 3, GOLGA4 - golgin a4, MEF2C - …
GO:0070838	divalent metal ion transport	0.000271	0.00982	1.91	2164	52	675	31	[ATP2A1 - atpase, ca++ transporting, cardiac muscle, fast twitch 1, TRPC7 - transient receptor potential cation channel, subfamily c, member 7, ATP2B1 - atpase, ca++ transporting, plasma membrane 1, STIM2 - stromal interaction molecule 2, CAMK2G - calcium/calmodulin-dependent protein kinase ii gamma, CAMK2B - calcium/calmodulin-dependent protein kinase ii beta, CAMK2A - calcium/calmodulin-depende…
GO:1903507	negative regulation of nucleic acid-templated transcription	0.000279	0.01	1.94	2164	152	286	39	[PITX2 - paired-like homeodomain 2, YAF2 - yy1 associated factor 2, FGFR1 - fibroblast growth factor receptor 1, ZMYND11 - zinc finger, mynd-type containing 11, BCLAF1 - bcl2-associated transcription factor 1, MECP2 - methyl cpg binding protein 2 (rett syndrome), BCOR - bcl6 corepressor, MEF2C - myocyte enhancer factor 2c, SUPT5H - suppressor of ty 5 homolog (s. cerevisiae), MAP2K5 - mitogen-acti…
GO:0030036	actin cytoskeleton organization	0.000296	0.0106	1.62	2164	57	959	41	[PDGFA - platelet-derived growth factor alpha polypeptide, NCKAP1 - nck-associated protein 1, CTTN - cortactin, CAPN3 - calpain 3, (p94), DLG1 - discs, large homolog 1 (drosophila), SPIRE1 - spire actin nucleation factor 1, MYH10 - myosin, heavy chain 10, non-muscle, INPP5K - inositol polyphosphate-5-phosphatase k, MYH11 - myosin, heavy chain 11, smooth muscle, LPIN1 - lipin 1, DIAPH3 - diaphanou…
GO:0007215	glutamate receptor signaling pathway	0.000298	0.0106	3.07	2164	11	641	10	[GRIN1 - glutamate receptor, ionotropic, n-methyl d-aspartate 1, GRM7 - glutamate receptor, metabotropic 7, GRM4 - glutamate receptor, metabotropic 4, GRIK2 - glutamate receptor, ionotropic, kainate 2, PTK2B - protein tyrosine kinase 2 beta, GRM5 - glutamate receptor, metabotropic 5, APP - amyloid beta (a4) precursor protein, PLCB1 - phospholipase c, beta 1 (phosphoinositide-specific), GRM1 - glu…
GO:0050808	synapse organization	0.000303	0.0108	2.55	2164	27	535	17	[FGFR2 - fibroblast growth factor receptor 2, CADM1 - cell adhesion molecule 1, MUSK - muscle, skeletal, receptor tyrosine kinase, CACNA2D2 - calcium channel, voltage-dependent, alpha 2/delta subunit 2, NTRK2 - neurotrophic tyrosine kinase, receptor, type 2, MECP2 - methyl cpg binding protein 2 (rett syndrome), NRXN1 - neurexin 1, NRXN2 - neurexin 2, NRG1 - neuregulin 1, NRXN3 - neurexin 3, NFASC…
GO:0044708	single-organism behavior	0.000314	0.0111	1.7	2164	71	755	42	[TAC1 - tachykinin, precursor 1, ZNF385A - zinc finger protein 385a, ATXN1 - ataxin 1, ITGA3 - integrin, alpha 3 (antigen cd49c, alpha 3 subunit of vla-3 receptor), NTRK2 - neurotrophic tyrosine kinase, receptor, type 2, MECP2 - methyl cpg binding protein 2 (rett syndrome), NRXN1 - neurexin 1, NRXN2 - neurexin 2, GABRG2 - gamma-aminobutyric acid (gaba) a receptor, gamma 2, MAPT - microtubule-asso…
GO:0006366	transcription from RNA polymerase II promoter	0.00035	0.0123	2.05	2164	50	569	27	[ARNTL - aryl hydrocarbon receptor nuclear translocator-like, ARNT - aryl hydrocarbon receptor nuclear translocator, PITX2 - paired-like homeodomain 2, PAX2 - paired box 2, HSF2 - heat shock transcription factor 2, ARRB1 - arrestin, beta 1, MEF2A - myocyte enhancer factor 2a, NFIC - nuclear factor i/c (ccaat-binding transcription factor), FOXJ3 - forkhead box j3, PLAG1 - pleiomorphic adenoma gene…
GO:0048468	cell development	0.000354	0.0124	1.68	2164	94	643	47	[FGFR2 - fibroblast growth factor receptor 2, PITX2 - paired-like homeodomain 2, ABI1 - abl-interactor 1, BCL11B - b-cell cll/lymphoma 11b (zinc finger protein), WNK1 - wnk lysine deficient protein kinase 1, TJP1 - tight junction protein 1, ARID4B - at rich interactive domain 4b (rbp1-like), RAP1A - rap1a, member of ras oncogene family, FGFR1 - fibroblast growth factor receptor 1, ZNF385A - zinc …
GO:0001764	neuron migration	0.000359	0.0125	2.3	2164	25	678	18	[PITX2 - paired-like homeodomain 2, MARK2 - map/microtubule affinity-regulating kinase 2, FGFR1 - fibroblast growth factor receptor 1, MYH10 - myosin, heavy chain 10, non-muscle, NDEL1 - nude neurodevelopment protein 1-like 1, NTRK3 - neurotrophic tyrosine kinase, receptor, type 3, ITGA3 - integrin, alpha 3 (antigen cd49c, alpha 3 subunit of vla-3 receptor), NTRK2 - neurotrophic tyrosine kinase, …
GO:0046620	regulation of organ growth	0.000367	0.0128	3.06	2164	17	499	12	[FGFR2 - fibroblast growth factor receptor 2, TCF7L2 - transcription factor 7-like 2 (t-cell specific, hmg-box), NRG1 - neuregulin 1, MEF2C - myocyte enhancer factor 2c, RBPJ - recombination signal binding protein for immunoglobulin kappa j region, FGFR1 - fibroblast growth factor receptor 1, YAP1 - yes-associated protein 1, ERBB4 - v-erb-b2 avian erythroblastic leukemia viral oncogene homolog 4,…
GO:0000122	negative regulation of transcription from RNA polymerase II promoter	0.000369	0.0128	2.21	2164	96	286	28	[PITX2 - paired-like homeodomain 2, FGFR1 - fibroblast growth factor receptor 1, ZMYND11 - zinc finger, mynd-type containing 11, MECP2 - methyl cpg binding protein 2 (rett syndrome), BCOR - bcl6 corepressor, MEF2C - myocyte enhancer factor 2c, SUPT5H - suppressor of ty 5 homolog (s. cerevisiae), MAP2K5 - mitogen-activated protein kinase kinase 5, MEIS2 - meis homeobox 2, KDM1A - lysine (k)-specif…
GO:1902679	negative regulation of RNA biosynthetic process	0.000377	0.013	1.92	2164	154	286	39	[PITX2 - paired-like homeodomain 2, YAF2 - yy1 associated factor 2, FGFR1 - fibroblast growth factor receptor 1, ZMYND11 - zinc finger, mynd-type containing 11, BCLAF1 - bcl2-associated transcription factor 1, MECP2 - methyl cpg binding protein 2 (rett syndrome), BCOR - bcl6 corepressor, MEF2C - myocyte enhancer factor 2c, SUPT5H - suppressor of ty 5 homolog (s. cerevisiae), MAP2K5 - mitogen-acti…
GO:0007269	neurotransmitter secretion	0.000381	0.0131	7.33	2164	11	161	6	[NRXN1 - neurexin 1, STXBP1 - syntaxin binding protein 1, NRXN2 - neurexin 2, RIMS2 - regulating synaptic membrane exocytosis 2, NRXN3 - neurexin 3, RIMS1 - regulating synaptic membrane exocytosis 1]
GO:0006139	nucleobase-containing compound metabolic process	0.000387	0.0132	1.5	2164	503	221	77	[YAF2 - yy1 associated factor 2, WAC - ww domain containing adaptor with coiled-coil, ARID4B - at rich interactive domain 4b (rbp1-like), MED23 - mediator complex subunit 23, ASCC2 - activating signal cointegrator 1 complex subunit 2, ZMYND11 - zinc finger, mynd-type containing 11, SREK1 - splicing regulatory glutamine/lysine-rich protein 1, CDCA7 - cell division cycle associated 7, ZNF821 - zinc…
GO:0010605	negative regulation of macromolecule metabolic process	0.000387	0.0132	1.61	2164	287	286	61	[YAF2 - yy1 associated factor 2, WAC - ww domain containing adaptor with coiled-coil, FMR1 - fragile x mental retardation 1, ARID4B - at rich interactive domain 4b (rbp1-like), ZMYND11 - zinc finger, mynd-type containing 11, BCOR - bcl6 corepressor, SUPT5H - suppressor of ty 5 homolog (s. cerevisiae), TNRC6B - trinucleotide repeat containing 6b, APC - adenomatous polyposis coli, FOXN3 - forkhead …
GO:0007409	axonogenesis	0.000387	0.0131	2.72	2164	20	556	14	[FGFR2 - fibroblast growth factor receptor 2, PAX2 - paired box 2, PICALM - phosphatidylinositol binding clathrin assembly protein, NDEL1 - nude neurodevelopment protein 1-like 1, PARD3 - par-3 partitioning defective 3 homolog (c. elegans), MAP2 - microtubule-associated protein 2, APP - amyloid beta (a4) precursor protein, SPAST - spastin, CTNNA2 - catenin (cadherin-associated protein), alpha 2, …
GO:0016192	vesicle-mediated transport	0.000409	0.0138	1.58	2164	170	516	64	[ERC1 - elks/rab6-interacting/cast family member 1, AP2B1 - adaptor-related protein complex 2, beta 1 subunit, AP1B1 - adaptor-related protein complex 1, beta 1 subunit, FN1 - fibronectin 1, EPN2 - epsin 2, SPIRE1 - spire actin nucleation factor 1, LRP12 - low density lipoprotein receptor-related protein 12, SYNRG - synergin, gamma, GOPC - golgi-associated pdz and coiled-coil motif containing, GO…
GO:0090129	positive regulation of synapse maturation	0.00041	0.0138	9.02	2164	4	240	4	[NRXN1 - neurexin 1, NRXN3 - neurexin 3, CAMK2B - calcium/calmodulin-dependent protein kinase ii beta, LPHN1 - latrophilin 1]
GO:0014733	regulation of skeletal muscle adaptation	0.00041	0.0137	9.02	2164	4	240	4	[PPP3CA - protein phosphatase 3, catalytic subunit, alpha isozyme, GTF2I - general transcription factor iii, CAMK2G - calcium/calmodulin-dependent protein kinase ii gamma, CAMK2B - calcium/calmodulin-dependent protein kinase ii beta]
GO:0016337	single organismal cell-cell adhesion	0.000419	0.014	2.57	2164	57	295	20	[STXBP1 - syntaxin binding protein 1, PPP3CB - protein phosphatase 3, catalytic subunit, beta isozyme, PPP3CA - protein phosphatase 3, catalytic subunit, alpha isozyme, DLG1 - discs, large homolog 1 (drosophila), RUNX2 - runt-related transcription factor 2, PTPRU - protein tyrosine phosphatase, receptor type, u, NRXN1 - neurexin 1, NRXN2 - neurexin 2, NPNT - nephronectin, LEF1 - lymphoid enhancer…
GO:0006473	protein acetylation	0.000437	0.0145	4.04	2164	20	268	10	[MECP2 - methyl cpg binding protein 2 (rett syndrome), SMARCA4 - swi/snf related, matrix associated, actin dependent regulator of chromatin, subfamily a, member 4, BRD8 - bromodomain containing 8, TRRAP - transformation/transcription domain-associated protein, LEF1 - lymphoid enhancer-binding factor 1, MORF4L1 - mortality factor 4 like 1, CREBBP - creb binding protein, BAG6 - bcl2-associated atha…
GO:0072511	divalent inorganic cation transport	0.000443	0.0146	1.88	2164	53	675	31	[ATP2A1 - atpase, ca++ transporting, cardiac muscle, fast twitch 1, TRPC7 - transient receptor potential cation channel, subfamily c, member 7, ATP2B1 - atpase, ca++ transporting, plasma membrane 1, STIM2 - stromal interaction molecule 2, CAMK2G - calcium/calmodulin-dependent protein kinase ii gamma, CAMK2B - calcium/calmodulin-dependent protein kinase ii beta, CAMK2A - calcium/calmodulin-depende…
GO:0032292	peripheral nervous system axon ensheathment	0.000445	0.0146	90.17	2164	4	12	2	[ADAM22 - adam metallopeptidase domain 22, NF1 - neurofibromin 1]
GO:0022011	myelination in peripheral nervous system	0.000445	0.0146	90.17	2164	4	12	2	[ADAM22 - adam metallopeptidase domain 22, NF1 - neurofibromin 1]
GO:0051640	organelle localization	0.000447	0.0146	1.9	2164	56	630	31	[FGFR2 - fibroblast growth factor receptor 2, ATP2A1 - atpase, ca++ transporting, cardiac muscle, fast twitch 1, MARK2 - map/microtubule affinity-regulating kinase 2, DCTN4 - dynactin 4 (p62), KIFAP3 - kinesin-associated protein 3, TMEM106B - transmembrane protein 106b, SPIRE1 - spire actin nucleation factor 1, MYH10 - myosin, heavy chain 10, non-muscle, SYNE1 - spectrin repeat containing, nuclea…
GO:0038127	ERBB signaling pathway	0.000448	0.0146	2.23	2164	40	534	22	[FGFR2 - fibroblast growth factor receptor 2, AP2B1 - adaptor-related protein complex 2, beta 1 subunit, MAPKAP1 - mitogen-activated protein kinase associated protein 1, KRAS - kirsten rat sarcoma viral oncogene homolog, GAB1 - grb2-associated binding protein 1, FGFR1 - fibroblast growth factor receptor 1, FGF5 - fibroblast growth factor 5, NRG1 - neuregulin 1, PTK2B - protein tyrosine kinase 2 b…
GO:0007173	epidermal growth factor receptor signaling pathway	0.000448	0.0145	2.23	2164	40	534	22	[FGFR2 - fibroblast growth factor receptor 2, MAPKAP1 - mitogen-activated protein kinase associated protein 1, AP2B1 - adaptor-related protein complex 2, beta 1 subunit, KRAS - kirsten rat sarcoma viral oncogene homolog, GAB1 - grb2-associated binding protein 1, FGFR1 - fibroblast growth factor receptor 1, FGF5 - fibroblast growth factor 5, NRG1 - neuregulin 1, PTK2B - protein tyrosine kinase 2 b…
GO:0048583	regulation of response to stimulus	0.000449	0.0145	1.28	2164	491	554	161	[MAPKAP1 - mitogen-activated protein kinase associated protein 1, WAC - ww domain containing adaptor with coiled-coil, PRRX1 - paired related homeobox 1, SNX14 - sorting nexin 14, ZNF385A - zinc finger protein 385a, APLP2 - amyloid beta (a4) precursor-like protein 2, BRCA1 - breast cancer 1, early onset, SEPT4 - septin 4, FAM13B - family with sequence similarity 13, member b, PCBP2 - poly(rc) bin…
GO:0043269	regulation of ion transport	0.000458	0.0147	2.08	2164	90	346	30	[DLG1 - discs, large homolog 1 (drosophila), KCNQ4 - potassium voltage-gated channel, kqt-like subfamily, member 4, CAMK2G - calcium/calmodulin-dependent protein kinase ii gamma, CAMK2D - calcium/calmodulin-dependent protein kinase ii delta, CAMK2B - calcium/calmodulin-dependent protein kinase ii beta, CAMK2A - calcium/calmodulin-dependent protein kinase ii alpha, NRXN1 - neurexin 1, MEF2C - myoc…
GO:0097117	guanylate kinase-associated protein clustering	0.000462	0.0148	2164	2164	1	1	1	[NRXN1 - neurexin 1]
GO:0097114	N-methyl-D-aspartate receptor clustering	0.000462	0.0147	2164	2164	1	1	1	[NRXN1 - neurexin 1]
GO:0097112	gamma-aminobutyric acid receptor clustering	0.000462	0.0147	2164	2164	1	1	1	[NRXN1 - neurexin 1]
GO:0097091	synaptic vesicle clustering	0.000462	0.0146	2164	2164	1	1	1	[NRXN1 - neurexin 1]
GO:0090126	protein complex assembly involved in synapse maturation	0.000462	0.0145	2164	2164	1	1	1	[NRXN1 - neurexin 1]
GO:0021533	cell differentiation in hindbrain	0.000462	0.0145	2164	2164	1	1	1	[NRXN1 - neurexin 1]
GO:0021707	cerebellar granule cell differentiation	0.000462	0.0144	2164	2164	1	1	1	[NRXN1 - neurexin 1]
GO:0097479	synaptic vesicle localization	0.000462	0.0144	2164	2164	1	1	1	[NRXN1 - neurexin 1]
GO:0023041	neuronal signal transduction	0.000462	0.0143	2164	2164	1	1	1	[NRXN1 - neurexin 1]
GO:0055001	muscle cell development	0.00049	0.0151	2.52	2164	18	669	14	[PITX2 - paired-like homeodomain 2, PPP3CA - protein phosphatase 3, catalytic subunit, alpha isozyme, MEGF10 - multiple egf-like-domains 10, MYH10 - myosin, heavy chain 10, non-muscle, MYH11 - myosin, heavy chain 11, smooth muscle, CACNA2D2 - calcium channel, voltage-dependent, alpha 2/delta subunit 2, RYR1 - ryanodine receptor 1 (skeletal), TTN - titin, NEXN - nexilin (f actin binding protein), …
GO:0048870	cell motility	0.000499	0.0153	1.67	2164	121	535	50	[NCKAP1 - nck-associated protein 1, MARK2 - map/microtubule affinity-regulating kinase 2, FN1 - fibronectin 1, PTPRO - protein tyrosine phosphatase, receptor type, o, PTK2B - protein tyrosine kinase 2 beta, APBB2 - amyloid beta (a4) precursor protein-binding, family b, member 2, CTNNA2 - catenin (cadherin-associated protein), alpha 2, APC - adenomatous polyposis coli, MYO18A - myosin xviiia, KRAS…
GO:0008543	fibroblast growth factor receptor signaling pathway	0.0005	0.0153	2.19	2164	30	660	20	[FGFR2 - fibroblast growth factor receptor 2, MAPKAP1 - mitogen-activated protein kinase associated protein 1, KRAS - kirsten rat sarcoma viral oncogene homolog, GAB1 - grb2-associated binding protein 1, FGFR1 - fibroblast growth factor receptor 1, FGF5 - fibroblast growth factor 5, AGO3 - argonaute risc catalytic component 3, GRB2 - growth factor receptor-bound protein 2, NRG1 - neuregulin 1, MK…
GO:0031327	negative regulation of cellular biosynthetic process	0.000538	0.0164	1.79	2164	190	286	45	[PITX2 - paired-like homeodomain 2, YAF2 - yy1 associated factor 2, FMR1 - fragile x mental retardation 1, FGFR1 - fibroblast growth factor receptor 1, ZMYND11 - zinc finger, mynd-type containing 11, MECP2 - methyl cpg binding protein 2 (rett syndrome), BCLAF1 - bcl2-associated transcription factor 1, FXR1 - fragile x mental retardation, autosomal homolog 1, BCOR - bcl6 corepressor, MEF2C - myocy…
GO:0010770	positive regulation of cell morphogenesis involved in differentiation	0.000549	0.0167	2.71	2164	26	460	15	[ROBO1 - roundabout, axon guidance receptor, homolog 1 (drosophila), PAX2 - paired box 2, TGFB2 - transforming growth factor, beta 2, FN1 - fibronectin 1, SMAD2 - smad family member 2, NDEL1 - nude neurodevelopment protein 1-like 1, CAMK2B - calcium/calmodulin-dependent protein kinase ii beta, NTRK3 - neurotrophic tyrosine kinase, receptor, type 3, GOLGA4 - golgin a4, DAB2 - dab, mitogen-responsi…
GO:2001233	regulation of apoptotic signaling pathway	0.000557	0.0169	1.98	2164	74	459	31	[UBQLN1 - ubiquilin 1, FGFR1 - fibroblast growth factor receptor 1, ZNF385A - zinc finger protein 385a, ZMYND11 - zinc finger, mynd-type containing 11, SEPT4 - septin 4, CAMK2B - calcium/calmodulin-dependent protein kinase ii beta, BCLAF1 - bcl2-associated transcription factor 1, MADD - map-kinase activating death domain, SRPX - sushi-repeat containing protein, x-linked, COL2A1 - collagen, type i…
GO:0034767	positive regulation of ion transmembrane transport	0.000561	0.0169	10.15	2164	13	82	5	[DMD - dystrophin, CASK - calcium/calmodulin-dependent serine protein kinase (maguk family), NLGN3 - neuroligin 3, ANK2 - ankyrin 2, neuronal, ANK3 - ankyrin 3, node of ranvier (ankyrin g)]
GO:0043576	regulation of respiratory gaseous exchange	0.000593	0.0178	8.2	2164	4	264	4	[MECP2 - methyl cpg binding protein 2 (rett syndrome), GRIN1 - glutamate receptor, ionotropic, n-methyl d-aspartate 1, ADORA1 - adenosine a1 receptor, NLGN3 - neuroligin 3]
GO:0051246	regulation of protein metabolic process	0.000604	0.0181	1.24	2164	320	923	169	[CDC25A - cell division cycle 25a, MARK2 - map/microtubule affinity-regulating kinase 2, WAC - ww domain containing adaptor with coiled-coil, FMR1 - fragile x mental retardation 1, PAX2 - paired box 2, GFRA2 - gdnf family receptor alpha 2, FN1 - fibronectin 1, ZNF385A - zinc finger protein 385a, BRCA1 - breast cancer 1, early onset, APLP2 - amyloid beta (a4) precursor-like protein 2, INPP5K - ino…
GO:0034330	cell junction organization	0.000617	0.0184	1.99	2164	41	662	25	[CADM1 - cell adhesion molecule 1, FN1 - fibronectin 1, DLG1 - discs, large homolog 1 (drosophila), TJP1 - tight junction protein 1, KIFC3 - kinesin family member c3, PTPRO - protein tyrosine phosphatase, receptor type, o, NUMB - numb homolog (drosophila), PTK2B - protein tyrosine kinase 2 beta, FLNC - filamin c, gamma, NFASC - neurofascin, CTNND1 - catenin (cadherin-associated protein), delta 1,…
GO:0044093	positive regulation of molecular function	0.000618	0.0183	1.4	2164	263	552	94	[ERC1 - elks/rab6-interacting/cast family member 1, MARK2 - map/microtubule affinity-regulating kinase 2, ABI1 - abl-interactor 1, FN1 - fibronectin 1, ARHGEF10L - rho guanine nucleotide exchange factor (gef) 10-like, TBC1D15 - tbc1 domain family, member 15, IQSEC2 - iq motif and sec7 domain 2, CAMK2A - calcium/calmodulin-dependent protein kinase ii alpha, FAM13B - family with sequence similarity…
GO:0098742	cell-cell adhesion via plasma-membrane adhesion molecules	0.000622	0.0184	4.02	2164	23	234	10	[PTPRT - protein tyrosine phosphatase, receptor type, t, CADM1 - cell adhesion molecule 1, ROBO1 - roundabout, axon guidance receptor, homolog 1 (drosophila), NRXN1 - neurexin 1, PCDH15 - protocadherin-related 15, CLSTN1 - calsyntenin 1, PTPRD - protein tyrosine phosphatase, receptor type, d, NPTN - neuroplastin, PCDH19 - protocadherin 19, LPHN1 - latrophilin 1]
GO:0098609	cell-cell adhesion	0.000622	0.0183	4.02	2164	23	234	10	[PTPRT - protein tyrosine phosphatase, receptor type, t, CADM1 - cell adhesion molecule 1, ROBO1 - roundabout, axon guidance receptor, homolog 1 (drosophila), NRXN1 - neurexin 1, PCDH15 - protocadherin-related 15, CLSTN1 - calsyntenin 1, PTPRD - protein tyrosine phosphatase, receptor type, d, NPTN - neuroplastin, PCDH19 - protocadherin 19, LPHN1 - latrophilin 1]
GO:0051049	regulation of transport	0.000622	0.0183	1.41	2164	253	552	91	[KCNAB2 - potassium voltage-gated channel, shaker-related subfamily, beta member 2, KCNQ4 - potassium voltage-gated channel, kqt-like subfamily, member 4, TAC1 - tachykinin, precursor 1, CAMK2G - calcium/calmodulin-dependent protein kinase ii gamma, CAMK2D - calcium/calmodulin-dependent protein kinase ii delta, GOPC - golgi-associated pdz and coiled-coil motif containing, CAMK2B - calcium/calmodu…
GO:0055023	positive regulation of cardiac muscle tissue growth	0.000636	0.0186	4.34	2164	6	499	6	[FGFR2 - fibroblast growth factor receptor 2, NRG1 - neuregulin 1, MEF2C - myocyte enhancer factor 2c, RBPJ - recombination signal binding protein for immunoglobulin kappa j region, FGFR1 - fibroblast growth factor receptor 1, ERBB4 - v-erb-b2 avian erythroblastic leukemia viral oncogene homolog 4]
GO:0060045	positive regulation of cardiac muscle cell proliferation	0.000636	0.0185	4.34	2164	6	499	6	[FGFR2 - fibroblast growth factor receptor 2, NRG1 - neuregulin 1, MEF2C - myocyte enhancer factor 2c, FGFR1 - fibroblast growth factor receptor 1, RBPJ - recombination signal binding protein for immunoglobulin kappa j region, ERBB4 - v-erb-b2 avian erythroblastic leukemia viral oncogene homolog 4]
GO:0001755	neural crest cell migration	0.000639	0.0186	6.75	2164	6	267	5	[PITX2 - paired-like homeodomain 2, LEF1 - lymphoid enhancer-binding factor 1, ERBB4 - v-erb-b2 avian erythroblastic leukemia viral oncogene homolog 4, ZEB2 - zinc finger e-box binding homeobox 2, KITLG - kit ligand]
GO:0006468	protein phosphorylation	0.000643	0.0186	1.62	2164	123	576	53	[ERC1 - elks/rab6-interacting/cast family member 1, MARK2 - map/microtubule affinity-regulating kinase 2, ABI1 - abl-interactor 1, WNK1 - wnk lysine deficient protein kinase 1, MYO3B - myosin iiib, CAMK2G - calcium/calmodulin-dependent protein kinase ii gamma, CAMK2D - calcium/calmodulin-dependent protein kinase ii delta, CAMK2B - calcium/calmodulin-dependent protein kinase ii beta, CAMK2A - calc…
GO:0019827	stem cell maintenance	0.000649	0.0187	5.64	2164	14	192	7	[TCF7L2 - transcription factor 7-like 2 (t-cell specific, hmg-box), PBX1 - pre-b-cell leukemia homeobox 1, SMARCA4 - swi/snf related, matrix associated, actin dependent regulator of chromatin, subfamily a, member 4, SMAD2 - smad family member 2, YAP1 - yes-associated protein 1, CREBBP - creb binding protein, SS18 - synovial sarcoma translocation, chromosome 18]
GO:0030001	metal ion transport	0.000654	0.0188	1.9	2164	98	406	35	[SLC4A10 - solute carrier family 4, sodium bicarbonate transporter, member 10, STIM2 - stromal interaction molecule 2, ATP2B1 - atpase, ca++ transporting, plasma membrane 1, PICALM - phosphatidylinositol binding clathrin assembly protein, KCNQ4 - potassium voltage-gated channel, kqt-like subfamily, member 4, SLC30A6 - solute carrier family 30 (zinc transporter), member 6, CAMK2G - calcium/calmodu…
GO:0040011	locomotion	0.00068	0.0194	1.61	2164	138	535	55	[NCKAP1 - nck-associated protein 1, MARK2 - map/microtubule affinity-regulating kinase 2, FN1 - fibronectin 1, PTPRO - protein tyrosine phosphatase, receptor type, o, PTK2B - protein tyrosine kinase 2 beta, APBB2 - amyloid beta (a4) precursor protein-binding, family b, member 2, CTNNA2 - catenin (cadherin-associated protein), alpha 2, APC - adenomatous polyposis coli, MYO18A - myosin xviiia, KRAS…
GO:0023061	signal release	0.000686	0.0196	5.12	2164	21	161	8	[NRXN1 - neurexin 1, STXBP1 - syntaxin binding protein 1, NRXN2 - neurexin 2, SMAD2 - smad family member 2, RIMS2 - regulating synaptic membrane exocytosis 2, NRXN3 - neurexin 3, CAMK2G - calcium/calmodulin-dependent protein kinase ii gamma, RIMS1 - regulating synaptic membrane exocytosis 1]
GO:0019932	second-messenger-mediated signaling	0.000691	0.0196	2.33	2164	22	675	16	[CAMKK2 - calcium/calmodulin-dependent protein kinase kinase 2, beta, PPP3CB - protein phosphatase 3, catalytic subunit, beta isozyme, NOS1 - nitric oxide synthase 1 (neuronal), PPP3CA - protein phosphatase 3, catalytic subunit, alpha isozyme, EPHA5 - eph receptor a5, PPP1R9A - protein phosphatase 1, regulatory subunit 9a, ASPH - aspartate beta-hydroxylase, CAMK2D - calcium/calmodulin-dependent p…
GO:0007160	cell-matrix adhesion	0.000706	0.02	2.73	2164	23	482	14	[FN1 - fibronectin 1, SGCE - sarcoglycan, epsilon, FERMT2 - fermitin family member 2, DDR1 - discoidin domain receptor tyrosine kinase 1, SORBS1 - sorbin and sh3 domain containing 1, PPFIA2 - protein tyrosine phosphatase, receptor type, f polypeptide (ptprf), interacting protein (liprin), alpha 2, NPNT - nephronectin, RAC1 - ras-related c3 botulinum toxin substrate 1 (rho family, small gtp bindin…
GO:0009890	negative regulation of biosynthetic process	0.000718	0.0202	1.77	2164	192	286	45	[PITX2 - paired-like homeodomain 2, YAF2 - yy1 associated factor 2, FMR1 - fragile x mental retardation 1, FGFR1 - fibroblast growth factor receptor 1, ZMYND11 - zinc finger, mynd-type containing 11, MECP2 - methyl cpg binding protein 2 (rett syndrome), BCLAF1 - bcl2-associated transcription factor 1, FXR1 - fragile x mental retardation, autosomal homolog 1, BCOR - bcl6 corepressor, MEF2C - myocy…
GO:0045860	positive regulation of protein kinase activity	0.000725	0.0204	1.48	2164	85	964	56	[PRKAA1 - protein kinase, amp-activated, alpha 1 catalytic subunit, MARK2 - map/microtubule affinity-regulating kinase 2, ABI1 - abl-interactor 1, SYK - spleen tyrosine kinase, CD74 - cd74 molecule, major histocompatibility complex, class ii invariant chain, DCTN1 - dynactin 1, ERP29 - endoplasmic reticulum protein 29, PTK2B - protein tyrosine kinase 2 beta, TENM1 - teneurin transmembrane protein…
GO:0050905	neuromuscular process	0.000726	0.0203	7.59	2164	18	95	6	[MECP2 - methyl cpg binding protein 2 (rett syndrome), NRXN1 - neurexin 1, NPAS3 - neuronal pas domain protein 3, RBFOX2 - rna binding protein, fox-1 homolog (c. elegans) 2, MYH10 - myosin, heavy chain 10, non-muscle, SCN8A - sodium channel, voltage gated, type viii, alpha subunit]
GO:1901362	organic cyclic compound biosynthetic process	0.000744	0.0208	1.59	2164	363	221	59	[YAF2 - yy1 associated factor 2, WAC - ww domain containing adaptor with coiled-coil, MED23 - mediator complex subunit 23, ARID4B - at rich interactive domain 4b (rbp1-like), ASCC2 - activating signal cointegrator 1 complex subunit 2, ZMYND11 - zinc finger, mynd-type containing 11, CDCA7 - cell division cycle associated 7, ZNF821 - zinc finger protein 821, PBX1 - pre-b-cell leukemia homeobox 1, B…
GO:0040023	establishment of nucleus localization	0.000747	0.0208	5	2164	7	371	6	[SYNE2 - spectrin repeat containing, nuclear envelope 2, CDC42BPA - cdc42 binding protein kinase alpha (dmpk-like), DCTN4 - dynactin 4 (p62), MYH10 - myosin, heavy chain 10, non-muscle, SYNE1 - spectrin repeat containing, nuclear envelope 1, PTK2 - protein tyrosine kinase 2]
GO:0097104	postsynaptic membrane assembly	0.000754	0.0209	13.52	2164	3	160	3	[NRXN1 - neurexin 1, NRXN2 - neurexin 2, NLGN3 - neuroligin 3]
GO:0001941	postsynaptic membrane organization	0.000754	0.0208	13.52	2164	3	160	3	[NRXN1 - neurexin 1, NRXN2 - neurexin 2, NLGN3 - neuroligin 3]
GO:0050806	positive regulation of synaptic transmission	0.000772	0.0212	2.86	2164	17	535	12	[MECP2 - methyl cpg binding protein 2 (rett syndrome), NRXN1 - neurexin 1, SYNJ1 - synaptojanin 1, SLC24A2 - solute carrier family 24 (sodium/potassium/calcium exchanger), member 2, PTK2B - protein tyrosine kinase 2 beta, GRIK2 - glutamate receptor, ionotropic, kainate 2, TAC1 - tachykinin, precursor 1, LAMA2 - laminin, alpha 2, NLGN3 - neuroligin 3, NPTN - neuroplastin, RAB3GAP1 - rab3 gtpase ac…
GO:0048598	embryonic morphogenesis	0.000786	0.0216	1.7	2164	54	827	35	[FGFR2 - fibroblast growth factor receptor 2, NCKAP1 - nck-associated protein 1, PITX2 - paired-like homeodomain 2, PAX2 - paired box 2, PRRX1 - paired related homeobox 1, DLG1 - discs, large homolog 1 (drosophila), KCNQ4 - potassium voltage-gated channel, kqt-like subfamily, member 4, FGFR1 - fibroblast growth factor receptor 1, SHOX2 - short stature homeobox 2, KDM2B - lysine (k)-specific demet…
GO:0043502	regulation of muscle adaptation	0.000795	0.0217	5.86	2164	9	246	6	[PPP3CA - protein phosphatase 3, catalytic subunit, alpha isozyme, GTF2I - general transcription factor iii, GSK3B - glycogen synthase kinase 3 beta, CAMK2G - calcium/calmodulin-dependent protein kinase ii gamma, CAMK2D - calcium/calmodulin-dependent protein kinase ii delta, CAMK2B - calcium/calmodulin-dependent protein kinase ii beta]
GO:0044839	cell cycle G2/M phase transition	0.000826	0.0225	1.71	2164	36	982	28	[CDC25A - cell division cycle 25a, CKAP5 - cytoskeleton associated protein 5, TPD52L1 - tumor protein d52-like 1, CDC25C - cell division cycle 25c, TERF1 - telomeric repeat binding factor (nima-interacting) 1, CLASP1 - cytoplasmic linker associated protein 1, ENSA - endosulfine alpha, DCTN1 - dynactin 1, USH1C - usher syndrome 1c (autosomal recessive, severe), PLCB1 - phospholipase c, beta 1 (pho…
GO:0000086	G2/M transition of mitotic cell cycle	0.000826	0.0224	1.71	2164	36	982	28	[CKAP5 - cytoskeleton associated protein 5, CDC25A - cell division cycle 25a, TPD52L1 - tumor protein d52-like 1, TERF1 - telomeric repeat binding factor (nima-interacting) 1, CDC25C - cell division cycle 25c, ENSA - endosulfine alpha, CLASP1 - cytoplasmic linker associated protein 1, DCTN1 - dynactin 1, USH1C - usher syndrome 1c (autosomal recessive, severe), FOXM1 - forkhead box m1, PLCB1 - pho…
GO:0034764	positive regulation of transmembrane transport	0.000845	0.0229	9.43	2164	14	82	5	[DMD - dystrophin, CASK - calcium/calmodulin-dependent serine protein kinase (maguk family), NLGN3 - neuroligin 3, ANK2 - ankyrin 2, neuronal, ANK3 - ankyrin 3, node of ranvier (ankyrin g)]
GO:0010810	regulation of cell-substrate adhesion	0.000862	0.0232	2.46	2164	31	483	17	[AP1AR - adaptor-related protein complex 1 associated regulatory protein, BCAS3 - breast carcinoma amplified sequence 3, PTPRO - protein tyrosine phosphatase, receptor type, o, DDR1 - discoidin domain receptor tyrosine kinase 1, DAB2 - dab, mitogen-responsive phosphoprotein, homolog 2 (drosophila), PTK2B - protein tyrosine kinase 2 beta, NPNT - nephronectin, CASK - calcium/calmodulin-dependent se…
GO:0045859	regulation of protein kinase activity	0.000874	0.0235	1.4	2164	128	916	76	[PRKAA1 - protein kinase, amp-activated, alpha 1 catalytic subunit, CDC25A - cell division cycle 25a, MARK2 - map/microtubule affinity-regulating kinase 2, ABI1 - abl-interactor 1, SYK - spleen tyrosine kinase, PKIA - protein kinase (camp-dependent, catalytic) inhibitor alpha, WNK1 - wnk lysine deficient protein kinase 1, APLP2 - amyloid beta (a4) precursor-like protein 2, INPP5K - inositol polyp…
GO:1902582	single-organism intracellular transport	0.000879	0.0235	1.43	2164	152	766	77	[ERC1 - elks/rab6-interacting/cast family member 1, AP1B1 - adaptor-related protein complex 1, beta 1 subunit, WDR35 - wd repeat domain 35, KIFAP3 - kinesin-associated protein 3, SPIRE1 - spire actin nucleation factor 1, INPP5K - inositol polyphosphate-5-phosphatase k, GOPC - golgi-associated pdz and coiled-coil motif containing, VPS37A - vacuolar protein sorting 37 homolog a (s. cerevisiae), GOL…
GO:0016202	regulation of striated muscle tissue development	0.00089	0.0238	2.89	2164	18	499	12	[ARNTL - aryl hydrocarbon receptor nuclear translocator-like, FGFR2 - fibroblast growth factor receptor 2, TCF7L2 - transcription factor 7-like 2 (t-cell specific, hmg-box), NRG1 - neuregulin 1, MEF2C - myocyte enhancer factor 2c, FGFR1 - fibroblast growth factor receptor 1, RBPJ - recombination signal binding protein for immunoglobulin kappa j region, LEF1 - lymphoid enhancer-binding factor 1, M…
GO:1901861	regulation of muscle tissue development	0.00089	0.0237	2.89	2164	18	499	12	[ARNTL - aryl hydrocarbon receptor nuclear translocator-like, FGFR2 - fibroblast growth factor receptor 2, TCF7L2 - transcription factor 7-like 2 (t-cell specific, hmg-box), NRG1 - neuregulin 1, MEF2C - myocyte enhancer factor 2c, FGFR1 - fibroblast growth factor receptor 1, RBPJ - recombination signal binding protein for immunoglobulin kappa j region, LEF1 - lymphoid enhancer-binding factor 1, M…
GO:0048634	regulation of muscle organ development	0.00089	0.0236	2.89	2164	18	499	12	[ARNTL - aryl hydrocarbon receptor nuclear translocator-like, FGFR2 - fibroblast growth factor receptor 2, TCF7L2 - transcription factor 7-like 2 (t-cell specific, hmg-box), NRG1 - neuregulin 1, MEF2C - myocyte enhancer factor 2c, FGFR1 - fibroblast growth factor receptor 1, RBPJ - recombination signal binding protein for immunoglobulin kappa j region, LEF1 - lymphoid enhancer-binding factor 1, M…
GO:0051168	nuclear export	0.000897	0.0237	2.94	2164	12	613	10	[MALT1 - mucosa associated lymphoid tissue lymphoma translocation gene 1, STRADA - ste20-related kinase adaptor alpha, HNRNPA1 - heterogeneous nuclear ribonucleoprotein a1, ATXN1 - ataxin 1, GSK3B - glycogen synthase kinase 3 beta, SMG7 - smg7 nonsense mediated mrna decay factor, AGFG1 - arfgap with fg repeats 1, SRSF7 - serine/arginine-rich splicing factor 7, SMURF1 - smad specific e3 ubiquitin …
GO:0032414	positive regulation of ion transmembrane transporter activity	0.000934	0.0246	13.32	2164	10	65	4	[DMD - dystrophin, ANK2 - ankyrin 2, neuronal, NLGN3 - neuroligin 3, ANK3 - ankyrin 3, node of ranvier (ankyrin g)]
GO:0002764	immune response-regulating signaling pathway	0.000984	0.0258	1.79	2164	84	534	37	[FGFR2 - fibroblast growth factor receptor 2, NCKAP1 - nck-associated protein 1, MAPKAP1 - mitogen-activated protein kinase associated protein 1, PLEKHA1 - pleckstrin homology domain containing, family a (phosphoinositide binding specific) member 1, ABI1 - abl-interactor 1, FGFR1 - fibroblast growth factor receptor 1, FGF5 - fibroblast growth factor 5, MALT1 - mucosa associated lymphoid tissue ly…
