# Supplementary material for: Regulation of alternative splicing at the single‐cell level
Source: Mol Syst Biol. 2015 Dec 28;11(12):845. doi: 10.15252/msb.20156278 (PMC4704489; doi:10.15252/msb.20156278)
Supplement: Supplementary file 12 — Table EV9 [file MSB-11-845-s012.xlsx]

## Sheet: EV9.hESC.RNA-seq.data
Expanded View Table 9: Human embryonic stem-cell RNA-seq processed data
gene	exon.id	FIR.conservation	cell.population	mean.var.arcsin.sqrt.psi	mean.expression	#single.cell.samples
ADD3	chr10:111892063-111892158	0.25931	P0	0.00494112	13.8462	8
VPS29	chr12:110937340-110937351	0.675976	P0	0.0074219	43.1501	8
LRRFIP2	chr3:37132958-37133029	0.374657	P0	0.00967251	6.3162	6
MAP3K4	chr6:161519310-161519459	0.0606225	P10	0.0101981	6.52694	11
CADPS.e1	chr3:62498426-62498443	0.94175	P10	0.0137831	1.90939	5
CADPS.e2	chr3:62499313-62499381	0.998293	P10	0.0140514	1.90939	5
NUMB	chr14:73745989-73746132	0.319692	P0	0.0165987	7.04862	8
SCARB1	chr12:125267229-125267357	0.09359	P0	0.0172247	5.58104	8
VPS29	chr12:110937340-110937351	0.675976	P10	0.0216521	48.6645	24
CASK	chrX:41416285-41416353	0.760695	P10	0.0227457	1.97432	14
ACOT9	chrX:23752458-23752484	0.172778	P0	0.0238256	20.8021	6
GOLGA4	chr3:37402734-37402796	0.325925	P0	0.0317873	19.675	8
ACOT9	chrX:23752458-23752484	0.172778	P10	0.0341118	24.3979	17
EXOC1	chr4:56755054-56755098	0.661165	P0	0.0388518	4.67412	4
CASK	chrX:41416285-41416353	0.760695	P0	0.0398628	2.02132	4
LRRFIP2	chr3:37132958-37133029	0.374657	P10	0.0407579	6.19152	15
NDEL1	chr17:8366638-8366672	0.368395	P0	0.0424029	4.33999	6
ENAH	chr1:225692693-225692755	0.306887	P10	0.044845	23.2535	22
ITGA6	chr2:173366500-173366629	0.54286	P0	0.0451393	14.3944	8
ADD3	chr10:111892063-111892158	0.25931	P10	0.0475226	16.0334	25
TTC8	chr14:89307769-89307858	0.0713371	P10	0.0493939	3.42371	4
PPHLN1	chr12:42778742-42778798	0.297822	P0	0.0570324	30.5688	8
TBC1D23	chr3:100030677-100030721	0.322808	P0	0.0613733	26.4243	8
STIM2	chr4:27009605-27009628	0.320105	P10	0.068981	1.96538	4
FERMT2	chr14:53327732-53327752	0.506637	P0	0.072636	28.1854	8
NRXN1	chr2:50282093-50282182	0.999945	P10	0.0748625	1.69105	15
INF2	chr14:105181621-105181677	0.076065	P0	0.0752972	2.82077	8
C1orf43	chr1:154192312-154192413	0.03944	P0	0.0757932	57.5376	8
ITGA6	chr2:173366500-173366629	0.54286	P10	0.0769811	12.169	25
SCARB1	chr12:125267229-125267357	0.09359	P10	0.0770732	3.36956	16
EXOC1	chr4:56755054-56755098	0.661165	P10	0.0804248	7.01416	18
MAP4K4	chr2:102484491-102484499	0.0540825	P0	0.0858578	18.3392	6
KIF13A.e1	chr6:17771345-17771449	0.324955	P0	0.0863508	3.10194	6
LRIF1	chr1:111493910-111495437	0.136847	P0	0.088405	10.2306	6
NDEL1	chr17:8366638-8366672	0.368395	P10	0.0915782	6.73576	26
PLOD2	chr3:145795649-145795711	0.338272	P0	0.0963366	1.99929	3
MAP3K4	chr6:161519310-161519459	0.0606225	P0	0.0973325	7.43629	4
ENAH	chr1:225692693-225692755	0.306887	P0	0.0986708	29.8802	8
GOLGA4	chr3:37402734-37402796	0.325925	P10	0.0992626	12.6885	22
FERMT2	chr14:53327732-53327752	0.506637	P10	0.100312	21.1851	23
C1orf43	chr1:154192312-154192413	0.03944	P10	0.101683	33.1118	26
NNAT	chr20:36150760-36150840	0.59613	P0	0.10666	6.26514	7
PALM	chr19:740352-740483	0.160672	P0	0.111247	0.444559	5
ZFYVE21	chr14:104196130-104196183	0.0673225	P0	0.112081	36.8529	8
PALM	chr19:740352-740483	0.160672	P10	0.112655	0.570833	10
ADD1	chr4:2928369-2928402	0.253742	P10	0.120163	10.5	24
TBC1D23	chr3:100030677-100030721	0.322808	P10	0.121483	9.56421	20
NUMB	chr14:73745989-73746132	0.319692	P10	0.124565	4.83309	21
CHST9	chr18:24524293-24524330	0.0559275	P10	0.140522	7.78033	18
STX2	chr12:131280540-131280665	0.0803	P10	0.144905	2.66892	20
PPHLN1	chr12:42778742-42778798	0.297822	P10	0.149892	27.655	23
ZFYVE21	chr14:104196130-104196183	0.0673225	P10	0.156406	14.9982	19
MYO18A	chr17:27412622-27412666	0.32342	P10	0.163812	0.783014	10
FN1	chr2:216257654-216257926	0.582082	P10	0.167735	10.7341	8
INF2	chr14:105181621-105181677	0.076065	P10	0.17017	6.00532	15
LRIF1	chr1:111493910-111495437	0.136847	P10	0.171327	8.52629	22
NNAT	chr20:36150760-36150840	0.59613	P10	0.174788	9.7895	20
ADD1	chr4:2928369-2928402	0.253742	P0	0.181104	10.4631	8
STIM2	chr4:27009605-27009628	0.320105	P0	0.189127	2.09698	3
MAP4K4	chr2:102484491-102484499	0.0540825	P10	0.189745	18.4892	21
CHST9	chr18:24524293-24524330	0.0559275	P0	0.214592	18.7275	8
MARK2	chr11:63671458-63671619	0.330647	P10	0.229288	1.26369	4
KIF13A.e1	chr6:17771345-17771449	0.324955	P10	0.245832	4.09189	16
KIF13A.e2	chr6:17790103-17790141	0.468585	P10	0.024233	4.09189	5
STX2	chr12:131280540-131280665	0.0803	P0	0.245899	2.2593	6
MARK2	chr11:63671458-63671619	0.330647	P0	0.26027	0.889503	3
PLOD2	chr3:145795649-145795711	0.338272	P10	0.270793	2.12188	11
