# Supplementary material for: Regulation of alternative splicing at the single‐cell level
Source: Mol Syst Biol. 2015 Dec 28;11(12):845. doi: 10.15252/msb.20156278 (PMC4704489; doi:10.15252/msb.20156278)
Supplement: Supplementary file 13 — Table EV10 [file MSB-11-845-s013.xlsx]

## Sheet: EV10.RT-qPCR.calibration
Expanded View Table 10: RT-qPCR calibration data
exon.ID	gene.name	group	cell	inclusion.level.25ng	expression.25ng	inclusion.level.5ng	expression.5ng	inclusion.level.1ng	expression.1ng	inclusion.level.0.2ng	expression.0.2ng	inclusion.level.0.04ng	expression.0.04ng
chr7:87815930-87816016	ADAM22	Conserved	293T	0.75878	2.99377e+06	0.466052	280536	0.628083	30003.9	0.861165	1626.96	0.531708	202.484
chr4:74005248-74006000	ANKRD17	Conserved	293T	0.530711	2.62966e+08	0.511248	4.01808e+07	0.618928	3.24221e+06	0.563899	365449	0.835071	19975
chr2:175986172-175986268	ATF2	Conserved	293T	0.550824	2.36e+08	0.374725	3.47109e+07	0.552061	1.81047e+06	0.628083	208790	NA	NA
chrX:39930890-39930943	BCOR	Conserved	293T	0.744977	5.97582e+08	0.55996	5.42379e+07	0.672167	5.77038e+06	0.685896	561872	0.721518	55960.4
chr3:50410496-50410516	CACNA2D2	Conserved	293T	0.0141192	7.81238e+06	0.0243398	915879	0.0349925	57389.7	0.0329583	6244.85	0.0407381	616.212
chr5:122930733-122930828	CSNK1G3	Conserved	293T	0.17336	1.04363e+08	0.14381	1.01123e+07	0.357094	511323	0.218232	73511.5	NA	NA
chr4:76579167-76579265	G3BP2	Conserved	293T	0.034623	2.83646e+08	0.0317991	3.3275e+07	0.0300029	3.404e+06	0.0236375	315818	0.084401	16061.5
chr4:83292681-83292737	HNRNPD	Conserved	293T	0.9518	5635772364	0.916292	3.9422e+08	0.882363	2.81526e+07	0.921796	3.01597e+06	0.899529	320579
chr2:183889706-183889723	NCKAP1	Conserved	293T	0.000120831	8.87679e+08	0.00015923	8.06121e+07	0.000186107	5.5883e+06	0.000127661	818417	NA	NA
chr17:29579956-29580018	NF1	Conserved	293T	0.973208	114967289	0.971321	6.6498e+06	0.96424	478502	0.952619	41173.1	0.980199	8883.94
chr15:73889363-73889710	NPTN	Conserved	293T	0.00102606	3.18148e+08	0.000864927	3.88363e+07	0.00155302	2.86636e+06	0.00257841	171028	0.0103742	17508.3
chr12:53858544-53858636	PCBP2	Conserved	293T	0.834657	10511486408	0.678307	1236013140	0.797542	1.02792e+08	0.788849	1.04403e+07	0.847871	747902
chr4:101950323-101950352	PPP3CA	Conserved	293T	7.77838e-05	2.03683e+08	6.82e-05	1.90975e+07	8.6222e-05	1.70672e+06	NA	NA	NA	NA
chr10:75199630-75199659	PPP3CB	Conserved	293T	0.842772	4.02676e+07	0.831739	4.64006e+06	0.861643	383431	0.891968	28661.9	NA	NA
chr8:144902836-144902886	PUF60	Conserved	293T	0.641527	8.17277e+07	0.319516	2.05413e+07	0.638994	1.45259e+06	0.508499	99338.8	0.56193	7882.32
chr5:130785716-130785739	RAPGEF6	Conserved	293T	0.0099913	6.30249e+07	0.0112064	7.05515e+06	0.0153677	486255	0.0367562	18721.9	NA	NA
chr22:36152152-36152191	RBFOX2	Conserved	293T	0.972267	304178181	0.956769	3.01952e+07	0.96817	2.32527e+06	0.991633	366371	0.962348	19137
chr18:45396846-45396935	SMAD2	Conserved	293T	0.828211	1.75384e+08	0.699307	1.08825e+07	0.828211	844490	0.875665	97516	0.600128	7628.24
chr18:23615795-23615887	SS18	Conserved	293T	0.0968258	1.72316e+08	0.171647	2.22158e+07	0.13482	2.78516e+06	0.11994	319261	0.162874	17219.2
chr5:145847904-145847966	TCERG1	Conserved	293T	0.26115	7.48248e+07	0.0877038	2.90285e+07	0.145916	1.92171e+06	0.205871	99360.3	0.392933	9538.73
chr10:267135-267296	ZMYND11	Conserved	293T	0.94829	7.62933e+07	0.982842	7.31404e+06	0.953514	495143	0.948729	37295.7	NA	NA
chr17:30688487-30688534	ZNF207	Conserved	293T	0.98946	8.94339e+08	0.99326	1.51601e+08	0.990548	1.1989e+07	0.99751	1.23242e+06	0.993713	91245.4
chr9:133981575-133981652	AIF1L	Non-conserved	293T	0.000265933	6.23495e+07	0.000355369	5.88758e+06	0.000415339	476591	NA	NA	NA	NA
chr15:80259979-80260034	BCL2A1	Non-conserved	293T	0.00117185	2837450931	0.00107324	1.65102e+08	NA	NA	0.00108835	2.49323e+06	0.000877988	160794
chr21:18976463-18976594	BTG3	Non-conserved	293T	0.0395058	1.68645e+08	0.0977922	7.26014e+06	0.0527999	1.16385e+06	0.0384199	102866	NA	NA
chr21:45560132-45560224	C21orf33	Non-conserved	293T	0.977368	7.05542e+07	0.971502	6.56269e+06	0.967814	528985	0.969968	52864.7	NA	NA
chr13:76101949-76101987	COMMD6	Non-conserved	293T	0.0113178	6.13669e+07	0.000784249	3.55974e+07	0.000711801	2.85537e+06	0.0192275	31395.3	NA	NA
chr19:19014077-19014232	COPE	Non-conserved	293T	0.987824	1210442246	0.998267	104399421	0.986197	1.00582e+07	0.98833	1.14939e+06	0.987896	117029
chr5:34949648-34949782	DNAJC21	Non-conserved	293T	0.0877838	4.94701e+07	0.00647701	6.37247e+06	0.0204322	512289	0.124227	24140.5	0.0374348	4167.84
chr17:12914980-12915099	ELAC2	Non-conserved	293T	0.968385	1.27819e+08	0.97224	5.4524e+07	0.977157	5.22574e+06	0.995962	496851	0.976842	56581.1
chr1:60106952-60107023	FGGY	Non-conserved	293T	0.359163	1.00047e+06	0.280295	63001.5	0.339169	8032.55	0.0569471	2231.96	NA	NA
chr11:106617277-106617369	GUCY1A2	Non-conserved	293T	0.38178	3.11189e+08	0.310026	2.66447e+07	0.404199	2.07371e+06	0.309171	263514	0.403236	15902.5
chr20:16354902-16355054	KIF16B	Non-conserved	293T	0.888647	2.90653e+07	0.913093	2.5053e+06	0.934716	189380	0.899257	26454.6	NA	NA
chr17:80422163-80422306	NARF	Non-conserved	293T	0.933702	9.15685e+07	0.999876	7.31271e+06	0.887155	402213	0.899709	30751.2	0.984373	3640.04
chr8:42046452-42046589	PLAT	Non-conserved	293T	0.996305	3.21751e+07	0.987824	2.18091e+06	0.985328	221634	0.994514	21407.6	NA	NA
chr6:3264443-3264559	PSMG4	Non-conserved	293T	0.255023	4.92779e+06	0.273091	458609	0.212989	31904.9	0.154596	3216.15	0.272495	502.269
chr4:2514165-2514324	RNF4	Non-conserved	293T	0.99646	1.37145e+08	0.998999	1.21156e+07	0.993952	1.07525e+06	0.997422	97205.5	0.997685	7460.06
chr13:53235610-53235705	SUGT1	Non-conserved	293T	0.900787	1.68002e+08	0.398432	1.68391e+07	0.5015	1.17544e+06	0.944643	72762	0.455369	22825.8
chr5:1264519-1264707	TERT	Non-conserved	293T	0.0606539	9.23555e+06	0.0464418	865927	0.0296268	111756	0.0204522	18391.9	0.0722251	745.435
chr3:53271813-53271836	TKT	Non-conserved	293T	0.00403381	6448040710	0.00845925	4.17375e+08	0.0107186	2.85388e+07	0.00906705	4.38679e+06	0.00634326	549279
chr16:85022369-85022479	ZDHHC7	Non-conserved	293T	0.061572	1.03756e+08	0.0541155	9.96545e+06	0.0472005	948229	0.0414473	85334.2	0.148679	12657
chr19:58151280-58151435	ZNF211	Non-conserved	293T	0.452642	3.12721e+06	0.435609	294198	0.572486	25687.7	0.447445	2217.65	0.0671697	189.527
chr19:57986392-57986514	ZNF772	Non-conserved	293T	0.299853	1.01812e+06	0.0865901	232018	0.0906271	27309.8	0.490501	1444.23	NA	NA
chr16:89291127-89291210	ZNF778	Non-conserved	293T	0.930862	2.46096e+07	0.945628	1.86152e+06	0.913962	120568	0.955765	19384.8	0.841042	1057.98
chr7:87815930-87816016	ADAM22	Conserved	MCF7	0.949454	408754	0.894683	408754	0.894683	21966.7	NA	NA	NA	NA
chr4:74005248-74006000	ANKRD17	Conserved	MCF7	0.509999	1.5193e+07	0.601807	1.5193e+07	0.601807	1.74248e+06	0.703809	215400	0.64908	16667.2
chr2:175986172-175986268	ATF2	Conserved	MCF7	0.0929613	6.14145e+06	0.183472	6.14145e+06	0.183472	565064	0.0648883	54780.5	0.0666702	7295.38
chrX:39930890-39930943	BCOR	Conserved	MCF7	0.592305	3.04238e+07	0.640607	3.04238e+07	0.640607	3.70925e+06	0.768258	491211	0.652263	33001.5
chr3:50410496-50410516	CACNA2D2	Conserved	MCF7	0.00120509	414657	0.00468823	414657	0.00468823	27328.9	NA	NA	NA	NA
chr5:122930733-122930828	CSNK1G3	Conserved	MCF7	0.0280314	3.13592e+06	1	3.13592e+06	1	2.35385e+17	0.0169565	29322.2	0.0112508	3697.14
chr4:76579167-76579265	G3BP2	Conserved	MCF7	0.0134664	1.74973e+07	0.0167741	1.74973e+07	0.0167741	1.41115e+06	0.021238	128922	0.0383277	11391
chr4:83292681-83292737	HNRNPD	Conserved	MCF7	0.947549	2.97486e+08	0.926491	2.97486e+08	0.926491	1.29726e+07	0.926287	1.90039e+06	0.884116	49472.3
chr2:183889706-183889723	NCKAP1	Conserved	MCF7	0.000222358	3.75514e+07	0.000435751	3.75514e+07	0.000435751	3.02505e+06	0.000419932	290227	NA	NA
chr17:29579956-29580018	NF1	Conserved	MCF7	0.942892	2.88722e+06	0.94095	2.88722e+06	0.94095	265101	0.940783	33558.4	0.898439	2036.72
chr15:73889363-73889710	NPTN	Conserved	MCF7	0.00110313	2.21335e+07	0.000985378	2.21335e+07	0.000985378	1.83304e+06	NA	NA	NA	NA
chr12:53858544-53858636	PCBP2	Conserved	MCF7	0.681354	6.19036e+08	0.70858	6.19036e+08	0.70858	5.62598e+07	0.744502	5.6606e+06	0.709715	465511
chr4:101950323-101950352	PPP3CA	Conserved	MCF7	NA	NA	0.000413062	NA	0.000413062	500775	NA	NA	NA	NA
chr10:75199630-75199659	PPP3CB	Conserved	MCF7	0.593873	1.00258e+06	0.689011	1.00258e+06	0.689011	115093	0.576763	6113.92	0.345359	1421.08
chr8:144902836-144902886	PUF60	Conserved	MCF7	0.107599	1.32423e+06	0.382725	1.32423e+06	0.382725	260521	0.775999	34947.6	0.76233	3584.5
chr5:130785716-130785739	RAPGEF6	Conserved	MCF7	0.0224667	2.77378e+06	0.0373269	2.77378e+06	0.0373269	216218	0.00498165	19457.6	0.0832871	1871.44
chr22:36152152-36152191	RBFOX2	Conserved	MCF7	0.976489	1.04206e+07	0.979608	1.04206e+07	0.979608	971506	0.988237	133497	NA	NA
chr18:45396846-45396935	SMAD2	Conserved	MCF7	0.869665	2.68622e+06	0.925842	2.68622e+06	0.925842	224370	0.885594	11819.4	0.937233	2219.02
chr18:23615795-23615887	SS18	Conserved	MCF7	0.0370583	8.73861e+06	0.053378	8.73861e+06	0.053378	1.05111e+06	0.0912887	100281	0.0738843	8984.5
chr5:145847904-145847966	TCERG1	Conserved	MCF7	0.0579488	6.37692e+06	0.0782763	6.37692e+06	0.0782763	586255	0.25275	41042.2	0.0457166	2922.79
chr10:267135-267296	ZMYND11	Conserved	MCF7	0.793475	1.26722e+06	0.811533	1.26722e+06	0.811533	123974	0.775041	11439.6	NA	NA
chr17:30688487-30688534	ZNF207	Conserved	MCF7	0.947125	2.83411e+07	0.948363	2.83411e+07	0.948363	2.7292e+06	0.948656	222283	0.981412	31390.6
chr9:133981575-133981652	AIF1L	Non-conserved	MCF7	0.204566	2.5996e+06	0.228641	2.5996e+06	0.228641	267427	0.296504	20205.2	NA	NA
chr15:80259979-80260034	BCL2A1	Non-conserved	MCF7	0.997942	2.55989e+07	0.996805	2.55989e+07	0.996805	2.85676e+06	0.999625	310946	0.998458	24527.4
chr21:18976463-18976594	BTG3	Non-conserved	MCF7	0.00680682	5.49215e+06	0.00225128	5.49215e+06	0.00225128	448765	0.00416029	53165.7	0.0104464	2283.58
chr21:45560132-45560224	C21orf33	Non-conserved	MCF7	NA	NA	0.976014	NA	0.976014	265741	NA	NA	0.986534	3138.68
chr13:76101949-76101987	COMMD6	Non-conserved	MCF7	NA	NA	0.000238954	NA	0.000238954	1.44445e+06	0.00044057	121351	NA	NA
chr19:19014077-19014232	COPE	Non-conserved	MCF7	0.993287	3.96157e+07	0.996488	3.96157e+07	0.996488	4.586e+06	0.991337	363924	0.996853	32117.4
chr5:34949648-34949782	DNAJC21	Non-conserved	MCF7	0.021967	2.42711e+06	0.0181994	2.42711e+06	0.0181994	190112	0.0125798	17955.6	0.0714916	1476.13
chr17:12914980-12915099	ELAC2	Non-conserved	MCF7	0.974741	1.48362e+07	0.97164	1.48362e+07	0.97164	1.27412e+06	0.975849	108494	0.983077	13333.9
chr1:60106952-60107023	FGGY	Non-conserved	MCF7	0.117326	43818	0.0625029	43818	0.0625029	3116.74	0.0655589	507.15	0.259033	30.1987
chr11:106617277-106617369	GUCY1A2	Non-conserved	MCF7	0.910357	5.41086e+06	0.935475	5.41086e+06	0.935475	450765	0.735945	18875.1	0.956645	4891.84
chr20:16354902-16355054	KIF16B	Non-conserved	MCF7	0.451899	530882	0.353429	530882	0.353429	47196.4	0.569791	5418.02	0.270912	589.904
chr17:80422163-80422306	NARF	Non-conserved	MCF7	0.000294334	1.73446e+07	0.000295661	1.73446e+07	0.000295661	2.33214e+06	0.000115341	229031	NA	NA
chr8:42046452-42046589	PLAT	Non-conserved	MCF7	0.988693	1.9618e+06	0.987884	1.9618e+06	0.987884	175289	0.991431	17250.7	0.98946	1250.87
chr6:3264443-3264559	PSMG4	Non-conserved	MCF7	0.230232	484885	0.275279	484885	0.275279	42658	0.350464	2376.77	0.229701	534.845
chr4:2514165-2514324	RNF4	Non-conserved	MCF7	0.964838	3.31111e+06	0.928242	3.31111e+06	0.928242	405332	0.99586	24542.2	0.92989	2871.78
chr13:53235610-53235705	SUGT1	Non-conserved	MCF7	0.21467	3.24184e+06	0.279891	3.24184e+06	0.279891	257907	0.272297	21372.5	0.170512	1339.36
chr5:1264519-1264707	TERT	Non-conserved	MCF7	0.0340593	1.6622e+06	0.0568934	1.6622e+06	0.0568934	145739	0.0384569	11582.1	0.172074	509.195
chr3:53271813-53271836	TKT	Non-conserved	MCF7	0.00447395	151862185	0.00569192	151862185	0.00569192	1.13498e+07	0.00672617	1.13682e+06	0.0224009	71300.3
chr16:85022369-85022479	ZDHHC7	Non-conserved	MCF7	0.0199378	5.00095e+06	0.0112954	5.00095e+06	0.0112954	558695	0.0191898	49880	0.0712927	3158.84
chr19:58151280-58151435	ZNF211	Non-conserved	MCF7	0.222354	128731	0.141851	128731	0.141851	14559.2	0.27309	1267.69	0.0758582	283.409
chr19:57986392-57986514	ZNF772	Non-conserved	MCF7	0.920195	1.10038e+06	0.960947	1.10038e+06	0.960947	147390	0.999777	7.92255e+06	NA	NA
chr16:89291127-89291210	ZNF778	Non-conserved	MCF7	0.938716	458283	0.937614	458283	0.937614	39951.3	0.965176	4304.62	NA	NA
chr7:87815930-87816016	ADAM22	Conserved	U937	0.0229549	432018	0.00916641	432018	0.00916641	39943	0.0104257	3478.93	NA	NA
chr4:74005248-74006000	ANKRD17	Conserved	U937	0.654527	1.39758e+07	0.617276	1.39758e+07	0.617276	1.14446e+06	0.657236	145905	0.523981	14390.1
chr2:175986172-175986268	ATF2	Conserved	U937	0.447445	6.97053e+06	0.478513	6.97053e+06	0.478513	495375	0.541405	49691.5	0.515745	5024.82
chrX:39930890-39930943	BCOR	Conserved	U937	0.232009	7.48924e+06	0.248244	7.48924e+06	0.248244	728938	0.289667	54722.1	0.253696	10073.1
chr3:50410496-50410516	CACNA2D2	Conserved	U937	NA	NA	NA	NA	NA	NA	NA	NA	NA	NA
chr5:122930733-122930828	CSNK1G3	Conserved	U937	0.003884	724974	0.00616306	724974	0.00616306	98536.5	0.00369159	10226.1	NA	NA
chr4:76579167-76579265	G3BP2	Conserved	U937	0.0119618	1.90396e+07	0.0136671	1.90396e+07	0.0136671	1.40952e+06	0.00965097	155080	0.0173783	17111.9
chr4:83292681-83292737	HNRNPD	Conserved	U937	0.961321	3.148e+08	0.960418	3.148e+08	0.960418	2.56329e+07	0.955596	2.51409e+06	0.41314	626541
chr2:183889706-183889723	NCKAP1	Conserved	U937	4.5262e-05	8.12166e+06	4.59287e-06	8.12166e+06	4.59287e-06	1.01663e+06	1.84026e-05	107798	NA	NA
chr17:29579956-29580018	NF1	Conserved	U937	0.543763	5.02905e+06	0.478263	5.02905e+06	0.478263	541227	0.539791	50643.9	0.548225	5614.29
chr15:73889363-73889710	NPTN	Conserved	U937	0.00753225	7.1139e+06	0.00601778	7.1139e+06	0.00601778	645020	0.00373971	64327.8	NA	NA
chr12:53858544-53858636	PCBP2	Conserved	U937	0.825347	4.42943e+08	0.77678	4.42943e+08	0.77678	3.68585e+07	0.866689	3.78696e+06	0.0108466	7.07257e+08
chr4:101950323-101950352	PPP3CA	Conserved	U937	0.0079311	3.4262e+06	0.00470226	3.4262e+06	0.00470226	343078	0.00572599	45969.9	0.0051994	3405.73
chr10:75199630-75199659	PPP3CB	Conserved	U937	0.944012	428316	0.952348	428316	0.952348	24509.7	0.874352	1746.33	NA	NA
chr8:144902836-144902886	PUF60	Conserved	U937	0.305551	757393	0.279287	757393	0.279287	68017.1	0.392933	5287.58	0.382724	1173.14
chr5:130785716-130785739	RAPGEF6	Conserved	U937	0.000304358	5.89907e+06	0.000286496	5.89907e+06	0.000286496	670170	8.21404e-05	56335.6	NA	NA
chr22:36152152-36152191	RBFOX2	Conserved	U937	0.926218	117906	0.955596	117906	0.955596	7320.4	0.940588	938.471	NA	NA
chr18:45396846-45396935	SMAD2	Conserved	U937	0.933888	6.30213e+06	0.94735	6.30213e+06	0.94735	594268	0.967327	49474.7	0.940811	4294.17
chr18:23615795-23615887	SS18	Conserved	U937	0.0321395	7.11466e+06	0.0363337	7.11466e+06	0.0363337	616005	0.100291	32750.8	0.0228431	11791.2
chr5:145847904-145847966	TCERG1	Conserved	U937	0.389598	4.0679e+06	0.420432	4.0679e+06	0.420432	309425	0.399152	30104	0.51974	5011.18
chr10:267135-267296	ZMYND11	Conserved	U937	0.837671	2.65546e+06	0.844092	2.65546e+06	0.844092	204739	0.871803	23183.4	0.524231	4340.84
chr17:30688487-30688534	ZNF207	Conserved	U937	0.989605	3.21669e+07	0.995881	3.21669e+07	0.995881	4.02537e+06	0.992132	357146	0.992355	34741
chr9:133981575-133981652	AIF1L	Non-conserved	U937	0.0140636	4.76867e+07	0.0305016	4.76867e+07	0.0305016	2.20222e+06	0.0153526	359501	0.00880143	44705
chr15:80259979-80260034	BCL2A1	Non-conserved	U937	0.34751	96274.6	0.535192	96274.6	0.535192	9908.32	0.222354	1082.99	0.313243	38.6588
chr21:18976463-18976594	BTG3	Non-conserved	U937	0.0650097	3.1922e+06	0.0921218	3.1922e+06	0.0921218	283976	0.0877037	24779.9	0.0321084	2391.41
chr21:45560132-45560224	C21orf33	Non-conserved	U937	0.998571	3.04323e+06	0.998232	3.04323e+06	0.998232	265341	0.993922	21831.2	0.994795	1047.56
chr13:76101949-76101987	COMMD6	Non-conserved	U937	0.000333345	1.51473e+07	0.00100677	1.51473e+07	0.00100677	1.06236e+06	0.000952945	87636.5	NA	NA
chr19:19014077-19014232	COPE	Non-conserved	U937	0.992966	5.58432e+07	0.995013	5.58432e+07	0.995013	5.05051e+06	0.997193	467806	0.994083	44843.5
chr5:34949648-34949782	DNAJC21	Non-conserved	U937	0.00469291	6.36105e+06	0.00422291	6.36105e+06	0.00422291	533510	0.00198331	49020.1	0.0124071	3221.12
chr17:12914980-12915099	ELAC2	Non-conserved	U937	0.847936	2.72878e+07	0.784063	2.72878e+07	0.784063	2.1614e+06	0.862949	219784	NA	NA
chr1:60106952-60107023	FGGY	Non-conserved	U937	0.108129	583287	0.0675467	583287	0.0675467	46907.7	0.073645	6805.58	0.0342242	511.232
chr11:106617277-106617369	GUCY1A2	Non-conserved	U937	0.216022	1.23402e+07	0.17293	1.23402e+07	0.17293	1.08693e+06	0.243424	97924.4	NA	NA
chr20:16354902-16355054	KIF16B	Non-conserved	U937	0.974043	385887	0.981996	385887	0.981996	34932.4	0.988203	4092.32	NA	NA
chr17:80422163-80422306	NARF	Non-conserved	U937	0.698781	7.80611e+06	0.591338	7.80611e+06	0.591338	719540	0.644053	55324.7	0.446703	4688.47
chr8:42046452-42046589	PLAT	Non-conserved	U937	NA	NA	0.999662	NA	0.999662	84739.6	0.999732	10459.5	NA	NA
chr6:3264443-3264559	PSMG4	Non-conserved	U937	0.311954	572003	0.289668	572003	0.289668	57126.4	0.391026	5329.32	0.687402	413.574
chr4:2514165-2514324	RNF4	Non-conserved	U937	0.998036	1.72094e+07	0.994928	1.72094e+07	0.994928	1.07958e+06	0.998687	111337	NA	NA
chr13:53235610-53235705	SUGT1	Non-conserved	U937	0.471033	1.27728e+07	0.696989	1.27728e+07	0.696989	1.64128e+06	0.681571	161354	NA	NA
chr5:1264519-1264707	TERT	Non-conserved	U937	0.999085	4.6293e+06	0.99919	4.6293e+06	0.99919	408730	NA	NA	NA	NA
chr3:53271813-53271836	TKT	Non-conserved	U937	0.0730334	3.74401e+08	0.0658658	3.74401e+08	0.0658658	3.21568e+07	0.0472905	2.88042e+06	NA	NA
chr16:85022369-85022479	ZDHHC7	Non-conserved	U937	0.116191	4.62745e+06	0.112946	4.62745e+06	0.112946	462244	0.0941487	47093	0.106025	3087.38
chr19:58151280-58151435	ZNF211	Non-conserved	U937	0.0748825	437064	0.0816604	437064	0.0816604	45990.4	0.093384	4101.21	NA	NA
chr19:57986392-57986514	ZNF772	Non-conserved	U937	0.1251	349635	0.132849	349635	0.132849	25274.3	0.145792	2817.43	NA	NA
chr16:89291127-89291210	ZNF778	Non-conserved	U937	0.566479	410576	0.458595	410576	0.458595	36519	0.582975	3033.92	0.413019	466.969
