# Supplementary material for: Regulation of alternative splicing at the single‐cell level
Source: Mol Syst Biol. 2015 Dec 28;11(12):845. doi: 10.15252/msb.20156278 (PMC4704489; doi:10.15252/msb.20156278)
Supplement: Supplementary file 14 — Table EV11 [file MSB-11-845-s014.xlsx]

## Sheet: EV11.primers.RT-qPCR.assay
Expanded View Table 11: Primers for RT-qPCR assay
exon.ID	gene.name	Reverse.Primer	Forward.Excluded.Primer	Forward.Included.Primer
chr12:53858544-53858636	PCBP2	ATGCCACTGAATCCGGTGTT	GTGGTCAGGCCTATACCATTCA	TCTAGAGGCCTATACCATTCAAGGA
chr17:29579956-29580018	NF1	CGGTGAGACAATGGCAGGAT	CACTGTTTATACCAGGTGGTTAGC	GCCACTGTTTATACCAGGCAAC
chrX:39930890-39930943	BCOR	AGTCGGCTGGGCTGAATTTG	ACGGGCATTGCAGCGTG	TGCTTACTGTGAGCGTGCAAT
chr7:87815930-87816016	ADAM22	CTGGCACTTTGTCGGTTCAC	CTCGGTCTAATTCAACTGAGACTTT	ACTGAAGGACCATACTTTAGGACTT
chr4:74005248-74006000	ANKRD17	GCATGGCTGAAGGAGAGATGA	TCCCATCAGGAATAAAGCAGTCA	ACATCATGGCAGCAGTCAGT
chr8:144902836-144902886	PUF60	CCTGGCGGATGGTGTCCT	CCTGCAGATGGCGGCTCA	GCAATCGATGGCGGCTCAG
chr4:76579167-76579265	G3BP2	TCGTTCTCTAGGTCGTTGTTCAC	AAGAACCACCAAAGCCAAGAGT	CACCAGTCTCACAGCCAAGA
chr15:73889363-73889710	NPTN	TGAGAGCTGGAGGTGAGGTT	CAGAACGAGCCAAGGATTGTC	CGTCCTTCAGAAGCCAAGGAT
chr5:145847904-145847966	TCERG1	GCTGTTGCTCCAGCTAAGGTA	AATTCCACTTCCAGGTGTATTGC	ACAGTCGCTACCACCAAGAC
chr18:23615795-23615887	SS18	TGGAGGTGGTCCCTGGTATG	ACCAGCAATATTACCCTGATGGAA	CACAACATTACTACGAAGGAGGAAA
chr3:50410496-50410516	CACNA2D2	GTCTGAGGCATTCAGGTCCTT	TGCAGGTCAAGTATTTTGAGTTCC	GCAGGTCAAGTTGCCAATCAG
chr18:45396846-45396935	SMAD2	TGCCTTGAGTTCATGATGACTGT	CCATACCAAGGTCTCTTGATGGT	AACAAACCAGGTCTCTTGATGGT
chr4:101950323-101950352	PPP3CA	GGAGTTAAGGTTGGCGTCAGA	CTGCAAAGCGCTATCAAAGGA	GAGGCTGATGAAGCTATCAAAGG
chr2:175986172-175986268	ATF2	TCTCAAATGGACTCGCCAACTC	TGGCCAGATCAGACCCCAAC	GACAGTGTCATTGTGGCTGAT
chr17:30688487-30688534	ZNF207	GCTGAAACAGCCTGTGCTT	ATGCCACCTGGAATGATGC	CGGTGAAAACATAATGATGCCAATG
chr10:75199630-75199659	PPP3CB	TGTACAGCATCTTTCCGAGGT	CTGCAAAGTGCAATACGAGGAT	TGCAAAGTGCCACAGTTGAG
chr5:130785716-130785739	RAPGEF6	GCTTCACCTTCCTTGCCATT	CGACAGAGGTCACTGAGTCAA	GAAGAGGTGGCGGAGTCT
chr4:83292681-83292737	HNRNPD	TGATCGCCCTGTGATAGGATCT	AGAACGAGGAGGATGAAGGGAAA	GCACAGCGGGAAGAATGGAAA
chr22:36152152-36152191	RBFOX2	GCCATAACCGTCACTGTAAGC	ATCCAGGGGTGGATATGCA	TACGGTGCTGACCTCTATGG
chr10:267135-267296	ZMYND11	CTCCTTCATGCGGGAGACAA	TGCCAGGAGATGAGATTAGCATT	CCAGTTTGCAGGAGCATTAAGA
chr2:183889706-183889723	NCKAP1	CGGGTTTCTACAGCAGGGAAT	CATCAAGAAGGCATGTGGAGAC	GGACAAGTTTGGAAGGCATGT
chr5:122930733-122930828	CSNK1G3	AACAGCAGCACTTGGTTTCA	CCAGGTTGTAAGTTCTACAAATGGA	TGGCTCGGTACAGGTTGTAA
chr17:80422163-80422306	NARF	GTTACACTGAGGTTGAATTTAGCAG	AATGGAGAGAAATGTGATACCTCAA	CGTTCTGAACCTTAACAAGAAATGT
chr3:53271813-53271836	TKT	GCCCAGGCGATTGATGTCTA	AAGGCCAGCTACCGAGTCTA	GGGACTACAGCTACCGAGTCT
chr20:16354902-16355054	KIF16B	ATGGTGCCATTGTGAAGTTTCT	AGAAGGACCAGGAGAGGATCA	GGATGCCAGGATCAATGCTT
chr19:19014077-19014232	COPE	GACCTGTGGGCATCCTTCA	AGCCTGGCCACGGATAGT	AGGCGCTAGACAAGGATAGTG
chr21:18976463-18976594	BTG3	CCCTGGTAACTTTCCTGGAGAT	TGAGGTGTGCTGTCGGTATG	GCCCGGCCTCCTCCTT
chr4:2514165-2514324	RNF4	GCCGCATTCTGTGGAAACGA	ATTGTTGACGGCCCTCAGGT	AGGGATGAGGGCGCTACAG
chr16:89291127-89291210	ZNF778	TCTTGCCGTCTGTGTCTCATT	GCCTCAGTAGAATGGCGACTT	AGTTCTCCAAGAATGGCGACTT
chr21:45560132-45560224	C21orf33	TGCGGTCCCGGCATAAG	AAAACCTCTTGTGCTGCATTG	CATCGGCTTGTGCTGCATT
chr8:42046452-42046589	PLAT	CAGCACTTCCCAGCAAATCC	CCAGATCTTACCAAGGTTGCAG	ACTCAGTGCCTGTCAAAAGTTG
chr5:1264519-1264707	TERT	CCGCAAGACCCCAAAGAGTT	CGAAAACCTTCCTCAGCTATGC	AGCGACTACTCCAGCTATGC
chr13:53235610-53235705	SUGT1	CTGATGAGTCCACACCTCAGAT	AGATAGTGCAGATGCTAATTTCAGT	ATTACAGGTGCAGATGCTAATTTCA
chr17:12914980-12915099	ELAC2	GGCCCATCTCCTTTGCTTTG	CCATACACAGTGTTAGCCAGAGA	CACCTTCCACATGGTGTTAGC
chr19:57986392-57986514	ZNF772	CCCTTGGGAATCCTGATCTGT	ATGGCCTCTCTGGGTTGTTG	GTGACCCTGGTTGTTGGCAT
chr13:76101949-76101987	COMMD6	TGCCGAAAGTGAAGTCCATGA	TGACGATTCCACAGTTTCAGAATTT	CCAGTCTCCTTTCTGCTTCTAATTT
chr5:34949648-34949782	DNAJC21	TCCAATTCTTTGGCACTGTCTTG	AAACCAGCACAGAATTATGATGACA	ATGTTGCTTGAAAACAGACAGAAT
chr19:58151280-58151435	ZNF211	GTCCTGAACTGTGGCACTCT	CGTCCTCCCTGGGTTGTTG	GCATGTCATCAGGTTGTTGGT
chr11:106617277-106617369	GUCY1A2	AGGCAATAACGTGGCATTCG	GGAAGACCGATTCAGATGAGGAT	AGTGAAACGGATTTGGGTACTGA
chr1:60106952-60107023	FGGY	GAAGCGAGTCCCCAAAGCAA	AAGGGCATGGTCACCGGATT	CCCTCAGGTCACCGGATTGAA
chr9:133981575-133981652	AIF1L	TCAGGTCAATCTCGCCTTCAT	CGAGATCAACCGGGAGTTTCT	GCTCTGCTGTTTCAGGAGTTTC
chr16:85022369-85022479	ZDHHC7	CGGGTTTAATACAGCAGCACTT	CCGACCCTGGGGCAGTA	GTGAGGGAACCGAGTCTGTG
chr15:80259979-80260034	BCL2A1	TGGAGTGTCCTTTCTGGTCAAC	GAGGCTGGGAAAATGGCTTTG	ACAAGAAGAGGAAAATGGCTTTGT
chr6:3264443-3264559	PSMG4	TCACTTCTGCCACTCAGCTAGAA	CAGCGCCTAGCCAGGAAGA	GTGGGCCAGCCAGGAAGA
