# Supplementary material for: Regulation of alternative splicing at the single‐cell level
Source: Mol Syst Biol. 2015 Dec 28;11(12):845. doi: 10.15252/msb.20156278 (PMC4704489; doi:10.15252/msb.20156278)
Supplement: Supplementary file 15 — Table EV12 [file MSB-11-845-s015.xlsx]

## Sheet: EV12.hESC.analysis
Expanded View Table 12: Human embroynic stem-cell GLMM analysis
factor	estimate	ci.low	ci.high
conservation	model.selection.LRT.p-value	0.000320553	0.0413389
conservation	effect	-1.89872	-1.02874
conservation	std.error.effect	0.371818	0.487666
conservation	effect.p-value	3.03422e-05	0.0201393
expression	model.selection.LRT.p-value	0.0243676	0.399454
expression	effect	-0.0217391	-0.0090126
expression	std.error.effect	0.00672525	0.00868884
expression	effect.p-value	0.00436827	0.266785
cellP10	model.selection.LRT.p-value	0.0147428	0.43633
cellP10	effect	0.137375	0.476212
cellP10	std.error.effect	0.169201	0.216812
cellP10	effect.p-value	0.0140851	0.498361
