# Supplementary material for: Regulation of alternative splicing at the single‐cell level
Source: Mol Syst Biol. 2015 Dec 28;11(12):845. doi: 10.15252/msb.20156278 (PMC4704489; doi:10.15252/msb.20156278)
Supplement: Supplementary file 17 — Source Data for Figure 1 [file MSB-11-845-s016.xlsx]

## Sheet: Description
ln(upstream.FIR.conservation) column corresponds to the X-axis values in Fig 1A, and the histogram in Fig 1B
ln(downstream.FIR.conservation) column corresponds to the Y-axis values in Fig 1A, and the histogram in Fig 1C
Single-Cell.RT-qPCR.assay.FIR.conservation.group takes the values: conserved (red points in Fig 1C), non-conserved (blue points in Fig 1C), and NA

## Sheet: SourceData
ln(upstream.FIR.conservation)	ln(downstream.FIR.conservation)	Single-Cell.RT-qPCR.assay.FIR.conservation.group
-9.00041e-05	-2.00002e-05	NA
-0.000230026	-0.00319008	NA
-0.00260339	-0.00176155	NA
-0.00558557	-0.00124578	NA
-0.00771468	-0.00599292	conserved
-0.000455104	-0.0134298	NA
-0.0288947	-0.00014001	conserved
-0.0287493	-0.000840353	conserved
-0.010414	-0.0250307	NA
-0.0275801	-0.0145402	NA
-0.00404818	-0.0710289	NA
-0.0487964	-0.0287699	conserved
-0.0090912	-0.0703527	NA
-0.0172835	-0.0670376	NA
-0.0709591	-0.0174717	conserved
-0.0136426	-0.0789242	conserved
-0.0476106	-0.0474533	NA
-0.0692	-0.0354614	conserved
-0.0280497	-0.0800285	NA
-0.0418381	-0.0691465	NA
-0.116787	-0.000575165	conserved
-0.121337	-0.0022375	NA
-0.044752	-0.0768972	NA
-0.132635	-0.000615189	conserved
-0.0388708	-0.0983628	NA
-0.0530211	-0.08386	NA
-0.0950912	-0.043884	NA
-0.159336	-0.000615189	NA
-0.0414628	-0.127907	NA
-0.174615	-0.00392268	NA
-0.131094	-0.0426622	NA
-0.075613	-0.0977231	conserved
-0.181192	-0.00623439	NA
-0.0758341	-0.104955	NA
-0.00956056	-0.194465	NA
-0.0900177	-0.116893	NA
-0.0462848	-0.16981	NA
-0.150439	-0.0678079	NA
-0.12383	-0.0979822	NA
-0.0507513	-0.182715	NA
-0.0313668	-0.209567	NA
-0.0603447	-0.180587	NA
-0.0976459	-0.156771	NA
-0.287262	-0.000160013	conserved
-0.148512	-0.126561	conserved
-0.0428031	-0.266273	NA
-0.0450444	-0.271815	NA
-0.283743	-0.0463476	NA
-0.276597	-0.0602916	NA
-0.0535485	-0.291161	NA
-0.31393	-0.0375461	NA
-0.340781	-0.0364462	NA
-0.0326317	-0.353024	conserved
-0.090461	-0.279952	NA
0	-0.403639	NA
-0.0771457	-0.305262	conserved
-0.268226	-0.120988	NA
-0.0704547	-0.332721	conserved
-0.442824	-0.00744767	conserved
-0.360095	-0.0657873	NA
-0.223556	-0.197439	NA
-0.143022	-0.284427	conserved
-0.298069	-0.135184	NA
-0.479981	-0.0102928	NA
-0.00186173	-0.517431	NA
-0.0293825	-0.476086	NA
-0.520497	-0.0029694	NA
-0.0351454	-0.470564	NA
-0.248647	-0.221726	NA
-0.128163	-0.36016	NA
-0.315231	-0.17933	NA
-0.0194224	-0.555971	NA
-0.216894	-0.290593	NA
-0.437715	-0.0992625	NA
-0.329936	-0.18453	NA
-0.139912	-0.384847	NA
-0.000180016	-0.605145	NA
-0.184885	-0.336459	NA
-0.276215	-0.245108	NA
-0.498568	-0.0685358	NA
-0.256506	-0.264799	conserved
-0.453351	-0.101745	NA
-0.473731	-0.0879518	NA
-0.0550002	-0.527438	NA
-0.0885799	-0.480927	conserved
-0.263009	-0.284148	NA
-0.00581689	-0.649628	conserved
-0.00647592	-0.658301	NA
-0.0591345	-0.579336	NA
-0.462456	-0.145222	NA
-0.539225	-0.0928776	conserved
-0.525001	-0.102936	conserved
-0.46275	-0.158955	NA
-0.182548	-0.445608	NA
-0.00185171	-0.745283	NA
-0.170996	-0.464085	NA
-0.357883	-0.263425	NA
-0.492699	-0.159371	NA
-0.121456	-0.551005	NA
-0.48024	-0.170492	NA
-0.080901	-0.621497	NA
-0.421351	-0.226888	NA
-0.138831	-0.540752	NA
-0.657307	-0.0696181	NA
-0.629121	-0.0858738	NA
-0.235558	-0.417062	NA
-0.41663	-0.24176	NA
-0.100931	-0.616121	NA
-0.484492	-0.188918	NA
-0.385574	-0.276162	NA
-0.523379	-0.182614	NA
-0.300727	-0.382418	NA
-0.223112	-0.482376	NA
-0.693017	-0.0891701	NA
-0.257146	-0.449017	NA
-0.27667	-0.436724	NA
-0.0447202	-0.808322	NA
-0.249821	-0.47677	NA
-0.00264349	-0.911925	NA
-0.19193	-0.556686	NA
-0.306811	-0.414637	NA
-0.028559	-0.866668	NA
-0.338667	-0.40757	NA
-0.536622	-0.237198	NA
-0.744567	-0.110786	NA
-0.214184	-0.577117	NA
-0.838971	-0.0812046	NA
-0.746807	-0.130023	NA
-0.321177	-0.4757	NA
-0.432145	-0.370861	NA
-1.06525	-0.00607341	NA
-0.921781	-0.0622851	NA
-0.520716	-0.301862	NA
-0.718086	-0.167484	NA
-0.925521	-0.0694251	NA
-0.546038	-0.287915	NA
-0.792813	-0.134721	NA
-0.499062	-0.333384	NA
-0.188821	-0.70442	NA
-0.737988	-0.178762	NA
-0.819232	-0.135259	NA
-0.0278441	-1.08145	NA
-0.912461	-0.0943217	NA
-0.17273	-0.756982	NA
-1.17038	-5.50015e-05	NA
-0.79051	-0.162084	NA
-0.0316558	-1.09771	NA
-0.429153	-0.440841	NA
-0.0802452	-0.994523	NA
-0.282695	-0.618791	NA
-0.443284	-0.435092	NA
-0.291436	-0.619367	NA
-0.899753	-0.133897	NA
-0.206213	-0.772374	NA
-0.123683	-0.954629	NA
-0.469732	-0.441237	NA
-1.0798	-0.0752894	NA
-1.16716	-0.0469029	NA
-0.00406826	-1.32309	NA
-0.494321	-0.44908	NA
-0.227089	-0.795656	NA
-0.453493	-0.490737	NA
-0.21437	-0.820413	NA
-0.143189	-0.970245	NA
-0.210486	-0.834112	NA
-0.750321	-0.258732	NA
-0.672796	-0.31354	NA
-0.868859	-0.19786	NA
-0.167803	-0.93077	NA
-0.225196	-0.819346	NA
-0.167638	-0.941532	NA
-0.058514	-1.23251	NA
-0.763849	-0.266997	NA
-0.797519	-0.260236	NA
-0.0424535	-1.34149	NA
-0.621329	-0.382051	NA
-0.578658	-0.417275	NA
-0.246841	-0.834457	NA
-1.31931	-0.06661	NA
-0.798341	-0.288109	NA
-0.697507	-0.363779	NA
-1.07523	-0.161267	NA
-0.759063	-0.32275	NA
-1.05994	-0.17666	NA
-0.0225013	-1.58377	NA
-0.148535	-1.14646	NA
-0.771682	-0.336984	NA
-0.0436855	-1.54227	NA
-0.67213	-0.416592	NA
-1.02705	-0.209364	NA
-0.157432	-1.1612	NA
-0.415432	-0.67887	NA
-0.918606	-0.267762	NA
-1.0872	-0.199903	NA
-0.33901	-0.815258	NA
-0.802638	-0.349423	NA
-0.824293	-0.338533	NA
-1.27447	-0.142342	NA
-1.21246	-0.166545	NA
-0.492069	-0.633191	NA
-0.735512	-0.420657	NA
-1.38284	-0.131305	NA
-0.223963	-1.11377	NA
-0.49643	-0.655986	NA
-0.902154	-0.327269	NA
-0.944035	-0.306172	NA
-0.600404	-0.556503	NA
-0.961314	-0.302309	NA
-0.440686	-0.746801	NA
-0.510626	-0.659393	NA
-0.526684	-0.641475	NA
-1.38198	-0.146078	NA
-0.799019	-0.407976	NA
-2.1344	-0.00587724	NA
-0.267082	-1.05921	NA
-0.477407	-0.713166	NA
-0.450303	-0.75902	NA
-0.38628	-0.854455	NA
-1.23481	-0.209456	NA
-1.34517	-0.175372	NA
-1.43921	-0.149911	NA
-0.686013	-0.527124	NA
-0.292172	-1.06176	NA
-0.960047	-0.347765	NA
-1.35961	-0.183965	NA
-0.217901	-1.25743	NA
-1.3294	-0.197129	NA
-0.486995	-0.759148	NA
-0.394347	-0.895753	NA
-0.262248	-1.16251	NA
-0.569895	-0.669743	NA
-0.428685	-0.861412	NA
-1.06077	-0.322557	NA
-0.888834	-0.421915	NA
-0.603023	-0.669079	NA
-1.02314	-0.357582	NA
-0.308402	-1.12908	NA
-0.66068	-0.61986	NA
-0.441504	-0.88825	NA
-0.149202	-1.66149	NA
-0.608852	-0.683464	NA
-1.7136	-0.14293	NA
-0.54089	-0.782667	NA
-0.528981	-0.804693	NA
-0.360109	-1.08447	NA
-1.03815	-0.385192	NA
-0.324125	-1.16758	NA
-3.13006	-0.0154893	NA
-0.38096	-1.06417	NA
-0.461655	-0.921856	NA
-0.491726	-0.885277	NA
-0.944793	-0.454374	NA
-0.310391	-1.25952	NA
-0.93025	-0.475338	NA
-2.48285	-0.072818	NA
-0.957842	-0.466187	NA
-0.340837	-1.20745	NA
-0.38069	-1.1295	NA
-0.534529	-0.870684	NA
-0.298137	-1.33987	NA
-0.98171	-0.468077	NA
-0.202961	-1.69884	NA
-0.376455	-1.18162	NA
-1.47891	-0.267912	NA
-0.517448	-0.925584	NA
-1.04778	-0.454028	NA
-0.444484	-1.07137	NA
-1.36039	-0.321142	NA
-0.672316	-0.752621	NA
-0.581785	-0.869395	NA
-0.917266	-0.556294	NA
-0.545081	-0.958207	NA
-1.04042	-0.497473	NA
-0.500892	-1.03476	NA
-0.23144	-1.79688	NA
-0.429968	-1.17704	NA
-0.362937	-1.33551	NA
-0.827296	-0.652418	NA
-0.461702	-1.12763	NA
-1.47563	-0.321108	NA
-0.295143	-1.57303	NA
-1.32165	-0.379454	NA
-0.57956	-0.947033	NA
-0.990314	-0.559937	NA
-0.736587	-0.768323	NA
-1.31671	-0.394444	NA
-0.621022	-0.908199	NA
-0.576841	-0.977754	NA
-0.682227	-0.840071	NA
-0.601261	-0.950248	NA
-0.850304	-0.688727	NA
-1.05271	-0.544236	NA
-0.105022	-3.59977	NA
-0.469092	-1.20584	NA
-1.79872	-0.27605	NA
-0.63208	-0.938613	NA
-3.03343	-0.135545	NA
-0.938	-0.63775	NA
-0.898205	-0.671395	NA
-0.757515	-0.808839	NA
-0.82386	-0.749041	NA
-1.38067	-0.41814	NA
-0.430652	-1.35586	NA
-0.989493	-0.628006	NA
-0.69541	-0.908385	NA
-0.974344	-0.649331	NA
-0.361881	-1.60746	NA
-0.444476	-1.37908	NA
-0.203721	-2.58634	NA
-1.56762	-0.382344	NA
-1.56722	-0.387525	NA
-0.250746	-2.23231	NA
-0.575871	-1.13064	NA
-0.745272	-0.8947	NA
-1.35499	-0.469868	NA
-1.53945	-0.403534	NA
-0.824088	-0.81308	NA
-1.58601	-0.394043	NA
-0.834227	-0.81614	NA
-0.44624	-1.44479	NA
-0.469908	-1.38657	NA
-0.590554	-1.13656	NA
-0.991863	-0.685705	NA
-0.507506	-1.33308	NA
-0.370151	-1.75542	NA
-0.42328	-1.57039	NA
-0.519093	-1.32313	NA
-0.877334	-0.809703	NA
-1.04738	-0.673864	NA
-0.800777	-0.888372	NA
-1.47699	-0.468309	NA
-0.789416	-0.917229	NA
-0.541508	-1.30759	NA
-1.23292	-0.579658	NA
-1.28899	-0.55302	NA
-2.45813	-0.268167	NA
-0.400134	-1.71786	NA
-1.55448	-0.449511	NA
-0.718916	-1.02381	NA
-0.867548	-0.852295	NA
-0.689603	-1.06796	NA
-1.17869	-0.632683	NA
-0.669147	-1.12262	NA
-0.687503	-1.09754	NA
-1.12778	-0.668523	NA
-0.781629	-0.983139	NA
-1.0342	-0.745357	NA
-0.83911	-0.928249	NA
-1.02657	-0.758796	NA
-1.06494	-0.737894	NA
-0.95127	-0.829059	NA
-1.28993	-0.603215	NA
-0.300443	-2.51479	NA
-0.89448	-0.88564	NA
-1.14732	-0.701694	NA
-1.01643	-0.799786	NA
-0.971883	-0.839677	NA
-0.505316	-1.57942	NA
-0.769704	-1.06476	NA
-1.13831	-0.720118	NA
-0.274338	-3.07456	NA
-2.07088	-0.388306	NA
-1.19353	-0.69093	NA
-0.890258	-0.935244	NA
-0.335773	-2.43703	NA
-1.44864	-0.56744	NA
-1.09454	-0.76431	NA
-0.751454	-1.11822	NA
-1.10891	-0.761758	NA
-0.644957	-1.31569	NA
-0.488168	-1.73773	NA
-1.2785	-0.673178	NA
-3.11362	-0.295896	NA
-0.407562	-2.10214	NA
-1.26196	-0.688199	NA
-1.65753	-0.521802	NA
-1.37512	-0.632918	NA
-0.781836	-1.12342	NA
-1.03474	-0.855831	NA
-2.60396	-0.355148	NA
-0.910445	-0.98823	NA
-1.29335	-0.697376	NA
-0.987169	-0.922032	NA
-1.07802	-0.8439	NA
-1.35433	-0.669372	NA
-0.717553	-1.26817	NA
-0.88695	-1.03288	NA
-0.624937	-1.46599	NA
-0.563049	-1.63191	NA
-0.297517	-3.80856	NA
-0.564728	-1.63107	NA
-0.504579	-1.857	NA
-1.24297	-0.761876	NA
-0.945102	-1.00858	NA
-1.09963	-0.868465	NA
-0.696242	-1.37498	NA
-0.590897	-1.63227	NA
-1.01079	-0.954889	NA
-0.882481	-1.09853	NA
-1.48107	-0.655774	NA
-1.31128	-0.744209	NA
-1.06045	-0.925054	NA
-1.31783	-0.746907	NA
-1.73903	-0.57717	NA
-1.49086	-0.670193	NA
-1.28576	-0.777214	NA
-0.797697	-1.25859	NA
-0.955772	-1.05055	NA
-1.36932	-0.735262	NA
-1.15972	-0.870099	NA
-2.37344	-0.448822	NA
-1.60328	-0.636512	NA
-0.319407	-6.15634	NA
-0.60369	-1.7105	NA
-2.25508	-0.474703	NA
-1.16411	-0.881913	NA
-1.20624	-0.852401	NA
-0.734938	-1.40774	NA
-0.681446	-1.53479	NA
-0.548242	-1.96219	NA
-1.26567	-0.835725	NA
-0.66009	-1.62534	NA
-0.886829	-1.19912	NA
-0.727335	-1.47445	NA
-1.57762	-0.683613	NA
-1.00601	-1.06976	NA
-0.397021	-3.34147	NA
-0.949369	-1.13868	NA
-0.389346	-3.64966	NA
-2.66033	-0.456969	NA
-1.14709	-0.954304	NA
-1.07674	-1.01686	NA
-1.19615	-0.916191	NA
-1.54255	-0.719276	NA
-2.18099	-0.532424	NA
-1.32163	-0.838531	NA
-0.755853	-1.47323	NA
-0.817928	-1.36879	NA
-0.925723	-1.20574	NA
-0.736044	-1.53178	NA
-0.93129	-1.20472	NA
-0.778574	-1.45314	NA
-0.762326	-1.4998	NA
-0.801089	-1.4262	NA
-0.568799	-2.10357	NA
-1.51172	-0.762744	NA
-1.48753	-0.775812	NA
-1.05442	-1.09005	NA
-0.806988	-1.44447	NA
-1.59443	-0.739296	NA
-1.85556	-0.651001	NA
-1.92947	-0.632391	NA
-0.872071	-1.35346	NA
-0.972967	-1.21157	NA
-0.864921	-1.37972	NA
-1.34419	-0.887545	NA
-3.1051	-0.469244	NA
-0.911428	-1.3164	NA
-1.7097	-0.719943	NA
-1.00653	-1.19744	NA
-1.50654	-0.809805	NA
-0.795612	-1.53598	NA
-0.700031	-1.77213	NA
-0.984289	-1.24162	NA
-1.7356	-0.721197	NA
-1.12468	-1.08904	NA
-1.37986	-0.893026	NA
-0.956462	-1.2922	NA
-1.15016	-1.07267	NA
-0.682079	-1.88131	NA
-2.88849	-0.508096	NA
-1.27988	-0.980256	NA
-1.1679	-1.07637	NA
-0.987089	-1.28284	NA
-0.794372	-1.63488	NA
-1.02863	-1.24438	NA
-0.864386	-1.50479	NA
-1.07628	-1.20267	NA
-2.14242	-0.646664	NA
-1.45624	-0.898696	NA
-4.04899	-0.473755	NA
-0.847721	-1.55462	NA
-1.34272	-0.9722	NA
-3.50856	-0.495362	NA
-0.640052	-2.19553	NA
-1.0583	-1.23289	NA
-0.950856	-1.38517	NA
-1.51174	-0.879971	NA
-0.975484	-1.35843	NA
-1.30595	-1.01316	NA
-1.51504	-0.882312	NA
-1.12721	-1.1734	NA
-0.47042	-4.862	NA
-1.41506	-0.943456	NA
-0.819448	-1.65897	NA
-0.983352	-1.35887	NA
-0.484914	-4.20204	NA
-2.17015	-0.660777	NA
-2.05588	-0.688747	NA
-1.01051	-1.32627	NA
-1.05482	-1.26951	NA
-0.838508	-1.639	NA
-0.880489	-1.55417	NA
-1.28759	-1.05008	NA
-1.81305	-0.775746	NA
-1.41184	-0.970193	NA
-1.63948	-0.847848	NA
-1.44945	-0.951607	NA
-1.44598	-0.956306	NA
-1.16208	-1.18249	NA
-1.00971	-1.36769	NA
-0.797164	-1.78635	NA
-0.877142	-1.59914	NA
-1.06743	-1.30392	NA
-1.01956	-1.37429	NA
-1.24368	-1.12395	NA
-1.0395	-1.35483	NA
-0.812426	-1.78686	NA
-0.656574	-2.38228	NA
-1.02712	-1.37807	NA
-0.95184	-1.511	NA
-3.62066	-0.549757	NA
-1.14069	-1.25836	NA
-1.01272	-1.42889	NA
-0.515788	-5.1809	NA
-0.597383	-2.96423	NA
-2.35746	-0.680804	NA
-1.15064	-1.25806	NA
-1.283	-1.13147	NA
-0.884671	-1.68459	NA
-0.888578	-1.67603	NA
-1.01026	-1.46309	NA
-0.614447	-2.92267	NA
-1.32893	-1.11205	NA
-2.24003	-0.722658	NA
-1.73727	-0.880924	NA
-0.725898	-2.24573	NA
-0.931722	-1.63732	NA
-0.61014	-3.1098	NA
-1.88559	-0.836048	NA
-0.691848	-2.51987	NA
-1.6607	-0.94266	NA
-0.813779	-1.99823	NA
-1.15117	-1.34058	NA
-1.06761	-1.4529	NA
-1.37123	-1.12812	NA
-1.06724	-1.45785	NA
-0.569347	-4.54126	NA
-1.8309	-0.878285	NA
-1.2557	-1.23481	NA
-0.643814	-3.0228	NA
-0.979896	-1.61661	NA
-1.01429	-1.55542	NA
-0.689853	-2.64663	NA
-1.15353	-1.3603	NA
-1.40478	-1.12009	NA
-1.43471	-1.09864	NA
-1.08245	-1.45781	NA
-1.1873	-1.32443	NA
-0.649963	-3.02115	NA
-1.30575	-1.21091	NA
-2.62908	-0.701714	NA
-0.969968	-1.66876	NA
-1.13978	-1.39699	NA
-2.12977	-0.804593	NA
-0.950197	-1.72003	NA
-1.35854	-1.18259	NA
-1.1834	-1.36174	NA
-1.28667	-1.2566	NA
-1.98159	-0.86307	NA
-1.31295	-1.23552	NA
-0.659519	-3.16652	NA
-1.4876	-1.09919	NA
-2.64698	-0.719306	NA
-1.21934	-1.34247	NA
-0.845879	-2.0631	NA
-0.98461	-1.72012	NA
-1.08276	-1.55143	NA
-1.84633	-0.934531	NA
-1.70013	-1.00299	NA
-0.743136	-2.60714	NA
-1.77608	-0.968888	NA
-1.07728	-1.56911	NA
-1.29667	-1.2918	NA
-5.55321	-0.610305	NA
-1.49326	-1.13344	NA
-1.43368	-1.17881	NA
-2.47509	-0.776181	NA
-1.32869	-1.27644	NA
-0.721187	-2.85536	NA
-0.945823	-1.87194	NA
-0.963382	-1.83203	NA
-1.8122	-0.972134	NA
-1.04496	-1.66696	NA
-1.01695	-1.72219	NA
-1.12601	-1.56012	NA
-2.75845	-0.753364	NA
-1.51095	-1.16179	NA
-1.07395	-1.66906	NA
-2.40196	-0.823244	NA
-1.10715	-1.61692	NA
-1.11076	-1.61264	NA
-1.18361	-1.50474	NA
-1.48096	-1.21682	NA
-1.14564	-1.60152	NA
-0.965074	-1.98293	NA
-1.38996	-1.31552	NA
-1.20158	-1.52998	NA
-1.51227	-1.21556	NA
-0.858458	-2.3806	NA
-1.4883	-1.23955	NA
-1.83305	-1.03603	NA
-1.56208	-1.18771	NA
-1.57569	-1.18003	NA
-3.71297	-0.715505	NA
-1.10674	-1.70284	NA
-1.82663	-1.04968	NA
-1.32163	-1.40985	NA
-2.30725	-0.890416	NA
-1.34952	-1.38508	NA
-1.64587	-1.15315	NA
-1.20309	-1.57397	NA
-1.41038	-1.33459	NA
-2.54427	-0.848585	NA
-1.68913	-1.13774	NA
-1.20835	-1.59312	NA
-1.16925	-1.65921	NA
-4.60567	-0.712809	NA
-3.32229	-0.768873	NA
-1.40697	-1.3715	NA
-2.00204	-1.01185	NA
-1.37433	-1.40523	NA
-1.1255	-1.75354	NA
-1.22828	-1.58934	NA
-1.30852	-1.50162	NA
-1.8623	-1.08999	NA
-2.0066	-1.03149	NA
-0.98215	-2.15894	NA
-1.38647	-1.43595	NA
-1.28235	-1.56093	NA
-1.06195	-1.95715	NA
-1.11911	-1.8323	NA
-2.25241	-0.965258	NA
-0.959381	-2.27915	NA
-1.59546	-1.27058	NA
-1.2222	-1.67038	NA
-2.12089	-1.01458	NA
-2.19422	-1.00317	NA
-1.07565	-1.98796	NA
-1.45169	-1.41673	NA
-2.15012	-1.02172	NA
-2.96783	-0.855607	NA
-1.32116	-1.56621	NA
-1.64377	-1.26892	NA
-1.29102	-1.6226	NA
-2.25599	-1.00289	NA
-1.14654	-1.8721	NA
-1.41702	-1.4739	NA
-1.37656	-1.52083	NA
-2.30334	-0.999482	NA
-1.97425	-1.11401	NA
-1.6995	-1.25862	NA
-1.74523	-1.23567	NA
-0.946956	-2.56084	NA
-1.58951	-1.34736	NA
-1.33659	-1.61044	NA
-3.05283	-0.880863	NA
-2.03111	-1.10732	NA
-1.60249	-1.35476	NA
-2.4501	-0.986311	NA
-0.936404	-2.72152	NA
-1.39415	-1.56619	NA
-1.50564	-1.44883	NA
-2.34091	-1.02043	NA
-1.7221	-1.28611	NA
-1.80777	-1.23515	NA
-1.31972	-1.67387	NA
-1.16807	-1.95077	NA
-2.51411	-0.992591	NA
-0.989897	-2.55541	NA
-2.9773	-0.921127	NA
-1.22037	-1.88387	NA
-3.07218	-0.916941	NA
-0.87879	-3.61229	NA
-1.05665	-2.35794	NA
-2.09439	-1.14316	NA
-1.06496	-2.33671	NA
-2.61354	-1.00117	NA
-1.786	-1.30326	NA
-1.21135	-1.95662	NA
-1.4778	-1.55951	NA
-1.2575	-1.88102	NA
-0.958429	-2.95344	NA
-1.45028	-1.60672	NA
-1.61671	-1.44806	NA
-2.7932	-0.988606	NA
-3.4403	-0.913395	NA
-1.30223	-1.82871	NA
-0.967032	-2.97485	NA
-1.1826	-2.08474	NA
-1.8391	-1.30258	NA
-1.4494	-1.6326	NA
-1.03801	-2.59307	NA
-1.24433	-1.96145	NA
-1.12613	-2.26279	NA
-1.48439	-1.60311	NA
-1.74089	-1.37958	NA
-1.10673	-2.35498	NA
-1.38396	-1.74451	NA
-1.3888	-1.73801	NA
-2.01328	-1.23282	NA
-2.28151	-1.13136	NA
-1.48413	-1.62073	NA
-1.17101	-2.17626	NA
-1.61694	-1.4977	NA
-2.4247	-1.10041	NA
-2.63778	-1.05218	NA
-0.985373	-3.09368	NA
-2.11122	-1.21394	NA
-1.5979	-1.53468	NA
-1.43242	-1.72076	NA
-1.23777	-2.06255	NA
-1.68072	-1.46638	NA
-1.84311	-1.35238	NA
-3.20485	-0.978751	NA
-1.57089	-1.56789	NA
-1.15779	-2.2909	NA
-2.28332	-1.16504	NA
-2.50942	-1.10133	NA
-2.12645	-1.22314	NA
-1.64483	-1.51638	NA
-0.978046	-3.3613	NA
-1.22532	-2.16517	NA
-1.62202	-1.55708	NA
-1.80257	-1.41597	NA
-2.30054	-1.1805	NA
-2.26756	-1.19836	NA
-5.25814	-0.916641	NA
-1.59887	-1.60283	NA
-1.04661	-2.97799	NA
-1.32644	-1.99554	NA
-1.05964	-2.90736	NA
-1.61704	-1.59852	NA
-1.20379	-2.29834	NA
-1.3485	-1.96237	NA
-1.52779	-1.69841	NA
-1.67315	-1.55044	NA
-1.41356	-1.85572	NA
-1.69097	-1.54122	NA
-1.64271	-1.58995	NA
-2.57308	-1.13688	NA
-3.15449	-1.03983	NA
-1.1392	-2.57742	NA
-4.17664	-0.971988	NA
-1.17155	-2.48681	NA
-1.25462	-2.23525	NA
-1.38798	-1.95013	NA
-1.56267	-1.70515	NA
-1.46826	-1.82672	NA
-1.50885	-1.77946	NA
-2.10546	-1.32159	NA
-2.17437	-1.29463	NA
-1.18941	-2.48994	NA
-1.07785	-3.07056	NA
-1.79541	-1.51317	NA
-1.51536	-1.7977	NA
-1.00243	-4.07425	NA
-1.88783	-1.45932	NA
-1.46538	-1.88161	NA
-6.11476	-0.964903	NA
-1.8176	-1.51463	NA
-1.4258	-1.96354	NA
-2.87413	-1.12732	NA
-1.18473	-2.59958	NA
-3.60417	-1.04293	NA
-1.23045	-2.44952	NA
-2.37876	-1.25308	NA
-1.48098	-1.89822	NA
-1.65029	-1.68702	NA
-1.25166	-2.39954	NA
-1.43603	-1.97526	NA
-2.05074	-1.39473	NA
-1.57231	-1.7851	NA
-1.52613	-1.84636	NA
-1.48243	-1.9235	NA
-1.86385	-1.53561	NA
-1.97992	-1.46279	NA
-3.11677	-1.12541	NA
-2.23147	-1.34485	NA
-1.64735	-1.74188	NA
-2.02803	-1.44471	NA
-1.26693	-2.46422	NA
-2.82683	-1.17993	NA
-3.87208	-1.06465	NA
-2.05784	-1.43597	NA
-1.68805	-1.71183	NA
-1.73918	-1.66678	NA
-1.35429	-2.25275	NA
-4.66918	-1.0397	NA
-1.46876	-2.04095	NA
-1.96201	-1.51652	NA
-1.23818	-2.68363	NA
-1.89486	-1.57412	NA
-1.81951	-1.63353	NA
-1.62849	-1.83697	NA
-1.13159	-3.42836	NA
-1.06582	-4.57222	NA
-1.44753	-2.1259	NA
-1.66294	-1.80801	NA
-1.24294	-2.74319	NA
-2.15442	-1.44416	NA
-1.43702	-2.1698	NA
-1.21148	-2.92053	NA
-1.12402	-3.63099	NA
-2.10275	-1.47482	NA
-2.82929	-1.23712	NA
-1.63699	-1.86666	NA
-1.29444	-2.60362	NA
-1.75948	-1.73835	NA
-1.52095	-2.04694	NA
-1.08341	-4.694	NA
-1.51125	-2.06838	NA
-1.51351	-2.06609	NA
-1.98723	-1.56306	NA
-3.22376	-1.18316	NA
-1.52376	-2.05835	NA
-1.45558	-2.18952	NA
-2.55374	-1.31923	NA
-2.97937	-1.22445	NA
-1.75339	-1.7818	NA
-1.38027	-2.40895	NA
-1.55796	-2.03696	NA
-2.23914	-1.4507	NA
-1.86785	-1.68128	NA
-1.54325	-2.06447	NA
-3.34345	-1.18749	NA
-1.71374	-1.83193	NA
-3.04073	-1.22962	NA
-3.3378	-1.18997	NA
-1.2423	-2.97622	NA
-1.8088	-1.73903	NA
-2.4627	-1.36932	NA
-1.79288	-1.75585	NA
-2.24625	-1.4562	NA
-1.22136	-3.13787	NA
-1.59324	-2.00988	NA
-1.97804	-1.615	NA
-1.29246	-2.77338	NA
-2.24743	-1.46696	NA
-1.28741	-2.82962	NA
-1.25103	-3.0296	NA
-1.34519	-2.63137	NA
-3.29646	-1.21941	NA
-1.50018	-2.22147	NA
-1.98664	-1.64219	NA
-3.2205	-1.2382	NA
-1.19229	-3.64219	NA
-2.92332	-1.28757	NA
-3.02136	-1.27411	NA
-1.33611	-2.73206	NA
-1.9247	-1.70446	NA
-2.06755	-1.60702	NA
-2.62444	-1.36928	NA
-4.91034	-1.14164	NA
-1.97598	-1.67182	NA
-2.17235	-1.54865	NA
-1.85735	-1.79033	NA
-1.28533	-3.07984	NA
-1.66728	-2.01216	NA
-2.43048	-1.45246	NA
-1.68403	-1.99554	NA
-1.1818	-4.22195	NA
-1.19252	-4.02351	NA
-3.4971	-1.23448	NA
-3.00336	-1.30361	NA
-1.8763	-1.78394	NA
-1.73702	-1.93295	NA
-1.88819	-1.78594	NA
-1.50168	-2.34643	NA
-1.50799	-2.33832	NA
-2.22906	-1.5612	NA
-2.45574	-1.46415	NA
-1.34715	-2.86972	NA
-1.94334	-1.76055	NA
-2.04934	-1.68327	NA
-1.46961	-2.48022	NA
-3.12096	-1.31143	NA
-1.31968	-3.0751	NA
-1.36741	-2.83779	NA
-1.53772	-2.3209	NA
-1.5732	-2.26592	NA
-2.78994	-1.3878	NA
-1.50839	-2.41402	NA
-1.62121	-2.18112	NA
-1.68837	-2.07665	NA
-2.79951	-1.38928	NA
-1.57075	-2.28676	NA
-2.07509	-1.69402	NA
-1.25103	-3.77161	NA
-1.81413	-1.92264	NA
-1.41558	-2.72068	NA
-1.75224	-2.00126	NA
-1.69786	-2.09622	NA
-3.00427	-1.36602	NA
-2.53395	-1.49063	NA
-1.93119	-1.83631	NA
-2.09915	-1.70766	NA
-1.80691	-1.97631	NA
-2.13132	-1.695	NA
-2.41391	-1.55765	NA
-1.92507	-1.86938	NA
-1.78922	-2.0194	NA
-1.86504	-1.93289	NA
-4.57416	-1.24422	NA
-3.36462	-1.33273	NA
-2.84087	-1.42801	NA
-2.92873	-1.41249	NA
-1.51827	-2.56226	NA
-2.21119	-1.68233	NA
-2.4789	-1.55965	NA
-2.02386	-1.82803	NA
-1.25806	-4.8327	NA
-1.90233	-1.94579	NA
-1.65383	-2.2977	NA
-1.36822	-3.3147	NA
-2.13703	-1.75962	NA
-1.73773	-2.16989	NA
-1.50896	-2.67859	NA
-1.35627	-3.50456	NA
-1.85755	-2.03815	NA
-2.35077	-1.65837	NA
-1.59551	-2.50012	NA
-2.04014	-1.87487	NA
-2.56453	-1.57804	NA
-1.92216	-1.98993	NA
-1.34923	-3.75161	NA
-1.74617	-2.22202	NA
-1.74876	-2.21898	NA
-4.60317	-1.30034	NA
-2.30549	-1.70101	NA
-1.7373	-2.25056	NA
-1.99517	-1.9293	NA
-1.7046	-2.30875	NA
-3.72058	-1.35922	NA
-2.59971	-1.57915	NA
-2.30981	-1.70857	NA
-1.61051	-2.52186	NA
-1.45704	-3.0591	NA
-3.62891	-1.37563	NA
-1.5201	-2.80577	NA
-2.18077	-1.79568	NA
-2.23792	-1.76148	NA
-1.98235	-1.96141	NA
-1.44843	-3.14842	NA
-2.83924	-1.51702	NA
-1.85055	-2.11457	NA
-1.58511	-2.62797	NA
-2.1998	-1.79426	NA
-1.34744	-4.07014	NA
-2.32427	-1.72101	NA
-2.05229	-1.91284	NA
-1.40699	-3.54687	NA
-2.09042	-1.9016	NA
-2.65477	-1.59662	NA
-2.29919	-1.75921	NA
-1.58548	-2.70688	NA
-1.88776	-2.11925	NA
-1.72541	-2.37521	NA
-2.37704	-1.72533	NA
-1.83161	-2.20564	NA
-3.07024	-1.49682	NA
-1.97087	-2.03799	NA
-2.21165	-1.83744	NA
-1.59709	-2.72471	NA
-2.09147	-1.93961	NA
-1.73138	-2.41106	NA
-1.79592	-2.30434	NA
-2.13057	-1.92844	NA
-3.06273	-1.52871	NA
-1.49899	-3.219	NA
-1.5783	-2.89137	NA
-1.59588	-2.82878	NA
-1.85723	-2.25227	NA
-1.62219	-2.75224	NA
-3.04146	-1.54424	NA
-2.91563	-1.57709	NA
-1.8353	-2.29382	NA
-2.37974	-1.78692	NA
-3.03948	-1.55256	NA
-3.61842	-1.46315	NA
-3.52218	-1.47766	NA
-2.00426	-2.09883	NA
-1.77647	-2.43133	NA
-2.35752	-1.81828	NA
-2.78612	-1.6337	NA
-2.33645	-1.83628	NA
-1.7885	-2.42081	NA
-2.69644	-1.66876	NA
-1.99628	-2.12373	NA
-3.3995	-1.5056	NA
-2.13487	-1.98854	NA
-1.8743	-2.28686	NA
-2.08353	-2.0373	NA
-1.46331	-3.8016	NA
-2.34081	-1.84973	NA
-1.82585	-2.38439	NA
-1.95387	-2.19517	NA
-1.68486	-2.71515	NA
-2.43589	-1.81119	NA
-1.76012	-2.54778	NA
-1.69538	-2.71138	NA
-1.4535	-4.12274	NA
-1.82381	-2.429	NA
-1.67552	-2.77563	NA
-2.27531	-1.9195	NA
-1.5718	-3.18254	NA
-3.4001	-1.53475	NA
-1.61992	-2.99184	NA
-4.43796	-1.44592	NA
-5.17699	-1.42689	NA
-3.35742	-1.55725	NA
-2.0537	-2.14362	NA
-1.94551	-2.28588	NA
-1.79806	-2.54072	NA
-1.56676	-3.33808	NA
-1.70018	-2.7932	NA
-2.13052	-2.07888	NA
-1.42358	-5.95417	NA
-1.80096	-2.55169	NA
-1.5398	-3.57985	NA
-1.87967	-2.41648	NA
-1.53442	-3.67715	NA
-1.83321	-2.53793	NA
-2.22947	-2.03191	NA
-2.24432	-2.02936	NA
-2.90635	-1.7001	NA
-2.616	-1.81158	NA
-3.72492	-1.55051	NA
-3.01441	-1.67823	NA
-1.81948	-2.61894	NA
-1.57823	-3.67124	NA
-1.70232	-3.00983	NA
-2.01051	-2.32795	NA
-1.78029	-2.77395	NA
-1.72026	-2.98876	NA
-1.66013	-3.24253	NA
-2.323	-2.03149	NA
-1.78662	-2.79124	NA
-2.02389	-2.33847	NA
-1.54299	-4.2312	NA
-2.54065	-1.90294	NA
-1.98818	-2.39822	NA
-1.94635	-2.46522	NA
-2.51485	-1.92477	NA
-1.95928	-2.45591	NA
-2.07776	-2.29486	NA
-1.76984	-2.9016	NA
-1.99077	-2.42498	NA
-1.89926	-2.59682	NA
-1.86895	-2.66564	NA
-2.58814	-1.90747	NA
-1.81039	-2.81867	NA
-5.42049	-1.52053	NA
-1.79324	-2.87795	NA
-2.94267	-1.77697	NA
-1.89479	-2.64451	NA
-1.72938	-3.12459	NA
-1.84519	-2.76169	NA
-2.32488	-2.09691	NA
-1.68651	-3.33977	NA
-2.02613	-2.42216	NA
-3.25411	-1.70405	NA
-2.37505	-2.05929	NA
-2.50495	-1.97721	NA
-1.80551	-2.89227	NA
-3.91754	-1.61126	NA
-1.94173	-2.58098	NA
-1.70397	-3.33121	NA
-3.40596	-1.69344	NA
-2.29899	-2.15395	NA
-1.75057	-3.1586	NA
-1.99282	-2.53926	NA
-2.64051	-1.94404	NA
-2.36563	-2.11931	NA
-3.37553	-1.72107	NA
-2.88831	-1.84957	NA
-1.67033	-3.71687	NA
-1.63637	-4.028	NA
-2.43286	-2.08655	NA
-3.36825	-1.73152	NA
-1.95531	-2.66033	NA
-2.5003	-2.04713	NA
-2.31466	-2.18734	NA
-2.46408	-2.0806	NA
-1.78629	-3.16202	NA
-2.5761	-2.01223	NA
-2.89119	-1.86928	NA
-1.84706	-2.96423	NA
-2.96307	-1.84827	NA
-1.941	-2.72494	NA
-2.46811	-2.08582	NA
-2.07772	-2.48165	NA
-1.74879	-3.35799	NA
-1.71716	-3.54236	NA
-2.52242	-2.06321	NA
-2.42821	-2.12897	NA
-1.86543	-2.9567	NA
-3.01563	-1.84766	NA
-4.79271	-1.61886	NA
-2.81399	-1.92285	NA
-3.23437	-1.79375	NA
-2.08622	-2.50648	NA
-2.95354	-1.87425	NA
-1.81973	-3.13846	NA
-2.11358	-2.47432	NA
-1.76861	-3.37802	NA
-2.1931	-2.3799	NA
-3.4025	-1.76706	NA
-2.08691	-2.5251	NA
-1.78483	-3.31635	NA
-2.44802	-2.14439	NA
-2.56077	-2.07191	NA
-1.88813	-2.96239	NA
-1.80816	-3.25075	NA
-2.39926	-2.19301	NA
-2.27385	-2.3279	NA
-2.60579	-2.06779	NA
-1.92333	-2.91988	NA
-1.8563	-3.13603	NA
-1.67052	-4.53378	NA
-1.63309	-5.86571	NA
-2.00764	-2.75239	NA
-1.82837	-3.29158	NA
-4.01433	-1.72124	NA
-3.5317	-1.7865	NA
-2.0816	-2.63095	NA
-2.30199	-2.33775	NA
-3.42237	-1.8089	NA
-2.22064	-2.43349	NA
-2.00026	-2.79869	NA
-2.53774	-2.15939	NA
-2.33992	-2.32187	NA
-1.84153	-3.32855	NA
-1.99808	-2.8337	NA
-2.18609	-2.50372	NA
-2.47843	-2.21949	NA
-1.95832	-2.97094	NA
-3.35084	-1.84976	NA
-2.59067	-2.14383	NA
-2.28396	-2.40922	NA
-2.56051	-2.17107	NA
-3.38287	-1.84938	NA
-1.66152	-6.75075	NA
-1.71227	-4.57174	NA
-2.28371	-2.42543	NA
-3.29751	-1.87536	NA
-1.81183	-3.61674	NA
-2.57446	-2.17432	NA
-1.91736	-3.15052	NA
-2.0147	-2.88107	NA
-2.40822	-2.31233	NA
-2.49763	-2.23858	NA
-2.57913	-2.19176	NA
-2.10537	-2.72334	NA
-2.5721	-2.19998	NA
-2.38314	-2.35667	NA
-2.63862	-2.16496	NA
-2.27985	-2.47992	NA
-1.87009	-3.46143	NA
-2.7442	-2.11163	NA
-3.76576	-1.81923	NA
-2.42685	-2.33351	NA
-1.83967	-3.63686	NA
-2.48627	-2.28425	NA
-3.37115	-1.89293	NA
-2.93558	-2.03153	NA
-2.86795	-2.06035	NA
-3.01522	-2.00211	NA
-3.98298	-1.80084	NA
-1.74692	-4.69838	NA
-2.01231	-3.00851	NA
-2.13263	-2.74708	NA
-1.84731	-3.70847	NA
-3.22956	-1.94862	NA
-3.00953	-2.02087	NA
-2.00813	-3.05019	NA
-2.67706	-2.18356	NA
-2.4986	-2.3175	NA
-1.95574	-3.24304	NA
-3.51543	-1.8926	NA
-2.31729	-2.50893	NA
-3.52949	-1.89396	NA
-1.82303	-4.02379	NA
-2.94219	-2.07036	NA
-2.44964	-2.38575	NA
-2.73406	-2.17816	NA
-2.35172	-2.49127	NA
-1.96091	-3.28943	NA
-3.09445	-2.01993	NA
-3.69269	-1.88217	NA
-2.18041	-2.74754	NA
-2.16757	-2.77451	NA
-1.93423	-3.43455	NA
-2.82153	-2.14836	NA
-2.4399	-2.41957	NA
-2.02818	-3.11305	NA
-2.1836	-2.75853	NA
-2.9621	-2.08933	NA
-3.3409	-1.96568	NA
-2.38629	-2.48531	NA
-2.56278	-2.32432	NA
-2.02015	-3.16961	NA
-2.99353	-2.08405	NA
-3.29914	-1.98413	NA
-2.51894	-2.37049	NA
-2.41991	-2.46628	NA
-2.84887	-2.15529	NA
-3.43703	-1.95691	NA
-3.49381	-1.94806	NA
-3.53874	-1.94027	NA
-1.79836	-4.9879	NA
-3.4239	-1.96826	NA
-2.02503	-3.21227	NA
-1.84203	-4.29402	NA
-2.42991	-2.47611	NA
-2.82094	-2.191	NA
-2.07868	-3.07499	NA
-2.59153	-2.33998	NA
-2.64613	-2.30049	NA
-3.17809	-2.04554	NA
-2.26567	-2.7006	NA
-2.53793	-2.3912	NA
-2.10439	-3.03541	NA
-2.49951	-2.43617	NA
-2.0208	-3.29711	NA
-1.93468	-3.72887	NA
-2.10764	-3.07575	NA
-2.97711	-2.14798	NA
-2.71863	-2.28715	NA
-2.17807	-2.91461	NA
-3.22238	-2.05987	NA
-2.87884	-2.20646	NA
-2.18676	-2.92267	NA
-1.9067	-4.06343	NA
-2.86155	-2.22239	NA
-2.74552	-2.29026	NA
-2.3491	-2.66226	NA
-2.34821	-2.66542	NA
-1.99015	-3.57823	NA
-3.05315	-2.14234	NA
-2.24361	-2.85085	NA
-2.32473	-2.71818	NA
-2.78701	-2.28131	NA
-3.07369	-2.14127	NA
-2.92705	-2.20709	NA
-2.47498	-2.53426	NA
-2.76256	-2.29994	NA
-3.02702	-2.16565	NA
-2.32826	-2.73037	NA
-2.57623	-2.44975	NA
-3.0682	-2.15848	NA
-2.89272	-2.23905	NA
-2.7098	-2.35109	NA
-2.75876	-2.32315	NA
-4.32187	-1.91132	NA
-3.06315	-2.16823	NA
-2.37532	-2.68781	NA
-2.74536	-2.33951	NA
-2.29695	-2.8165	NA
-2.11619	-3.22313	NA
-2.24318	-2.91655	NA
-1.90967	-4.4216	NA
-2.63568	-2.42594	NA
-3.59321	-2.02579	NA
-2.81125	-2.31042	NA
-2.77668	-2.33987	NA
-2.33361	-2.78896	NA
-4.13955	-1.95073	NA
-2.01696	-3.68828	NA
-2.23283	-2.98331	NA
-3.46158	-2.0689	NA
-1.98803	-3.87641	NA
-5.15682	-1.88628	NA
-3.43315	-2.07904	NA
-3.10924	-2.18801	NA
-2.71251	-2.41402	NA
-2.1555	-3.22842	NA
-2.38071	-2.76534	NA
-2.93888	-2.27955	NA
-2.1727	-3.19492	NA
-2.37585	-2.78393	NA
-2.16426	-3.22703	NA
-2.82557	-2.35209	NA
-2.25042	-3.01859	NA
-2.49951	-2.6297	NA
-3.07046	-2.22748	NA
-2.01635	-3.8649	NA
-2.61197	-2.51807	NA
-2.21682	-3.10165	NA
-2.17446	-3.219	NA
-2.34049	-2.86015	NA
-2.78978	-2.38803	NA
-2.39399	-2.78248	NA
-2.47555	-2.67343	NA
-2.76011	-2.41017	NA
-3.07478	-2.23834	NA
-2.64896	-2.50832	NA
-3.80429	-2.0435	NA
-2.1414	-3.37217	NA
-2.40806	-2.7849	NA
-2.30184	-2.96685	NA
-1.99356	-4.18154	NA
-2.696	-2.47688	NA
-2.50262	-2.66542	NA
-2.62245	-2.5416	NA
-2.68869	-2.48639	NA
-2.14991	-3.36198	NA
-2.21944	-3.16143	NA
-2.53799	-2.63109	NA
-4.00743	-2.01872	NA
-2.86304	-2.3684	NA
-2.12758	-3.45666	NA
-2.12985	-3.45824	NA
-2.72586	-2.46923	NA
-2.70351	-2.48693	NA
-3.03157	-2.28997	NA
-2.41084	-2.81759	NA
-3.70014	-2.08241	NA
-2.61606	-2.57669	NA
-2.31451	-2.99264	NA
-2.88187	-2.37909	NA
-2.80635	-2.43059	NA
-2.69489	-2.51764	NA
-3.48105	-2.14464	NA
-3.28729	-2.20306	NA
-2.32504	-2.99503	NA
-3.05569	-2.29551	NA
-2.19971	-3.29968	NA
-3.01869	-2.31902	NA
-2.42036	-2.84499	NA
-3.62459	-2.11972	NA
-2.4729	-2.77692	NA
-2.05448	-3.99595	NA
-3.52099	-2.14601	NA
-3.47732	-2.16261	NA
-2.75012	-2.50262	NA
-2.74536	-2.50703	NA
-2.31446	-3.05984	NA
-2.33521	-3.01757	NA
-2.25895	-3.19284	NA
-2.99573	-2.36064	NA
-2.74016	-2.52986	NA
-2.50986	-2.76621	NA
-2.78539	-2.49617	NA
-2.44133	-2.86418	NA
-2.63366	-2.62887	NA
-2.15788	-3.56119	NA
-2.18814	-3.4527	NA
-2.03838	-4.30248	NA
-2.32029	-3.09335	NA
-2.64832	-2.62114	NA
-3.98486	-2.08213	NA
-3.0592	-2.34112	NA
-3.24291	-2.26385	NA
-3.01614	-2.36659	NA
-2.99934	-2.37559	NA
-2.83056	-2.48058	NA
-2.51121	-2.78888	NA
-2.15853	-3.61954	NA
-2.30234	-3.16593	NA
-2.41447	-2.94513	NA
-5.33084	-1.98661	NA
-3.51678	-2.19257	NA
-2.18859	-3.53205	NA
-2.6221	-2.68056	NA
-2.667	-2.63617	NA
-2.53527	-2.78409	NA
-2.75648	-2.55761	NA
-3.57716	-2.1805	NA
-2.10978	-3.92993	NA
-3.17978	-2.31112	NA
-2.909	-2.45167	NA
-3.61284	-2.17432	NA
-2.22068	-3.43859	NA
-2.92957	-2.44311	NA
-2.61723	-2.69934	NA
-2.64938	-2.6665	NA
-4.78191	-2.03099	NA
-2.37065	-3.08271	NA
-2.74942	-2.58714	NA
-4.66811	-2.04218	NA
-3.29711	-2.28288	NA
-2.38646	-3.06305	NA
-2.12716	-3.9395	NA
-2.58794	-2.75955	NA
-3.67557	-2.18037	NA
-2.4467	-2.96172	NA
-2.90781	-2.48297	NA
-3.38803	-2.26226	NA
-2.98618	-2.43926	NA
-2.65285	-2.70187	NA
-2.53736	-2.84335	NA
-2.26173	-3.41094	NA
-3.14226	-2.36558	NA
-2.64712	-2.715	NA
-3.53307	-2.22901	NA
-3.13649	-2.37618	NA
-3.16937	-2.36292	NA
-2.5916	-2.79483	NA
-3.1135	-2.3912	NA
-2.72509	-2.65335	NA
-2.50427	-2.91517	NA
-4.35441	-2.09638	NA
-2.22613	-3.58398	NA
-2.93032	-2.49933	NA
-3.37597	-2.2911	NA
-2.82018	-2.58058	NA
-2.75932	-2.63199	NA
-3.00205	-2.45971	NA
-2.94295	-2.49793	NA
-3.7636	-2.19203	NA
-2.25709	-3.50689	NA
-2.3419	-3.26152	NA
-3.54322	-2.24976	NA
-2.91942	-2.5218	NA
-2.78102	-2.63178	NA
-3.7563	-2.20242	NA
-3.9779	-2.16178	NA
-2.3599	-3.23679	NA
-2.26524	-3.52167	NA
-4.38043	-2.11635	NA
-3.09257	-2.43526	NA
-2.22368	-3.71092	NA
-2.91674	-2.54408	NA
-2.1872	-3.89173	NA
-3.89812	-2.18823	NA
-3.66908	-2.23862	NA
-3.05548	-2.46616	NA
-5.08563	-2.0731	NA
-2.89933	-2.56766	NA
-3.45586	-2.30074	NA
-2.65094	-2.7996	NA
-2.85172	-2.6117	NA
-2.09569	-4.81589	NA
-2.26034	-3.62159	NA
-3.27096	-2.37435	NA
-2.35768	-3.31374	NA
-2.07294	-5.26199	NA
-2.74997	-2.70329	NA
-3.50423	-2.29586	NA
-3.08796	-2.46352	NA
-3.46894	-2.30885	NA
-2.43915	-3.14215	NA
-4.16337	-2.1643	NA
-2.73908	-2.72357	NA
-2.23778	-3.75737	NA
-3.54842	-2.29189	NA
-2.89381	-2.59931	NA
-2.62652	-2.86234	NA
-2.09675	-5.02753	NA
-3.08314	-2.48345	NA
-3.8286	-2.2311	NA
-2.56155	-2.96365	NA
-2.44104	-3.17929	NA
-2.96162	-2.56753	NA
-2.09752	-5.17876	NA
-2.86427	-2.64023	NA
-2.54059	-3.0072	NA
-3.14157	-2.46534	NA
-3.39323	-2.35926	NA
-2.27945	-3.66731	NA
-2.94115	-2.5904	NA
-2.42492	-3.23806	NA
-2.61442	-2.90992	NA
-2.53755	-3.02702	NA
-3.62684	-2.29417	NA
-2.31902	-3.53908	NA
-4.5436	-2.14763	NA
-2.32223	-3.54167	NA
-3.08686	-2.50893	NA
-4.10258	-2.20428	NA
-2.28524	-3.69008	NA
-2.942	-2.6104	NA
-4.3326	-2.17931	NA
-4.66705	-2.14746	NA
-2.6604	-2.87857	NA
-2.14789	-4.66651	NA
-3.962	-2.23465	NA
-2.71757	-2.81583	NA
-2.30971	-3.62722	NA
-2.39229	-3.37028	NA
-2.28391	-3.73492	NA
-2.70605	-2.8314	NA
-3.05008	-2.54734	NA
-2.44058	-3.25749	NA
-2.81208	-2.72647	NA
-4.48074	-2.1698	NA
-3.29995	-2.42481	NA
-3.04408	-2.55458	NA
-3.21838	-2.46205	NA
-3.64104	-2.31456	NA
-2.46058	-3.22867	NA
-2.16954	-4.54832	NA
-2.34429	-3.54513	NA
-2.5985	-2.99423	NA
-2.79165	-2.76876	NA
-2.83268	-2.73321	NA
-2.20923	-4.30174	NA
-3.10399	-2.5458	NA
-3.43083	-2.4013	NA
-2.53843	-3.12504	NA
-3.61581	-2.34847	NA
-2.65883	-2.95066	NA
-2.91914	-2.68414	NA
-3.06519	-2.58747	NA
-2.56272	-3.10767	NA
-2.72853	-2.87724	NA
-2.50116	-3.22931	NA
-3.13764	-2.54932	NA
-2.40263	-3.47361	NA
-2.64881	-2.98242	NA
-3.01512	-2.62659	NA
-2.26939	-4.02463	NA
-2.58256	-3.0873	NA
-2.72418	-2.8911	NA
-5.91821	-2.13407	NA
-2.83149	-2.7803	NA
-4.12491	-2.25613	NA
-2.19692	-4.63976	NA
-3.53908	-2.38978	NA
-3.53188	-2.3947	NA
-2.44081	-3.40055	NA
-2.39421	-3.55034	NA
-2.79165	-2.84207	NA
-3.09799	-2.60173	NA
-3.14539	-2.57479	NA
-2.71621	-2.93878	NA
-3.38419	-2.46775	NA
-2.30239	-3.98729	NA
-3.67794	-2.3721	NA
-2.61272	-3.09633	NA
-2.30399	-3.9908	NA
-3.35255	-2.48477	NA
-3.59357	-2.4002	NA
-4.14364	-2.28092	NA
-3.2728	-2.52717	NA
-2.28602	-4.1468	NA
-2.45591	-3.45523	NA
-3.35055	-2.49854	NA
-3.13178	-2.61374	NA
-2.40861	-3.61768	NA
-2.42447	-3.56772	NA
-3.61507	-2.41246	NA
-3.01379	-2.69704	NA
-2.96085	-2.74536	NA
-3.0326	-2.69156	NA
-2.52217	-3.34217	NA
-3.28823	-2.55645	NA
-2.65919	-3.10756	NA
-3.31113	-2.55342	NA
-2.5821	-3.26048	NA
-3.52489	-2.47343	NA
-2.56805	-3.29954	NA
-2.92425	-2.82002	NA
-2.58131	-3.28442	NA
-2.38798	-3.85375	NA
-2.55567	-3.34246	NA
-3.21613	-2.62589	NA
-2.42114	-3.74397	NA
-2.47106	-3.57627	NA
-4.99452	-2.25013	NA
-3.10143	-2.70068	NA
-2.49702	-3.51829	NA
-3.66458	-2.45062	NA
-2.55271	-3.38863	NA
-2.89498	-2.87822	NA
-3.94326	-2.38738	NA
-2.48934	-3.57199	NA
-3.56454	-2.49302	NA
-3.66673	-2.46452	NA
-5.19486	-2.2548	NA
-2.35567	-4.16305	NA
-2.63771	-3.25256	NA
-2.72205	-3.12527	NA
-2.54568	-3.47296	NA
-2.50795	-3.5802	NA
-2.83319	-2.98737	NA
-2.7774	-3.05793	NA
-2.61067	-3.33345	NA
-3.50672	-2.53976	NA
-2.36356	-4.21448	NA
-2.51708	-3.57734	NA
-2.56831	-3.44625	NA
-2.63862	-3.30022	NA
-2.54345	-3.51897	NA
-2.52974	-3.55838	NA
-2.69407	-3.20682	NA
-2.94647	-2.89272	NA
-2.78119	-3.07988	NA
-2.79361	-3.06712	NA
-3.67972	-2.49514	NA
-2.7686	-3.10376	NA
-2.44813	-3.8798	NA
-3.67202	-2.50715	NA
-2.80536	-3.07013	NA
-2.76224	-3.13121	NA
-3.62178	-2.5251	NA
-3.34486	-2.63855	NA
-2.46534	-3.83275	NA
-2.76137	-3.13684	NA
-3.56985	-2.54682	NA
-3.87112	-2.45754	NA
-3.21289	-2.71575	NA
-2.51962	-3.65371	NA
-6.08139	-2.2626	NA
-2.59454	-3.45523	NA
-3.23755	-2.70448	NA
-2.79901	-3.09522	NA
-2.6647	-3.31099	NA
-3.00095	-2.8775	NA
-2.86225	-3.02074	NA
-3.11092	-2.80058	NA
-2.32729	-4.90425	NA
-2.85354	-3.05103	NA
-2.72068	-3.24573	NA
-2.71787	-3.2523	NA
-2.76319	-3.1892	NA
-3.19981	-2.75821	NA
-3.06691	-2.8551	NA
-2.76565	-3.19053	NA
-3.24342	-2.73337	NA
-3.19883	-2.76518	NA
-2.93023	-2.98846	NA
-2.42419	-4.18877	NA
-4.73471	-2.35467	NA
-3.02898	-2.89616	NA
-2.87964	-3.0485	NA
-3.2387	-2.74661	NA
-3.22213	-2.75916	NA
-2.38006	-4.55116	NA
-3.47732	-2.63401	NA
-2.70956	-3.32119	NA
-3.13787	-2.82819	NA
-2.50207	-3.88344	NA
-2.74451	-3.2682	NA
-2.43669	-4.2111	NA
-2.5657	-3.6825	NA
-2.80008	-3.19126	NA
-4.70113	-2.37742	NA
-3.32271	-2.72433	NA
-3.78056	-2.54173	NA
-3.08719	-2.88795	NA
-2.63876	-3.51124	NA
-2.34669	-5.24099	NA
-2.56427	-3.73367	NA
-3.42038	-2.68612	NA
-2.78102	-3.24908	NA
-2.71606	-3.36607	NA
-2.57236	-3.72264	NA
-3.10076	-2.89218	NA
-2.7156	-3.37319	NA
-2.94056	-3.04966	NA
-3.07078	-2.92444	NA
-3.39591	-2.71228	NA
-2.84335	-3.1799	NA
-3.48823	-2.67054	NA
-3.24702	-2.79926	NA
-2.6665	-3.50572	NA
-3.28009	-2.78353	NA
-3.28836	-2.77893	NA
-2.89951	-3.12436	NA
-3.03937	-2.97976	NA
-2.92295	-3.10387	NA
-2.59769	-3.72202	NA
-3.65719	-2.62307	NA
-2.57393	-3.82013	NA
-3.74312	-2.59904	NA
-4.40223	-2.45743	NA
-2.78377	-3.32549	NA
-3.05442	-2.98905	NA
-4.09986	-2.5146	NA
-3.36448	-2.76772	NA
-3.59466	-2.66241	NA
-3.23615	-2.85085	NA
-2.68788	-3.5479	NA
-3.00205	-3.05676	NA
-3.60197	-2.66744	NA
-2.37763	-5.57671	NA
-2.44784	-4.60267	NA
-5.29632	-2.393	NA
-3.00044	-3.07261	NA
-3.19187	-2.90206	NA
-2.46805	-4.48828	NA
-3.07651	-3.00074	NA
-3.11317	-2.96997	NA
-2.64747	-3.69974	NA
-2.94847	-3.15485	NA
-3.03916	-3.05739	NA
-2.75098	-3.47361	NA
-2.71749	-3.54999	NA
-2.67184	-3.66438	NA
-3.9984	-2.57197	NA
-2.96685	-3.14795	NA
-3.21775	-2.91314	NA
-4.71666	-2.46152	NA
-2.93435	-3.19834	NA
-2.83356	-3.34756	NA
-2.48789	-4.53331	NA
-3.3198	-2.85493	NA
-2.55625	-4.13924	NA
-2.83736	-3.35541	NA
-3.29643	-2.87848	NA
-3.0575	-3.07618	NA
-4.37128	-2.51962	NA
-2.73275	-3.57323	NA
-3.261	-2.9058	NA
-3.0884	-3.04776	NA
-2.90252	-3.26767	NA
-2.68275	-3.70704	NA
-2.65712	-3.79025	NA
-3.03551	-3.10834	NA
-2.92137	-3.24959	NA
-4.06926	-2.58376	NA
-3.09213	-3.054	NA
-3.11485	-3.03572	NA
-2.96172	-3.20177	NA
-2.92109	-3.25658	NA
-2.86286	-3.34785	NA
-3.34799	-2.86321	NA
-4.01905	-2.60207	NA
-2.68114	-3.74799	NA
-3.11384	-3.04766	NA
-2.41794	-5.98747	NA
-3.07553	-3.09169	NA
-3.42867	-2.82954	NA
-3.78671	-2.67786	NA
-2.80751	-3.4861	NA
-2.99753	-3.19309	NA
-3.45682	-2.82506	NA
-2.55471	-4.36497	NA
-2.79869	-3.52642	NA
-2.95105	-3.27267	NA
-3.36102	-2.89155	NA
-3.12721	-3.07532	NA
-2.90142	-3.35269	NA
-2.82996	-3.47862	NA
-3.3547	-2.90242	NA
-3.36999	-2.89915	NA
-2.97163	-3.26833	NA
-3.41246	-2.87813	NA
-3.69369	-2.74388	NA
-2.70493	-3.81173	NA
-3.42698	-2.87449	NA
-2.92257	-3.35141	NA
-2.97819	-3.27333	NA
-3.13845	-3.09202	NA
-6.13533	-2.44721	NA
-3.62141	-2.78345	NA
-3.07586	-3.16403	NA
-3.57698	-2.80776	NA
-3.13488	-3.10733	NA
-2.48645	-5.30938	NA
-3.05949	-3.18895	NA
-5.7291	-2.46864	NA
-2.7015	-3.87256	NA
-2.87537	-3.45745	NA
-2.68246	-3.93683	NA
-3.17881	-3.07423	NA
-2.81083	-3.58632	NA
-3.4347	-2.88993	NA
-2.8987	-3.42852	NA
-3.34062	-2.95488	NA
-4.52544	-2.57249	NA
-2.48916	-5.51275	NA
-2.95373	-3.35886	NA
-3.39845	-2.9306	NA
-3.02362	-3.2707	NA
-2.69356	-3.96992	NA
-3.83854	-2.73398	NA
-4.34859	-2.61013	NA
-3.05347	-3.24035	NA
-3.37758	-2.95354	NA
-3.29995	-3.01818	NA
-3.10165	-3.20251	NA
-2.5689	-4.71387	NA
-3.15978	-3.1497	NA
-4.35909	-2.62465	NA
-3.16628	-3.14772	NA
-3.42406	-2.94685	NA
-3.387	-2.97505	NA
-2.83694	-3.64333	NA
-5.26682	-2.53546	NA
-2.65876	-4.24785	NA
-3.15614	-3.17809	NA
-2.94437	-3.45586	NA
-3.40115	-2.97996	NA
-3.66068	-2.84027	NA
-3.11339	-3.22994	NA
-3.49578	-2.92901	NA
-3.86014	-2.76995	NA
-2.86085	-3.64161	NA
-3.73137	-2.82751	NA
-4.19871	-2.68729	NA
-3.32925	-3.05315	NA
-4.46846	-2.63799	NA
-3.01512	-3.3867	NA
-3.35141	-3.04033	NA
-4.48605	-2.63897	NA
-4.62639	-2.61887	NA
-3.12938	-3.24638	NA
-3.87376	-2.78369	NA
-4.08697	-2.72197	NA
-3.11711	-3.26518	NA
-3.02568	-3.38316	NA
-3.41839	-3.00497	NA
-3.31168	-3.08467	NA
-2.68443	-4.28817	NA
-3.83715	-2.80884	NA
-3.32438	-3.09821	NA
-3.62066	-2.91268	NA
-3.15708	-3.25801	NA
-2.7674	-4.0124	NA
-3.10165	-3.32939	NA
-3.47183	-3.00316	NA
-3.18944	-3.23171	NA
-2.62569	-4.79875	NA
-2.54695	-6.14229	NA
-3.03603	-3.43114	NA
-3.6601	-2.90882	NA
-3.13465	-3.30812	NA
-2.79459	-3.9747	NA
-3.65351	-2.92863	NA
-2.79647	-4.00771	NA
-3.50839	-3.01369	NA
-2.80528	-3.9889	NA
-3.03531	-3.47635	NA
-3.9565	-2.81675	NA
-3.18315	-3.28542	NA
-2.77853	-4.09384	NA
-4.86135	-2.64564	NA
-2.95315	-3.63382	NA
-2.75609	-4.19638	NA
-4.04584	-2.79598	NA
-3.0592	-3.46031	NA
-3.56401	-2.99535	NA
-2.96958	-3.61192	NA
-4.36891	-2.72372	NA
-2.8014	-4.04727	NA
-4.36615	-2.72586	NA
-3.51577	-3.02784	NA
-3.11734	-3.38656	NA
-2.59488	-5.69581	NA
-3.48741	-3.05315	NA
-2.80875	-4.05936	NA
-4.58733	-2.70038	NA
-3.7212	-2.93916	NA
-5.01917	-2.65228	NA
-3.30525	-3.21401	NA
-3.05177	-3.52083	NA
-2.61108	-5.68545	NA
-2.7986	-4.14049	NA
-5.31546	-2.63757	NA
-4.10439	-2.81441	NA
-4.11782	-2.81516	NA
-3.30484	-3.23285	NA
-3.4019	-3.15344	NA
-3.14842	-3.40852	NA
-3.23145	-3.31099	NA
-3.41748	-3.14423	NA
-7.20886	-2.5908	NA
-2.84232	-4.05763	NA
-2.99623	-3.66927	NA
-2.84904	-4.04299	NA
-2.67249	-5.08079	NA
-3.63629	-3.02033	NA
-3.03843	-3.60527	NA
-3.41687	-3.17056	NA
-3.98191	-2.87991	NA
-2.79713	-4.28417	NA
-4.88621	-2.7015	NA
-2.673	-5.22972	NA
-3.47797	-3.13522	NA
-4.5422	-2.75373	NA
-3.50806	-3.11801	NA
-3.12084	-3.50639	NA
-3.19711	-3.40596	NA
-2.94143	-3.85848	NA
-3.28916	-3.31332	NA
-3.64047	-3.04913	NA
-3.34331	-3.26322	NA
-3.1586	-3.47538	NA
-3.51779	-3.12938	NA
-3.17618	-3.45333	NA
-3.07933	-3.6005	NA
-4.07985	-2.876	NA
-3.46862	-3.17068	NA
-2.79483	-4.42327	NA
-3.48024	-3.16309	NA
-2.81183	-4.37247	NA
-2.93511	-3.93299	NA
-3.78715	-2.99533	NA
-3.65757	-3.06027	NA
-2.99583	-3.78715	NA
-7.9086	-2.62929	NA
-5.16817	-2.70658	NA
-3.11148	-3.58056	NA
-3.50373	-3.16285	NA
-5.35807	-2.69607	NA
-2.73245	-4.95899	NA
-3.44311	-3.22025	NA
-3.02043	-3.76684	NA
-4.43796	-2.81408	NA
-3.85281	-2.98677	NA
-3.31994	-3.33907	NA
-3.35041	-3.3099	NA
-5.34856	-2.70605	NA
-3.2387	-3.43408	NA
-3.3681	-3.30076	NA
-3.23666	-3.44202	NA
-4.00936	-2.93945	NA
-2.92248	-4.06081	NA
-3.81922	-3.01665	NA
-2.77812	-4.75135	NA
-3.93427	-2.97593	NA
-3.46654	-3.23704	NA
-3.30921	-3.38449	NA
-3.95102	-2.97202	NA
-3.15063	-3.59048	NA
-2.85972	-4.334	NA
-3.26257	-3.44093	NA
-3.67656	-3.10321	NA
-3.61062	-3.14249	NA
-3.71194	-3.08478	NA
-5.19847	-2.73884	NA
-3.18266	-3.55313	NA
-3.52591	-3.20411	NA
-2.7628	-4.99525	NA
-3.22502	-3.50323	NA
-3.36955	-3.34161	NA
-3.66868	-3.11869	NA
-3.10644	-3.69048	NA
-3.14053	-3.6441	NA
-3.0929	-3.73054	NA
-3.35857	-3.36984	NA
-3.11994	-3.68948	NA
-3.64085	-3.15005	NA
-3.19858	-3.56737	NA
-3.37465	-3.35871	NA
-3.1126	-3.71072	NA
-3.67242	-3.13511	NA
-3.47797	-3.26991	NA
-2.6977	-6.49234	NA
-3.62553	-3.16569	NA
-3.32216	-3.42191	NA
-4.02128	-2.98045	NA
-3.24972	-3.51241	NA
-3.43532	-3.31608	NA
-4.46758	-2.86462	NA
-3.37978	-3.37057	NA
-4.28164	-2.91222	NA
-4.51442	-2.86365	NA
-3.80744	-3.0838	NA
-3.46158	-3.30853	NA
-3.359	-3.40656	NA
-3.3114	-3.45936	NA
-3.2415	-3.5479	NA
-3.22251	-3.57484	NA
-3.78693	-3.09655	NA
-3.14586	-3.69954	NA
-3.15052	-3.69409	NA
-3.45444	-3.32368	NA
-2.95421	-4.17664	NA
-2.77155	-5.32878	NA
-4.14743	-2.96511	NA
-3.16356	-3.68688	NA
-5.18499	-2.78685	NA
-3.15122	-3.7142	NA
-4.15728	-2.96724	NA
-3.41125	-3.37875	NA
-2.78847	-5.18946	NA
-3.11711	-3.78539	NA
-3.64831	-3.20239	NA
-2.84516	-4.76534	NA
-4.31549	-2.93238	NA
-4.36262	-2.92109	NA
-3.45824	-3.34927	NA
-3.23806	-3.6016	NA
-3.70765	-3.17104	NA
-4.36655	-2.92388	NA
-3.85305	-3.09688	NA
-3.55715	-3.27399	NA
-3.38066	-3.43315	NA
-3.03645	-4.00222	NA
-3.01369	-4.06634	NA
-3.32646	-3.49958	NA
-3.41839	-3.40145	NA
-3.49578	-3.3326	NA
-3.6229	-3.23933	NA
-3.92006	-3.07824	NA
[truncated: 732 more rows]
