# Supplementary material for: Regulation of alternative splicing at the single‐cell level
Source: Mol Syst Biol. 2015 Dec 28;11(12):845. doi: 10.15252/msb.20156278 (PMC4704489; doi:10.15252/msb.20156278)
Supplement: Supplementary file 18 — Source Data for Figure 2 [file MSB-11-845-s017.xlsx]

## Sheet: Description
Each numbered column in SourceDataFig2A and SourceDataFig2B corresponds to a single-cell sample. NA indicates no expression.

## Sheet: SourceDataFig2A
gene.name	exon.ID	cell.type	FIR.conservation.group	1	2	3	4	5	6	7	8	9	10	11	12	13	14	15	16	17	18	19	20	21	22	23	24	25	26	27
ZNF207	chr17:30688487-30688534	293T	conserved	10.7	11.3758	11.7109	11.0119	11.0651	11.6248	11.7075	10.9457	11.7056	10.4575	10.9171	10.8767	11.7159	11.1162	10.6437	11.1412	11.2295	11.4685	11.198	10.9268	11.6534	11.6311	10.8003	10.9704	11.0798	11.6688	10.9389
HNRNPD	chr4:83292681-83292737	293T	conserved	10.4563	10.7271	11.2606	11.3712	10.8616	11.5558	10.977	10.5488	9.94201	10.8023	11.2861	10.8044	11.0407	11.3575	10.3112	9.81507	9.92046	11.5884	10.626	10.6149	11.3497	10.6006	11.0324	10.3562	11.038	10.7949	10.6088
NF1	chr17:29579956-29580018	293T	conserved	9.44981	9.77751	10.1476	9.85417	9.9174	NA	10.2728	9.63016	10.298	NA	10.0242	10.5657	10.3534	10.0605	9.47377	10.0919	9.18208	10.2447	9.76616	9.56004	10.2308	10.1286	9.73661	10.2611	9.94255	10.0026	9.46931
ZMYND11	chr10:267135-267296	293T	conserved	9.20129	8.43361	10.1554	7.99527	9.15767	9.28539	9.622	8.05183	8.76304	9.40326	9.75762	9.54566	9.37608	9.92264	9.32843	8.99799	8.87237	9.52216	8.83763	8.75979	9.81709	9.50606	9.52626	9.04466	9.63842	8.28109	8.8508
BCOR	chrX:39930890-39930943	293T	conserved	9.34549	9.47602	10.0893	9.72759	9.12532	9.52327	10.231	9.09766	10.0024	10.091	9.66935	9.35762	10.2258	8.78423	9.25509	6.26704	9.54094	9.99283	9.70614	8.55841	10.1797	9.47343	9.53843	9.49789	8.87141	9.61582	9.89971
RBFOX2	chr22:36152152-36152191	293T	conserved	9.58041	9.97845	9.80838	9.24203	9.6369	10.0029	9.96808	8.7207	10.1793	9.45252	10.0162	10.1744	10.0057	10.2117	8.92499	9.88105	9.33033	9.43449	9.46296	10.1361	9.94005	10.2608	8.71484	9.20978	10.1756	10.1262	10.405
PCBP2	chr12:53858544-53858636	293T	conserved	12.4088	12.4897	13.1042	13.18	12.7338	13.244	13.0019	12.6699	12.8131	12.8065	12.8139	13.4857	12.9402	13.5002	12.7026	12.5964	12.7719	13.5227	12.9123	13.048	13.2028	13.2216	12.6513	12.5788	13.1557	12.9412	12.5026
PUF60	chr8:144902836-144902886	293T	conserved	8.60142	9.655	10.1471	9.92509	10.3691	9.97473	10.1425	9.4148	10.3386	9.74507	9.74746	9.38873	10.0051	10.0578	9.4047	9.03748	8.24488	9.94837	8.92868	10.0734	9.47602	9.00857	9.65878	9.15142	9.64338	9.81988	9.58988
ANKRD17	chr4:74005248-74006000	293T	conserved	10.0513	10.4314	10.4838	10.3755	10.2731	10.6117	10.9303	10.1216	9.45849	9.49214	10.3984	10.6447	10.9376	10.8846	10.2437	10.1499	9.94683	10.2548	10.0912	10.4533	10.5634	10.4118	8.51824	9.47253	10.4344	10.5018	10.4023
SMAD2	chr18:45396846-45396935	293T	conserved	9.00601	10.0547	9.49896	9.86668	10.1116	10.4141	10.3624	9.74235	10.3636	9.86243	10.217	10.4807	10.4504	10.4312	9.43767	10.2184	9.58964	10.5044	9.33098	9.20543	10.2399	9.54379	10.0231	10.2269	10.3989	10.0169	9.87712
PPP3CB	chr10:75199630-75199659	293T	conserved	NA	NA	NA	8.56297	9.00733	NA	NA	NA	NA	NA	9.19402	9.06435	NA	NA	8.38977	9.08018	NA	NA	NA	8.39766	8.88326	9.29387	8.4646	7.211	NA	NA	NA
ATF2	chr2:175986172-175986268	293T	conserved	8.97305	9.16003	10.1199	9.53194	9.74471	9.52756	10.2172	8.40575	10.3577	9.26536	9.77089	10.1774	10.0529	9.95356	9.86722	9.9717	8.91225	9.89455	8.83447	10.0142	9.78622	9.34669	9.82239	10.2245	10.6042	9.75925	8.40118
ADAM22	chr7:87815930-87816016	293T	conserved	7.25774	NA	7.49019	6.15194	7.92579	7.2099	7.30463	7.148	6.66845	7.24378	6.9541	7.21301	7.02667	7.42088	NA	7.99331	6.7078	4.70111	6.89379	7.29732	7.73541	7.98256	NA	7.00232	6.93628	8.10188	5.32209
TCERG1	chr5:145847904-145847966	293T	conserved	10.0537	10.0663	11.1127	10.4025	10.2546	10.551	9.22427	9.82	10.441	9.86482	10.1499	11.0303	9.06028	10.7047	9.81806	9.73336	9.49395	10.5803	10.3643	10.5939	10.7365	10.4157	9.97415	9.79686	10.4226	10.3773	10.0862
SS18	chr18:23615795-23615887	293T	conserved	9.35993	10.026	10.6346	9.92281	10.4816	11.1236	10.5903	9.662	10.122	10.3286	10.2281	11.0586	10.5654	10.9667	10.1212	11.0455	9.53367	10.4955	9.78327	10.1513	10.6421	10.4661	11.0297	9.64831	10.9158	10.5514	10.3424
RAPGEF6	chr5:130785716-130785739	293T	conserved	NA	NA	NA	NA	9.00868	NA	NA	NA	9.78589	9.55364	9.36825	9.75154	NA	NA	NA	NA	NA	NA	NA	9.2655	NA	NA	NA	NA	NA	NA	NA
G3BP2	chr4:76579167-76579265	293T	conserved	9.61217	9.98398	10.619	10.3794	10.0495	10.4048	9.82483	9.84568	9.22087	9.06584	10.8234	10.2406	9.77685	10.3032	9.66457	9.92955	10.0247	10.4325	9.96625	10.1665	10.4153	10.4513	10.1418	9.60223	10.0152	10.7277	9.71542
NPTN	chr15:73889363-73889710	293T	conserved	8.85732	8.33049	9.20605	7.34992	8.87611	NA	NA	8.528	9.21696	NA	8.25186	7.66806	8.55702	8.83136	7.94028	8.85082	6.22092	8.8359	7.96181	8.76007	NA	8.55258	7.99774	9.16647	9.01081	8.7098	7.44683
CSNK1G3	chr5:122930733-122930828	293T	conserved	9.1186	NA	9.89145	9.58821	9.33569	NA	6.73601	NA	10.09	9.71071	9.71158	10.2161	7.04506	NA	9.32642	9.44177	9.4106	9.83377	9.76513	9.36564	10.0535	10.0289	9.67152	9.18026	9.15745	9.34989	NA
PPP3CA	chr4:101950323-101950352	293T	conserved	8.06712	NA	10.1084	9.66185	9.80948	NA	NA	8.58465	9.18886	8.25208	9.22229	NA	9.85473	9.52697	8.90095	NA	8.95886	9.46931	9.55086	9.4095	10.1476	9.61305	9.81736	6.4459	9.4235	9.864	9.86371
NCKAP1	chr2:183889706-183889723	293T	conserved	8.99225	9.5016	9.69897	10.4448	9.99014	NA	10.3653	9.52649	10.0847	9.54118	9.79546	10.0256	10.3065	10.1478	9.94734	9.63711	8.69645	9.60771	9.50908	9.62894	9.83711	9.61959	10.2267	10.2514	10.7318	9.98793	9.1681
ZNF207	chr17:30688487-30688534	MCF7	conserved	12.2263	11.7126	10.0551	11.0928	11.1144	11.1122	11.5815	11.5606	10.8027	11.7035	10.6571	11.699	10.7023	10.7758	9.82991	10.7055	11.6713	10.9963	10.4115	10.9854	11.6636	11.0699	10.8035	11.9576	10.7707	10.8129	NA
HNRNPD	chr4:83292681-83292737	MCF7	conserved	11.8683	11.3032	10.567	11.4335	11.0394	10.5129	11.3348	11.4474	10.5819	11.0925	10.0034	11.8447	10.3326	10.2109	10.2298	10.4479	11.5458	10.6527	10.3351	10.0815	11.6225	10.8845	10.3013	11.6833	10.0778	10.5894	NA
NF1	chr17:29579956-29580018	MCF7	conserved	10.2721	10.3025	9.68126	9.9705	10.1345	8.951	10.6687	10.2789	10.2412	10.9055	9.91753	10.602	9.62508	10.1639	8.9469	9.60913	9.91432	9.42105	9.73564	10.5189	10.3706	10.0806	9.9958	11.1238	9.75244	NA	NA
ZMYND11	chr10:267135-267296	MCF7	conserved	9.90779	9.33448	9.07799	8.80379	9.42623	9.13036	10.4693	10.1412	9.00097	9.86903	9.06503	9.8143	9.1983	9.18869	8.83928	8.86961	9.06001	9.25834	7.78904	9.62345	9.47375	9.61273	9.452	10.2454	8.50256	8.69818	NA
BCOR	chrX:39930890-39930943	MCF7	conserved	11.0535	10.8688	10.1056	10.6836	10.4462	10.278	10.6879	10.7411	10.3981	10.3664	9.97902	11.3441	10.337	10.3872	9.24222	10.6481	11.2515	10.3948	10.0607	10.3392	11.1436	10.3895	9.79834	11.3088	9.39381	10.2557	NA
RBFOX2	chr22:36152152-36152191	MCF7	conserved	10.5615	10.3606	9.48744	9.81914	10.1136	9.06879	10.504	10.3347	10.564	10.7555	10.0912	10.599	9.50846	10.0421	9.00257	9.38911	10.2415	9.70896	9.73147	9.98765	10.6732	9.63932	9.77855	10.8454	9.33095	9.6335	NA
PCBP2	chr12:53858544-53858636	MCF7	conserved	13.6709	13.4119	12.7034	12.7715	12.9576	12.514	13.6037	13.3083	12.8244	13.5146	12.4537	13.7259	12.5065	13.0635	12.4092	12.907	13.2708	12.431	12.3893	12.9087	13.4327	12.924	12.4948	13.6309	12.2236	12.317	NA
PUF60	chr8:144902836-144902886	MCF7	conserved	10.0392	9.58341	9.01731	8.85993	8.97692	8.56643	9.42999	9.83811	8.98532	9.7172	8.72607	9.91472	8.00013	9.42306	8.27077	9.16071	9.28367	9.05363	8.98197	9.07335	9.79616	8.42718	9.46072	9.97657	8.59444	8.2254	NA
ANKRD17	chr4:74005248-74006000	MCF7	conserved	11.4431	10.3256	9.63449	10.4625	10.5732	10.0539	10.6339	10.5721	10.0396	10.8852	9.31526	11.303	10.1743	11.1583	8.78315	9.96912	10.7292	9.97257	9.68561	10.2514	10.7686	10.3775	10.193	11.0129	10.1818	9.80103	NA
SMAD2	chr18:45396846-45396935	MCF7	conserved	10.4946	9.79992	9.7247	9.23009	9.43902	9.58975	10.6337	10.5964	10.0385	10.8841	9.94727	10.2365	9.48175	10.4381	9.43012	9.17565	10.0237	9.47015	9.37074	10.2037	10.467	10.1522	9.86636	10.9323	9.49936	9.72712	NA
PPP3CB	chr10:75199630-75199659	MCF7	conserved	NA	NA	NA	9.09042	NA	NA	10.0665	NA	NA	10.0475	NA	NA	9.17581	NA	NA	NA	9.35035	NA	NA	9.60728	9.16255	NA	NA	10.4231	NA	NA	NA
ATF2	chr2:175986172-175986268	MCF7	conserved	10.2238	10.2273	9.41642	9.68205	10.6976	9.37565	10.7854	10.5263	9.66387	11.313	9.67838	10.7522	9.79953	10.3282	9.75935	9.91839	9.32319	10.0739	9.62239	10.2816	10.3507	9.69281	10.0893	11.3577	9.20577	9.37277	NA
ADAM22	chr7:87815930-87816016	MCF7	conserved	8.69824	NA	5.92295	6.94828	7.64819	6.80859	NA	7.2395	NA	7.82864	7.32411	7.77993	4.36587	7.75415	NA	NA	6.40864	6.03949	5.28981	7.22256	8.03839	5.88951	7.87445	7.82057	6.7106	7.06685	NA
TCERG1	chr5:145847904-145847966	MCF7	conserved	10.9846	10.4337	9.31437	10.0682	9.92692	10.0482	10.4024	10.8009	9.80685	10.2936	8.98936	10.7976	9.0004	9.98627	9.08912	9.66351	10.4884	9.78458	8.64755	9.75919	11.1758	9.92132	9.98019	10.7637	9.90228	10.1226	NA
SS18	chr18:23615795-23615887	MCF7	conserved	10.4915	NA	10.1328	10.1054	10.641	10.4621	11.3697	10.2648	10.3358	11.305	9.85998	11.265	10.383	10.2244	10.511	10.0394	9.30184	9.93371	9.90991	10.6125	10.4971	10.3133	9.33727	NA	9.56046	9.50061	NA
RAPGEF6	chr5:130785716-130785739	MCF7	conserved	NA	NA	NA	NA	9.5871	NA	10.177	10.1968	NA	10.2814	9.67473	9.8769	NA	NA	NA	NA	NA	NA	NA	NA	NA	9.6995	NA	10.3702	NA	NA	NA
G3BP2	chr4:76579167-76579265	MCF7	conserved	11.0305	10.3404	8.88126	10.2288	10.312	9.66623	10.1287	10.2067	9.85219	10.7185	8.95476	10.993	9.88485	9.55289	8.86966	9.73548	10.5129	10.172	8.78401	9.96976	10.7027	10.3163	9.4699	10.7198	9.28503	9.698	NA
NPTN	chr15:73889363-73889710	MCF7	conserved	9.45748	9.016	7.80177	8.36576	9.07965	8.31529	9.76781	NA	9.46445	9.85258	9.05579	9.46437	8.7505	NA	NA	9.18795	8.41914	9.22293	8.12877	8.73004	8.72266	8.50318	8.04363	9.9749	7.29373	NA	NA
CSNK1G3	chr5:122930733-122930828	MCF7	conserved	10.3389	9.80121	9.14977	9.8012	10.0484	9.08338	10.1211	9.81374	9.55999	9.88466	9.0084	10.5093	8.2903	9.97895	9.12596	9.56769	9.92068	9.39093	8.50681	8.85633	NA	9.08131	9.14932	10.2586	8.61455	9.16013	NA
PPP3CA	chr4:101950323-101950352	MCF7	conserved	10.2001	9.59388	9.70299	9.42503	NA	9.30397	9.61146	10.2672	9.40701	10.0085	NA	10.2884	9.54875	9.74788	8.56224	NA	9.84531	9.26776	8.72819	10.0567	10.3577	10.0166	8.47031	10.3126	9.20767	NA	NA
NCKAP1	chr2:183889706-183889723	MCF7	conserved	10.3161	9.80129	9.02976	9.92751	9.90502	9.28773	10.597	10.078	9.74561	10.2446	9.81879	10.6571	9.65128	9.38208	9.40822	9.9652	9.89069	10.2738	9.83911	9.40582	10.0793	9.92178	9.9204	10.8781	8.50146	NA	NA
ZNF207	chr17:30688487-30688534	U937	conserved	11.0896	11.4099	10.0633	9.66131	11.1604	10.4368	10.1142	10.4131	10.9354	10.9506	10.377	10.9388	10.5075	10.7806	11.3026	11.6424	11.2026	11.3166	9.80818	10.2861	10.6386	11.1309	10.6315	10.394	10.4808	9.39064	NA
HNRNPD	chr4:83292681-83292737	U937	conserved	11.168	11.5006	10.1433	9.07228	11.0368	10.8737	9.67054	10.0831	11.3897	10.3296	10.0799	10.6366	10.3452	10.5043	11.5958	11.9808	11.7326	11.495	10.1567	9.73555	10.4674	11.3419	10.1774	10.0379	9.45637	9.2101	NA
NF1	chr17:29579956-29580018	U937	conserved	9.71212	9.79532	9.0894	7.158	9.52801	9.0419	9.25468	8.83653	10.0828	8.54108	8.33245	9.77094	8.46494	9.04544	10.3036	9.72141	9.85036	10.0715	8.50392	8.9126	8.34494	9.31318	8.92166	9.19925	7.78253	7.91342	NA
ZMYND11	chr10:267135-267296	U937	conserved	9.59114	9.803	8.7706	9.04656	9.00138	9.28875	9.71458	9.29243	9.83584	NA	8.13253	9.62947	9.4838	9.25424	10.1899	10.0861	9.80814	9.86993	8.84481	9.18485	9.11138	10.3738	9.00651	8.86447	9.37212	8.72861	NA
BCOR	chrX:39930890-39930943	U937	conserved	8.87989	9.25201	8.34144	7.46309	9.00222	8.83038	7.97306	8.41843	9.30627	8.29247	9.16767	9.41888	8.91783	8.69834	9.54174	9.53696	9.59626	9.25628	8.35134	8.29783	7.65881	9.37975	8.75577	7.55146	8.52737	6.90177	NA
RBFOX2	chr22:36152152-36152191	U937	conserved	6.76541	6.68316	5.8875	5.578	7.219	7.76741	8.27002	7.79554	7.31044	6.95769	NA	6.97552	7.51846	NA	NA	7.29018	7.39424	7.05808	5.05463	7.76235	NA	6.379	5.25819	5.61506	6.92578	NA	NA
PCBP2	chr12:53858544-53858636	U937	conserved	12.7484	12.8825	11.8019	11.3058	12.5453	12.5949	12.4125	12.0434	13.0392	11.6599	11.7343	12.82	11.7272	12.1154	13.0566	13.0284	12.622	12.896	11.8509	11.9848	11.9393	12.7014	12.1528	11.5951	11.5994	10.9985	NA
PUF60	chr8:144902836-144902886	U937	conserved	9.19314	9.33542	8.59885	5.89369	7.57476	7.73614	8.54353	NA	9.32443	8.35483	7.49114	9.10247	8.25326	8.15196	9.0292	9.09002	8.80159	9.00303	8.28942	7.4873	NA	8.9568	7.61506	7.20662	6.2413	7.9106	NA
ANKRD17	chr4:74005248-74006000	U937	conserved	10.474	10.1661	9.27597	8.28556	10.5057	9.92527	8.39583	9.29132	10.3583	9.53747	9.52566	10.2796	10.0578	9.66956	10.7316	11.0938	10.5117	10.359	9.31683	9.82505	9.24694	10.435	9.47308	9.37818	9.35815	8.61738	NA
SMAD2	chr18:45396846-45396935	U937	conserved	10.5367	10.902	10.3716	9.59874	10.6531	10.3362	10.5046	10.0881	10.9978	9.67925	8.97891	10.5258	10.5435	9.92741	11.0637	10.9968	11.1062	10.859	9.84712	9.9085	9.87803	10.2665	10.0438	9.72954	9.41286	9.384	NA
PPP3CB	chr10:75199630-75199659	U937	conserved	NA	NA	NA	NA	NA	NA	NA	7.74202	6.68501	NA	NA	NA	NA	NA	6.98565	NA	NA	NA	NA	NA	7.299	6.00232	NA	NA	6.93705	NA	NA
ATF2	chr2:175986172-175986268	U937	conserved	9.64859	10.6324	9.56206	9.63641	10.5108	9.86858	9.47435	9.73392	10.6819	9.91866	9.00849	10.3736	9.12559	9.69245	10.631	10.3452	10.3921	10.4445	9.23777	9.44292	9.58148	10.0491	9.61931	9.12044	8.68892	8.78461	NA
ADAM22	chr7:87815930-87816016	U937	conserved	8.54337	8.03771	5.64279	8.06222	7.9734	7.60125	7.20154	NA	8.72342	7.63434	7.86312	7.65256	7.23098	6.7133	8.26048	8.37868	7.81368	7.57382	6.77957	7.59186	7.38385	8.20091	7.96313	6.76833	7.33911	NA	NA
TCERG1	chr5:145847904-145847966	U937	conserved	9.78626	10.2742	8.46959	7.94035	9.78779	9.72079	9.14347	9.25278	9.86992	8.69471	9.02274	10.0466	9.63559	9.41075	10.1518	10.3893	10.3497	9.78446	9.50877	9.36696	9.67898	10.0556	9.60627	9.05507	8.99357	NA	NA
SS18	chr18:23615795-23615887	U937	conserved	9.84236	10.1534	8.47349	8.42977	10.0503	9.74996	9.14088	8.87264	10.0515	9.37993	9.10061	9.5217	9.93228	9.74623	10.4101	10.1715	10.365	10.0731	9.62084	8.86433	8.38052	10.1818	9.57773	8.94843	8.63319	8.11679	NA
RAPGEF6	chr5:130785716-130785739	U937	conserved	NA	NA	NA	NA	9.72011	NA	NA	8.9435	10.0664	NA	9.31219	NA	NA	NA	NA	NA	9.90422	NA	NA	NA	NA	NA	NA	NA	NA	NA	NA
G3BP2	chr4:76579167-76579265	U937	conserved	10.4782	10.3685	9.21269	8.58103	9.96985	9.51277	8.83011	9.02063	10.7955	9.51717	9.42051	NA	9.46713	9.73964	10.4964	10.8002	10.6603	10.5805	9.41928	9.75543	9.77566	10.2018	9.31558	9.36702	8.94823	NA	NA
NPTN	chr15:73889363-73889710	U937	conserved	7.15935	8.50004	7.95021	6.91776	9.02395	7.95047	7.28749	7.90853	8.04468	7.81412	NA	7.43572	7.26055	8.14763	8.52481	NA	8.7299	7.98983	6.80703	7.00278	7.4076	7.88418	7.46196	8.27396	8.36759	8.05985	NA
CSNK1G3	chr5:122930733-122930828	U937	conserved	NA	9.21756	7.97254	8.31294	9.04682	7.58435	8.88618	8.10653	6.77286	8.27381	7.98248	8.46951	8.02125	8.15729	9.67208	9.17867	NA	8.40901	7.79828	6.69912	8.14058	8.63494	7.86423	7.61471	7.778	7.27788	NA
PPP3CA	chr4:101950323-101950352	U937	conserved	9.36762	9.70495	8.51179	9.07659	9.49606	NA	8.9554	7.62691	9.81845	9.00307	8.16781	NA	8.96334	8.69759	9.83165	9.96974	9.16263	NA	9.0751	9.04267	8.1423	9.39158	NA	8.66375	8.57923	9.29529	NA
NCKAP1	chr2:183889706-183889723	U937	conserved	9.49231	NA	8.64487	NA	9.08753	9.23966	8.59951	8.17868	9.83408	8.61785	7.45213	8.00054	8.71989	8.22328	9.57006	8.91465	9.65123	8.61167	8.77109	8.29179	8.09035	9.4646	7.8562	8.22388	8.09628	7.45509	NA
TERT	chr5:1264519-1264707	293T	non-conserved	NA	NA	NA	NA	NA	NA	NA	NA	NA	NA	NA	NA	NA	NA	NA	NA	NA	NA	NA	NA	NA	NA	NA	NA	NA	NA	NA
COPE	chr19:19014077-19014232	293T	non-conserved	8.67328	9.65359	9.79858	9.68343	9.94224	9.55782	9.04593	8.81603	9.89405	9.37715	9.27177	NA	9.07373	9.78032	8.36502	9.24805	8.04048	9.54323	8.76446	9.15496	8.21647	9.14988	9.73571	9.51817	9.75422	NA	8.42538
RNF4	chr4:2514165-2514324	293T	non-conserved	8.66127	9.06071	10.029	9.71376	9.33494	9.9199	9.73354	8.19889	9.78194	8.90097	9.61466	9.5303	9.54415	9.68843	8.63768	8.85513	8.90659	9.38097	8.12278	9.24119	10.448	8.99033	8.79397	9.32972	9.67921	10.133	8.87544
PLAT	chr8:42046452-42046589	293T	non-conserved	NA	NA	NA	5.3711	NA	NA	6.98647	NA	7.46939	NA	NA	NA	6.58865	6.2576	NA	NA	NA	9.50587	NA	NA	NA	NA	6.68665	6.85226	6.96783	7.04966	6.71912
ZNF778	chr16:89291127-89291210	293T	non-conserved	7.26396	7.17052	7.524	7.62735	7.00724	8.05683	8.32122	7.89522	8.10755	6.94004	6.72337	6.70714	8.4143	7.89208	8.1866	7.34198	6.84826	7.48105	7.09849	8.15047	7.67642	7.57745	7.40476	7.65337	8.12202	8.97508	7.10738
KIF16B	chr20:16354902-16355054	293T	non-conserved	7.4615	8.14807	9.26644	8.23805	7.36095	NA	8.37017	8.47523	9.49621	8.33857	8.15652	7.79077	8.14136	7.84649	6.40753	8.79797	7.57083	8.124	7.84316	8.27526	8.71146	6.79285	NA	7.84952	8.4088	9.03473	7.70416
ELAC2	chr17:12914980-12915099	293T	non-conserved	8.61166	8.46648	9.74495	8.79538	9.11097	9.50008	9.38185	8.50089	9.39404	8.65626	9.13377	9.64956	8.99359	9.15083	9.24752	7.94719	8.21369	10.0288	9.03382	9.14379	9.38974	9.36944	9.27285	8.68907	8.92724	9.34409	8.96342
ZDHHC7	chr16:85022369-85022479	293T	non-conserved	8.7737	9.35582	NA	9.58066	NA	NA	9.75174	9.09651	NA	NA	9.45142	9.65387	9.73487	NA	8.28182	8.77269	9.16098	8.48066	9.00354	9.6935	NA	NA	8.75935	NA	NA	9.53264	9.03606
C21orf33	chr21:45560132-45560224	293T	non-conserved	7.87666	8.34213	10.2422	9.06532	9.82492	9.50891	9.56587	NA	9.51987	9.26524	9.91163	9.86547	9.94961	10.0469	9.1004	9.7483	9.24704	9.20227	9.77329	9.82653	9.48159	8.66886	8.15633	NA	10.2118	9.24782	8.70186
BCL2A1	chr15:80259979-80260034	293T	non-conserved	3.06048	7.0987	6.63422	6.5924	5.81521	NA	NA	NA	7.4801	6.57315	4.16236	5.80281	NA	6.31014	NA	NA	4.85244	NA	5.77618	7.06521	5.9297	NA	6.2239	5.33929	6.30282	5.29638	NA
NARF	chr17:80422163-80422306	293T	non-conserved	9.14509	9.35079	10.0162	9.81981	10.5271	10.6197	9.9863	9.5731	10.0329	9.40435	9.47298	10.0659	9.81664	10.4562	9.72043	10.131	9.79365	9.89099	9.35114	9.74933	10.3214	10.3519	10.2804	9.60464	9.83945	9.99696	9.91867
ZNF772	chr19:57986392-57986514	293T	non-conserved	NA	NA	6.8826	4.35458	NA	8.6402	NA	7.52859	NA	NA	6.59995	NA	7.23589	5.82394	NA	7.82485	NA	7.08005	7.02223	4.33705	NA	NA	NA	6.99981	NA	NA	4.5265
SUGT1	chr13:53235610-53235705	293T	non-conserved	10.3032	10.7903	11.1171	11.1932	11.1255	11.2072	11.0539	9.70448	10.3559	11.06	10.893	11.4627	11.0386	10.8725	10.7785	10.771	10.429	11.2303	10.5269	10.8571	10.8674	10.8071	10.4697	10.9005	10.9951	10.9769	11.1053
TKT	chr3:53271813-53271836	293T	non-conserved	10.3193	11.3572	12.0148	11.422	11.2299	11.4483	11.583	11.2103	11.7749	11.682	11.3157	10.8947	11.6029	11.46	10.4597	10.4343	10.1171	11.5805	10.9429	11.6473	11.3625	10.47	10.5935	10.5719	11.0467	11.6446	10.8708
PSMG4	chr6:3264443-3264559	293T	non-conserved	7.96446	8.75653	9.62569	9.10588	9.33878	9.5517	9.19908	8.81869	8.12956	9.01097	9.00538	9.38425	9.05288	8.88226	8.28557	6.83433	7.37795	9.15663	8.28046	9.49918	8.64349	8.3	7.23306	8.20622	8.99399	7.83742	8.70464
ZNF211	chr19:58151280-58151435	293T	non-conserved	6.92251	6.70041	7.35499	6.60658	7.40247	NA	NA	NA	7.47755	7.64452	8.42992	8.49392	NA	7.0253	7.71144	NA	7.45292	7.36039	7.2083	7.00463	NA	7.814	7.12022	7.17204	7.99217	7.09567	7.36517
FGGY	chr1:60106952-60107023	293T	non-conserved	3.76872	5.31511	5.59502	3.36269	3.59718	5.34908	6.44897	NA	NA	NA	5.52729	5.70079	NA	4.01212	5.07701	NA	4.50304	NA	NA	4.99656	5.61122	4.77456	3.99151	3.83221	NA	3.13967	2.28286
BTG3	chr21:18976463-18976594	293T	non-conserved	8.09017	9.93818	9.45524	9.00857	8.26367	9.90265	11.2079	8.86086	9.42267	9.30546	9.44026	NA	11.2182	9.442	8.62513	9.59108	9.95547	10.1053	8.66786	9.50399	10.4463	9.90544	NA	9.72557	9.16344	NA	9.26439
DNAJC21	chr5:34949648-34949782	293T	non-conserved	9.2534	9.40862	10.3822	9.41046	9.58965	9.8335	9.75937	9.54347	9.63641	9.15472	9.78477	10.2402	NA	9.65765	8.99595	9.92231	10.206	9.53689	10.1549	9.4064	10.0478	9.92105	9.95776	9.80312	10.0313	9.6184	9.55835
COMMD6	chr13:76101949-76101987	293T	non-conserved	10.632	10.1978	11.2263	10.4872	10.3634	11.442	11.3623	10.3065	11.1835	9.71302	10.704	11.5527	11.2286	11.2852	10.8561	11.2676	9.86212	11.2407	10.2597	10.9022	11.4096	10.9964	11.1018	10.0485	11.4119	10.9474	11.0622
TERT	chr5:1264519-1264707	MCF7	non-conserved	7.35423	NA	NA	6.1741	NA	NA	NA	NA	NA	NA	NA	NA	NA	7.43631	NA	NA	6.60814	NA	NA	NA	6.14776	NA	NA	NA	NA	NA	NA
COPE	chr19:19014077-19014232	MCF7	non-conserved	10.2402	9.67008	NA	8.18924	9.44216	9.02284	9.6375	9.084	8.3836	8.80283	9.20615	9.356	9.17485	8.62089	6.40676	9.00801	9.16836	8.43641	8.67237	NA	9.36595	8.34123	8.69451	9.97279	8.30212	8.50352	NA
RNF4	chr4:2514165-2514324	MCF7	non-conserved	9.97563	9.34325	9.11629	9.75206	9.95607	9.08084	10.0425	9.4779	8.80658	9.81182	8.96517	9.90863	8.78049	9.38171	8.49327	8.07863	9.53859	9.29041	8.779	9.1286	9.71967	9.32158	9.09387	10.2786	8.74855	7.96074	NA
PLAT	chr8:42046452-42046589	MCF7	non-conserved	7.93421	5.49523	NA	NA	10.6746	NA	9.70707	NA	9.74348	NA	8.96973	10.106	NA	6.86397	7.865	8.03383	NA	NA	5.9079	NA	7.65825	NA	6.85211	11.2398	5.64508	NA	NA
ZNF778	chr16:89291127-89291210	MCF7	non-conserved	8.05446	NA	NA	7.56702	8.76441	7.77154	8.32753	5.97876	7.78257	8.54293	7.41531	8.67724	6.35276	7.97241	5.59833	7.61826	NA	8.49651	7.34366	7.969	7.88504	7.89841	6.69737	8.00909	7.17666	NA	NA
KIF16B	chr20:16354902-16355054	MCF7	non-conserved	8.99956	8.29461	6.24484	6.2271	7.62947	NA	8.15144	7.67294	7.73767	8.24707	8.0442	7.55626	8.43587	8.45776	6.01028	NA	8.73951	6.08516	7.61341	7.57233	8.08868	8.58608	7.7924	9.0369	6.30717	6.1295	NA
ELAC2	chr17:12914980-12915099	MCF7	non-conserved	9.93539	9.14863	7.64773	9.02041	8.61624	8.39365	8.55199	9.44182	8.83634	9.16272	8.08043	9.32672	8.49835	8.82746	8.13641	8.64109	9.71654	8.90787	7.78201	7.71442	9.46245	9.14071	8.55276	9.37325	9.03873	8.57266	NA
ZDHHC7	chr16:85022369-85022479	MCF7	non-conserved	9.89735	9.82216	9.56242	10.0454	9.37491	9.82794	NA	NA	NA	NA	9.14177	NA	NA	NA	NA	NA	NA	NA	9.54639	NA	8.48948	8.95351	NA	NA	9.15178	9.17548	NA
C21orf33	chr21:45560132-45560224	MCF7	non-conserved	10.4817	9.93399	8.70152	NA	9.77401	9.14609	10.0343	9.87242	9.55721	9.94791	9.3759	10.2213	9.57908	9.78951	7.92152	10.0665	9.95336	8.69679	9.19428	8.79113	NA	10.2084	8.50682	10.4063	9.4435	8.47908	NA
BCL2A1	chr15:80259979-80260034	MCF7	non-conserved	NA	7.13349	7.36981	6.32905	5.13246	3.07252	7.61147	NA	4.82498	NA	6.15738	7.58576	NA	5.79531	6.77281	5.42618	7.40574	5.05062	6.56903	NA	6.03553	4.70872	6.57453	6.3557	1.88324	NA	NA
NARF	chr17:80422163-80422306	MCF7	non-conserved	10.9256	10.2876	8.89019	9.07503	10.3289	10.4257	10.6005	10.2401	10.1717	10.708	9.30398	10.6531	9.05411	10.7644	7.88406	9.88795	10.3968	10.4723	9.6126	9.96394	10.4087	10.6499	10.2492	10.935	9.59099	9.98576	NA
ZNF772	chr19:57986392-57986514	MCF7	non-conserved	NA	NA	5.3344	NA	NA	NA	8.3925	NA	5.3352	6.25667	NA	NA	7.63475	7.01276	NA	6.26942	4.72901	NA	NA	NA	7.13458	7.26197	NA	6.0631	NA	NA	NA
SUGT1	chr13:53235610-53235705	MCF7	non-conserved	11.5448	10.8792	10.0256	10.5308	10.968	10.4246	11.3383	11.2558	10.1561	11.3697	10.3532	11.2069	10.4828	11.0527	9.68859	10.4553	10.9019	10.4915	9.56576	10.3879	11.0445	10.7814	10.4338	11.3616	10.3232	10.3214	NA
TKT	chr3:53271813-53271836	MCF7	non-conserved	12.3415	11.5094	10.4835	11.1961	11.2833	11.2475	10.874	11.5253	10.5305	11.3231	9.88629	11.5619	9.73007	11.3118	9.63788	11.0995	11.0056	10.5649	9.92544	9.97227	11.8273	10.987	10.6019	10.0852	9.97783	10.9957	NA
PSMG4	chr6:3264443-3264559	MCF7	non-conserved	8.99301	8.47467	7.89561	8.17882	5.86605	8.7858	8.88241	8.50085	7.38437	7.96671	7.24533	8.32287	NA	9.06264	7.95328	9.265	8.09007	8.56837	7.13113	7.47873	8.06278	8.48103	8.35165	8.41182	7.94004	8.73831	NA
ZNF211	chr19:58151280-58151435	MCF7	non-conserved	NA	NA	6.68896	NA	7.57214	NA	7.91719	NA	8.2255	8.20558	6.60525	8.18035	7.07131	8.81436	7.74237	NA	8.65364	7.83947	8.06445	NA	7.68496	NA	NA	NA	6.71948	NA	NA
FGGY	chr1:60106952-60107023	MCF7	non-conserved	6.1877	6.9967	6.47663	4.97503	4.76037	NA	6.34332	NA	4.54589	3.83186	NA	5.73495	NA	6.7529	3.29664	NA	NA	1.83267	5.44786	5.26001	3.27184	NA	NA	5.41104	NA	5.44225	NA
BTG3	chr21:18976463-18976594	MCF7	non-conserved	9.89097	9.41289	8.92697	2.90503	NA	9.33196	9.219	7.82714	9.25789	9.96984	8.78836	9.5405	9.30737	10.3301	9.35939	7.45495	9.93492	8.41638	8.26279	8.91945	8.79499	10.0673	9.00083	10.2534	8.79686	8.10753	NA
DNAJC21	chr5:34949648-34949782	MCF7	non-conserved	10.6125	9.65205	9.19486	8.99735	9.73293	9.44064	9.9627	9.92848	9.99102	10.1754	9.79063	10.4395	9.4005	10.3919	8.86727	9.63396	10.2674	9.74018	9.30915	9.4864	9.89819	9.84149	9.12163	10.8023	9.32537	9.56224	NA
COMMD6	chr13:76101949-76101987	MCF7	non-conserved	11.7995	10.9847	10.8048	11.2117	11.221	11.5622	11.6144	11.9076	11.3929	11.7605	11.4332	11.6824	11.173	11.9432	10.2024	11.5984	10.4641	11.3889	11.1044	11.4467	11.5931	11.4925	10.9105	11.5729	10.9059	10.7729	NA
TERT	chr5:1264519-1264707	U937	non-conserved	8.10966	8.56345	7.36887	7.1272	6.29925	NA	NA	6.77745	7.76784	NA	7.23562	5.33183	6.85412	6.35957	8.82197	8.67225	NA	8.69631	6.51424	7.39514	NA	7.93198	NA	NA	8.04789	NA	NA
COPE	chr19:19014077-19014232	U937	non-conserved	9.19877	9.27627	9.00537	6.38815	9.63497	9.20459	8.14249	9.297	8.94472	9.27448	8.60861	9.01897	6.9399	8.44339	8.64983	8.8868	9.62663	8.58303	8.93347	8.48733	6.81461	8.14809	7.8668	8.47613	8.46239	NA	NA
RNF4	chr4:2514165-2514324	U937	non-conserved	9.61283	10.2031	9.30328	8.39062	9.81763	9.58536	9.61706	7.7129	10.098	9.32007	9.09521	10.0477	8.86457	9.99361	10.5509	10.0591	9.81903	10.0804	8.50321	8.51353	9.56488	9.97004	8.79761	9.12483	8.86678	7.98196	NA
PLAT	chr8:42046452-42046589	U937	non-conserved	NA	NA	NA	NA	NA	NA	NA	NA	NA	NA	NA	NA	NA	NA	NA	NA	NA	NA	NA	NA	NA	NA	NA	NA	NA	NA	NA
ZNF778	chr16:89291127-89291210	U937	non-conserved	8.44383	7.14202	7.40626	6.8311	6.25768	4.4419	NA	6.48799	6.56175	NA	7.59705	5.6254	7.20351	7.20303	7.72676	6.8248	7.65121	7.08323	5.59716	NA	6.72709	NA	7.37582	7.14056	6.97091	6.04072	NA
KIF16B	chr20:16354902-16355054	U937	non-conserved	NA	NA	NA	NA	NA	NA	NA	NA	NA	NA	NA	NA	NA	NA	NA	NA	NA	NA	NA	NA	NA	NA	NA	NA	NA	NA	NA
ELAC2	chr17:12914980-12915099	U937	non-conserved	8.82547	9.52571	NA	7.25676	9.40224	NA	6.9413	8.12745	8.78202	8.13934	7.49363	8.37857	7.2587	8.57617	9.16665	9.20052	9.11656	8.31758	8.21132	7.87184	7.92069	9.31638	8.52712	7.34404	7.57067	5.89621	NA
ZDHHC7	chr16:85022369-85022479	U937	non-conserved	NA	NA	10.1	NA	NA	NA	NA	NA	NA	9.82642	9.50102	NA	NA	NA	NA	NA	NA	NA	7.79824	NA	NA	NA	NA	NA	NA	9.26005	NA
C21orf33	chr21:45560132-45560224	U937	non-conserved	8.48371	9.00077	9.47645	7.23634	9.0221	8.27607	NA	7.32276	8.92766	8.98358	7.88895	9.22431	NA	5.85776	9.9283	9.25913	8.53274	NA	8.34697	NA	8.33626	8.653	7.22439	NA	8.01736	7.49638	NA
BCL2A1	chr15:80259979-80260034	U937	non-conserved	6.00187	7.44941	7.52547	NA	5.92139	4.60829	6.61835	6.75864	5.58989	NA	5.42767	6.36969	NA	NA	NA	5.81673	NA	6.97453	5.41312	4.67481	5.9334	5.5714	NA	NA	5.61607	6.35968	NA
NARF	chr17:80422163-80422306	U937	non-conserved	10.3529	9.9073	10.3483	8.44294	9.91411	10.1786	9.84583	9.08238	10.9175	9.76205	9.12323	9.68695	9.69279	9.08597	9.84682	10.0402	9.8592	10.4187	9.50411	10.0164	9.18438	9.48308	9.13666	9.30706	9.5723	9.05564	NA
ZNF772	chr19:57986392-57986514	U937	non-conserved	8.26897	NA	NA	NA	6.9765	NA	NA	NA	4.42542	NA	4.13886	4.41875	NA	NA	7.05722	8.32826	7.20772	NA	5.07838	NA	7.09346	7.30417	NA	NA	NA	NA	NA
SUGT1	chr13:53235610-53235705	U937	non-conserved	11.1887	10.7843	9.9659	9.61765	10.218	10.6196	9.93165	10.3647	11.3208	10.1123	9.66248	10.6661	10.261	10.043	11.2769	11.339	10.9879	11.3584	10.1131	9.8105	9.31715	10.7901	9.94108	10.2516	9.65267	9.09503	NA
TKT	chr3:53271813-53271836	U937	non-conserved	11.7989	12.2718	10.9171	10.5808	12.0723	11.441	11.5495	11.0293	11.8353	10.9918	11.207	12.2091	11.1113	11.4695	12.2592	11.8421	11.778	11.9435	11.665	10.9465	11.0234	11.6833	10.9348	10.8741	10.9375	11.205	NA
PSMG4	chr6:3264443-3264559	U937	non-conserved	9.28498	9.2419	7.35139	7.023	8.66485	8.64921	6.61383	8.40289	9.24599	7.96065	8.25939	8.35793	7.1297	8.11545	9.92455	9.63704	8.85839	8.30155	8.2943	8.18836	7.93384	9.74899	7.62572	7.63993	8.26987	7.26819	NA
ZNF211	chr19:58151280-58151435	U937	non-conserved	NA	NA	NA	7.08318	7.03589	6.3865	7.48503	NA	7.28126	NA	NA	NA	6.18809	NA	7.28471	NA	8.58429	7.07603	5.13597	NA	NA	NA	7.47563	6.80182	5.031	NA	NA
FGGY	chr1:60106952-60107023	U937	non-conserved	4.32435	5.45961	5.91189	2.52829	5.10655	6.95007	4.87899	4.57631	6.25219	NA	NA	NA	5.55836	5.72572	3.88079	4.53076	4.70594	5.80061	NA	3.95207	NA	NA	NA	4.19561	NA	5.59669	NA
BTG3	chr21:18976463-18976594	U937	non-conserved	8.61992	8.79089	NA	7.20431	8.47823	NA	7.08258	8.55381	7.95389	8.1959	NA	8.83338	8.4458	8.43801	8.1044	7.56877	8.57494	9.01016	7.08673	6.84429	7.0622	7.38024	8.45151	7.86305	7.61751	NA	NA
DNAJC21	chr5:34949648-34949782	U937	non-conserved	10.3654	10.2002	9.70189	9.06488	10.137	9.66769	9.17732	9.69081	10.5079	9.74017	9.5732	9.94214	9.90102	9.21515	10.5729	10.4156	10.1703	10.5395	9.47085	9.60356	9.39383	10.2882	9.45502	9.33096	9.17915	7.71293	NA
COMMD6	chr13:76101949-76101987	U937	non-conserved	10.6318	11.0727	10.5921	10.4149	10.8941	10.6352	11.064	10.284	10.7956	10.6333	10.3298	10.8372	10.5797	10.5452	11.3725	11.0051	10.4202	10.8725	10.3778	10.5574	10.6696	10.7522	10.4229	10.221	10.4342	10.2462	NA

## Sheet: SourceDataFig2B
gene.name	exon.ID	cell.type	FIR.conservation.group	1	2	3	4	5	6	7	8	9	10	11	12	13	14	15	16	17	18	19	20	21	22	23	24	25	26	27
ZNF207	chr17:30688487-30688534	293T	conserved	0.95975	0.905037	0.938226	0.906239	0.925076	0.943137	0.937805	0.877124	0.935701	0.960415	0.933312	0.926684	0.94245	0.932552	0.922584	0.931835	0.890178	0.863219	0.942624	0.915916	0.942109	0.921048	0.939275	0.897182	0.938844	0.926975	0.904028
HNRNPD	chr4:83292681-83292737	293T	conserved	0.859467	0.820534	0.88739	0.902063	0.937336	0.904098	0.948139	0.913005	0.932941	0.910059	0.909509	0.938829	0.944599	0.83694	0.856443	0.828488	0.898986	0.894695	0.914364	0.917517	0.858702	0.903287	0.970857	0.898352	0.892364	0.848343	0.946661
NF1	chr17:29579956-29580018	293T	conserved	0.949329	0.319004	0.996413	0.995237	0.965597	NA	0.747323	0.936187	0.951095	NA	0.995828	0.926248	0.772023	0.904088	0.891807	0.949033	0.736197	0.865188	0.981722	0.935014	0.968211	0.982027	0.894546	0.974764	0.997704	0.940711	0.951936
ZMYND11	chr10:267135-267296	293T	conserved	0.616272	1	0.817041	1	0.709851	0.666775	0.848315	0.150154	0.956377	1	0.696253	0.83196	0.867733	0.880082	0.879766	0.666449	0.874535	0.809778	0.935859	1	0.821642	0.979462	1	1	0.864295	1	0.875319
BCOR	chrX:39930890-39930943	293T	conserved	0.809654	0.330923	0.819024	0.950905	0.873394	0.663634	0.748858	0.605634	0.952485	0.834869	0.82862	0.896626	0.694018	0.863763	0.586814	1	0.765784	0.699695	0.893962	0.69074	0.751271	0.756317	0.670471	0.747035	0.841724	0.881256	0.842396
RBFOX2	chr22:36152152-36152191	293T	conserved	0.780653	0.707256	0.740873	0.753772	0.802149	0.800219	0.783352	0.654479	0.772755	0.750274	0.789511	0.768498	0.779572	0.750163	0.790203	0.789762	0.695932	0.61174	0.75927	0.735567	0.7209	0.779118	0.820257	0.667989	0.626341	0.772559	0.79
PCBP2	chr12:53858544-53858636	293T	conserved	0.717162	0.657706	0.636432	0.610343	0.630474	0.628839	0.630699	0.631186	0.607644	0.623386	0.630457	0.626067	0.648673	0.625163	0.625897	0.627389	0.604993	0.624768	0.606529	0.610379	0.644012	0.624355	0.626771	0.624232	0.638406	0.629519	0.638675
PUF60	chr8:144902836-144902886	293T	conserved	0.400129	0.677635	0.584172	0.565579	0.506664	0.657821	0.565603	0.559095	0.516708	0.564772	0.498457	0.615906	0.553238	0.53696	0.61306	0.55766	0.639663	0.632758	0.628858	0.565544	0.625313	0.499054	0.694161	0.566731	0.680001	0.567248	0.592385
ANKRD17	chr4:74005248-74006000	293T	conserved	0.691699	0.572241	0.690566	0.612795	0.584676	0.411482	0.665673	0.384022	0.378345	0.500034	0.440736	0.60547	0.653669	0.697679	0.528203	0.375658	0.355347	0.734748	0.260059	0.558176	0.505356	0.436378	0.711087	0.520141	0.641102	0.418645	0.61528
SMAD2	chr18:45396846-45396935	293T	conserved	0.539352	0.484005	0.496211	0.512649	0.525205	0.545022	0.501991	0.587857	0.544918	0.491234	0.516116	0.498803	0.579204	0.50538	0.576238	0.487625	0.57321	0.512326	0.519965	0.479445	0.503821	0.554658	0.604229	0.539633	0.546057	0.483609	0.56527
PPP3CB	chr10:75199630-75199659	293T	conserved	NA	NA	NA	0.769544	0.23084	NA	NA	NA	NA	NA	0.296714	0.5787	NA	NA	0.304115	0.0895798	NA	NA	NA	0.519666	0.413846	0.403942	0.161281	0.864678	NA	NA	NA
ATF2	chr2:175986172-175986268	293T	conserved	0.407967	0.21506	0.349404	0.359152	0.301502	0.196983	0.281508	0.240069	0.343151	0.210598	0.251267	0.323472	0.270201	0.216914	0.433858	0.453741	0.303003	0.295726	0.486043	0.401695	0.32168	0.310768	0.410027	0.313246	0.395213	0.264264	0.457968
ADAM22	chr7:87815930-87816016	293T	conserved	0.823816	NA	0	0.439349	1	0.179368	0	0.442684	0	0.2467	0.541397	0.214107	0	0.551874	NA	0.488268	0	0	1	0.142323	0	0.392039	NA	0	1	0.234369	0.502606
TCERG1	chr5:145847904-145847966	293T	conserved	0.278972	0.0691568	0.2589	0.304628	0.229954	0.0667981	0.175804	0.169434	0.153687	0.273122	0.124364	0.334979	0.144526	0.256507	0.185512	0.0680853	0.129342	0.209932	0.156989	0.122621	0.303327	0.182613	0.233027	0.2119	0.159427	0.18818	0.377537
SS18	chr18:23615795-23615887	293T	conserved	0.378046	0.0330643	0.149447	0.343834	0.311484	0.130532	0.13448	0.0421538	0.0773753	0.279237	0.199864	0.0777894	0.0889179	0.183589	0.278049	0.0591475	0.0786502	0.402284	0.164248	0.131454	0.0530798	0.239698	0.196277	0.071841	0.414606	0.189221	0.206972
RAPGEF6	chr5:130785716-130785739	293T	conserved	NA	NA	NA	NA	0	NA	NA	NA	0.194914	0.0846164	0.0805193	0.141872	NA	NA	NA	NA	NA	NA	NA	0	NA	NA	NA	NA	NA	NA	NA
G3BP2	chr4:76579167-76579265	293T	conserved	0.120206	0.12682	0.0906459	0.0339744	0.0455265	0.00924582	0.0286649	0.0174811	0.0431812	0	0.0524654	0.13245	0.0193584	0.11646	0.04405	0.00849065	0.0209903	0.0407835	0.0138909	0.0198442	0.0729895	0.0836281	0.0435178	0	0.069165	0.0543758	0.0183176
NPTN	chr15:73889363-73889710	293T	conserved	0.00131317	0	0.00164563	0	0.0954892	NA	NA	0.00261067	0.00435942	NA	0.00502745	0.094219	0.00557128	0.132408	0	0.00272352	0	0.107271	0	0	NA	0	0.0030554	0.00325777	0.00125577	0.0913577	0
CSNK1G3	chr5:122930733-122930828	293T	conserved	0	NA	0	0.0464861	0	NA	0	NA	0.0779718	0.0368826	0.0213554	0.0128516	0	NA	0	0.133564	0	0.0388338	0.0265602	0.0351563	0.00179041	0.0213821	0.0251227	0.0250144	0.0144295	0	NA
PPP3CA	chr4:101950323-101950352	293T	conserved	0	NA	0.00176086	0.0013136	0.0374899	NA	NA	0.00192218	0	0	0	NA	0.00277215	0.00041045	0.153756	NA	0.000669842	0.000374101	0.00146583	0.000948311	0.0404707	0.00113548	0.000810978	0	0.000452719	0.00126242	0.0249772
NCKAP1	chr2:183889706-183889723	293T	conserved	0.00123089	0.00128661	0.0309804	0.00534803	0.00428406	NA	0.00330642	0.00471248	0.00303233	0.00431011	0.00501652	0.00840422	0.00361565	0.0215427	0.00614829	0.00389836	0.00689917	0.0102217	0.00454985	0.00739933	0.00470203	0.0032079	0.00951838	0.00297137	0.00433036	0.0156932	0.00180654
ZNF207	chr17:30688487-30688534	MCF7	conserved	0.879431	0.913501	0.852439	0.927058	0.916893	0.895663	0.924596	0.892733	0.895823	0.918374	0.930296	0.920001	0.913274	0.928241	0.919061	0.929441	0.865048	0.893807	0.925143	0.927966	0.8998	0.881439	0.880058	0.906165	0.941085	0.906932	NA
HNRNPD	chr4:83292681-83292737	MCF7	conserved	0.856994	0.775901	0.904107	0.965182	0.924927	0.90098	0.942016	0.897231	0.893234	0.949471	0.847836	0.933612	0.920532	0.913699	0.828784	0.899072	0.918713	0.915585	0.866346	0.90423	0.905784	0.844088	0.900635	0.903649	0.846747	0.880427	NA
NF1	chr17:29579956-29580018	MCF7	conserved	0.826098	0.829013	0.908599	0.807334	0.950409	0.983369	0.931075	0.978218	0.992243	0.992576	0.976312	0.937462	0.974603	0.913904	0.896631	0.862468	0.785129	0.991545	0.967964	0.994018	0.922792	0.955066	0.911468	0.963105	0.957408	NA	NA
ZMYND11	chr10:267135-267296	MCF7	conserved	1	0.930645	0.866962	0.774922	0.966126	0.84216	0.862668	0.794677	0.878143	0.852797	0.665549	0.959452	0.640076	0.726355	0.831586	0.846459	1	1	1	0.91384	0.91283	0.875012	0.66952	0.786721	0.800405	1	NA
BCOR	chrX:39930890-39930943	MCF7	conserved	0.680028	0.723052	0.575557	0.871513	0.897257	0.757502	0.85365	0.933524	0.790639	0.939015	0.741764	0.852023	0.911065	0.780747	0.871761	0.906415	0.859169	0.857929	0.971589	0.637329	0.777978	0.76849	0.750474	0.703127	0.739546	0.838607	NA
RBFOX2	chr22:36152152-36152191	MCF7	conserved	0.777785	0.81529	0.643607	0.82478	0.77325	0.719651	0.750562	0.663777	0.791146	0.74657	0.704363	0.783518	0.710855	0.777192	0.720547	0.783423	0.712151	0.727773	0.628963	0.78634	0.78655	0.649655	0.690784	0.681871	0.838622	0.785457	NA
PCBP2	chr12:53858544-53858636	MCF7	conserved	0.629172	0.624245	0.596899	0.629011	0.645078	0.591583	0.641192	0.651518	0.644069	0.627772	0.622323	0.634204	0.640196	0.634247	0.618688	0.606731	0.623683	0.62122	0.6248	0.654962	0.626903	0.611519	0.619244	0.617205	0.62607	0.615465	NA
PUF60	chr8:144902836-144902886	MCF7	conserved	0.595598	0.608641	0.639986	0.643887	0.36844	0.672627	0.554183	0.609466	0.481914	0.636344	0.532381	0.526507	0.606965	0.62733	0.614199	0.64465	0.576744	0.619637	0.517764	0.666414	0.617761	0.679203	0.544752	0.588256	0.426646	0.69248	NA
ANKRD17	chr4:74005248-74006000	MCF7	conserved	0.499622	0.681605	0.671334	0.622288	0.450013	0.545059	0.60146	0.55007	0.672415	0.585897	0.308612	0.508821	0.651584	0.498809	0.10411	0.617599	0.598312	0.778105	0.552713	0.683115	0.540328	0.455272	0.501726	0.610363	0.412036	0.671451	NA
SMAD2	chr18:45396846-45396935	MCF7	conserved	0.480849	0.531961	0.549764	0.517615	0.492169	0.504606	0.564771	0.503746	0.469234	0.506905	0.55255	0.518951	0.498289	0.563098	0.454458	0.481403	0.548827	0.518202	0.520047	0.505746	0.538154	0.469263	0.579766	0.552653	0.612634	0.468045	NA
PPP3CB	chr10:75199630-75199659	MCF7	conserved	NA	NA	NA	0.251969	NA	NA	0.161	NA	NA	0.323928	NA	NA	0.160412	NA	NA	NA	0.462632	NA	NA	0.417875	0.151248	NA	NA	0.155493	NA	NA	NA
ATF2	chr2:175986172-175986268	MCF7	conserved	0.300872	0.353612	0.443679	0.37403	0.409712	0.265461	0.446929	0.356548	0.296009	0.435092	0.298958	0.421759	0.417819	0.418754	0.459119	0.432367	0.228743	0.393989	0.250927	0.336361	0.308037	0.286902	0.406485	0.386528	0.358179	0.417675	NA
ADAM22	chr7:87815930-87816016	MCF7	conserved	0.12248	NA	1	1	0.396755	0.560065	NA	0	NA	0.389981	1	0.863843	0	0.276019	NA	NA	1	0	1	0.625002	0.491592	1	1	0.314546	1	1	NA
TCERG1	chr5:145847904-145847966	MCF7	conserved	0.161944	0.111253	0.181546	0.15571	0.232099	0.164879	0.242363	0.154639	0.332592	0.213845	0.272441	0.182699	0.360069	0.301649	0.224318	0.210781	0.0941958	0.158601	0.472612	0.155553	0.155685	0.157191	0.20625	0.24132	0.189313	0.243799	NA
SS18	chr18:23615795-23615887	MCF7	conserved	0.0714153	NA	0.127643	0.200757	0.168625	0.186109	0.12629	0.224161	0.319994	0.207907	0.148539	0.17995	0.0994713	0.0486827	0.122561	0.0203069	0.115035	0.0626413	0.0823416	0.137465	0.0586117	0.166109	0.0740068	NA	0.0363958	0.0935826	NA
RAPGEF6	chr5:130785716-130785739	MCF7	conserved	NA	NA	NA	NA	0.191327	NA	0.27582	0.585872	NA	0.274478	0.0938352	0.358327	NA	NA	NA	NA	NA	NA	NA	NA	NA	0.169444	NA	0.291143	NA	NA	NA
G3BP2	chr4:76579167-76579265	MCF7	conserved	0.086207	0.0582876	0.0409802	0.0413854	0.132927	0.0615047	0.11962	0.0768465	0.0781722	0.168083	0.0751903	0.0535351	0.329295	0.0218841	0.199794	0	0.00761998	0.0986007	0.14102	0.0907875	0.0635322	0.0361402	0.0648605	0.0860888	0.0918129	0.188868	NA
NPTN	chr15:73889363-73889710	MCF7	conserved	0.0952583	0	0	0	0.0319191	0.00784304	0.0632746	NA	0.000508396	0.0477722	0.0013472	0.00138251	0.00145041	NA	NA	0.000967482	0	0.00166796	0.00777045	0.00309848	0.0015549	0.00162408	0.00164453	0.0249281	0	NA	NA
CSNK1G3	chr5:122930733-122930828	MCF7	conserved	0.0590879	0.0321017	0.0253386	0.047753	0.0315542	0	0.0325194	0.0767985	0.017952	0.0117343	0	0.0300865	0	0.0107626	0.0678012	0.0336701	0.0397743	0.0223188	0.122117	0.0351048	NA	0	0.0706083	0.0594991	0	0.0744161	NA
PPP3CA	chr4:101950323-101950352	MCF7	conserved	0.000757746	0.00156548	0.000775637	0.00457818	NA	0.00038885	0.00236475	0.000810002	0	0.0028947	NA	0.0448555	0.00159636	0.0050084	0.00285933	NA	0.000600517	0.00179033	0.000809633	0.034323	0.000771928	0.000477823	0	0.00129856	0	NA	NA
NCKAP1	chr2:183889706-183889723	MCF7	conserved	0.00173247	0.00339377	0.00572399	0.00471894	0.0016743	0.00503052	0.00277452	0.00312112	0.00275007	0.00648886	0.00613263	0.00750594	0.00679211	0.00344634	0.00340951	0.00209556	0.0104791	0.00844347	0.00260765	0.00806752	0.0082194	0.00500033	0.00502473	0.00956313	0.00122574	NA	NA
ZNF207	chr17:30688487-30688534	U937	conserved	0.925289	0.933951	0.893357	0.908403	0.894698	0.919179	0.915675	0.932737	0.913095	0.945682	0.915984	0.901985	0.917398	0.903394	0.932224	0.923463	0.908415	0.926912	0.924332	0.867999	0.901289	0.921283	0.904086	0.904193	0.942004	0.922893	NA
HNRNPD	chr4:83292681-83292737	U937	conserved	0.947009	0.951275	0.954324	1	0.942653	0.915257	0.93408	0.997646	0.914344	0.944074	0.916391	0.935724	0.921686	0.872184	0.965202	0.962301	0.918031	0.938726	0.955727	0.839304	0.84327	0.933578	0.93976	0.897046	0.909993	0.758918	NA
NF1	chr17:29579956-29580018	U937	conserved	0.932605	0.82157	0.910451	1	0.602937	0.885615	0.582129	0.789607	0.779658	0.267304	0.983372	0.742468	0.583418	0.956173	0.899804	0.607793	0.845132	0.888175	0.641521	0.462472	0.350657	0.759331	0.793747	0.9247	0.296061	0.634997	NA
ZMYND11	chr10:267135-267296	U937	conserved	0.593203	0.871317	0.632447	1	0.670252	0.870217	0.855699	0.536721	0.602954	NA	0.76098	0.931802	0.784519	1	0.735231	0.824215	0.761921	0.545693	0.463168	0.716782	0.809642	0.54619	0.536662	0.692148	0.824538	0.732202	NA
BCOR	chrX:39930890-39930943	U937	conserved	0.692449	0.596864	0.910601	1	0.670428	0.516844	1	0.73288	0.683521	0.823871	0.785803	0.807051	0.755617	0.65792	0.513246	0.48095	0.52784	0.803239	0.713182	0.163811	0.706346	0.398949	0.892838	0.51368	0.457011	1	NA
RBFOX2	chr22:36152152-36152191	U937	conserved	0	0	0	0.146482	0.618457	0.759729	0.785165	0.779121	0.608147	0.810569	NA	0.462688	0.879301	NA	NA	0.905336	0.868842	0.756886	0	0.428485	NA	0.757639	0	0	0.892846	NA	NA
PCBP2	chr12:53858544-53858636	U937	conserved	0.636882	0.627083	0.591697	0.625776	0.646701	0.633581	0.622798	0.619227	0.644579	0.620867	0.600079	0.630346	0.647567	0.619342	0.627887	0.628528	0.627635	0.61517	0.612607	0.659139	0.657023	0.637211	0.628931	0.621906	0.622961	0.567094	NA
PUF60	chr8:144902836-144902886	U937	conserved	0.575133	0.508315	0.479154	0.420198	0.551151	0.690702	0.58438	NA	0.629629	0.592332	0.559516	0.450665	0.679552	0.517433	0.536045	0.526424	0.569652	0.635902	0.471511	0.429299	NA	0.598886	0.59666	0.545477	0.445745	0.461247	NA
ANKRD17	chr4:74005248-74006000	U937	conserved	0.692036	0.505031	0.535886	1	0.628731	0.556951	0.719275	0.365419	0.352178	0.424672	0.650315	0.391273	0.618682	0.386786	0.648137	0.589162	0.499004	0.461286	0.560602	0.555674	0.559684	0.527582	0.395188	0.696995	0.675428	0.353518	NA
SMAD2	chr18:45396846-45396935	U937	conserved	0.545919	0.520301	0.529697	0.500536	0.520764	0.562919	0.535112	0.517954	0.505042	0.47488	0.505981	0.537613	0.554812	0.553771	0.533394	0.529228	0.510252	0.525436	0.582513	0.445754	0.546211	0.525712	0.528985	0.572719	0.516287	0.561954	NA
PPP3CB	chr10:75199630-75199659	U937	conserved	NA	NA	NA	NA	NA	NA	NA	0.460711	0.914698	NA	NA	NA	NA	NA	0.860379	NA	NA	NA	NA	NA	0.995413	0.97304	NA	NA	0.857873	NA	NA
ATF2	chr2:175986172-175986268	U937	conserved	0.242182	0.349811	0.339615	0.338988	0.432361	0.366871	0.286898	0.445464	0.390092	0.359376	0.397223	0.31974	0.307844	0.280887	0.371961	0.235142	0.407429	0.416035	0.407245	0.401688	0.344388	0.333735	0.470736	0.328637	0.393566	0.366883	NA
ADAM22	chr7:87815930-87816016	U937	conserved	0.10113	0.233475	0	0.368215	0	0.0598713	0.133222	NA	0.139464	0	0	0	0	0	0.0518292	0	0	0	0	0.26724	0	0	0	0	0	NA	NA
TCERG1	chr5:145847904-145847966	U937	conserved	0.226489	0.225546	0.12307	0.424412	0.26667	0.244035	0.323549	0.34509	0.141174	0.126049	0.223808	0.210989	0.386712	0.203085	0.310975	0.199357	0.198513	0.192923	0.0844212	0.0431812	0.204705	0.270749	0.201185	0.167043	0.272748	NA	NA
SS18	chr18:23615795-23615887	U937	conserved	0.160984	0.157898	0	0.606945	0.292218	0.156441	0.0404334	0.246025	0.346585	0.211844	0.15026	0.482524	0.244325	0.240332	0.140038	0.238131	0.253551	0.0787846	0.240233	0.356824	0.121688	0.0645356	0.152352	0.215331	0.233549	0.472239	NA
RAPGEF6	chr5:130785716-130785739	U937	conserved	NA	NA	NA	NA	0.104701	NA	NA	0	0.0216538	NA	0	NA	NA	NA	NA	NA	0.0557083	NA	NA	NA	NA	NA	NA	NA	NA	NA	NA
G3BP2	chr4:76579167-76579265	U937	conserved	0.095568	0.0731071	0.0448753	0.0561944	0.0235017	0	0.058763	0.105248	0.0921772	0.0631	0	NA	0	0.012745	0.0143007	0.0954497	0.0201106	0.0327268	0.0547431	0.260538	0	0	0.004505	0.0592259	0	NA	NA
NPTN	chr15:73889363-73889710	U937	conserved	0	0.00378308	0.00415505	0.356472	0.00294557	0.00207211	0	0	0.0071496	0	NA	0	0.00226807	0.175457	0	NA	0.00104117	0	0	0	0.00404984	0	0.0129579	0	0.153169	0.00196409	NA
CSNK1G3	chr5:122930733-122930828	U937	conserved	NA	0	0	0	0	0	0	0	0	0	0	0	0	0.00155607	0.0289686	0	NA	0	0	0	0	0.000803683	0	0	0	0	NA
PPP3CA	chr4:101950323-101950352	U937	conserved	0.0144186	0.0012655	0.00641385	0.00258937	0.000324308	NA	0.053063	0	0.000250896	0	0.00360934	NA	0.00309687	0.00532143	0.0308065	0.00147518	0.00150219	NA	0.0220678	0.00128472	0	0.000977022	NA	0	0.000825299	0.00223513	NA
NCKAP1	chr2:183889706-183889723	U937	conserved	0.00492716	NA	0.035287	NA	0.0053587	0.00414483	0.0077336	0.00348599	0.0170412	0.00390585	0	0.016993	0.00255235	0.0181352	0.00317295	0.00401436	0.00280052	0.00866277	0.00818212	0	0.00108226	0.00375569	0	0.0114105	0.0149313	0.00901589	NA
TERT	chr5:1264519-1264707	293T	non-conserved	NA	NA	NA	NA	NA	NA	NA	NA	NA	NA	NA	NA	NA	NA	NA	NA	NA	NA	NA	NA	NA	NA	NA	NA	NA	NA	NA
COPE	chr19:19014077-19014232	293T	non-conserved	1	1	0.985812	0.915497	0.943475	0.74586	0.960796	1	0.937234	0.841737	0.898021	NA	0.948769	0.965793	1	1	1	0.885002	1	1	1	0.705557	1	1	1	NA	1
RNF4	chr4:2514165-2514324	293T	non-conserved	0.9699	0.933744	0.904903	0.935603	0.897329	0.942138	0.93093	0.965847	0.933354	0.928159	0.872484	0.894196	0.905698	0.93374	0.933798	0.773068	0.820941	0.901314	0.868192	0.903977	0.922018	0.887749	0.929483	0.929787	0.92622	0.862267	0.885885
PLAT	chr8:42046452-42046589	293T	non-conserved	NA	NA	NA	0	NA	NA	1	NA	0.8249	NA	NA	NA	1	1	NA	NA	NA	0.966471	NA	NA	NA	NA	0	1	1	1	1
ZNF778	chr16:89291127-89291210	293T	non-conserved	0.947756	0.872475	0.720262	0.862648	0.830798	0.903963	0.731403	0.876554	0.596009	0.400673	0.902348	0.92247	0.735534	0.744604	0.927635	0.915666	0.673293	0.880043	0.848317	0.88425	0.653183	0.955499	0.910666	0.786228	0.880134	0.893527	0.890868
KIF16B	chr20:16354902-16355054	293T	non-conserved	1	1	0.851941	0.73234	1	NA	0.763433	0.772823	0.904469	0.71678	1	0.531341	0.787961	1	1	1	1	0.532805	1	1	1	1	NA	0.332111	0.519053	0.670139	1
ELAC2	chr17:12914980-12915099	293T	non-conserved	0.860855	0.823701	0.770556	0.680062	0.691425	0.721953	0.826841	0.758757	0.817348	0.821194	0.770412	0.736839	0.696398	0.825035	0.784222	0.728868	0.818131	0.774064	0.776136	0.709229	0.749014	0.74808	0.717596	0.758975	0.824073	0.773723	0.706521
ZDHHC7	chr16:85022369-85022479	293T	non-conserved	0.747013	0.731149	NA	0.780569	NA	NA	0.630761	0.680491	NA	NA	0.518761	0.822099	0.556632	NA	0.736953	0.463544	0.914139	0.561088	0.891655	0.937401	NA	NA	0.605168	NA	NA	0.466707	0.54373
C21orf33	chr21:45560132-45560224	293T	non-conserved	0.838575	0.758679	0.746669	0.749419	0.566732	0.723532	0.583801	NA	0.695321	0.649159	0.590712	0.673626	0.580211	0.603815	0.644401	0.703534	0.683321	0.703831	0.703763	0.662627	0.726986	0.690185	0.725729	NA	0.655441	0.570436	0.689011
BCL2A1	chr15:80259979-80260034	293T	non-conserved	0	0.954013	0.719332	0.406689	0.796483	NA	NA	NA	0.79135	0.947998	0	0.808901	NA	0.231012	NA	NA	0.644815	NA	0	0.870195	0.830014	NA	0.837238	1	0.699845	0.811808	NA
NARF	chr17:80422163-80422306	293T	non-conserved	0.688408	0.651597	0.616623	0.647948	0.664725	0.628798	0.654654	0.667015	0.649037	0.673546	0.647205	0.61673	0.603463	0.638927	0.64849	0.64306	0.655321	0.692099	0.680017	0.644208	0.641279	0.651545	0.686101	0.618243	0.627825	0.535269	0.696098
ZNF772	chr19:57986392-57986514	293T	non-conserved	NA	NA	1	1	NA	0.873885	NA	0.0983214	NA	NA	0.447261	NA	0.798178	0.0227728	NA	0.230378	NA	1	1	1	NA	NA	NA	0.25938	NA	NA	1
SUGT1	chr13:53235610-53235705	293T	non-conserved	0.508451	0.462055	0.542275	0.531794	0.51845	0.540019	0.552276	0.579705	0.525039	0.518735	0.533161	0.539301	0.535644	0.531561	0.530617	0.500988	0.480606	0.491377	0.507762	0.542282	0.527851	0.538025	0.566409	0.530778	0.516534	0.51155	0.533751
TKT	chr3:53271813-53271836	293T	non-conserved	0.350354	0.37954	0.374886	0.435165	0.40486	0.377155	0.376576	0.407547	0.413064	0.389275	0.400733	0.457832	0.397314	0.439982	0.376688	0.484946	0.381167	0.410644	0.402261	0.424993	0.428709	0.415202	0.423518	0.411317	0.401157	0.395217	0.427321
PSMG4	chr6:3264443-3264559	293T	non-conserved	0.142613	0.324426	0.241936	0.385792	0.601482	0.242586	0.239752	0.239722	0.251727	0.216453	0.280468	0.477937	0.311508	0.467728	0.521362	0.296827	0.255372	0.403088	0.322273	0.384777	0.340625	0.452866	0.453388	0.404638	0.50215	0.174119	0.495655
ZNF211	chr19:58151280-58151435	293T	non-conserved	0.562945	0.241365	0.835044	0.210727	0.00363667	NA	NA	NA	0.543754	0.00615106	0.053533	0.230287	NA	0.269906	0.310479	NA	0.387569	0.0149533	0.252674	0.189986	NA	0.563206	0.548633	0.332918	0.00871545	0.49202	0.666443
FGGY	chr1:60106952-60107023	293T	non-conserved	0	0.928339	0.830115	0	0	0	0.28234	NA	NA	NA	0	0.304987	NA	0	1	NA	0	NA	NA	0	0.641156	0	0	0	NA	0	0
BTG3	chr21:18976463-18976594	293T	non-conserved	0.36503	0	0.107645	0	0	0.20277	0.0250116	0.189526	0	0	0.27511	NA	0.0419851	0.157113	0	0.10008	0	0.14751	0	0.1829	0.0624854	0.336082	NA	0.109991	0	NA	0.432108
DNAJC21	chr5:34949648-34949782	293T	non-conserved	0.148319	0.125917	0.205108	0	0.150191	0.196386	0.032511	0.0842315	0.0268126	0.127065	0.0284047	0.138343	NA	0.198436	0	0.0652242	0.0860938	0	0.0435793	0.184071	0.136715	0.00602701	0.121003	0.0341842	0.108467	0.0319682	0.0569044
COMMD6	chr13:76101949-76101987	293T	non-conserved	0	0	0.0134424	0	0	0.0150212	0	0	0	0	0.0335902	0.00998775	0	0.0178819	0	0	0	0	0	0	0.0267072	0.00194962	0	0	0	0	0
TERT	chr5:1264519-1264707	MCF7	non-conserved	0.991523	NA	NA	1	NA	NA	NA	NA	NA	NA	NA	NA	NA	1	NA	NA	0.893992	NA	NA	NA	1	NA	NA	NA	NA	NA	NA
COPE	chr19:19014077-19014232	MCF7	non-conserved	0.96105	0.903412	NA	1	1	0.675683	1	1	1	1	1	1	0.894994	1	1	0.933998	0.881406	1	0.863694	NA	0.870493	1	0.938856	0.958921	1	1	NA
RNF4	chr4:2514165-2514324	MCF7	non-conserved	0.918067	0.838647	0.863375	0.891965	0.889979	0.911643	0.909827	0.912142	0.879218	0.895449	0.859378	0.894207	0.903415	0.910576	0.908	0.902825	0.870533	0.861677	0.97457	0.90119	0.899144	0.911796	0.947004	0.879464	0.873961	0.869677	NA
PLAT	chr8:42046452-42046589	MCF7	non-conserved	1	1	NA	NA	0.969622	NA	1	NA	0.981598	NA	0.942719	0.955849	NA	1	1	1	NA	NA	1	NA	0.89222	NA	1	0.982464	0	NA	NA
ZNF778	chr16:89291127-89291210	MCF7	non-conserved	0.894998	NA	NA	0.859244	0.756873	0.883557	0.860687	0.801769	0.838761	0.769723	0.87467	0.886357	0.844998	0.919494	0.657907	0.897817	NA	0.693437	0.488207	0.922282	0.904466	0.917342	0.919544	0.672057	0.903811	NA	NA
KIF16B	chr20:16354902-16355054	MCF7	non-conserved	1	0.785712	0.10794	1	0.59859	NA	0.976997	1	1	0.759761	1	0.294804	1	1	1	NA	0.681431	1	0.615843	1	0.0935086	0.844425	0.468656	0.808292	1	1	NA
ELAC2	chr17:12914980-12915099	MCF7	non-conserved	0.717879	0.721949	0.721056	0.760374	0.75212	0.733697	0.79866	0.752917	0.723106	0.711288	0.736449	0.715462	0.757066	0.83151	0.628105	0.706796	0.724162	0.667994	0.734611	0.773644	0.69412	0.790341	0.750071	0.764312	0.753681	0.734576	NA
ZDHHC7	chr16:85022369-85022479	MCF7	non-conserved	0.58709	0.739963	0.690313	0.795754	0.576863	0.828154	NA	NA	NA	NA	0.674072	NA	NA	NA	NA	NA	NA	NA	0.791402	NA	0.380137	0.573134	NA	NA	0.707088	0.812055	NA
C21orf33	chr21:45560132-45560224	MCF7	non-conserved	0.627928	0.573851	0.613324	NA	0.729465	0.623813	0.69741	0.65999	0.560458	0.618258	0.542172	0.692297	0.72894	0.564803	0.633866	0.56689	0.578556	0.6907	0.669664	0.526711	NA	0.59366	0.552339	0.734354	0.687284	0.679163	NA
BCL2A1	chr15:80259979-80260034	MCF7	non-conserved	NA	0.683363	0.724762	0.626157	0.906183	0	0.776195	NA	0.731155	NA	0.884523	0.746296	NA	0.848024	0.420247	0.872274	0.891035	0.574816	0.800215	NA	0.640812	0	0.836105	0.701168	0	NA	NA
NARF	chr17:80422163-80422306	MCF7	non-conserved	0.656468	0.646879	0.535494	0.559204	0.688116	0.665048	0.630968	0.633498	0.659637	0.683754	0.545408	0.657572	0.592358	0.670458	0.414147	0.634565	0.624264	0.647375	0.6147	0.651131	0.704352	0.663434	0.657264	0.657788	0.674786	0.63778	NA
ZNF772	chr19:57986392-57986514	MCF7	non-conserved	NA	NA	1	NA	NA	NA	0.0846133	NA	0	1	NA	NA	0.546467	0.125021	NA	1	1	NA	NA	NA	0	0.214909	NA	0.276897	NA	NA	NA
SUGT1	chr13:53235610-53235705	MCF7	non-conserved	0.529852	0.535965	0.466067	0.535497	0.569533	0.519195	0.545573	0.49465	0.51861	0.521688	0.496641	0.498384	0.566867	0.535284	0.524912	0.537346	0.535518	0.505739	0.560208	0.561894	0.570501	0.562191	0.49292	0.502601	0.500379	0.549934	NA
TKT	chr3:53271813-53271836	MCF7	non-conserved	0.399542	0.414019	0.413809	0.442831	0.437857	0.401272	0.406194	0.391623	0.420796	0.404375	0.401535	0.410436	0.416252	0.386556	0.556783	0.430969	0.414368	0.43946	0.416005	0.340677	0.409149	0.448082	0.432836	0.413383	0.373623	0.409459	NA
PSMG4	chr6:3264443-3264559	MCF7	non-conserved	0.425036	0.449766	0.331385	0.336858	0.921349	0.340879	0.652132	0.442539	0.412363	0.730394	0.422946	0.39733	NA	0.305691	0.640848	0.408768	0.654083	0.383692	0.31588	0.447912	0.521761	0.495678	0.513878	0.268142	0.399239	0.44533	NA
ZNF211	chr19:58151280-58151435	MCF7	non-conserved	NA	NA	0	NA	0.339814	NA	0.601868	NA	0.492293	0.35744	0.521129	0.0851413	0.194078	0	0.451939	NA	0.352578	0.307559	0.00334507	NA	0.270068	NA	NA	NA	0.241513	NA	NA
FGGY	chr1:60106952-60107023	MCF7	non-conserved	0	0.428243	0	0.401092	0	NA	0.342515	NA	0	0	NA	0.898798	NA	0.569645	0	NA	NA	0	0	0	0	NA	NA	0.323513	NA	0	NA
BTG3	chr21:18976463-18976594	MCF7	non-conserved	0.453726	0.460081	0.58963	0	NA	0.704356	0.573274	0.419869	0.133394	0.0605383	0	0.0231759	0.176602	0.208199	0.167046	0	0.122715	0.688904	0	0.469349	0.393122	0.254481	0.2439	0.245085	0.174452	0.316002	NA
DNAJC21	chr5:34949648-34949782	MCF7	non-conserved	0.0344798	0.0644365	0.0100515	0	0.133291	0	0	0.0303259	0.0925193	0.00145341	0	0.180722	0.148785	0.214294	0	0.105545	0.158381	0.151327	0.00406378	0.0883604	0.120369	0.122104	0	0.0289612	0.101264	0.229181	NA
COMMD6	chr13:76101949-76101987	MCF7	non-conserved	0	0	0	0	0	0	0.0173087	0	0	0	0.00795927	0.00626655	0.0146897	0	0	0	0	0	0.00332731	0	0	0	0.018853	0.00834728	0.0130954	0	NA
TERT	chr5:1264519-1264707	U937	non-conserved	0.99308	0.995593	1	0.994551	1	NA	NA	1	0.997428	NA	0.99543	1	1	1	0.997097	0.934478	NA	0.992642	0.990715	1	NA	0.991036	NA	NA	1	NA	NA
COPE	chr19:19014077-19014232	U937	non-conserved	0.880924	1	0.934103	1	1	1	1	1	1	0.922692	0.966444	1	1	0.941315	1	1	1	1	1	1	1	1	1	1	1	NA	NA
RNF4	chr4:2514165-2514324	U937	non-conserved	0.903942	0.754098	0.835184	0.869797	0.853618	0.838155	0.910297	0.874383	0.913451	0.878936	0.917088	0.851381	0.902339	0.898322	0.841097	0.838983	0.858179	0.877289	0.89645	0.928091	0.640479	0.928169	0.674576	0.857526	0.865539	0.889312	NA
PLAT	chr8:42046452-42046589	U937	non-conserved	NA	NA	NA	NA	NA	NA	NA	NA	NA	NA	NA	NA	NA	NA	NA	NA	NA	NA	NA	NA	NA	NA	NA	NA	NA	NA	NA
ZNF778	chr16:89291127-89291210	U937	non-conserved	0.88663	0.884446	0.880127	0.84079	0.919175	1	NA	0.948786	0.769093	NA	0.810963	0.924006	0.763575	0.846465	0.880404	0.929289	0.845189	0.851044	0.88277	NA	0.863339	NA	0.830047	0.888212	0.922017	0.904218	NA
KIF16B	chr20:16354902-16355054	U937	non-conserved	NA	NA	NA	NA	NA	NA	NA	NA	NA	NA	NA	NA	NA	NA	NA	NA	NA	NA	NA	NA	NA	NA	NA	NA	NA	NA	NA
ELAC2	chr17:12914980-12915099	U937	non-conserved	0.700222	0.839994	NA	0.637563	0.778352	NA	0.750921	0.730961	0.752609	0.783494	0.69644	0.831515	0.854336	0.818438	0.696788	0.790225	0.827005	0.723047	0.774626	0.819983	0.789098	0.775274	0.824006	0.809507	0.721571	0.689988	NA
ZDHHC7	chr16:85022369-85022479	U937	non-conserved	NA	NA	0.968218	NA	NA	NA	NA	NA	NA	0.879991	0.896948	NA	NA	NA	NA	NA	NA	NA	0.629883	NA	NA	NA	NA	NA	NA	0.94125	NA
C21orf33	chr21:45560132-45560224	U937	non-conserved	0.659297	0.693648	0.688201	1	0.712375	0.654316	NA	0.672773	0.727718	0.707544	0.771132	0.679666	NA	0.37925	0.700201	0.671286	0.677813	NA	0.703939	NA	0.752657	0.759803	0.727014	NA	0.68808	0.764559	NA
BCL2A1	chr15:80259979-80260034	U937	non-conserved	1	0.776344	0.38229	NA	0.866165	0.923825	0.713275	0.570895	0.285316	NA	1	0.753612	NA	NA	NA	0.494327	NA	0.733296	0.729853	0	0.976015	0.741013	NA	NA	0.938368	0.599107	NA
NARF	chr17:80422163-80422306	U937	non-conserved	0.631716	0.61683	0.594417	0.640791	0.686647	0.594919	0.58631	0.629985	0.625707	0.697712	0.638752	0.635329	0.652534	0.639146	0.66706	0.668343	0.687421	0.617426	0.610024	0.672634	0.641413	0.679374	0.648005	0.604677	0.655182	0.630934	NA
ZNF772	chr19:57986392-57986514	U937	non-conserved	0.0981722	NA	NA	NA	0.366922	NA	NA	NA	1	NA	0.876014	1	NA	NA	0.188455	0.218085	0.319015	NA	1	NA	0.128132	0.114117	NA	NA	NA	NA	NA
SUGT1	chr13:53235610-53235705	U937	non-conserved	0.555118	0.535492	0.461213	0.56173	0.53961	0.587057	0.591576	0.522989	0.502176	0.572121	0.491741	0.563299	0.530651	0.541904	0.543753	0.505326	0.524094	0.514926	0.522674	0.511142	0.520729	0.556967	0.470443	0.523476	0.49583	0.48675	NA
TKT	chr3:53271813-53271836	U937	non-conserved	0.425176	0.388553	0.435299	0.43514	0.420296	0.388784	0.378456	0.439608	0.426962	0.38168	0.456065	0.423394	0.389336	0.428714	0.37149	0.427772	0.383404	0.374599	0.414246	0.378613	0.391581	0.405078	0.366231	0.422521	0.399399	0.41553	NA
PSMG4	chr6:3264443-3264559	U937	non-conserved	0.404582	0.259995	0.442549	0.278303	0.458089	0.519109	0.00787188	0.33407	0.408696	0.463566	0.285778	0.296352	0.255117	0.650798	0.302079	0.375757	0.301814	0.468059	0.509335	0.177658	0.385456	0.330588	0.151212	0.336768	0.288041	0.602597	NA
ZNF211	chr19:58151280-58151435	U937	non-conserved	NA	NA	NA	0.228718	0.331418	0.0905208	0.293505	NA	0.47155	NA	NA	NA	0	NA	0.387487	NA	0.146846	0.00269209	0	NA	NA	NA	0.426995	0.00590064	0	NA	NA
FGGY	chr1:60106952-60107023	U937	non-conserved	0	1	0	0	1	0.490623	0	0	0.870998	NA	NA	NA	0	0	0	0.0528311	0	0.448956	NA	0	NA	NA	NA	0	NA	0.292947	NA
BTG3	chr21:18976463-18976594	U937	non-conserved	0	0	NA	0	0.281292	NA	0	0.343759	0	0	NA	0	0	0.442706	0	1	0	0.125436	0.90139	0	0	0	0.245893	0	0.391597	NA	NA
DNAJC21	chr5:34949648-34949782	U937	non-conserved	0.0420104	0.0988638	0.228374	0	0.063693	0	0	0.108551	0.0998197	0.118219	0.256822	0.130824	0	0	0.0774483	0.171889	0.105301	0.0332176	0.140203	0.0709308	0.193726	0.0851942	0.216485	0.100625	0.136683	0	NA
COMMD6	chr13:76101949-76101987	U937	non-conserved	0.0544663	0	0	0.048219	0	0	0	0	0	0.100788	0	0	0	0	0	0	0.0417069	0	0	0	0	0	0.0812928	0	0	0	NA

## Sheet: SourceDataFig2C-F
gene.name	exon.ID	cell.type	FIR.conservation.group	var(asin(sqrt(inclusion.level)))	mean(ln(expression))
PCBP2	chr12:53858544-53858636	293T	conserved	0.000503938	12.9259
NF1	chr17:29579956-29580018	293T	conserved	0.0396204	9.93766
BCOR	chrX:39930890-39930943	293T	conserved	0.033036	9.44974
ADAM22	chr7:87815930-87816016	293T	conserved	0.272946	7.07037
ANKRD17	chr4:74005248-74006000	293T	conserved	0.0177625	10.2422
PUF60	chr8:144902836-144902886	293T	conserved	0.00445682	9.61103
G3BP2	chr4:76579167-76579265	293T	conserved	0.0101419	10.052
NPTN	chr15:73889363-73889710	293T	conserved	0.0165804	8.39683
TCERG1	chr5:145847904-145847966	293T	conserved	0.0110593	10.19
SS18	chr18:23615795-23615887	293T	conserved	0.0230852	10.3628
SMAD2	chr18:45396846-45396935	293T	conserved	0.00128854	9.98056
PPP3CA	chr4:101950323-101950352	293T	conserved	0.00925486	9.26096
ATF2	chr2:175986172-175986268	293T	conserved	0.00779194	9.65544
ZNF207	chr17:30688487-30688534	293T	conserved	0.00183244	11.1956
PPP3CB	chr10:75199630-75199659	293T	conserved	0.0726674	8.68627
RAPGEF6	chr5:130785716-130785739	293T	conserved	0.0378118	9.45558
HNRNPD	chr4:83292681-83292737	293T	conserved	0.00439103	10.8018
RBFOX2	chr22:36152152-36152191	293T	conserved	0.00376841	9.74
ZMYND11	chr10:267135-267296	293T	conserved	0.0762531	9.17235
NCKAP1	chr2:183889706-183889723	293T	conserved	0.00104895	9.81808
CSNK1G3	chr5:122930733-122930828	293T	conserved	0.0116035	9.36492
PSMG4	chr6:3264443-3264559	293T	non-conserved	0.0160783	8.63626
BCL2A1	chr15:80259979-80260034	293T	non-conserved	0.229292	5.90642
ZDHHC7	chr16:85022369-85022479	293T	non-conserved	0.0322725	9.18352
FGGY	chr1:60106952-60107023	293T	non-conserved	0.279785	4.57293
ZNF211	chr19:58151280-58151435	293T	non-conserved	0.0954019	7.39786
DNAJC21	chr5:34949648-34949782	293T	non-conserved	0.021352	9.72364
COMMD6	chr13:76101949-76101987	293T	non-conserved	0.00352732	10.8537
ZNF772	chr19:57986392-57986514	293T	non-conserved	0.30478	6.5274
ELAC2	chr17:12914980-12915099	293T	non-conserved	0.00349615	9.06152
SUGT1	chr13:53235610-53235705	293T	non-conserved	0.000602552	10.8479
PLAT	chr8:42046452-42046589	293T	non-conserved	0.38716	6.95042
C21orf33	chr21:45560132-45560224	293T	non-conserved	0.00541846	9.37403
ZNF778	chr16:89291127-89291210	293T	non-conserved	0.0246484	7.60275
RNF4	chr4:2514165-2514324	293T	non-conserved	0.00477974	9.30024
BTG3	chr21:18976463-18976594	293T	non-conserved	0.0592546	9.52124
COPE	chr19:19014077-19014232	293T	non-conserved	0.0334063	9.21936
KIF16B	chr20:16354902-16355054	293T	non-conserved	0.107179	8.10442
TKT	chr3:53271813-53271836	293T	non-conserved	0.000842957	11.1502
NARF	chr17:80422163-80422306	293T	non-conserved	0.00117066	9.89767
PCBP2	chr12:53858544-53858636	MCF7	conserved	0.000244073	12.9373
NF1	chr17:29579956-29580018	MCF7	conserved	0.0147059	10.0473
BCOR	chrX:39930890-39930943	MCF7	conserved	0.01699	10.4578
ADAM22	chr7:87815930-87816016	MCF7	conserved	0.351543	6.98473
ANKRD17	chr4:74005248-74006000	MCF7	conserved	0.0216229	10.3192
PUF60	chr8:144902836-144902886	MCF7	conserved	0.00619067	9.13009
G3BP2	chr4:76579167-76579265	MCF7	conserved	0.0150687	9.96101
NPTN	chr15:73889363-73889710	MCF7	conserved	0.00813124	8.84629
TCERG1	chr5:145847904-145847966	MCF7	conserved	0.0093492	10.0058
SS18	chr18:23615795-23615887	MCF7	conserved	0.0115081	10.2649
SMAD2	chr18:45396846-45396935	MCF7	conserved	0.00151663	9.95588
PPP3CA	chr4:101950323-101950352	MCF7	conserved	0.0027965	9.63319
ATF2	chr2:175986172-175986268	MCF7	conserved	0.00505025	10.0584
ZNF207	chr17:30688487-30688534	MCF7	conserved	0.00139924	11.0952
PPP3CB	chr10:75199630-75199659	MCF7	conserved	0.0204628	9.61543
RAPGEF6	chr5:130785716-130785739	MCF7	conserved	0.0277837	9.98295
HNRNPD	chr4:83292681-83292737	MCF7	conserved	0.00442334	10.8471
RBFOX2	chr22:36152152-36152191	MCF7	conserved	0.00441872	9.99124
ZMYND11	chr10:267135-267296	MCF7	conserved	0.0405265	9.302
NCKAP1	chr2:183889706-183889723	MCF7	conserved	0.000365332	9.86103
CSNK1G3	chr5:122930733-122930828	MCF7	conserved	0.0102715	9.48086
PSMG4	chr6:3264443-3264559	MCF7	non-conserved	0.0268817	8.16125
BCL2A1	chr15:80259979-80260034	MCF7	non-conserved	0.167664	5.88972
ZDHHC7	chr16:85022369-85022479	MCF7	non-conserved	0.0198553	9.41571
FGGY	chr1:60106952-60107023	MCF7	non-conserved	0.169112	5.09222
ZNF211	chr19:58151280-58151435	MCF7	non-conserved	0.0842769	7.73233
DNAJC21	chr5:34949648-34949782	MCF7	non-conserved	0.0303245	9.75254
COMMD6	chr13:76101949-76101987	MCF7	non-conserved	0.00256666	11.3055
ZNF772	chr19:57986392-57986514	MCF7	non-conserved	0.426632	6.49312
ELAC2	chr17:12914980-12915099	MCF7	non-conserved	0.00215116	8.78949
SUGT1	chr13:53235610-53235705	MCF7	non-conserved	0.000790283	10.6671
TERT	chr5:1264519-1264707	MCF7	non-conserved	0.0206387	6.74411
PLAT	chr8:42046452-42046589	MCF7	non-conserved	0.158976	8.17975
C21orf33	chr21:45560132-45560224	MCF7	non-conserved	0.00454745	9.50344
ZNF778	chr16:89291127-89291210	MCF7	non-conserved	0.0186673	7.63179
RNF4	chr4:2514165-2514324	MCF7	non-conserved	0.00258518	9.26271
BTG3	chr21:18976463-18976594	MCF7	non-conserved	0.0936408	8.88307
COPE	chr19:19014077-19014232	MCF7	non-conserved	0.0324186	8.90427
KIF16B	chr20:16354902-16355054	MCF7	non-conserved	0.177911	7.65251
TKT	chr3:53271813-53271836	MCF7	non-conserved	0.00135552	10.8263
NARF	chr17:80422163-80422306	MCF7	non-conserved	0.00384717	10.0564
PCBP2	chr12:53858544-53858636	U937	conserved	0.000399193	12.2252
NF1	chr17:29579956-29580018	U937	conserved	0.0685811	9.05739
BCOR	chrX:39930890-39930943	U937	conserved	0.0757231	8.66605
ADAM22	chr7:87815930-87816016	U937	conserved	0.0451061	7.62223
ANKRD17	chr4:74005248-74006000	U937	conserved	0.0352983	9.77288
PUF60	chr8:144902836-144902886	U937	conserved	0.00593377	8.21602
G3BP2	chr4:76579167-76579265	U937	conserved	0.0195446	9.75975
NPTN	chr15:73889363-73889710	U937	conserved	0.0269099	7.82958
TCERG1	chr5:145847904-145847966	U937	conserved	0.0126648	9.51984
SS18	chr18:23615795-23615887	U937	conserved	0.0337154	9.4534
SMAD2	chr18:45396846-45396935	U937	conserved	0.000867909	10.2361
PPP3CA	chr4:101950323-101950352	U937	conserved	0.00369913	9.02471
ATF2	chr2:175986172-175986268	U937	conserved	0.00385183	9.77712
ZNF207	chr17:30688487-30688534	U937	conserved	0.000897109	10.6563
PPP3CB	chr10:75199630-75199659	U937	conserved	0.0688934	6.94184
RAPGEF6	chr5:130785716-130785739	U937	conserved	0.0211953	9.58929
HNRNPD	chr4:83292681-83292737	U937	conserved	0.0104263	10.547
RBFOX2	chr22:36152152-36152191	U937	conserved	0.254164	6.8317
ZMYND11	chr10:267135-267296	U937	conserved	0.0446426	9.3714
NCKAP1	chr2:183889706-183889723	U937	conserved	0.00209447	8.62863
CSNK1G3	chr5:122930733-122930828	U937	conserved	0.00127115	8.16132
PSMG4	chr6:3264443-3264559	U937	non-conserved	0.0282751	8.30738
BCL2A1	chr15:80259979-80260034	U937	non-conserved	0.14346	6.03502
ZDHHC7	chr16:85022369-85022479	U937	non-conserved	0.0332955	9.29714
FGGY	chr1:60106952-60107023	U937	non-conserved	0.320099	4.99638
ZNF211	chr19:58151280-58151435	U937	non-conserved	0.0896127	6.83457
DNAJC21	chr5:34949648-34949782	U937	non-conserved	0.029311	9.73145
COMMD6	chr13:76101949-76101987	U937	non-conserved	0.0108904	10.6408
ZNF772	chr19:57986392-57986514	U937	non-conserved	0.285223	6.3907
ELAC2	chr17:12914980-12915099	U937	non-conserved	0.00456838	8.21529
SUGT1	chr13:53235610-53235705	U937	non-conserved	0.00111456	10.3342
TERT	chr5:1264519-1264707	U937	non-conserved	0.00419406	7.43748
C21orf33	chr21:45560132-45560224	U937	non-conserved	0.0232887	8.3569
ZNF778	chr16:89291127-89291210	U937	non-conserved	0.0111426	6.83363
RNF4	chr4:2514165-2514324	U937	non-conserved	0.00823534	9.36516
BTG3	chr21:18976463-18976594	U937	non-conserved	0.205991	8.0073
COPE	chr19:19014077-19014232	U937	non-conserved	0.0122813	8.57251
TKT	chr3:53271813-53271836	U937	non-conserved	0.000646251	11.4453
NARF	chr17:80422163-80422306	U937	non-conserved	0.00100524	9.68328
