# Supplementary material for: Regulation of alternative splicing at the single‐cell level
Source: Mol Syst Biol. 2015 Dec 28;11(12):845. doi: 10.15252/msb.20156278 (PMC4704489; doi:10.15252/msb.20156278)
Supplement: Supplementary file 19 — Source Data for Figure 3 [file MSB-11-845-s018.xlsx]

## Sheet: Description
Each numbered column in SourceDataFig3A and SourceDataFig3B corresponds to a single-cell sample. NA indicates no expression.

## Sheet: SourceDataFig3A
gene.name	exon.ID	cell.population	FIR.conservation	1	2	3	4	5	6	7	8	9	10	11	12	13	14	15	16	17	18	19	20	21	22	23	24	25	26
C1orf43	chr1:154192312-154192413	P0	0.03944	4.55009	3.93517	3.89962	4.21478	3.41339	4.36748	3.62476	3.92588	NA	NA	NA	NA	NA	NA	NA	NA	NA	NA	NA	NA	NA	NA	NA	NA	NA	NA
MAP4K4	chr2:102484491-102484499	P0	0.0540825	2.81069	3.13002	2.60687	3.05024	3.03903	2.75757	2.9903	2.77279	NA	NA	NA	NA	NA	NA	NA	NA	NA	NA	NA	NA	NA	NA	NA	NA	NA	NA
CHST9	chr18:24524293-24524330	P0	0.0559275	2.74384	3.42688	2.35057	3.65108	3.07192	-0.99298	2.74754	2.82893	NA	NA	NA	NA	NA	NA	NA	NA	NA	NA	NA	NA	NA	NA	NA	NA	NA	NA
MAP3K4	chr6:161519310-161519459	P0	0.0606225	2.09352	1.93549	1.18441	1.67576	2.64628	1.42682	1.91005	2.38117	NA	NA	NA	NA	NA	NA	NA	NA	NA	NA	NA	NA	NA	NA	NA	NA	NA	NA
ZFYVE21	chr14:104196130-104196183	P0	0.0673225	3.12709	4.31478	3.76639	2.25241	3.58753	3.85619	2.72469	3.82433	NA	NA	NA	NA	NA	NA	NA	NA	NA	NA	NA	NA	NA	NA	NA	NA	NA	NA
TTC8	chr14:89307769-89307858	P0	0.0713371	NA	NA	NA	NA	NA	NA	NA	NA	NA	NA	NA	NA	NA	NA	NA	NA	NA	NA	NA	NA	NA	NA	NA	NA	NA	NA
INF2	chr14:105181621-105181677	P0	0.076065	2.3633	-0.871109	0.97362	-1.94467	1.56132	-0.0686472	0.205916	0.589868	NA	NA	NA	NA	NA	NA	NA	NA	NA	NA	NA	NA	NA	NA	NA	NA	NA	NA
STX2	chr12:131280540-131280665	P0	0.0803	0.99037	-1.38617	1.39965	0.222912	0.319181	-2.26271	1.45097	1.40643	NA	NA	NA	NA	NA	NA	NA	NA	NA	NA	NA	NA	NA	NA	NA	NA	NA	NA
SCARB1	chr12:125267229-125267357	P0	0.09359	0.570996	2.57111	1.75352	1.36226	1.86843	1.03636	2.1772	0.692907	NA	NA	NA	NA	NA	NA	NA	NA	NA	NA	NA	NA	NA	NA	NA	NA	NA	NA
LRIF1	chr1:111493910-111495437	P0	0.136847	3.05538	2.57392	-0.355897	1.66524	2.27049	-3.16049	2.19307	3.12772	NA	NA	NA	NA	NA	NA	NA	NA	NA	NA	NA	NA	NA	NA	NA	NA	NA	NA
PALM	chr19:740352-740483	P0	0.160672	-0.995404	-4.47854	-0.82412	-0.186308	-1.02738	0.270737	-1.38875	-4.47854	NA	NA	NA	NA	NA	NA	NA	NA	NA	NA	NA	NA	NA	NA	NA	NA	NA	NA
ACOT9	chrX:23752458-23752484	P0	0.172778	2.82188	2.92224	2.96538	2.10385	3.53201	3.44405	3.02999	2.84622	NA	NA	NA	NA	NA	NA	NA	NA	NA	NA	NA	NA	NA	NA	NA	NA	NA	NA
ADD1	chr4:2928369-2928402	P0	0.253742	2.66825	2.20116	2.2271	0.675589	2.66997	1.68838	3.09066	1.9705	NA	NA	NA	NA	NA	NA	NA	NA	NA	NA	NA	NA	NA	NA	NA	NA	NA	NA
ADD3	chr10:111892063-111892158	P0	0.25931	2.5241	2.68671	3.06975	1.83752	2.59153	2.44146	2.54243	2.90356	NA	NA	NA	NA	NA	NA	NA	NA	NA	NA	NA	NA	NA	NA	NA	NA	NA	NA
PPHLN1	chr12:42778742-42778798	P0	0.297822	3.72408	2.6772	3.35864	3.81287	3.1203	3.20454	3.80004	3.11542	NA	NA	NA	NA	NA	NA	NA	NA	NA	NA	NA	NA	NA	NA	NA	NA	NA	NA
ENAH	chr1:225692693-225692755	P0	0.306887	3.02919	3.35698	3.73441	3.36751	3.17471	3.0845	3.31	3.82051	NA	NA	NA	NA	NA	NA	NA	NA	NA	NA	NA	NA	NA	NA	NA	NA	NA	NA
NUMB	chr14:73745989-73746132	P0	0.319692	1.65832	2.2256	1.73181	1.44978	2.39053	2.54559	0.737805	1.82534	NA	NA	NA	NA	NA	NA	NA	NA	NA	NA	NA	NA	NA	NA	NA	NA	NA	NA
STIM2	chr4:27009605-27009628	P0	0.320105	-0.289481	-0.590715	1.43177	0.935556	-0.722823	1.03786	0.696935	1.23033	NA	NA	NA	NA	NA	NA	NA	NA	NA	NA	NA	NA	NA	NA	NA	NA	NA	NA
TBC1D23	chr3:100030677NA030721	P0	0.322808	2.94752	3.59131	3.26325	3.30845	3.08512	3.79343	2.75526	3.02401	NA	NA	NA	NA	NA	NA	NA	NA	NA	NA	NA	NA	NA	NA	NA	NA	NA	NA
MYO18A	chr17:27412622-27412666	P0	0.32342	NA	NA	NA	NA	NA	NA	NA	NA	NA	NA	NA	NA	NA	NA	NA	NA	NA	NA	NA	NA	NA	NA	NA	NA	NA	NA
KIF13A.e1	chr6:17771345-17771449	P0	0.324955	0.324219	-1.34658	0.969805	0.896618	1.45198	-0.173385	2.23587	1.28555	NA	NA	NA	NA	NA	NA	NA	NA	NA	NA	NA	NA	NA	NA	NA	NA	NA	NA
GOLGA4	chr3:37402734-37402796	P0	0.325925	2.98642	2.51722	2.50295	3.57379	3.11122	2.96884	3.09863	2.58293	NA	NA	NA	NA	NA	NA	NA	NA	NA	NA	NA	NA	NA	NA	NA	NA	NA	NA
MARK2	chr11:63671458-63671619	P0	0.330647	-2.66598	0.81173	-4.47854	-2.17029	0.161302	-3.454	-2.25055	1.21111	NA	NA	NA	NA	NA	NA	NA	NA	NA	NA	NA	NA	NA	NA	NA	NA	NA	NA
PLOD2	chr3:145795649-145795711	P0	0.338272	0.474263	-1.11956	-4.35415	2.2624	-0.370877	-0.152027	-0.538099	0.836884	NA	NA	NA	NA	NA	NA	NA	NA	NA	NA	NA	NA	NA	NA	NA	NA	NA	NA
NDEL1	chr17:8366638-8366672	P0	0.368395	2.04344	1.7884	-3.11263	1.19565	0.629142	-4.47854	1.80511	2.27378	NA	NA	NA	NA	NA	NA	NA	NA	NA	NA	NA	NA	NA	NA	NA	NA	NA	NA
LRRFIP2	chr3:37132958-37133029	P0	0.374657	2.15557	2.11226	1.57482	0.645096	1.44915	2.083	2.20102	1.71769	NA	NA	NA	NA	NA	NA	NA	NA	NA	NA	NA	NA	NA	NA	NA	NA	NA	NA
KIF13A.e2	chr6:17790103-17790141	P0	0.468585	NA	NA	NA	NA	NA	NA	NA	NA	NA	NA	NA	NA	NA	NA	NA	NA	NA	NA	NA	NA	NA	NA	NA	NA	NA	NA
FERMT2	chr14:53327732-53327752	P0	0.506637	3.81105	3.51139	2.30783	3.51727	3.05741	3.3626	3.83343	1.90043	NA	NA	NA	NA	NA	NA	NA	NA	NA	NA	NA	NA	NA	NA	NA	NA	NA	NA
ITGA6	chr2:173366500-173366629	P0	0.54286	2.65362	2.25949	2.87036	3.42434	2.0812	2.81825	2.37301	2.01953	NA	NA	NA	NA	NA	NA	NA	NA	NA	NA	NA	NA	NA	NA	NA	NA	NA	NA
FN1	chr2:216257654-216257926	P0	0.582082	NA	NA	NA	NA	NA	NA	NA	NA	NA	NA	NA	NA	NA	NA	NA	NA	NA	NA	NA	NA	NA	NA	NA	NA	NA	NA
NNAT	chr20:36150760-36150840	P0	0.59613	1.26171	1.95966	-1.20809	2.95628	1.86468	2.58218	-1.50115	-2.73248	NA	NA	NA	NA	NA	NA	NA	NA	NA	NA	NA	NA	NA	NA	NA	NA	NA	NA
EXOC1	chr4:56755054-56755098	P0	0.661165	-2.00886	-1.05656	2.69361	1.50383	-0.361926	0.849428	2.63393	-0.409039	NA	NA	NA	NA	NA	NA	NA	NA	NA	NA	NA	NA	NA	NA	NA	NA	NA	NA
VPS29	chr12:110937340-110937351	P0	0.675976	3.49986	3.56127	4.25644	3.42757	3.3336	3.94959	4.05326	3.63718	NA	NA	NA	NA	NA	NA	NA	NA	NA	NA	NA	NA	NA	NA	NA	NA	NA	NA
CASK	chrX:41416285-41416353	P0	0.760695	1.06971	1.28729	1.131	-0.70898	0.370425	0.554798	-1.54219	0.970146	NA	NA	NA	NA	NA	NA	NA	NA	NA	NA	NA	NA	NA	NA	NA	NA	NA	NA
CADPS.e1	chr3:62498426-62498443	P0	0.94175	NA	NA	NA	NA	NA	NA	NA	NA	NA	NA	NA	NA	NA	NA	NA	NA	NA	NA	NA	NA	NA	NA	NA	NA	NA	NA
CADPS.e2	chr3:62499313-62499381	P0	0.998293	NA	NA	NA	NA	NA	NA	NA	NA	NA	NA	NA	NA	NA	NA	NA	NA	NA	NA	NA	NA	NA	NA	NA	NA	NA	NA
NRXN1	chr2:50282093-50282182	P0	0.999945	NA	NA	NA	NA	NA	NA	NA	NA	NA	NA	NA	NA	NA	NA	NA	NA	NA	NA	NA	NA	NA	NA	NA	NA	NA	NA
C1orf43	chr1:154192312-154192413	P10	0.03944	2.42511	2.72102	3.92525	4.17607	3.6347	4.15661	2.32602	4.55096	3.22089	4.07023	3.57605	2.77419	3.49792	3.00451	3.1205	3.52661	3.92173	2.92281	3.36891	3.55372	3.20292	1.73104	3.78232	3.6511	3.02784	-1.39067
MAP4K4	chr2:102484491-102484499	P10	0.0540825	3.44311	1.94865	2.10956	2.85558	2.72497	2.92627	3.36681	2.88586	1.76039	3.02571	3.07533	3.16932	2.66185	2.92032	3.46591	3.42384	3.3984	3.41267	2.92694	3.26885	2.70387	0.97442	3.03918	-2.49631	3.10002	0.941912
CHST9	chr18:24524293-24524330	P10	0.0559275	1.61149	2.95663	-3.38034	0.636704	3.10311	2.4939	2.73404	2.47687	-3.97643	3.85394	-0.863478	-18.4251	1.8174	1.25277	2.33407	1.61417	3.0412	-2.27297	2.15542	0.993778	1.5971	-3.08412	1.49908	-18.4251	-18.4251	-18.4251
MAP3K4	chr6:161519310-161519459	P10	0.0606225	1.65919	2.66993	3.07572	1.71866	2.37247	1.71905	-2.85336	2.06167	1.23451	2.17992	-2.80278	1.56279	1.95191	2.42891	1.08468	2.40232	2.20886	2.05725	0.835488	-0.141942	0.77888	-4.01995	2.81131	-0.763774	2.25878	-2.75326
ZFYVE21	chr14:104196130-104196183	P10	0.0673225	3.29726	-0.683137	1.14505	3.35365	3.63	3.50208	2.04424	2.78126	2.47966	3.63373	-0.0795737	-0.0975202	2.66319	2.40922	3.00473	2.08812	2.20697	-1.79118	2.64639	1.33153	2.33658	1.98794	4.33415	-1.12108	2.16704	-0.796578
TTC8	chr14:89307769-89307858	P10	0.0713371	-1.10916	-1.69984	0.910603	-0.13046	0.401129	-18.4251	1.19148	-3.69301	-18.4251	0.341929	-18.4251	-1.13226	2.79109	-3.00771	-0.656061	1.86322	2.04405	-1.42854	2.09581	2.15035	1.48127	1.35675	-1.47006	-18.4251	3.09085	-2.30579
INF2	chr14:105181621-105181677	P10	0.076065	2.13417	3.07109	3.11857	-2.30449	-4.92995	2.15121	0.988894	2.32266	2.05947	3.09736	-1.31354	1.86599	0.400211	0.919171	1.26898	1.82857	1.04381	2.92067	2.00668	-0.743315	-0.882675	-2.28043	-1.41821	0.242852	-4.03911	-2.76483
STX2	chr12:131280540-131280665	P10	0.0803	-0.236477	-18.4251	-0.777999	2.16312	-2.27575	-1.06514	2.01323	2.18621	-4.41858	-0.727973	-3.4845	-2.74452	-1.33531	0.565234	2.3987	1.87451	1.74188	-2.89769	0.105297	-1.72792	1.97968	-4.2197	1.99913	-2.55611	-0.619845	-1.80777
SCARB1	chr12:125267229-125267357	P10	0.09359	-3.0168	-2.23697	-1.30704	2.74956	2.30863	0.814927	2.29173	1.0684	-2.54474	1.72567	-1.22779	1.40335	-18.4251	1.71842	1.51623	2.08327	2.03843	0.0745971	0.768269	-0.338491	1.03624	-3.2622	-1.9018	-2.00422	1.17142	-1.54358
LRIF1	chr1:111493910-111495437	P10	0.136847	0.855041	2.20264	0.217536	2.92485	2.08133	2.77178	1.32316	1.6821	-0.313796	2.5412	-2.18385	1.99471	2.72615	1.80261	2.95114	1.69905	2.10125	2.04028	2.05312	1.52551	3.59191	-1.35044	2.19712	-2.98147	2.80274	-2.41053
PALM	chr19:740352-740483	P10	0.160672	-4.45562	-3.10026	-18.4251	-18.4251	-2.57472	-1.19623	-18.4251	-1.59668	-18.4251	1.90271	-1.97329	-18.4251	0.263986	-18.4251	-3.31111	0.571556	-3.4053	-18.4251	-1.15253	-2.13511	-4.10388	0.309894	0.849236	-3.03742	-18.4251	-3.99398
ACOT9	chrX:23752458-23752484	P10	0.172778	3.50549	3.92132	2.94601	4.07866	2.43912	3.67957	3.21229	3.2108	1.12011	2.28418	-1.53778	2.54785	2.87747	3.75885	2.867	3.43958	3.14634	3.60895	3.24038	2.31911	3.61022	4.39031	3.03913	-1.99584	0.610119	-2.77014
ADD1	chr4:2928369-2928402	P10	0.253742	2.86739	0.709335	1.67126	2.78052	-1.66686	2.45546	2.30143	1.44297	-2.03302	2.43524	-1.99903	1.90429	2.70503	2.84003	2.4353	2.72927	2.571	3.26605	2.21423	2.99531	2.32818	2.17048	2.3631	0.750732	3.07817	1.90822
ADD3	chr10:111892063-111892158	P10	0.25931	1.66867	2.06891	1.24552	0.601711	2.2672	3.01308	2.39017	2.90313	1.1624	3.94101	0.837957	2.66534	2.91066	3.46646	3.22367	3.09181	3.17208	3.40838	3.55759	2.79448	3.51285	-0.488614	2.00172	-1.8147	3.11611	-0.637052
PPHLN1	chr12:42778742-42778798	P10	0.297822	1.68001	2.79526	4.15545	3.86749	3.3006	3.98464	2.00333	2.92393	-1.66454	1.96861	3.54381	3.4147	2.63184	3.14079	3.62447	3.309	3.89063	3.437	3.55601	2.5342	3.12927	4.40414	0.350586	-0.0470717	4.18142	1.47879
ENAH	chr1:225692693-225692755	P10	0.306887	3.21034	3.2104	2.45858	3.24556	2.59947	2.79068	2.88204	NA	1.32148	2.62285	1.35568	2.01976	3.81504	3.7217	3.86876	3.52089	3.67501	3.44581	3.2322	3.11764	3.24244	2.6615	3.39079	2.45564	3.78757	1.66692
NUMB	chr14:73745989-73746132	P10	0.319692	2.28284	-0.826477	2.47677	1.58449	-18.4251	1.57	1.93828	0.628646	-3.76583	0.602314	-3.52487	1.83053	1.92197	2.14244	1.29293	2.39729	2.13736	1.4303	2.39412	1.95624	2.16357	-18.4251	-0.260204	-1.25137	1.67679	0.101527
STIM2	chr4:27009605-27009628	P10	0.320105	1.59402	0.246602	-3.18196	-0.76831	-1.94506	-3.57105	-0.40676	1.64579	0.821052	1.5159	0.673001	0.639419	1.18286	0.225748	1.76403	0.897067	1.16361	0.633631	0.725997	-1.80623	1.7205	-4.6789	-3.5405	-3.70716	0.599331	-2.36098
TBC1D23	chr3:100030677NA030721	P10	0.322808	1.53819	1.64651	0.592946	1.04151	0.469972	2.99323	2.62118	1.01997	-3.46889	2.8435	0.870209	2.33775	2.30719	1.88725	2.21988	3.00026	2.77679	2.43211	2.35606	3.4731	3.23296	1.73868	-1.18911	-2.55092	2.91067	-1.7278
MYO18A	chr17:27412622-27412666	P10	0.32342	0.909798	-4.55974	-4.26842	-0.303862	-18.4251	-2.21068	-18.4251	-17.5126	-18.1759	-2.00839	-18.4251	-3.52382	-0.494175	-0.561	-1.51816	0.0245463	-0.0801	-18.4251	-5	1.08014	-2.16933	1.03008	2.02896	-18.3663	-4.54023	-4.72169
KIF13A.e1	chr6:17771345-17771449	P10	0.324955	2.0451	-1.90223	-1.82575	2.07354	-0.923046	1.06948	1.22374	0.877749	2.45592	-0.247847	-4.4803	1.44005	1.89753	1.82573	2.13396	2.60946	1.37885	1.14348	2.10588	1.1714	0.983632	-3.13542	1.00951	0.202467	1.3879	-2.23066
GOLGA4	chr3:37402734-37402796	P10	0.325925	1.8875	2.69057	1.4792	1.99919	2.0096	2.18431	2.00294	1.73313	0.673123	2.87686	2.88587	2.58305	2.56261	2.55273	3.37763	1.74564	2.9626	2.84931	2.59708	2.58181	2.48468	3.58296	2.59215	2.29311	2.6175	2.00715
MARK2	chr11:63671458-63671619	P10	0.330647	0.361151	-1.57831	-0.804226	1.49699	-4.89413	-4.81494	1.67564	-0.882767	-3.34634	0.301955	-3.51103	0.755962	-1.96662	1.68647	-1.58555	0.662322	1.28308	-0.49025	-0.438691	-3.50868	-0.000296044	-2.23092	-1.42075	-2.72142	1.04165	-1.88059
PLOD2	chr3:145795649-145795711	P10	0.338272	-3.06634	-3.79066	-0.681033	1.75079	-0.252929	-1.43174	-0.0537996	1.40636	-2.52968	1.98177	-2.99849	-4.54462	1.54967	0.771066	1.02163	-0.540699	0.294869	-1.40196	1.75135	-1.39255	0.970203	2.06708	1.92413	-18.4251	-2.08689	-3.01022
NDEL1	chr17:8366638-8366672	P10	0.368395	2.69922	-0.579154	2.97164	-0.468383	-4.22095	2.10499	2.42046	2.40541	-2.67419	2.86644	-0.353816	1.30741	1.94686	1.67306	2.20577	2.38449	2.38905	2.21223	1.7635	2.52506	-2.85914	-3.16862	1.45012	-0.811791	2.31556	0.326747
LRRFIP2	chr3:37132958-37133029	P10	0.374657	-0.193553	1.596	-1.57342	1.9348	0.145251	2.37389	-2.74977	2.36351	-4.24903	2.4386	-2.21616	-0.176897	1.63374	1.30102	0.698587	2.1486	1.36987	1.99549	2.29907	2.53612	1.34719	-2.25801	3.23361	3.19271	1.74706	-0.900494
KIF13A.e2	chr6:17790103-17790141	P10	0.468585	2.0451	-1.90223	-1.82575	2.07354	-0.923046	1.06948	1.22374	0.877749	2.45592	-0.247847	-4.4803	1.44005	1.89753	1.82573	2.13396	2.60946	1.37885	1.14348	2.10588	1.1714	0.983632	-3.13542	1.00951	0.202467	1.3879	-2.23066
FERMT2	chr14:53327732-53327752	P10	0.506637	2.69265	2.54048	1.40049	2.22101	2.20095	2.99671	3.98722	2.47401	2.50012	1.8719	3.80843	2.74263	2.91961	2.85369	2.89323	3.51758	2.78508	3.59431	3.26294	3.21497	3.86184	3.3845	2.51987	3.295	3.31421	-0.299613
ITGA6	chr2:173366500-173366629	P10	0.54286	2.7148	0.541882	1.49777	1.96992	3.23169	2.19974	2.39065	2.7115	-1.14855	1.16859	2.53984	1.10096	2.80736	2.99363	2.91267	2.78581	2.80231	2.78076	3.25933	1.44172	2.67416	2.61496	2.53215	-3.11498	3.08006	2.4704
FN1	chr2:216257654-216257926	P10	0.582082	2.91393	3.04217	2.43143	2.11399	1.39066	0.552511	0.926348	1.80419	0.0485616	3.05458	1.47867	1.48752	2.68111	2.29397	2.61298	2.83732	1.37364	2.96524	2.56339	2.75584	2.93231	2.05773	2.79182	0.250261	3.05109	0.693247
NNAT	chr20:36150760-36150840	P10	0.59613	2.23525	-2.87406	-3.38451	-18.4251	3.92612	1.11916	2.25758	-2.38213	4.2844	1.00741	-1.91966	1.15083	2.20455	1.44909	1.25894	-18.4251	2.52206	2.90161	1.40296	2.47811	1.57467	2.12036	-1.95112	2.27162	2.12975	2.09854
EXOC1	chr4:56755054-56755098	P10	0.661165	1.38474	-1.22952	2.82394	0.644676	-2.64584	1.66447	1.6304	0.763345	0.122191	2.49492	2.67254	-1.13291	2.75936	1.73978	2.08869	1.87207	1.92268	-0.286328	1.69124	2.5168	2.97626	3.10622	1.9338	0.469172	1.64892	0.43492
VPS29	chr12:110937340-110937351	P10	0.675976	4.08221	4.67197	3.554	3.29868	2.64729	3.82279	3.91838	4.13188	0.467338	3.99994	5	3.93082	3.58816	3.76041	3.98853	3.99501	3.65231	4.25011	4.04028	4.02884	3.93001	3.42135	3.20901	-0.912889	4.30558	1.35003
CASK	chrX:41416285-41416353	P10	0.760695	1.24654	0.822639	-4.76418	0.189297	-0.437778	0.914237	1.64342	0.970339	-4.26117	-2.339	-4.42586	0.465487	1.06487	-0.542033	1.11544	1.30872	1.82632	1.57315	1.13553	0.386473	0.45664	-3.08983	-1.14168	-4.59635	1.27523	-1.17642
CADPS.e1	chr3:62498426-62498443	P10	0.94175	1.66965	-2.77645	1.40319	1.25991	-5	-3.90017	0.816731	1.75365	-0.428381	0.500254	-4.38961	0.621178	1.81748	1.06377	0.860414	0.541911	0.752015	-0.123222	-0.533473	0.564222	1.52024	0.260424	-3.17639	-4.13083	-3.75851	-18.4251
CADPS.e2	chr3:62499313-62499381	P10	0.998293	1.66965	-2.77645	1.40319	1.25991	-5	-3.90017	0.816731	1.75365	-0.428381	0.500254	-4.38961	0.621178	1.81748	1.06377	0.860414	0.541911	0.752015	-0.123222	-0.533473	0.564222	1.52024	0.260424	-3.17639	-4.13083	-3.75851	-18.4251
NRXN1	chr2:50282093-50282182	P10	0.999945	-0.294093	-1.98656	1.80804	-1.18981	-0.473904	0.79191	2.28994	0.1366	-3.34836	0.0860768	-4.55693	0.70517	0.446453	-0.379834	0.487524	1.33977	1.83839	-1.55412	0.871402	-0.629037	-1.15337	-0.948029	-5	-18.4251	0.596317	-3.35916

## Sheet: SourceDataFig3B
gene.name	exon.ID	cell.population	FIR.conservation	1	2	3	4	5	6	7	8	9	10	11	12	13	14	15	16	17	18	19	20	21	22	23	24	25	26
C1orf43	chr1:154192312-154192413	P0	0.03944	0.472717	0.626108	0.796946	0.497237	0.931677	0.756293	0.159957	0.526875	NA	NA	NA	NA	NA	NA	NA	NA	NA	NA	NA	NA	NA	NA	NA	NA	NA	NA
MAP4K4	chr2:102484491-102484499	P0	0.0540825	0.586501	NA	0.930758	0.545271	0.966154	0.749729	0.727458	NA	NA	NA	NA	NA	NA	NA	NA	NA	NA	NA	NA	NA	NA	NA	NA	NA	NA	NA
CHST9	chr18:24524293-24524330	P0	0.0559275	0.944217	0.634556	0.0409274	0.951696	0.371545	0.549024	0.896406	0.972739	NA	NA	NA	NA	NA	NA	NA	NA	NA	NA	NA	NA	NA	NA	NA	NA	NA	NA
MAP3K4	chr6:161519310-161519459	P0	0.0606225	0.929875	0.436777	NA	NA	0.784523	NA	NA	0.8781	NA	NA	NA	NA	NA	NA	NA	NA	NA	NA	NA	NA	NA	NA	NA	NA	NA	NA
ZFYVE21	chr14:104196130-104196183	P0	0.0673225	0.716209	0.0428295	0.480943	0.0593504	0.744332	0.227832	0.409247	0.57239	NA	NA	NA	NA	NA	NA	NA	NA	NA	NA	NA	NA	NA	NA	NA	NA	NA	NA
TTC8	chr14:89307769-89307858	P0	0.0713371	NA	NA	NA	NA	NA	NA	NA	NA	NA	NA	NA	NA	NA	NA	NA	NA	NA	NA	NA	NA	NA	NA	NA	NA	NA	NA
INF2	chr14:105181621-105181677	P0	0.076065	0.171601	0.164181	0.241417	0.347602	0.0215605	0.413934	0.162227	0.0615739	NA	NA	NA	NA	NA	NA	NA	NA	NA	NA	NA	NA	NA	NA	NA	NA	NA	NA
STX2	chr12:131280540-131280665	P0	0.0803	0.795611	0.435942	0.871908	NA	0.911139	NA	0.0898232	0.150817	NA	NA	NA	NA	NA	NA	NA	NA	NA	NA	NA	NA	NA	NA	NA	NA	NA	NA
SCARB1	chr12:125267229-125267357	P0	0.09359	0.116553	0.0113844	0.0519096	0.0546164	0.0365273	0.109982	0.0230835	0.0970556	NA	NA	NA	NA	NA	NA	NA	NA	NA	NA	NA	NA	NA	NA	NA	NA	NA	NA
LRIF1	chr1:111493910-111495437	P0	0.136847	0.993159	0.803615	NA	0.52499	0.413372	NA	0.495309	0.767191	NA	NA	NA	NA	NA	NA	NA	NA	NA	NA	NA	NA	NA	NA	NA	NA	NA	NA
PALM	chr19:740352-740483	P0	0.160672	0.423039	NA	0.601866	0.219306	NA	0.279635	0.481706	NA	NA	NA	NA	NA	NA	NA	NA	NA	NA	NA	NA	NA	NA	NA	NA	NA	NA	NA
ACOT9	chrX:23752458-23752484	P0	0.172778	NA	0.168109	0.114605	NA	0.0830026	0.031814	0.028549	0.0898941	NA	NA	NA	NA	NA	NA	NA	NA	NA	NA	NA	NA	NA	NA	NA	NA	NA	NA
ADD1	chr4:2928369-2928402	P0	0.253742	0.0542161	0.0947526	0.0699763	0.457078	0.950199	0.239141	0.401612	0.0852436	NA	NA	NA	NA	NA	NA	NA	NA	NA	NA	NA	NA	NA	NA	NA	NA	NA	NA
ADD3	chr10:111892063-111892158	P0	0.25931	0.989861	0.971671	0.966491	0.950213	0.9673	0.972114	0.956969	0.969649	NA	NA	NA	NA	NA	NA	NA	NA	NA	NA	NA	NA	NA	NA	NA	NA	NA	NA
PPHLN1	chr12:42778742-42778798	P0	0.297822	0.0253894	0.0542365	0.429847	0.118114	0.0347022	0.403326	0.0940162	0.0300106	NA	NA	NA	NA	NA	NA	NA	NA	NA	NA	NA	NA	NA	NA	NA	NA	NA	NA
ENAH	chr1:225692693-225692755	P0	0.306887	0.365692	0.958331	0.966681	0.708052	0.376645	0.923474	0.754201	0.922787	NA	NA	NA	NA	NA	NA	NA	NA	NA	NA	NA	NA	NA	NA	NA	NA	NA	NA
NUMB	chr14:73745989-73746132	P0	0.319692	0.0359695	0.0232794	0.0414015	0.0763151	0.0291987	0.0553513	0.137914	0.0640736	NA	NA	NA	NA	NA	NA	NA	NA	NA	NA	NA	NA	NA	NA	NA	NA	NA	NA
STIM2	chr4:27009605-27009628	P0	0.320105	NA	NA	0.232655	0.826469	NA	0.388503	NA	NA	NA	NA	NA	NA	NA	NA	NA	NA	NA	NA	NA	NA	NA	NA	NA	NA	NA	NA
TBC1D23	chr3:100030677-100030721	P0	0.322808	0.0806203	0.335818	0.508432	0.160617	0.48127	0.0129279	0.364383	0.190062	NA	NA	NA	NA	NA	NA	NA	NA	NA	NA	NA	NA	NA	NA	NA	NA	NA	NA
MYO18A	chr17:27412622-27412666	P0	0.32342	NA	NA	NA	NA	NA	NA	NA	NA	NA	NA	NA	NA	NA	NA	NA	NA	NA	NA	NA	NA	NA	NA	NA	NA	NA	NA
KIF13A.e1	chr6:17771345-17771449	P0	0.324955	NA	0.214626	NA	0.518363	0.0679559	0.264022	0.411306	0.0373338	NA	NA	NA	NA	NA	NA	NA	NA	NA	NA	NA	NA	NA	NA	NA	NA	NA	NA
GOLGA4	chr3:37402734-37402796	P0	0.325925	0.894615	0.958562	0.97718	0.807068	0.816689	0.734847	0.992629	0.942733	NA	NA	NA	NA	NA	NA	NA	NA	NA	NA	NA	NA	NA	NA	NA	NA	NA	NA
MARK2	chr11:63671458-63671619	P0	0.330647	NA	0.812992	NA	NA	0.0421973	NA	NA	0.610388	NA	NA	NA	NA	NA	NA	NA	NA	NA	NA	NA	NA	NA	NA	NA	NA	NA	NA
PLOD2	chr3:145795649-145795711	P0	0.338272	0.181692	NA	NA	0.0964754	NA	NA	NA	0.487477	NA	NA	NA	NA	NA	NA	NA	NA	NA	NA	NA	NA	NA	NA	NA	NA	NA	NA
NDEL1	chr17:8366638-8366672	P0	0.368395	0.0518725	0.167247	NA	0.220352	0.239734	NA	0.109693	0.0773671	NA	NA	NA	NA	NA	NA	NA	NA	NA	NA	NA	NA	NA	NA	NA	NA	NA	NA
LRRFIP2	chr3:37132958-37133029	P0	0.374657	0.0254806	0.0386364	0.066522	NA	NA	0.0354087	0.0441562	0.0584848	NA	NA	NA	NA	NA	NA	NA	NA	NA	NA	NA	NA	NA	NA	NA	NA	NA	NA
KIF13A.e2	chr6:17790103-17790141	P0	0.468585	NA	NA	NA	NA	NA	NA	NA	NA	NA	NA	NA	NA	NA	NA	NA	NA	NA	NA	NA	NA	NA	NA	NA	NA	NA	NA
FERMT2	chr14:53327732-53327752	P0	0.506637	0.814097	0.984431	0.757138	0.632108	0.916574	0.81996	0.883503	0.400203	NA	NA	NA	NA	NA	NA	NA	NA	NA	NA	NA	NA	NA	NA	NA	NA	NA	NA
ITGA6	chr2:173366500-173366629	P0	0.54286	0.0242052	0.0230471	0.415192	0.0277448	0.0570671	0.0339253	0.192555	0.0244047	NA	NA	NA	NA	NA	NA	NA	NA	NA	NA	NA	NA	NA	NA	NA	NA	NA	NA
FN1	chr2:216257654-216257926	P0	0.582082	NA	NA	NA	NA	NA	NA	NA	NA	NA	NA	NA	NA	NA	NA	NA	NA	NA	NA	NA	NA	NA	NA	NA	NA	NA	NA
NNAT	chr20:36150760-36150840	P0	0.59613	0.156834	0.340233	0.432078	0.0601381	0.643721	0.250496	0.542095	NA	NA	NA	NA	NA	NA	NA	NA	NA	NA	NA	NA	NA	NA	NA	NA	NA	NA	NA
EXOC1	chr4:56755054-56755098	P0	0.661165	NA	NA	0.740662	0.889513	NA	0.91372	0.962176	NA	NA	NA	NA	NA	NA	NA	NA	NA	NA	NA	NA	NA	NA	NA	NA	NA	NA	NA
VPS29	chr12:110937340-110937351	P0	0.675976	0.0305924	0.0214932	0.0143025	0.0278702	0.0414828	0.0450309	0.0278251	0.0767832	NA	NA	NA	NA	NA	NA	NA	NA	NA	NA	NA	NA	NA	NA	NA	NA	NA	NA
CASK	chrX:41416285-41416353	P0	0.760695	0.897958	0.841045	0.926842	NA	NA	NA	NA	0.740139	NA	NA	NA	NA	NA	NA	NA	NA	NA	NA	NA	NA	NA	NA	NA	NA	NA	NA
CADPS.e1	chr3:62498426-62498443	P0	0.94175	NA	NA	NA	NA	NA	NA	NA	NA	NA	NA	NA	NA	NA	NA	NA	NA	NA	NA	NA	NA	NA	NA	NA	NA	NA	NA
CADPS.e2	chr3:62499313-62499381	P0	0.998293	NA	NA	NA	NA	NA	NA	NA	NA	NA	NA	NA	NA	NA	NA	NA	NA	NA	NA	NA	NA	NA	NA	NA	NA	NA	NA
NRXN1	chr2:50282093-50282182	P0	0.999945	NA	NA	NA	NA	NA	NA	NA	NA	NA	NA	NA	NA	NA	NA	NA	NA	NA	NA	NA	NA	NA	NA	NA	NA	NA	NA
C1orf43	chr1:154192312-154192413	P10	0.03944	0.360859	0.11221	0.808085	0.725769	0.981245	0.914913	0.770155	0.797843	0.977616	0.768508	0.597062	0.709885	0.310576	0.204178	0.79703	0.691078	0.689783	0.0259335	0.400778	0.706569	0.8009	0.889394	0.592161	0.662467	0.62928	0.549113
MAP4K4	chr2:102484491-102484499	P10	0.0540825	0.258256	0.777544	NA	0.481784	0.154808	0.844966	0.918281	NA	0.688407	0.934309	NA	0.865706	0.952023	0.0451626	0.887905	0.969284	0.553872	0.0105193	0.64231	0.931727	0.929998	0.946917	0.979902	NA	NA	0.748056
CHST9	chr18:24524293-24524330	P10	0.0559275	0.294427	0.951441	NA	0.259203	0.959239	0.741347	0.783923	0.912786	NA	0.403402	0.442522	NA	0.298065	0.534248	0.289247	0.901696	0.583641	NA	0.613851	0.526163	0.486691	0.326767	NA	NA	NA	NA
MAP3K4	chr6:161519310-161519459	P10	0.0606225	NA	0.950435	NA	NA	NA	0.983911	NA	NA	NA	0.981443	NA	NA	0.938504	0.97497	0.968082	0.956714	0.96007	0.908958	NA	NA	0.936476	NA	0.989598	NA	NA	NA
ZFYVE21	chr14:104196130-104196183	P10	0.0673225	0.837382	NA	0.929428	0.0213564	0.414499	0.206315	0.868343	0.797621	NA	0.28341	0.687557	NA	0.0435981	0.633652	0.511299	0.783788	0.550751	NA	0.430688	NA	0.453907	0.0466254	0.0120078	NA	0.702263	NA
TTC8	chr14:89307769-89307858	P10	0.0713371	NA	NA	NA	NA	NA	NA	NA	NA	NA	NA	NA	NA	0.873732	NA	NA	0.679109	NA	NA	0.866025	NA	NA	NA	NA	NA	0.962065	NA
INF2	chr14:105181621-105181677	P10	0.076065	0.008894	NA	0.0699787	NA	NA	0.0267812	0.144299	0.734646	0.0110473	0.0495304	NA	NA	NA	0.054723	NA	0.127926	0.025127	NA	0.930267	0.437848	0.310643	NA	0.49824	0.252554	NA	NA
STX2	chr12:131280540-131280665	P10	0.0803	0.287289	NA	0.323131	0.539179	0.372841	0.4017	0.0579591	0.844831	0.510238	0.348245	NA	NA	0.627239	0.653467	0.0358383	0.275718	0.0437138	0.655823	0.257853	0.568285	0.110377	NA	0.0405733	NA	0.30911	NA
SCARB1	chr12:125267229-125267357	P10	0.09359	NA	NA	NA	0.0148475	0.00948109	0.0426281	0.0176763	0.0462558	NA	0.01873	NA	0.0341314	NA	0.460875	0.038516	0.0342377	0.533275	0.108269	0.0536857	0.516813	0.0423516	NA	NA	NA	0.052608	NA
LRIF1	chr1:111493910-111495437	P10	0.136847	0.971196	0.998326	NA	0.633541	0.178621	0.996407	0.985557	0.0188155	0.188356	0.997151	0.862254	0.838915	0.993518	0.974043	0.830889	0.972315	0.99235	0.956568	0.9865	0.956023	0.997667	NA	0.996841	NA	0.629882	NA
PALM	chr19:740352-740483	P10	0.160672	NA	0.548533	NA	NA	NA	0.453929	NA	NA	NA	0.0458656	NA	NA	0.259743	NA	NA	0.154649	0.445621	NA	0.476036	NA	NA	0.181594	0.128907	0.488272	NA	NA
ACOT9	chrX:23752458-23752484	P10	0.172778	0.0263825	0.0275284	NA	0.0245682	NA	0.0395582	NA	0.0276394	NA	0.0648924	NA	NA	0.0470802	0.0493454	0.0991004	0.129639	0.0864301	0.216873	0.0382852	0.170807	0.0409722	0.0118801	0.381948	NA	NA	NA
ADD1	chr4:2928369-2928402	P10	0.253742	0.0196064	0.213093	0.0925609	0.0575704	0.367068	0.0659418	0.0185525	0.216918	NA	0.831127	NA	0.10405	0.0467342	0.338676	0.054825	0.411119	0.195798	0.736881	0.0638911	0.709272	0.0320163	0.106613	0.0463444	0.336545	0.627578	0.107058
ADD3	chr10:111892063-111892158	P10	0.25931	0.983916	0.918057	0.973739	0.677428	0.915401	0.941111	0.959209	0.962636	0.957127	0.980127	0.958808	0.99201	0.957476	0.971831	0.90408	0.972451	0.984056	0.980327	0.984433	0.919446	0.968385	0.345282	0.714704	NA	0.949776	0.818744
PPHLN1	chr12:42778742-42778798	P10	0.297822	0.0760619	0.0106497	0.254845	0.0228159	0.368653	0.292038	0.0858442	0.151753	NA	NA	0.978681	0.0121763	0.746295	0.582975	0.292197	0.58632	0.283215	0.5805	0.308376	0.743204	0.106685	0.739102	0.828634	NA	0.00932345	0.316968
ENAH	chr1:225692693-225692755	P10	0.306887	0.923909	0.914038	NA	0.935094	NA	0.983669	0.989915	0.939423	0.99163	0.681713	NA	0.601397	0.966247	0.867331	0.981864	0.938073	0.901318	0.520587	0.742406	0.822897	0.789862	0.990115	0.837917	NA	0.809464	0.965372
NUMB	chr14:73745989-73746132	P10	0.319692	0.0158866	0.213486	0.747326	0.0674606	NA	0.0389763	0.044453	0.193055	NA	0.212225	NA	0.031605	0.242613	0.020935	0.05356	0.167626	0.016256	0.0309655	0.486515	0.909021	0.476085	NA	NA	0.479997	0.147247	0.380362
STIM2	chr4:27009605-27009628	P10	0.320105	0.404553	NA	NA	NA	NA	NA	NA	NA	0.264709	NA	NA	NA	0.119985	NA	NA	0.223209	NA	NA	NA	NA	NA	NA	NA	NA	NA	NA
TBC1D23	chr3:100030677-100030721	P10	0.322808	0.0309703	0.0273841	0.0308205	0.116221	0.950948	0.663516	0.0251637	0.0591232	NA	0.0221946	NA	0.0366665	0.468283	0.317592	0.029092	0.0902464	0.298674	0.04343	0.412572	0.10579	0.273845	NA	NA	NA	0.572453	NA
MYO18A	chr17:27412622-27412666	P10	0.32342	0.0281807	NA	NA	0.936164	NA	NA	NA	NA	NA	NA	NA	NA	0.961723	0.768199	0.889972	0.544496	0.760855	NA	NA	0.868282	NA	0.983474	0.896442	NA	NA	NA
KIF13A.e1	chr6:17771345-17771449	P10	0.324955	0.969475	NA	NA	0.56551	NA	0.952101	NA	0.93434	0.0251365	0.888042	0.346794	0.922102	0.245577	0.0431602	NA	0.959187	0.422799	0.0832237	0.121244	NA	NA	NA	0.223423	0.304616	NA	NA
GOLGA4	chr3:37402734-37402796	P10	0.325925	0.926244	0.947967	0.971073	0.989756	0.642531	0.974372	0.494881	0.967596	NA	0.640352	NA	0.91438	0.710262	0.852201	0.908386	0.940867	0.640251	0.905978	0.930893	0.668634	0.792753	0.0358505	0.932343	NA	0.607285	NA
MARK2	chr11:63671458-63671619	P10	0.330647	0.314765	NA	NA	NA	NA	NA	NA	NA	NA	0.209367	NA	0.912307	NA	NA	NA	NA	0.121183	NA	NA	NA	NA	NA	NA	NA	NA	NA
PLOD2	chr3:145795649-145795711	P10	0.338272	NA	NA	NA	0.0377855	0.936983	NA	0.0796494	0.359837	NA	0.926056	NA	NA	0.388958	0.0775114	0.79376	NA	NA	NA	0.158169	NA	NA	0.984362	0.019062	NA	NA	NA
NDEL1	chr17:8366638-8366672	P10	0.368395	0.0319775	0.465135	0.0258194	0.100075	0.267669	0.0243579	0.0465601	0.0531967	0.4995	0.0142401	0.244137	0.0505473	0.0479902	0.245606	0.0586611	0.03305	0.176343	0.0528912	0.0892014	0.0314324	0.503793	0.536901	0.163199	0.403897	0.0219885	0.331987
LRRFIP2	chr3:37132958-37133029	P10	0.374657	NA	0.017478	NA	0.0554265	NA	NA	NA	0.0461138	NA	0.0129878	NA	0.0979097	0.0484592	0.18131	0.0891158	0.131963	0.139436	0.203768	0.37575	0.123345	NA	NA	0.284752	0.00329595	NA	NA
KIF13A.e2	chr6:17790103-17790141	P10	0.468585	0.279515	NA	NA	0.0681169	NA	NA	NA	NA	NA	NA	NA	NA	0.0761871	0.0727718	NA	0.133451	NA	NA	NA	NA	NA	NA	NA	NA	NA	NA
FERMT2	chr14:53327732-53327752	P10	0.506637	0.845774	0.980849	0.94056	0.971182	0.507447	0.946957	0.897757	0.713978	NA	0.918073	0.993859	0.885092	0.983671	0.276423	0.391638	0.663932	0.410658	0.975901	0.865404	0.945586	0.908449	0.950541	0.474329	NA	0.681507	NA
ITGA6	chr2:173366500-173366629	P10	0.54286	0.0183161	0.101319	0.0467797	0.0174115	0.0489988	0.0165518	0.743086	0.44299	0.529026	0.0468555	0.343036	0.0927792	0.303526	0.0117456	0.0192636	0.0430816	0.0100412	0.0186241	0.129236	0.0408508	0.0219859	0.0360127	0.0165476	NA	0.0363291	0.0252425
FN1	chr2:216257654-216257926	P10	0.582082	NA	NA	NA	0.98925	0.271452	NA	NA	NA	NA	NA	NA	NA	NA	NA	0.883025	NA	NA	0.742234	0.835951	0.753874	0.916193	NA	NA	NA	0.18128	NA
NNAT	chr20:36150760-36150840	P10	0.59613	0.0713258	NA	0.616274	NA	0.676206	0.895347	0.972435	NA	0.0951131	0.811646	NA	0.360028	0.646472	0.616417	0.296643	NA	0.732972	0.0405625	0.138787	0.959081	0.294447	0.444004	NA	0.624699	0.319205	0.0722124
EXOC1	chr4:56755054-56755098	P10	0.661165	0.915054	NA	NA	NA	NA	0.943702	0.898009	0.916327	NA	0.919905	0.982127	NA	0.600451	0.782563	0.808779	0.879288	0.963407	NA	0.705379	0.952051	0.199665	0.473316	0.915653	0.625855	0.874715	NA
VPS29	chr12:110937340-110937351	P10	0.675976	0.0343594	0.177329	0.0120199	0.0357371	0.0431582	0.0165786	0.0151586	0.0150338	NA	0.0208784	0.292943	0.00999618	0.051634	0.0287654	0.0184674	0.0150191	0.0122897	0.0107117	0.0392365	0.0132758	0.214147	0.0212972	0.0251178	NA	0.0174907	0.142756
CASK	chrX:41416285-41416353	P10	0.760695	0.947842	0.957192	NA	NA	NA	0.914155	0.931096	0.81578	NA	NA	NA	0.937707	0.795301	NA	0.960244	0.924051	0.911889	0.965199	0.840207	0.919554	0.896394	NA	NA	NA	NA	NA
CADPS.e1	chr3:62498426-62498443	P10	0.94175	NA	NA	NA	0.124096	NA	NA	NA	0.0490254	NA	NA	NA	NA	0.0562717	NA	NA	0.0600684	0.0493904	NA	NA	NA	NA	NA	NA	NA	NA	NA
CADPS.e2	chr3:62499313-62499381	P10	0.998293	NA	NA	NA	0.0971798	NA	NA	NA	0.0874377	NA	NA	NA	NA	0.151634	NA	NA	0.0648304	0.0600705	NA	NA	NA	NA	NA	NA	NA	NA	NA
NRXN1	chr2:50282093-50282182	P10	0.999945	0.232186	NA	0.990606	0.899076	0.948041	0.912032	0.843722	0.909442	NA	0.894536	NA	0.789435	0.966476	0.961904	0.944656	0.966608	0.94174	NA	0.895398	NA	NA	NA	NA	NA	NA	NA

## Sheet: SourceDataFig3C-F
gene.name	exon.ID	FIR.conservation	cell.population	var(asin(sqrt(inclusion.level)))	mean(ln(expression))
NRXN1	chr2:50282093-50282182	0.999945	P10	0.0748625	1.69105
CADPS.e2	chr3:62499313-62499381	0.998293	P10	0.0140514	1.90939
CADPS.e1	chr3:62498426-62498443	0.94175	P10	0.0137831	1.90939
CASK	chrX:41416285-41416353	0.760695	P10	0.0227457	1.97432
VPS29	chr12:110937340-110937351	0.675976	P10	0.0216521	48.6645
EXOC1	chr4:56755054-56755098	0.661165	P10	0.0804248	7.01416
NNAT	chr20:36150760-36150840	0.59613	P10	0.174788	9.7895
FN1	chr2:216257654-216257926	0.582082	P10	0.167735	10.7341
ITGA6	chr2:173366500-173366629	0.54286	P10	0.0769811	12.169
FERMT2	chr14:53327732-53327752	0.506637	P10	0.100312	21.1851
LRRFIP2	chr3:37132958-37133029	0.374657	P10	0.0407579	6.19152
NDEL1	chr17:8366638-8366672	0.368395	P10	0.0915782	6.73576
PLOD2	chr3:145795649-145795711	0.338272	P10	0.270793	2.12188
MARK2	chr11:63671458-63671619	0.330647	P10	0.229288	1.26369
GOLGA4	chr3:37402734-37402796	0.325925	P10	0.0992626	12.6885
KIF13A.e2	chr6:17790103-17790141	0.468585	P10	0.024233	4.09189
KIF13A.e1	chr6:17771345-17771449	0.324955	P10	0.245832	4.07867
MYO18A	chr17:27412622-27412666	0.32342	P10	0.163812	0.783014
TBC1D23	chr3:100030677-100030721	0.322808	P10	0.121483	9.56421
STIM2	chr4:27009605-27009628	0.320105	P10	0.068981	1.96538
NUMB	chr14:73745989-73746132	0.319692	P10	0.124565	4.83309
ENAH	chr1:225692693-225692755	0.306887	P10	0.044845	23.2535
PPHLN1	chr12:42778742-42778798	0.297822	P10	0.149892	27.655
ADD3	chr10:111892063-111892158	0.25931	P10	0.0475226	16.0334
ADD1	chr4:2928369-2928402	0.253742	P10	0.120163	10.5
ACOT9	chrX:23752458-23752484	0.172778	P10	0.0341118	24.3979
PALM	chr19:740352-740483	0.160672	P10	0.112655	0.570833
LRIF1	chr1:111493910-111495437	0.136847	P10	0.171327	8.52629
SCARB1	chr12:125267229-125267357	0.09359	P10	0.0770732	3.36956
STX2	chr12:131280540-131280665	0.0803	P10	0.144905	2.66892
INF2	chr14:105181621-105181677	0.076065	P10	0.17017	6.00532
TTC8	chr14:89307769-89307858	0.0713371	P10	0.0493939	3.42371
ZFYVE21	chr14:104196130-104196183	0.0673225	P10	0.156406	14.9982
MAP3K4	chr6:161519310-161519459	0.0606225	P10	0.0101981	6.52694
CHST9	chr18:24524293-24524330	0.0559275	P10	0.140522	7.78033
MAP4K4	chr2:102484491-102484499	0.0540825	P10	0.189745	18.4892
C1orf43	chr1:154192312-154192413	0.03944	P10	0.101683	33.1118
CASK	chrX:41416285-41416353	0.760695	P0	0.0398628	2.02132
VPS29	chr12:110937340-110937351	0.675976	P0	0.0074219	43.1501
EXOC1	chr4:56755054-56755098	0.661165	P0	0.0388518	4.67412
NNAT	chr20:36150760-36150840	0.59613	P0	0.10666	6.26514
ITGA6	chr2:173366500-173366629	0.54286	P0	0.0451393	14.3944
FERMT2	chr14:53327732-53327752	0.506637	P0	0.072636	28.1854
LRRFIP2	chr3:37132958-37133029	0.374657	P0	0.00967251	6.3162
NDEL1	chr17:8366638-8366672	0.368395	P0	0.0424029	4.33999
PLOD2	chr3:145795649-145795711	0.338272	P0	0.0963366	1.99929
MARK2	chr11:63671458-63671619	0.330647	P0	0.26027	0.889503
GOLGA4	chr3:37402734-37402796	0.325925	P0	0.0317873	19.675
KIF13A.e1	chr6:17771345-17771449	0.324955	P0	0.0863508	3.10194
TBC1D23	chr3:100030677-100030721	0.322808	P0	0.0613733	26.4243
STIM2	chr4:27009605-27009628	0.320105	P0	0.189127	2.09698
NUMB	chr14:73745989-73746132	0.319692	P0	0.0165987	7.04862
ENAH	chr1:225692693-225692755	0.306887	P0	0.0986708	29.8802
PPHLN1	chr12:42778742-42778798	0.297822	P0	0.0570324	30.5688
ADD3	chr10:111892063-111892158	0.25931	P0	0.00494112	13.8462
ADD1	chr4:2928369-2928402	0.253742	P0	0.181104	10.4631
ACOT9	chrX:23752458-23752484	0.172778	P0	0.0238256	20.8021
PALM	chr19:740352-740483	0.160672	P0	0.111247	0.444559
LRIF1	chr1:111493910-111495437	0.136847	P0	0.088405	10.2306
SCARB1	chr12:125267229-125267357	0.09359	P0	0.0172247	5.58104
STX2	chr12:131280540-131280665	0.0803	P0	0.245899	2.2593
INF2	chr14:105181621-105181677	0.076065	P0	0.0752972	2.82077
ZFYVE21	chr14:104196130-104196183	0.0673225	P0	0.112081	36.8529
MAP3K4	chr6:161519310-161519459	0.0606225	P0	0.0973325	7.43629
CHST9	chr18:24524293-24524330	0.0559275	P0	0.214592	18.7275
MAP4K4	chr2:102484491-102484499	0.0540825	P0	0.0858578	18.3392
C1orf43	chr1:154192312-154192413	0.03944	P0	0.0757932	57.5376
